# Supplementary material for: Aetiology of Acute Respiratory Tract Infections in Hospitalised Children in Cyprus
Source: PLoS One. 2016 Jan 13;11(1):e0147041. doi: 10.1371/journal.pone.0147041 (PMC4720120; doi:10.1371/journal.pone.0147041)
Supplement: S1 File — (FAS) [file pone.0147041.s001.fas]

>A 01A FJ445111
TTAAAACTGGGTGTGGGTTGTTCCCACCCACACCACCCAATGGGTGTTGTACTCTGTTAT
TCCGGTAACTTTGTACGCCAGTTTTT-----------------------CCCTCCCCTCC
CCATCCTTTTACGTAAC-TTAGAAGTTTTAAATACA----AGACCAATAGT-AGGCA-AC
TCTCCAGGTTG-TCTAAGGTCAAGCA-CTTCTGTTT-CCCCGGTTGATGTTG--ATATGC
TCCA-ACAGGGCAAAAACAACAGATACCGTTATCCGCAAAGTGCCTACACAGAGCTTAGT
AGGATTCT-GAAAGATCTTTGGTTGGTCGTTCAGCTGCATA------CCCAGCAGTAGAC
CTTGCAGATGAGGCTGGACATTCCCCACTGGTAACAGTGGTCCAGCCTGCGTGGCTGCCT
GCGCACCTCTCATGAG-GTGTGAAGCCAAAGATC-GGACAGGGTGTGAAGAGCCGCGTGT
GCTCA--CTTTGAGTCCTCCGGCCCCTGAATGCGGCTAACCTTAAACCTGCAGCCATGGC
TCATAAGCCAATGAGTTTATGGTCGTAACGAGTAATTGCGGGATGGGACCGACTACTTTG
GGTGTCCGTGTTTCACTTTTT-CCTTT-ATTAATT------GCTTATGGTGACAATATAT
A---TATTGATATATATTGGCATCATGGGCGCCCAGGTATCTAGACAAAATGTTGGTACA
CACTCAACCCAAAATTCAGTGTCAAATGGATCAAGTTTAAATTACTTTAATATAAATTAC
TTCAAGGATGCTGCCTCAAGTGGTGCATCTAGATTAGATTTCTCTCAAGATCCAAGCAAA
TTCACTGACCCAGTTAAAGATGTCTTAGAAAAGGGGATCCCAACACTACAATCACCATCT
GTTGAGGCTTGTGGCTATTCAGACAGGATTATGCAAATAACCAGAGGAGATTCAACAATC
ACATCTCAAGATGTAGCAAATGCTGTGGTTGGGTATGGGGTCTGGCCGCATTACTTAACA
CCACAAGATGCCACTGCTATAGACAAACCAACACAACCTGATACATCATCAAATAGATTT
TATACACTAGAGAGTAAACATTGGAATGGTAGTTCAAAAGGATGGTGGTGGAAATTACCA
GATGCTCTTAAAGACATGGGTATTTTTGGAGAAAATATGTATTATCATTTCCTGGGTAGA
AGTGGATATACAGTTCATGTGCAGTGTAATGCTAGTAAATTCCATCAGGGTACCTTGTTA
GTTGCAATGATACCAGAACACCAGCTAGCAAGTGCAAAACACGGAAGTGTGACTGCTGGT
TACAAACTCACACACCCAGGTGAGGCTGGCAGAGATGTAAGTCAAGAA---CGTGATGCA
AGT---TTAAGACAA---CCTAGTGATGATAGTTGGCTTAATTTTGATGGCACCCTTCTT
GGAAATTTATTAATTTTCCCACATCAATTTATAAACCTTAGGAGTAATAATTCTGCAACT
CTAATAGTACCATATGTAAATGCTGTGCCAATGGATTCAATGCTTCGACATAATAACTGG
AGCCTGGTCATCATACCAATTAGTCCATTACGTAGTGAAACTACATCTTCTAAT---ATA
GTGCCAATCACTGTATCAATAAGTCCCATGTGTGCTGAATTTTCTGGTGCAAGAGCAAAA
---------------------------AACATTAAACAAGGATTACCTGTATATATAACT
CCAGGATCTGGGCAATTCATGACTACTGATGATATGCAATCACCTTGTGCACTACCCTGG
TACCATCCTACTAAAGAAATATCTATTCCGGGTGAAGTTAAAAACCTTATAGAAATGTGT
CAAGTTGATACCTTGATTCCAGTCAATAATGTGGGTAACAAT---GTTGGAAATGTCAGT
ATGTACACTGTACAACTAGGGAACCAAACAGGCATG------GCACAAAAAGTCTTTTCA
ATAAAAGTAGACATTACATCACAGCCTTTGGCTACAACTTTAATTGGGGAGATTGCAAGC
TATTACACCCATTGGACTGGCAGTCTGCGATTTAGTTTTATGTTTTGTGGGACTGCAAAC
ACAACACTTAAATTATTACTTGCATACACACCACCTGGTATTGATGAACCAACAACTAGA
AAGGATGCAATGCTAGGGACACATGTTGTGTGGGATGTTGGATTGCAGTCTACTATATCT
CTTGTTGTACCATGGGTGAGTGCCAGCCACTTCAGGTTAACTGCAGATAATAAATACTCC
ATGGCTGGTTATATCACATGTTGGTACCAAACTAATTTAGTAGTGCCCCCAAGTACGCCA
CAGACTGCTGATATGCTGTGTTTTGTTTCTGCATGTAAAGATTTTTGTCTACGAATGGCA
AGGGATACAGATTTACACATACAAAGTGGTCCAATAGAGCAA------AATCCAGTAGAA
AACTACATTGATGAAGTTTTAAATGAAGTTTTAGTAGTGCCGAATATAAAAGAAAGTCAT
CACACTACATCAAACTCTGCCCCACTTTTAGATGCTGCAGAGACGGGACACACCAGTAAT
GTTCAACCAGAAGATGCTATAGAGACAAGGTATGTTATAACATCACAAACAAGAGATGAG
ATGAGTATAGAAAGTTTCCTTGGTAGATCTGGTTGTGTCCACATCTCAAGAATAAAGGTT
GATTACACTGAC---------------------------------TATAATGGACAGGAC
ATAAATTTCACAAAATGGAAAATCACACTACAGGAAATGGCACAGATTAGGAGAAAATTT
GAATTGTTTACATATGTCAGGTTTGACTCAGAAATAACCTTGGTG------CCTTGTATT
GCTGGTAGAGGAGACGACATTGGACATATTGTAATGCAATATATGTATGTTCCTCCAGGA
GCTCCAATTCCTTCAAAAAGAAACGATTTCTCATGGCAATCAGGCACCAATATGTCAATA
TTCTGGCAACATGGACAGCCATTTCCTAGATTTTCTTTACCATTTCTTAGCATTGCATCA
GCTTATTATATGTTTTATGATGGATATGATGGA------GACAACACTTCTTCCAAGTAT
GGTAGCGTAGTTACTAATGATATGGGTACTATATGCTCAAGAATAGTTACAGAAAAACAG
AAACATTCTGTTGTCATCACAACACACATATATCATAAAGCTAAACACACAAAAGCTTGG
TGTCCTAGGCCCCCTAGAGCTGTCCCTTACACACATAGTCATGTGACTAATTATATGCCA
GAAACAGGTGACGTGACA---------------------------------ACAGCCATA
GTCCGCAGAAACACTATAACAACTGCTGGGCCCAGTGATCTATATGTGCATGTAGGTAAC
TTAATATATAGAAACTTACATCTGTTCAATTCTGAA---ATGCATGATTCAATTTTGATT
TCATACTCTTCTGATTTAATCATATACCGCACAAACACTATAGGTGATGATTATATTCCC
AATTGTAACTGCACTGAGGCTACTTATTATTGTAGACACAAAAATAGGTATTACCCAATA
AAAGTTACTCCACATGATTGGTATGAAATACAAGAGAGTGAATATTACCCCAAACACATC
CAATACAACCTATTAATTGGTGAAGGACCATGTGAACCTGGTGATTGTGGTGGAAAACTT
CTTTGTAGACATGGTGTCATTGGCATAATCACAGCAGGTGGTGAAGGTCATGTAGCATTT
ATAGATCTTAGACAATTT------CACTGTGCTGAGGAACAAGGC---ATAACTGATTAC
ATACACATGTTGGGAGAGGCTTTTGGCAATGGTTTTGTAGATAGTGTTAAAGAACAAATA
AATGCAATAAATCCAATCAATAAC------ATTAGTAAGAAGGTTATTAAGTGGCTACTT
AGAATAATCTCGGCTATGGTTATTATAATCAGAAACTCCTCTGACCCTCAAACGATCATA
GCAACCTTGACACTAATTGGTTGCAATGGTTCACCATGGAGATTTCTCAAAGAAAAGTTT
TGCAAATGGACCCAATTAACTTATATCCACAAAGAGTCT---GATTCATGGCTTAAGAAA
TTCACTGAAATGTGTAATGCTGCACGTGGTCTTGAATGGATTGGTAATAAAATTTCAAAA
TTTATAGATTGGATGAAATCT---ATGCTACCCCAGGCCCAATTGAAAGTTAAATACTTG
AATGAAATAAAGAAACTCAGTTTGCTTGAAAAACAGATTGAAAATCTACGTGCGGCAGAT
AGTGCAACACAAGAGAAA------ATCAAATGTGAAATTGACACCCTACATGATCTATCG
TGCAAATTTCTTCCTTTGTATGCACATGAGGCAAAAAGAATCAAAGTGCTTTATAATAAA
TGTTCCAATATAATT------AAACAAAGAAAGAGAAGTGAACCGGTGGCGGTGATGATA
CATGGACCACCCGGTACTGGTAAATCTATAACAACTAACTTCTTGGCTAGAATGATAACA
AAT------GAAAGTGATGTGTACTCATTACCTCCAGATCCCAAATATTTTGATGGTTAT
GACAATCAGAGTGTTGTAATCATGGATGATATTATGCAAAATCCAGATGGAGAAGACATG
ACACTATTTTGCCAAATGGTTTCAAGTGTTACATTTATACCACCCATGGCTGATTTGCCT
GACAAGGGTAAACCATTTGATTCAAGATTTATCTTATGTAGTACTAACCACTCGCTTTTA
GCCCCACCTACTATATCTTCATTACCCGCAATGAATAGAAGATTTTTCTTTGACTTAGAT
ATTGTAGTTCATGACAATTATAAAGATACACAAGGGAAATTAGATGTATCCAAAGCTTTT
CGACCTTGTAATGTTAACACCAAAATTGGCAAT---GCAAAATGTTGTCCATTTGTATGT
GGTAAGGCAGTGWCATTCAAAGATCGCAGCACTTGCTCAACATACACCTTAGCTCAAGTT
TACAATCACATTTTGGAAGAAGACAAAAGAAGGAGACAGGTGGTGGATGTCATGTCTGCA
ATTTTCCAAGGACCA------------------ATTTCTTTAGACGYT---CCACCACCA
CCAGCTATAGYAGATCTGTTACAATCAGTTAGAACACCTGAGGTAATCAAGTACTGTCAA
GATAATAAATGGGTCATTCCAGCAGAGTGC---CAAGTGGAAAGAGACTTAAATATAGCC
AATAGCATAATAGCTATTATAGCAAATATAATAAGTATAGCTGGCATTATATTTGTAATT
TATAAATTGTTTTGTTCATTACAAGGACCATACTCAGGTGAACCT---AAACCTAAAACC
AAAGTACCTGAA---AGAAGAGTAGTTGCTCAAGGTCCAGAAGAAGAATTTGGAAGGTCA
ATTCTCAAAAACAATACTTGTGTGATTACTACAGGTAATGGAAAATTTACAGGTCTTGGT
ATACATGACAGAATTCTAATCATCCCAACACATGCTGATCCAGGTAGAGAGGTCCAAGTT
AATGGTGTCCACACTAAGGTTCTAGACTCATATGATCTTTATAATAGAGATGGAGTTAAA
CTTGAAATAACGGTCATACAATTAGATAGAAATGAAAAATTTAGGGACATTAGAAAGTAT
ATACCTGAAACAGAAGACGATTATCCAGAATGCAATTTGGCACTTTCAGCTAATCAAGAT
GAACCAACTATAATTAAAGTAGGAGATGTAGTGTCCTATGGCAATATTTTGCTTAGTGGA
AATCAAACAGCCAGAATGCTTAAATATAATTACCCCACAAAATCAGGGTATTGTGGAGGG
GTACTATATAAAATTGGTCAAATTCTAGGTATTCATGTGGGTGGAAATGGAAGGGATGGT
TTTTCAGCTATGTTACTTAGATCATACTTTACAGATACTCAGGGCCAAATTAAAGTCAAT
AAGCATGCTACTGAATGTGGTCTTCCAACTATACACACTCCTAGCAAAACCAAACTTCAG
CCTAGTGTATTTTATGATGTCTTCCCAGGCTCTAAGGAACCAGCTGTGCTCACAGATAAT
GACCCTAGATTGGAAGTTAATTTTAAAGAAGCTTTATTTTCTAAATATAAAGGTAATGTG
GAATGTAATTTGAATGAACATATGGAAATTGCTATTGCCCATTACTCAGCACAATTAATG
ACACTAGATATTGATTCCAGGCCAATAGCATTGGAAGATAGCGTGTTTGGGATAGAAGGA
CTTGAGGCTTTAGATCTAAACACCAGTGCAGGGTTTCCTTATGTCACAATGGGTATTAAA
AAGAGAGATTTAATAAATAACAAAACAAAAGATATATCCAGGCTTAAAGAGGCTCTAGAT
AAATATGGAGTTGACTTACCCATGATCACTTTCTTAAAAGACGAGCTTAGGAAAAAGGAG
AAAATTTCAACAGGTAAAACTAGAGTTATAGAAGCAAGTAGTATAAATGACACAATATTA
TTTAGAACTACTTTTGGCAATTTGTTCTCTAAGTTTCATTTAAACCCAGGCGTTGTTACT
GGCTCTGCAGTAGGGTGTGACCCTGAGACTTTCTGGTCTAAAATCCCAGTTATGCTTGAT
GGAGATTGTATAATGGCTTTTGACTATACAAATTATGATGGTAGTATACACCCTGTCTGG
TTTCAAGCTCTGAAAAAAGTTCTTGAAAATTTATCTTTCCAATCTAAT---TTAATTGAT
AGATTGTGTTATTCCAAGCACTTGTTTAAATCAACATATTATGAAGTGGCAGGTGGAGTT
CCTTCTGGGTGTTCTGGAACCAGTATATTCAATACTATGATTAATAACATTATAATAAGA
ACACTAGTTCTAGATGCATACAAAAATATTGATCTGGACAAGCTTAAAATAATTGCATAT
GGTGATGATGTGATTTTCTCTTATAAATATACTCTAGATATGGAAGCTATTGCTAATGAA
GGAAAGAAATATGGACTTACAATAACACCAGCAGATAAGTCCAATGAATTCAAGAAACTT
GATTATAGTAATGTGACTTTTCTTAAACGTGGTTTTAAGCAAGATGAAAGACATACATTC
CTTATTCATCCTACATTCCCAGTGGAAGAGATACATGAATCAATTAGATGGACCAAGAAA
CCTTCACAGATGCAAGAACATGTGCTATCATTATGTCACCTGATGTGGCACAATGGACGT
AAGGTGTATGAAGATTTCTCTAGTAAGATACGCAGTGTCAGCGCTGGACGTGCACTGTAT
ATCCCACCTTATGATCTGTTGAAACATGAATGGTATGAAAAATTT---TAG---------
---------ATATAGAAATAATGAAT---GAATGATTCTTTAATTCTAT
>A 01B D00239
TTAAAACTGGGTGTGGGTTGTTCCCACTCACACCACCCAATGGGTGTTGTACTCTGTTAT
TCCGGTAACTTTGTACGCCATTTT-------------------------CCCT-CCCTCC
CCATCCTTTTACGTAAC-TTACAACTTTTAAACACA----AGACCAATAGT-AGGCA-AC
TCTCCAGGTTG-TCTAAGGTCAAGCA-CTTCTGTTT-CCCCGGTTGACGTTG--ATATGC
TCTA-ACAGGGCAAAAACAACTGATATCGTTACCCGCAAAGTGCCTACACAGAGCTTAGT
AGGATTCT-GAAAGATCTTTGGTTGGTCGCTCAGCTGCATA------CCCAGCAGTAGAC
CTTGCAGATGAGGCTGGACATTCCCCACTGGTAACAGTGGTCCAGCCTGCGTGGCTGCCT
GCACAC-TCTTATGAG-GTGTGAAGCCAAAGATT-GGACAGGGTGTGAAGAGCCGCGTGT
GCTCA--CTTTGAGTCCTCCGGCCCCTGAATGCGGCTAACCTTAAACCTGCAGCCATGGC
TCATAAACCAATGAGCTTATGGTCGTAATGAGCAATTGCGGGATGGGACCGACTACTTTG
GGTGTCCGTGTTTCACTTTTT-CCTTT-ATCAATT------GCTTATGGTGACAATATAT
A---CATAGATATATATTGGCATCATGGGTGCCCAGGTATCTAGGCAAAATGTTGGTACA
CACTCAACTCAAAATTCAGTGTCAAATGGATCAAGTTTAAATTACTTCAATATAAATTAC
TTTAAGGATGCTGCTTCGAGTGGTGCATCCAGATTAGACTTCTCTCAAGATCCAAGCAAA
TTCACTGATCCAGTTAAAGATGTCTTAGAAAAAGGAATCCCAACACTACAATCACCATCT
GTTGAAGCTTGTGGCTATTCAGATAGGATTATACAAATAACCAGAGGAGACTCAACAATC
ACATCCCAGGACGTGGCAAATGCTGTGGTTGGATATGGGGTTTGGCCACACTACTTAACC
CCACAAGATGCAACCGCCATAGACAAACCAACACAACCCGATACATCATCAAATAGGTTC
TATACACTAGAAAGTAAACACTGGAATGGTGATTCTAAAGGATGGTGGTGGAAATTACCA
GATGCTCTTAAAGAAATGGGCATTTTTGGAGAGAATATGTATTATCACTTCTTGGGTAGA
AGTGGATATACAGTTCACGTACAGTGTAATGCTAGCAAATTCCATCAAGGTACCCTCTTA
GTTGCAATGATACCAGAACATCAACTAGCAAGTGCAAAGAATGGAAGTGTAACTGCTGGT
TATAATCTCACACACCCAGGTGAGGCCGGTAGAGTTGTGGGTCAACAG---CGTGATGCC
AAT---CTAAGGCAA---CCTAGCGATGATAGCTGGCTTAATTTTGATGGCACTCTTCTT
GGAAATCTGTTAATTTTCCCACATCAGTTTATAAATCTTAGAAGTAATAATTCTGCAACT
TTGATAGTACCATATGTGAATGCTGTACCAATGGATTCAATGCTTCGACACAATAATTGG
AGTTTAGTCATTATACCAATCAGTCCATTACGTAGTGAAACCACATCTTCTAAC---ATA
AGACCAATCACTGTATCAATTAGTCCTATGTGTGCTGAATTTTCTGGTGCAAGAGCAAAG
---------------------------AATGTCAGACAAGGTTTACCTGTATATATAACT
CCAGGATCTGGGCAATTTATGACGACTGATGACATGCAGTCACCTTGTGCACTACCATGG
TACCATCCTACTAAGGAAATATCTATTCCAGGTGAAGTTAAAAACCTCATAGAGATGTGT
CAAGTGGATACCTTAATCCCAGTCAATAATGTGGGTACCAAT---GTTGGAAACATTAGT
ATGTACACTGTGCAATTAGGAAACCAAATGGATATG------GCACAGGAAGTCTTTGCA
ATAAAAGTAGATATTACATCACAACCTTTAGCTACAACCCTAATTGGAGAAATTGCAAGT
TATTATACCCACTGGACTGGAAGTTTACGATTTAGTTTCATGTTTTGTGGGACTGCAAAC
ACCACACTTAAATTATTACTTGCATACACACCACCTGGGATTGACAAGCCAGCTACCAGA
AAAGATGCAATGCTGGGAACACATGTTGTGTGGGATGTCGGTTTGCAATCTACCATATCT
CTTGTTGTACCATGGGTAAGTGCCAGTCATTTTAGGTTAACTGCAAATGACAAATATTCG
ATGGCTGGTTATATTACATGTTGGTATCAAACTAATCTAGTAGTGCCCCCAAACACGCCA
CAAACTGCTGACATGTTGTGTTTTGTTTCTGCATGTAAGGACTTTTGTCTACGGATGGCT
AGGGATACAGATTTACATATACAAAGTGGTCCAATAGAGCAA------AATCCAGTGGAA
AATTACATTGATGAAGTTTTAAATGAAGTTCTAGTAGTACCAAATATAAAAGAAAGCCAT
CACACTACATCAAATTCTGCTCCACTCTTGGATGCTGCAGAGACAGGACACACCAGTAAT
GTACAACCAGAGGATGCTATAGAAACAAGATATGTTATGACATCACAAACAAGAGATGAG
ATGAGTATAGAAAGTTTTCTTGGTAGATCTGGCTGTGTGCATATTTCAAGAATAAAGGTT
GATTACAATGAC---------------------------------TACAATGGAGTGAAC
AAAAACTTTACAACATGGAAAATCACACTGCAGGAGATGGCACAAATTAGAAGAAAATTC
GAACTATTTACTTATGTTAGGTTTGATTCAGAAGTAACTTTAGTA------CCCTGTATT
GCTGGTAGAGGAGATGACATTGGTCATGTTGTAATGCAGTATATGTATGTTCCCCCAGGA
GCTCCAATTCCAAAAACAAGAAATGATTTCTCATGGCAATCAGGCACTAATATGTCAATA
TTCTGGCAACATGGACAACCGTTCCCTAGATTCTCTTTACCATTTCTTAGCATTGCGTCA
GCTTATTACATGTTTTATGATGGATATGATGGA------GATAATTCCTCTTCCAAATAT
GGTAGTATAGTCACCAATGATATGGGAACCATATGTTCAAGAATAGTTACAGAGAAGCAG
GAACACCCTGTCGTTATTACAACACACATATATCACAAAGCTAAACACACAAAAGCTTGG
TGCCCTAGACCTCCTAGAGCTGTTCCTTACACACATAGTCGTGTAACTAATTATGTACCA
AAAACAGGTGATGTGACA---------------------------------ACAGCTATA
GTTCCTAGAGCTAGCATGAAAACTGTTGGACCCAGTGATTTGTATGTACATGTAGGTAAC
TTAATATATAGGAATTTACATTTGTTTAACTCTGAA---ATGCATGATTCAATTCTGGTT
TCATACTCTTCTGATTTAATCATATACCGCACAAACACTACAGGTGATGATTATATTCCT
AGTTGTAACTGCACAGAGGCTACCTATTATTGTAAACACAAAAATAGATATTACCCAATA
AAGGTTACTCCACATGATTGGTATGAAATCCAAGAAAGTGAATATTACCCTAAACATATC
CAATACAATTTATTAATTGGTGAAGGACCATGTGAACCTGGTGATTGTGGTGGGAAACTT
CTTTGTAGACATGGTGTTATTGGCATAATTACAGCAGGTGGTGAAGGCCATGTAGCATTT
ACAGATCTTAGACAGTTT------CAATGTGCTGAAGAACAGGGT---ATAACTGATTAT
ATACACATGTTAGGAGAGGCCTTTGGTAATGGTTTTGTAGATAGTGTCAAAGAACAAATT
AATGCAATAAATCCAATCAATAGC------ATTAGCAAAAAAGTTATCAAGTGGCTACTT
AGAATAATTTCAGCTATGGTCATTATAATTAGAAATTCTTCTGACCCTCAAACAATCATA
GCAACTCTAACTTTAATTGGCTGCAATGGTTCGCCATGGAGGTTTCTCAAGGAAAAGTTT
TGTAAATGGACCCAATTAACTTACATCCACAAAGAATCT---GATTCATGGCTCAAGAAA
TTTACTGAAATGTGTAATGCCGCGCGTGGTCTTGAGTGGATTGGCAATAAAATTTCAAAG
TTCATAGATTGGATGAAATCA---ATGCTACCTCAGGCTCAGTTGAAAGTCAAATATCTG
AATGAGATAAAGAAACTTAGCTTGCTTGAAAAACAAATTGAAAATCTACGCGCAGCAGAT
AATGCTACACAAGAAAAG------ATCAAATGTGAAATTGACACCTTGCATGACTTATCA
TGTAAATTTCTCCCTTTATACGCACATGAAGCAAAAAGGATTAAAGTGCTCTACAATAAA
TGTTCCAATATAATC------AAACAAAGAAAGAGAAGTGAGCCAGTGGCAGTAATGATA
CATGGACCACCTGGTACTGGTAAGTCTATAACAACCAATTTCCTAGCCAGAATGATAACA
AAT------GAAAGTGATGTGTATTCATTACCCCCAGATCCTAAATATTTTGATGGATAT
GACAATCAGAGTGTTGTGATCATGGATGATATCATGCAGAACCCTGATGGAGAAGACATG
ACACTATTTTGTCAAATGGTTTCAAGTGTTACATTCATACCACCTATGGCTGACCTGCCT
GATAAGGGTAAGCCGTTTGACTCAAGATTTGTTTTGTGTAGTACTAATCACTCTCTCCTA
GCTCCACCCACCATATCTTCATTACCTGCAATGAACAGAAGGTTTTTCTTTGACTTAGAT
ATTGTAGTTCATGATAATTACAAGGATGCACAAGGGAAATTAAATGTATCTAAGGCTTTC
CAACCTTGTAATGTCAATACTAAAATTGGCAAT---GCAAAATGTTGTCCATTTGTGTGT
GGTAAGGCAGTGTCATTTAAGGATCGTAGCACTTGTTCAACATATACCTTGGCTCAAGTT
TACAATCACATTTTGGAAGAAGATAAGAGAAGGAGACAGGTGGTAGATGTAATGTCTGCA
ATTTTCCAAGGGCCA------------------ATTTCTCTAGATGCT---CCGCCGCCA
CCAGCCATAGCAGATCTGTTACAATCAGTTAGAACACCTGAAGTAATTAAATATTGTCAG
GACAACAAATGGATAGTCCCAGCAGAATGC---CAAATAGAGAGAGACTTAAGCATAGCC
AATAGCATAATAACTATTATAGCAAATATAATAAGTATAGCTGGTATTATATTTGTAATT
TACAAATTGTTTTGCACACTACAAGGACCATACTCAGGTGAGCCT---AAACCCAAAACC
AAGATGCCTGAA---AGGAGAGTAGTTGCCCAAGGTCCAGAAGAAGAATTTGGAAGATCA
ATCTTAAAGAACAACACTTGTGTGATTACTACAGACAATGGAAAATTTACAGGTCTTGGT
ATCTATGACAGAACTTTGATCATTCCAACACATGCTGATCCAGGTAGAGAGGTTCAAGTC
AACGGCATTCACACTAAGGTCTTAGATTCATATGACCTTTATAATAGGGATGGAGTTAAA
CTTGAAATAACAGTTATACAGTTAGATAGAAATGAAAAATTTAGGGATATTAGGAAGTAC
ATACCTGAAACAGAGGATGATTATCCAGAATGTAATTTAGCACTTTCAGCTAATCAAGTT
GAACCAACTATAATTAAAGTAGGGGATGTAGTGTCTTATGGTAACATTTTACTTAGTGGG
AACCAAACAGCTAGAATGCTAAAATATAATTACCCTACAAAATCAGGATATTGTGGAGGT
GTATTATATAAAATTGGTCAGATTCTAGGTATTCATGTAGGTGGAAATGGAAGAGATGGA
TTTTCAGCCATGTTACTTAGGTCATACTTTACAGACACTCAGGGTCAGATTAAAATCTCC
AAACATGCTAATGAATGTGGTCTTCCAACCATACATACCCCTAGTAAAACTAAACTTCAA
CCTAGTGTGTTCTACGATGTCTTCCCAGGTTCTAAGGAACCAGCTGTCTCACGAGATAAT
GACCCTAGACTAAAAGTTAATTTTAAAGAAGCTCTATTCTCTAAATATAAAGGTAATACA
GAATGTAGTTTAAATCAACATATGGAAATTGCCATCGCTCACTATTCAGCACAATTAATA
ACATTAGATATTGATTCTAAACCAATAGCATTAGAGGACAGTGTGTTCGGGATAGAGGGG
CTCGAAGCTTTAGACTTAAACACTAGTGCTGGTTTTCCTTATGTTACAATGGGCATCAAA
AAGAGAGACCTAATAAATAATAAAACAAAAGACATATCTAGACTTAAAGAGGCTTTAGAT
AAATATGGTGTTGACTTGCCTATGATTACTTTCTTAAAGGATGAACTTAGAAAGAAGGAG
AAAATCTCAGCAGGTAAAACTAGAGTTATAGAAGCAAGTAGCATAAATGATACAATACTA
TTTAGAACTACTTTTGGTAACTTATTCTCTAAGTTTCACTTGAATCCAGGTGTTGTTACT
GGTTCTGCAGTAGGGTGTGATCCTGAGACTTTCTGGTCCAAAATCCCTGTTATGCTTGAT
GGAGACTGCATAATGGCCTTTGATTATACAAACTATGATGGTAGCATACACCCTGTTTGG
TTTCAAGCTTTAAAGAAAGTTCTTGAAAACTTATCCTTTCAATCTAAT---TTAATTGAT
AGGTTGTGTTACTCTAAGCATTTGTTTAAGTCAACATACTATGAAGTGGCAGGTGGAGTT
CCTTCTGGATGTTCTGGGACTAGCATATTTAATACTATGATTAATAACATTATAATAAGA
ACATTAGTTTTAGATGCATATAAGAATATTGATTTGGACAAGTTGAAAATAATCGCATAT
GGTGATGATGTGATTTTTTCTTACAAGTATACTTTAGATATGGAAGCCATTGCTAATGAA
GGAAAGAAATATGGACTCACAATAACACCAGCAGATAAATCTACTGAATTCAAGAAACTT
GATTACAACAATGTGACTTTTCTTAAACGTGGTTTTAAACAAGATGAGAAACACACATTT
CTTATTCACCCCACATTTCCAGTAGAAGAAATATATGAATCAATTAGATGGACTAAGAAG
CCTTCACAAATGCAAGAACATGTACTATCATTATGCCATTTGATGTGGCACAATGGACGT
AAGGTGTATGAGGATTTTTCCAGTAAGATACGCAGTGTCAGCGCTGGTCGTGCACTGTAT
ATCCCACCTTATGATCTATTAAAGCATGAATGGTATGAAAAATTT---TAG---------
---------ATATAGAAATAATGAAT---GAATGATTCTTTAATTCTAT
>A 02 X02316
TTAAAACTGGATCCAGGTTGTTCCCACCTGGATTTCCCACAGGGAGTGGTACTCTGTTAT
TACGGTAACTTTGTACGCCAGTTTTAT-------------------------------CT
CCCTTCCCCCATGTAAC-TTAGAAGTTTTTCACAAA-----GACCAATAGC-CGGTA-AT
CAGCCAGATTA-CTGAAGGTCAAGCA-CTTCTGTTT-CCCCGGTCAATGTTG--ATATGC
TCCA-ACAGGGCAAAAACAACTGCGATCGTTAACCGCAAAGCGCCTACGCAAAGCTTAGT
AGCATCTTTGAAAT-CGTTTGGCTGGTCGATCCGCCATTT--------CCCCTGGTAGAC
CTGGCAGATGAGGCTAGAAATACCCCACTGGCGACAGTGTTCTAGCCTGCGTGGCTGCCT
GCACACCC---TATGG-GTGTGAAGCCAAACAAT-GGACAAGGTGTGAAGAGCCCCGTGT
GCTCG--CTTTGAGTCCTCCGGCCCCTGAATGTGGCTAACCTTAACCCTGCAGCTAGAGC
ACGTAACCCAATGTGTATCTAGTCGTAATGAGCAATTGCGGGATGGGACCAACTACTTTG
GGTGTCCGTGTTTCACTTTTT-CCTTT-ATATTT-------GCTTATGGTGACAATATAT
A----CAATATATATATTGGCACCATGGGTGCACAGGTTTCAAGACAAAATGTTGGAACT
CACTCCACGCAAAACTCTGTATCAAATGGGTCTAGTTTAAATTATTTTAACATCAATTAT
TTCAAAGATGCTGCTTCAAATGGTGCATCAAAACTGGAATTCACACAAGATCCTAGTAAA
TTTACTGACCCAGTTAAGGATGTTTTGGAAAAGGGAATACCAACACTACAGTCCCCCACA
GTGGAGGCTTGTGGATACTCTGATAGGATTATACAGATTACCAGAGGAGATTCAACCATA
ACCTCACAAGATGTGGCTAATGCTATCGTTGCGTATGGTGTTTGGCCACATTATCTATCC
TCCAAGGATGCCTCTGCAATTGATAAACCCTCTCAACCAGATACATCTTCTAATAGATTT
TATACTCTAAGGAGTGTGACCTGGAGCAGTTCCTCAAAGGGTTGGTGGTGGAAACTACCT
GATGCACTCAAGGACATGGGTATTTTTGGTGAAAACATGTTTTATCATTACCTGGGTAGG
AGTGGATACACAATACATGTGCAGTGTAATGCTAGTAAATTTCACCAGGGTACACTAATT
GTTGCTCTGATACCTGAGCATCAGATTGCAAGTGCCTTACATGGCAATGTGAATGTTGGT
TACAACTACACACACCCAGGTGAAACAGGCAGGGAAGTTAAAGCTGAGACGAGATTGAAT
CCT---GATCTACAA---CCTACTGAAGAGTATTGGCTAAACTTTGATGGGACACTCCTT
GGAAATATTACCATATTCCCTCATCAATTTATCAACTTGAGGAGTAATAATTCTGCCACA
ATAATTGCCCCTTATGTCAATGCAGTTCCTATGGATTCAATGCGGAGCCACAATAATTGG
AGTTTGGTAATAATACCAATATGTCCCCTTGAG---ACATCAAGTGCAATTAAC---ACA
ATACCTATTACAATATCTATAAGCCCCATGTGTGCAGAGTTTTCCGGCGCGCGTGCCAAG
---------------------------------CGTCAAGGATTACCAGTTTTCATCACA
CCAGGTTCAGGACAGTTTTTGACAACAGATGATTTCCAATCCCCATGTGCACTTCCCTGG
TATCACCCAACTAAGGAAATTTCTATTCCAGGTGAGGTTAAAAATTTGGTTGAAATTTGT
CAAGTAGACAGCCTAGTACCAATAAATAACACTGACACCTAC---ATCAATAGTGAAAAT
ATGTATTCTGTTGTATTGCAATCATCAATTAATGCA------CCAGATAAGATCTTCTCT
ATTCGAACAGATGTTGCTTCCCAACCTTTAGCTACTACTTTGATTGGTGAGATATCTAGC
TATTTCACCCACTGGACAGGGAGTCTCCGTTTCAGCTTCATGTTTTGTGGTACTGCCAAC
ACTACTGTTAAGCTTTTGTTGGCATACACACCACCTGGTATCGCAGAACCCACCACAAGA
AAGGATGCAATGCTAGGCACTCATGTTATATGGGATGTGGGGTTGCAGTCTACAATATCA
ATGGTAGTGCCATGGATTAGCGCTAGTCATTATAGAAACACATCACCAGGTAGA---TCT
ACATCTGGGTACATAACATGCTGGTATCAGACTAGATTAGTCATTCCACCTCAGACCCCA
CCAACAGCTAGATTGTTATGTTTTGTATCTGGGTGCAAAGACTTTTGCTTGCGCATGGCA
CGAGATACTAACCTACACCTGCAAAGTGGTGCAATAGCACAG------AACCCTGTTGAG
AATTATATAGATGAAGTTCTTAATGAAGTTTTAGTTGTCCCAAATATTAATAGTAGTAAC
CCCACAACATCAAATTCTGCCCCAGCATTAGATGCTGCAGAAACAGGGCACACTAGTAGT
GTTCAACCAGAGGATGTCATTGAAACTAGGTATGTGCAGACATCACAAACAAGAGATGAA
ATGAGTTTAGAGAGTTTTCTTGGCAGATCAGGATGCATACATGAATCTAAATTAGAGGTT
ACACTTGCAAAT---------------------------------TATAACAAG------
GAGAATTTTACAGTGTGGGCTATTAATCTACAAGAAATGGCTCAAATTAGAAGGAAATTT
GAATTGTTCACCTATACTAGGTTTGATTCTGAAATAACCCTAGTT------CCATGCATT
TCCGCCCTTAGTCAGGACATTGGACACATCACAATGCAATACATGTATGTTCCACCAGGT
GCACCGGTGCCCAATAGTAGGGACGATTATGCATGGCAGTCTGGCACTAATGCCTCTGTT
TTCTGGCAACATGGACAGGCTTATCCAAGATTTTCCTTACCTTTCCTAAGTGTGGCATCT
GCTTATTACATGTTTTATGATGGGTATGAT---------GAACAAGATCAA---AACTAT
GGTACAGCAAACACAAATAACATGGGGTCACTATGCTCTAGGATAGTAACAGAGAAACAC
ATTCATAAAGTACATATAATGACAAGAATCTATCACAAGGCTAAACATGTCAAGGCATGG
TGTCCACGCCCACCCAGAGCGCTTGAGTATACTCGTGCTCATCGCACTAATTTTAAAATT
GAGGATAGGAGTATTCAG---------------------------------ACAGCAATT
GTGACCAGACCAATTATCACTACAGCTGGCCCCAGTGACATGTATGTTCATGTAGGTAAC
CTTATTTATAGAAATCTTCATCTTTTCAACTCTGAG---ATGCATGAATCTATTTTGGTA
TCTTATTCATCAGATTTAATCATTTACCGAACAAACACTGTAGGTGATGATTACATTCCC
TCTTGTGATTGTACCCAAGCTACTTATTATTGCAAACATAAAAATAGATACTTCCCAATT
ACAGTTACAAGCCATGACTGGTATGAAATACAGGAAAGTGAGTACTATCCCAAACACATA
CAGTACAATTTGTTGATTGGTGAGGGCCCTTGTGAACCAGGTGACTGTGGTGGAAAGTTG
CTATGCAAACATGGTGTCATAGGTATAGTAACAGCTGGTGGTGATAATCATGTGGCTTTT
ATTGACCTTAGACACTTC------CATTGTGCTGAAGAACAAGGG---GTTACAGATTAT
ATACATATGCTAGGAGAAGCATTTGGAAATGGATTTGTGGATAGTGTAAAAGAACATATA
CATGCCATAAACCCAGTAGGAAAT------ATCAGCAAGAAAATTATTAAATGGATGTTG
AGAATAATATCAGCAATGGTCATAATAATTAGAAACTCTTCTGACCCCCAAACTATATTA
GCAACACTCACACTGATTGGGTGTTCTGGATCACCCTGGAGATTTTTAAAGGAAAAATTC
TGTAAATGGACACAGCTTAATTATATACACAAAGAATCA---GATTCATGGTTAAAGAAA
TTTACTGAAGCATGCAATGCAGCTAGAGGGCTTGAATGGATAGGGAATAAGATATCTAAA
TTTATTGAATGGATGAAGTCG---ATGCTCCCGCAAGCTCAATTGAAGGTTAAGTACTTA
AACGAGCTTAAAAAACTCAACCTATACGAAAAGCAAGTTGAGAGCTTGCGGGTGGCTGAC
ATGAAAACACAAGAAAAA------ATTAAAATGGAAATAGACACTTTACATGATTTGTCA
CGTAAATTTCTACCTTTGTATGCAAGTGAGGCAAAAAGGATAAAAACCCTATACATTAAA
TGTGATAATATCATC------AAGCAGAAGAAAAGATGTGAACCAGTAGCTATAGTTATT
CATGGACCACCTGGTGCTGGCAAATCTATAACAACAAATTTCCTGGCCAAAATGATAACT
AAT------GATAGTGACATATACTCTCTACCTCCTGATCCAAAATATTTTGATGGTTAT
GACCAACAGAGTGTAGTAATAATGGATGACATTATGCAGAATCCAGCCGGGGATGACATG
ACACTGTTCTGCCAAATGGTTTCTAGTGTTACATTTATACCACCAATGGCTGATCTACCA
GATAAAGGCAAGGCTTTTGATTCTAGGTTTGTATTATGCAGCACAAATCATTCCCTTCTA
ACACCCCCGACAATAACTTCACTACCTGCAATGAATAGAAGATTTTTCCTAGATTTAGAT
ATAATAGTACATGATAACTTCAAAGATCCACAGGGCAAACTTAATGTGGCAGCAGCGTTT
CGACCATGTGATGTAGATAATAGAATAGGAAAT---GCACGTTGTTGTCCATTTGTGTGT
GGAAAAGCAGTTTCTTTCAAAGATCGTAACTCTTGCAACAAATACAGCCTTGCGCAGGTG
TACAACATAATGATTGAAGAAGACAGACGGAGAAGACAAGTGGTTGATGTCATGACAGCT
ATATTCCAAGGGCCA------------------ATTGATATGAAAAAC---CCACCACCA
CCTGCTATTACTGACTTGCTCCAGTCTGTTAGAACCCCTGAAGTTATTAAGTATTGTGAG
GGTAATAGATGGATAATTCCAGCAGAATGC---AAGATAGAAAAGGAGTTGAACTTGGCT
AACACAATCATAACAATCATTGCAAATGTTATTGGTATGGCGAGAATAATATATGTTATT
TACAAACTTTTTTGCACATTACAGGGACCATATTCAGGAGAACCA---AAGCCCAAGACT
AAAATCCCAGAA---AGGCGTGTAGTAACACAGGGACCAGAGGAGGAATTTGGGATGTCT
TTAATTAAACATAACTCATGTGTTATTACAACAGAAAATGGGAAATTCACAGGTCTTGGA
GTATACGACAGATTTGTGGTCGTACCAACACATGCAGATCCTGGAAAGGAAATTCAGGTT
GATGGTATAACTACAAAAGTCATTGACTCATATGACCTATACAACAAGAATGGGATAAAG
CTAGAAATAACAGTACTTAAATTAGATAGAAATGAAAAATTTAGAGATATCAGGAGATAT
ATACCTAACAATGAAGATGATTACCCCAATTGCAACTTAGCACTGCTAGCAAACCAGCCT
GAACCAACTATAATCAATGTTGGAGATGTTGTATCCTATGGCAATATACTGCTCAGTGGC
AACCAAACGGCTAGAATGCTTAAATACAGTTACCCAACTAAATCTGGTTACTGTGGAGGT
GTCTTATACAAAATTGGGCAAGTGCTTGGAATACATGTTGGGGGCAATGGTAGGGATGGT
TTCTCAGCTATGTTACTCAGATCCTATTTCACTGATGTTCAGGGCCAAATAACGTTATCA
AAGAAGACCAGTGAATGTAACCTACCCAGTATACACACCCCATGCAAAACCAAATTGCAG
CCTAGTGTTTTCTATGATGTATTCCCTGGTTCAAAAGAACCAGCTGTGTTGTCTGAAAAA
GATGCCCGGTTACAAGTTGATTTCAATGAAGCACTATTTTCTAAATACAAAGGGAATACA
GATTGCTCCATTAATGACCACATAAGAATTGCATCATCACATTATGCAGCACAACTCATT
ACCTTAGATATTGACCCAAAACCTATTACACTTGAGGACAGTGTCTTTGGCACTGATGGA
TTAGAGGCTCTTGATTTGAACACTAGCGCAGGATTTCCATATATTGCAATGGGAGTTAAA
AAGAGAGATTTAATAAACAACAAGACCAAGGATATAAGCAAACTTAAAGAAGCAATTGAC
AAATACGGAGTTGACTTACCTATGGTCACCTTCTTGAAAGATGAACTCAGAAAGCATGAA
AAGGTAATTAAAGGTAAAACTAGAGTTATTGAAGCTAGTAGTGTGAATGATACCCTATTA
TTTAGAACAACTTTTGGCAACCTCTTTTCAAAGTTCCACTTGAATCCTGGAATTGTTACT
GGATCAGCAGTTGGATGTGATCCAGAGGTGTTTTGGTCAAAAATACCAGCAATGTTGGAT
GATAAATGTATTATGGCTTTTGATTATACAAATTATGATGGTAGTATACACCCTATTTGG
TTTGAAGCTCTTAAACAGGTACTGGTAGATCTATCATTTAATCCAACA---TTAATAGAT
AGACTATGCAAGTCTAAACACATCTTCAAAAATACATACTATGAAGTGGAGGGAGGTGTA
CCATCTGGGTGTTCAGGTACTAGTATTTTTAACACTATGATCAATAATATTATCATAAGG
ACCTTAGTGTTAGATGCATACAAGAATATAGATCTAGATAAGCTTAAGATAATTGCCTAT
GGTGATGATGTCATATTCTCATACATACATGAACTGGACATGGAGGCTATAGCAATAGAG
GGTGTTAAATATGGTTTGACTATAACTCCTGCTGATAAATCTAACACATTTGTAAAATTA
GACTATAGCAATGTTACTTTTTTAAAAAGAGGGTTTAAGCAAGATGAGAAGTATAACTTT
CTAATACATCCAACTTTCCCTGAAGATGAAATATTTGAATCCATCAGATGGACAAAGAAA
CCATCACAAATGCATGAACATGTGTTGTCTCTGTGTCACTTAATGTGGCACAATGGACGT
GACGCATACAAAAAATTTGTGGAGAAGATACGCAGTGTAAGCGCTGGTCGTGCACTGTAC
ATCCCTCCGTATGATTTGCTTTTGCATGAGTGGTATGAAAAATTT---TAAAG-------
---------ATATAGAAATAGTAAAC---TGATAGTTTATTAGTTTTAT
>A 07 DQ473503
TTAAAACTGGGAGTGGGT-GTTCCCACTCACTCCACCCACGTGGTGCTGTACACTGTTAT
TCCGGTAACTTTGTACGCCAGTTTTT---------------------------CCCTCCC
TTCCCTCATTATGTAAC-TTAGAAGCATGAACATAT----GGACCAATAGG-CAATA-AT
CATCCAGATTA-TTGAAGGTCAAGCA-CTTCTGTTT-CCCCGGTCAATAAAG--ATATGC
TTTACCCAAGGCAAAAACTTTTGAGATCGTTACCCGCACATCAACTACGCAAAGCCTAGT
ATCACCTTTGATGT-ACTAAGACTGGTCGTTTCCTGCAA-------CCCCAGCAGTAGAC
CTGGCAGATGAGGCTGGACGTACCCCACTGGCGACAGTGGTCCAGCCTGCGTGGCTGCCT
GCTCGCCC--ATATGG-GCGAGAAGCCTTATTAT-TGACAAGGTGTGAAGAGCCGCGTGT
GCTTG--GTGTGAGTCCTCCGGCCCCTGAATGTGGCTAACCTTAACCCTGCAGCCATTGC
TCATAATCCAATGAGTTAGTGGTCGTAATGCGCAAGTGCGGGATGGGACCAACTACTTTG
GGTGTCCGTGTTTCTTATTTTTTCTTTCATGTGTGTTA------TATGGTGACAATTTAT
A------GTATATAAGTTGTCATCATGGGCGCACAAGTATCTAGACAAAATGTTGGTACA
CACTCAACTCAAAATGCAGTGACTAACGGTTCTAGCCTCAATTATTTCAACATCAACTAT
TTCAAAGATGCTGCCTCAAGTGGAGCATCCAGATTAGATTTTTCCCAAGATCCTAGTAAA
TTTACTGATCCTGTCAAAGATGTGTTAGAGAAAGGAATCCCAACACTCCAATCACCAACA
GTTGAGGCTTGTGGTTACTCAGACAGGTTGATGCAAATCACCCGTGGAGATTCCACCATA
ACATCCCAGGATATAGCTAATGCAGTAGTTGGTTATGGCGTGTGGCCGTCATATTTAACA
CCTGACGACGCTACTGCCATTGACAAACCAACTCAACCGGATACTTCTTCCAACAGATTT
TACACTCTGGATAGCCGTACCTGGACATCTGCCTCATTAGGGTGGTGGTGGAAATTACCT
GACGCTCTTAAGAATATGGGCATATTTGGAGAAAATATGTTTTATCACTTTTTGGGGAGA
TCAGGATATACTATACATGTACAATGTAACTCTAGCAAGTTTCATCAAGGCTTATTGATT
GTTGCTGCTATACCTGAACACCAACTAGCATCAGCAGTCAAAGGAAATGTTTCAGTGGGG
TATAAGCACACTCATCCAGGTGAACAAGGTAGAGAAATATCTTCAGAGCGTAGAACTGAT
GAT---GATAGAAGA---CCCAGTGATGATAGTTGGCTAAATTTTGATGGAACTCTACTT
GGTAATTTACCTATATATCCTCACCAATATATTAACCTGAGAACTAACAATTCAGCCACT
CTCATCCTTCCATACATTAATGCAGTTCCAATGGATTCTATGCTTAGACATAACAATTGG
AGTTTGGTGATAATACCTATATGTCCTCTTCAAGTTGAGTCATCAGGTATACCA---ACT
GTACCTATAACAGTGTCAATTAGTCCAATGTTTTCTGAATTCTCAGGGCCTAGGAACAAA
------------------------GTTGTCTTTACCCAAGGCTTGCCAGTGATGCTTACA
CCAGGATCTGGTCAATTTTTGACAACAGATGATACACAATCTCCATCTGCATTTCCATAC
TTTCATCCGACTAAGGAAATATTTATACCTGGGCAAGTTAGAAACTTAATAGAAATGTGT
CAGGTTGATACACTCATCCCCATCAATAATACGGGAAATAAT---GTAAGATCAGCAAAT
ATGTACACTGTTGATTTAACTACACAAGATCATCCA---TATGCACAAGAAGTTTTTGCT
ATACCTGTTGATGTTGCTTCACACCCATTAGCAACCACCTATCTTGGGGAAATGAGTAGT
TGCTTTACACACTGGACTGGGAGTTTACGATTTAGCTTTATGTTTTGTGGTTCTGCCTGT
ACAACACTTAAATTATTGATAGCATATACCCCTCCCGGAATTGCAAAACCAACATCCAGA
AAAGAGGCAATGCTTGGTACACACCTAGTGTGGGATGTTGGACTCCAGTCAACAGCCTCA
CTTGTAGTGCCATGGGTCAGTGCAAGTCATTTTAGATTCACTACCCCAGATACATACTCA
GCAGCTGGTTATATCACATGCTGGTACCAGACAAATTTTGTAGTGCCTCCAAACACACCA
AGAAGTGCAAAGATGGTCTGCATGGTGTCAGCTTGCAAAGACTTTTGCTTGCGATTGGCT
AGAGATACTAATTTACACATGCAGGAGGGTGTACTTGAACAA------AACCCGGTAGAG
AATTATGTAGATAGCTTACTAAATGAAGTATTAGTGGTACCTAATATTCAGCCAAGTACA
TCTGTTTCAAGTCACTCTGTACCAGCATTGGATGCTGCAGAGACTGGACATACTAGTTCT
GTTCAACCTGAAGATATGATCGAGACAAGGTATGTCATAACAGACCAAACAAGGGATGAA
ACTAGTATAGAGAGTTTCTTAGGTAGATCTGGATGTATTGCTAAAGTTAAACTTGACACA
ACACAGGGTGAC------------------------------TATGACACAGGCAAAGGT
GTTGGTTTCACTACATGGAAAATCAGCTTACAAGAAATGGCACAAGTCAGAAGAAAGTTT
GAACTATTCACATACACTAGATTTGATTCTGAGATAACAATAGTC------ACAGCAGCA
GCAGCACAAGGTAATGGTATTGGACATATAGTTATGCAATTTATGTATGCACCTCCAGGG
GCCCCAGTTCCAATAAAACGCGAAGATTATACATGGCAATCAGGAACAAATGCTTCTATA
TTTTGGCAGGAGGGTCAACCATACCCTAGATTCACAATTCCTTTTATGAGTATTGCATCA
GCTTATTATATGTTCTATGATGGATATGATGGT------GATGATGCGTCATCCAAATAT
GGTTCCGTAGTAACCAATGACATGGGAACCATATGTGTTAGACTAGTTACATCTACACAA
AAACACAATTTAAAGATTGTGAGTCGCATTTACCACAAAGCCAAACATATAAAAGCATGG
TGCCCACGCCCACCACGAGCTGTGCCTTATCAACACACTCACTCCACCAACTATGTGCCA
CAAAATGGAGAGGTCGCAACTCAA------------------------ATCAAAACCAGA
GCCAATCTTTTCACCCTCAAATCAGCTGGTCCCTCTAGTATGTATGTACATGTGGGTAAT
CTAATATATAGAAACCTCCATTTATTTAACTCTGAG---CTTCATGATTCTATTCTTGTG
TCTTATTCTAGTGATTTAATCATTTACCGAACAAACACTGAAGGTGATGATGTAATCCCT
AATTGTAATTGTACTGACTGTACATATTACTGTTATCATAAGGATAGATACTTTCCAATT
AAAGTTACTGCTCATGATTGGTATGAAATTCAAGAATCTGAATATTACCCAAAACATATC
CAATACAACATTTTAATTGGAGAGGGACCTTGTGAACCAGGAGATTGTGGAGGAAAGCTG
TTATGTAAACATGGAGTCATTGGCATAGTAACAGCTGGGGGTGAGGGTCATGTTGCTTTC
ATCGACTTGAGGAAATTT------CAATGTGCTGAAGAACAAGGA---ATCTCTGATTAT
GTAGAACACCTTGGTCAAGTTTTTGGTGTTGGCTTTGTGGACAGTATAAAACAACAAGTA
AATTTTATTAATCCCACCAGTAAA------ATTGGCTCAAAAGTGATTAAATGGTTATTA
AGAATAGTCTCAGCTATGATTATAATGGTTAGAAATAGTTCTGATCCTCAAACCATAGTT
GCTACTCTTACCCTACTAGGTTGTTCAGGTTCACCATGGAGATTTTTGAAAGAGAAATTT
TGCTCGTGGCTTCAATTAAATTACATACATAAAGAATCT---GATTCCTGGCTCAAGAAA
TTTACAGAAGCATGCAATGCTGCTCGTGGGCTAGAGTGGATTGGTCAAAAGATCTCAAAG
TTTATCGATTGGATAAAGAGT---ATGTTACCACAAGCCCAATTAAAAGTAGAATATTTA
AATAAACTTAAACAGCTTAATCTCCTGGAAAAACAAATTGAGACCATTAGACTTGCCCCG
ACCTGTAATCAGGAGAAA------ATTTTTTGTGATATAAACACTCTTCATGATTTATCC
CTTAAATTCTTGCCACTGTATGCATCTGAAGCACGTAGAATTAAGAATCTTTATAATAAA
TGTAATAATGTTATT------AAAGGAGGGAAAAGAAATGAACCAGTTGCTGTGCTTATA
CATGGATCCCCTGGTACTGGAAAATCGCTTGCAACCTCTGTCCTTGCTCGAATGTTGACT
GTT------GAGACTGATATATACTCTCTACCTCCAGATCCAAAATACTTTGATGGTTAT
GATCAACAAAGTGTTGTCATTATGGATGACATTATGCAAAACCCAAATGGTGAAGATATG
ACATTATTTTGTCAGATGGTCTCAAGTGTGCCCTTCATACCGCCAATGGCTGATCTTCCA
GACAAAGGAAAACCATTTACATCAAAATTTGTGCTTGCAAGTACTAATCATACTCTTCTC
ACACCACCAACTGTGTCATCATTACCAGCTATGTCAAGAAGATTTTATTTTGATTTAGAT
ATTCAAGTTAAGAAAGATTAT---CTTGTAGATGGGAAATTGGATATAGCCAAAAGTTTC
AAACCATGTGATGTTAATAATAAAATAGGTAAT---GCAAAATGTTGTCCATTTATATGT
GGAAAAGCTGTGGAATTCAAAGATAGAAATACATGTGCTGTATTATCTTTATCTCGACTG
TATAATCACATTAGAGAAGAGGATAGAAGGAGAAGCAGCGCAGCCCAAGCAATGGAGGCT
ATATTTCAAGGT---------------------ATAGATCTTCACACA---CCACCTCCA
CCAGCCATAACTGATCTTCTTAGATCTGTTAGAACTCCAGAAGTTGTTAAATATTGTCAA
GATAATAATTGGATTGTTCCAGCTGAATGT---ACTATAGAAAGGGATCTAGGATTAGCA
AACTTAACCATAAGTATAATAGCTAACGTAGTTTCAATAGTGGGTATCATTTATATAATT
TATAAGTTATTTTGCACTCTACAAGGCCCATACTCAGGTGAACCC---AAACCTAAGACA
AGAGCTCCTGAG---AGAAGAGTCGTGACCCAAGGTCCAGAAGAAGAGTTTGGCCGTTCA
CTAATTAAACATAACTGTTGTGTTGTGACAACTGATAAGGGTAAATTCACTGGTCTTGGT
ATTTACAACCAAATTATGGTTCTTCCTACACATTCTGATCCAGGATCTGAGATTTTGATA
GATGGTGTTAAAGTTAAAATTCTAGACTCCTATGATCTACATAACCATGAAGGAATTAAA
TTAGAGATTACAGTTATCAAATTAGACCGCAATGAGAAATTTAGAGATATTAGAAAATAC
TTGCCCACCCGTGATGATGATTACCTCGGATGCAATCTTGCTTTATTGGCTAATCAGGAT
GAACCAACAATTTTAAATGTAGGAGATGCAATTTCTTATGGTAATATCTTGTTGAGTGGC
ACCAACACAGCACGAATGATTAAATATCACTATCCAACAAAAGCCGGTTTTTGTGGTGGT
GTCTTGTACAAAGTTGGTTCTATTCTTGGCATACATGTAGGTGGTAATGGTAGAGATGGA
TTTTCTGCAATGCTCTTACAATCTTACTTTTCTGAAACACAAGGTTTAATAACTAAAGAA
TTACCTGTGTCAAGTAAAAATTTACCATCTATTCATGTTTCATCCAAAACACGCTTACAA
CCTAGTGTATTTTATGATGTCTTTCCTGGAACAAAAGAACCTGCTGTTTTAAGTAGCAAT
GACCCTAGACTAGAAGTTGATTTTGATTCAGCATTATTTTCCAAGTATAAAGGGAATGTT
AATTGTCAATTGACCCCACATATGGAGATAGCCGTTGCGCATTATGCAGCACAGTTATCA
ACATTGGATATAAATCCTCAACCTCTCTCACTAGAAGAAAGTGTGTTTGGGATAGATGGA
CTTGAAGCTTTAGATTTAAATACTAGTGCAGGTTTTCCCTATGTCTCATTAGGAATTAAA
AAGAAAGATCTTATAGATAAGAAAGCAAGAGATATTTCAAAATTAAGAAAGGCAATTGAT
AAGTATGGTATTGACCTGCCTATGGTGACTTTTTTAAAAGATGAACTCCGAAGAAAGGAG
AAGATTAAAGAAGGCAAGACTAGGGTCATAGAAGCAAATAGTGTCAATGATACTGTAGTC
TTTAGAAGTACATTTGGCAACCTCTTTTCCACGTTCCATAAAAACCCAGGTATAGTGACT
GGATCTGCAGTAGGATGTGACCCAGAAGTCTTTTGGTCAACCATACCCTTAATGTTAGAT
GGAGAATGTTTAATGGCTTTTGATTACTCAAATTATGATGGTAGTTTACACCCTATTTGG
TTCAAGTGTTTAAAAATGCTCCTGGAAGATATAGGATTCTCTTCACAA---TTGATTGAC
CAAATTTGCAACTCAAAACATATATATAAATCTAAATATTATGAAGTTGAAGGTGGCATG
CCATCTGGATGTGCAGGTACAAGTATTTTTAATACTATGATTAATAACATCATAATTAGA
GTTTTAGTGTTAGATGCATATAAGAACATAGATTTAGATAAATTAAAAATCCTGGCATAC
GGAGATGATGTTATTTTTTCTTACAATTTTAAATTAGACATGGAAATACTTGCCAGAGAA
GGGGACAAATATGGTCTAACTATTACACCTGCAGACAAATCCAGTACTTTTCAGGAATTA
ACCTACAAAAATGTTACATTCCTTAAACGTGGGTTCAGAGCTGACGATCGTCACTCTTTT
CTCATACACCCTACTTTTCCAGCAACAGAGATTTATGATTCTATTAGATGGACAAAGAAC
CCGTCATGCATGCAGGAGCATGTGTTATCACTGTGTCATCTAATGTGGCACAATGGTAGA
CATGAGTATCAGAATTTTGTCAAAGGTATACGCAGTGTGTCCGCTGGTCGCGCATTGTAT
ATACCAGCCTATGAAGTTCTTGAGCATGAATGGTATGAGAAATTT---TAG---------
---------ATATAAAACTGTTAAAT-GTAGTTAGTTTATTAGTTTTGT
>A 09 FJ445114
TTAAAACTGGATCTGGGTTGTTCCCACTCAGGTCTCCCACGTGGAGTAGTACACTGTTAT
TACGGTAACTTTGTACGCCAGTTTTA------------------------------CATC
CCCTCCCCCCAAGTAAC-TTAGAAGATAAGCACACA-----GGCCAATAGG-AGATG-AT
CAGCCAGATCA-TTATGGGCCAAGCA-CTTCTGTTT-CCCCGGTCGAAGTTG--ATATGC
TCCA-ACAGGGCAAAAACAACTGAGATCGTTATCCGCAAAGCGCCTACGCAAAGCCTAGT
AACTATCTGGAAAT-TACTTGGTTGGTCGCTCCGCCATA--------CCCCATGGTAGAC
CTGGCAGATGAGGCTAGAAATTCCCCACTGGCGACAGTGTTCTAGCCTGCGTGGCTGCCT
GCACACCC-TTTTTGG-GTGTGAAGCCAAGTAAT-GGACAGGGTGTGAAGAGCCCCGTGT
GCTCG--CTTTGAGTCCTCCGGCCCCTGAATGTGGCTAACCTTAACCCCGCAGCTAGAGC
ACACAACCCAGTGTGTATCTAGTCGTAATGAGCAATTGCGGGATGGGACCAACTACTTTG
GGTGTCCGTGTTTCTTGTTTTTCTTTT-ATATTT-------GCTTATGGTGACAATATAT
A-----GTGATATATATTGGCATCATGGGCGCTCAGGTATCTAGACAAAATGTTGGAACT
CACTCTACACAAAACTCAGTTTCAAATGGATCTAGCCTGAATTATTTCAACATAAATTAC
TTTAAGGATGCTGCTTCAAGTGGCGCATCAAAATTGGAATTTTCACAAGACCCTAGTAAA
TTTACTGATCCAGTCAAAGATGTTCTTGAAAAAGGGATACCTACTTTGCAGTCACCCACT
GTTGAGGCATGTGGATACTCAGATAGAATAATCCAAATTACAAGAGGGGATTCAACAATT
ACTTCACAAGATGTTGCTAACGCAGTTGTTGGCTATGGAGTCTGGCCCCATTACCTTACT
CCACAGGATGCAACTGCCATAGATAAACCCTCTCACCCTGACACTTCATCAAATAGGTTT
TACACTCTGGAGAGTAAAACATGGAGTAATGAATCCAAGGGCTGGTGGTGGAAATTACCT
GATGCTTTAAAGGACATGGGAATATTTGGACAAAACATGTATTACCACTTTCTTGGTCGA
AGTGGGTACACAGTTCATGTGCAGTGTAATTCAAGCAAATTTCATCAAGGGACCTTGATT
GTTGCTATGATACCAGAACACCAATTAGCTGCAGCAGAAAGGGGCAATGTCACTGCTGGA
TACAATTTCACACATCCTGGTGAGCCTGGTAGAGAGGTTGGAAAACCTAATCGTCAGTAT
ACA---AGTAAACAA---CCTAGTGATGACAATTGGCTCAATTTTGATGGCACACTTTTG
GGTAATATAACTATTTATCCACACCAGTTTATAAATCTAAGAAGCAACAATTCAGCCACA
ATAATAGTGCCATATGTGAATGCAGTACCCATGGATTCCATGCTCAGACATAACAATTGG
AGTTTAGTAATCATACCTATTTGCCCACTACAATCTAGTGGAACTGAGTCAAGT---ACA
ATCCCTATTACTATTTCTATTAGCCCCATGTTTGCTGAATTTTCAGGTGCACGTGCAAAA
---------------------------------AGTCAAGGATTACCTGTGTTAACAACA
CCAGGGTCTGGTCAGTTCATGACCACAGATGATTTTCAATCTCCTAGTGCATTACCATGG
TTCCACCCAACTAAAGAGATATCTATACCTGGACAGGTAAGAAATTTAATAGAAATGTGT
CAAGTAGATACCATCATACCTATAAACAACACTGGAACCAAC---ACTACAAGCATCAAC
ATGTACACAGTGCAGTTGGAAAGAACAGCTGATTTG------ATGAGTGAAGTTTTTGCT
ATAAATGTAGATATAGCATCCCACCCCTTAGCAACCACCATGCTAGGAGAAATTGCAAGT
TATTACACACACTGGACAGGTAGCTTGCGTTTCAGTTTTATGTTCTGTGGATCAGCCAGC
ACCACTTTGAAGCTTCTATTGGCATACACTCCACCAGGGATTGCAAAACCCATAAGTAGA
AGAGATGCAATGTTAGGTACCCATGTAGTGTGGGATGTTGGCTTGCAGTCAACTATATCC
ATGGTAGTGCCCTGGGTTAGTGCTAGTCATTTCAGAAACACAACCCCGGATAAATACTCA
CTGGCAGGGTTCATAACTTGTTGGTACCAGACTAACCTTGTGGTTCCAGCCGATACCCCA
ACTACAGCAAATCTACTCTGTTTCGTATCCGCTTGCAAGGATTTCTGCTTGCGAATGGCT
CGGGACACTAATCTACACAAACAGAGTGGGCCAATAACCCAG------AATCCAGTGGAA
AATTACATAGATCAGGTGCTTAATGAAGTTCTGGTAGTCCCAAACATCAAAGAAAGTAAT
CCTACAACCTCTAATTCAGCCCCTGCTCTAGATGCTGCTGAAACAGGTCACACCAGTAAT
GTTCAACCTGAAGACATGATTGAGACACGTTATGTACAAACATCACAAACCAGAGATGAA
ATGAGCCTTGAGAGCTTCTTAGGAAGGTCAGGCTGTATACACATATCTAAATTAAATGTT
GATTATGATAAT---------------------------------TATGATAAGAGTGTC
AAAAATTTCACAATTTGGAAGATAAACATAAAAGAAATGGCCCAAATCAGAAGAAAGTTT
GAATTGTTTACATATGCCAGATTTGACTCTGAAATAACACTGGTT------CCATGTATA
GCAGCAGAAAGTGAAAGTGTTGGCCATGTGGTTATGCAGTACATGTATGTGCCACCAGGA
GCACCCCTACCAAGGACCAGAGATGACTATGCATGGCAATCAGGCACAAATGCTTCCATT
TTCTGGCAACATGGACAATCATATCCCAGATTTTCACTTCCATTTTTGAGCATTGCTTCT
GCATATTACATGTTTTATGATGGCTATGATGGT---------GGACCAGATTCTCAATAT
GGTACAATTGTGACAAATGATATGGGATCATTGTGTTCCCGTATAGTCACTGAAGAGCAT
GGATCTCGTGTAAAAATTTCAACTAGAATATACCACAAAGCTAAGCATGTCAAAGCTTGG
TGTCCAAGGCCTCCCAGGGCAGTTGAATATATACACACACATGTCACAAATTACAAGCCA
AGTGAAGGTGAATATTCTACAGTT------------------------ATACCAGTTAGA
GACAACGTTAGGGCAGTAAGGAATGTAGGACCCAGTGATATGTATGTCCATGTAGGAAAC
CTAATATATAGAAATCTCCACTTGTTCAATTCAGAA---GCAAATGATTCAGTTTTAATA
TCATACTCATCAGATTTAGTCATATACCGCACAAACACTACAGGTGATGACTACATACCA
ACTTGTGATTGTACTGATGCTACCTACTACTGTAAACATAAAAATAGATATTACCCTATA
AAAGTTACTAGCCATGATTGGTATGAGATACAGGAGAGTGAGTATTATCCAAAACATATA
CAATACAATTTACTAATAGGTGAAGGACCTTGCGAACCTGGTGACTGTGGTGGAAAACTA
TTGTGCAAACATGGTGTGATAGGTATGATTACAGCTGGTGGTGAGGGTCATGTTGCATTT
ATAGATTTAAGACACTTT------CACTGTGCTGAAGAGCAAGGC---ATTACTGACTAT
ATACACATGCTGGGTGAAGCTTTTGGGAATGGCTTCGTAGATAGTGTCAGAGAGCAAGTC
AATGCAATAAACCCCATAAATAAC------ATAAGTAAGAAAATAATCAAATGGATGCTT
AGGATAATATCAGCCATGGTCATTATCATTAGAAATAGTTCTGATCCACAAACAATAATA
GCCACACTAACTTTGATTGGGTGTTCTGGTTCACCATGGCGGTTCTTAAAAGAGAAATTT
TGTAAATGGACACAACTAAATTATGTACATAAAGAATCA---GACTCTTGGCTTAAGAAA
TTTACAGAGATGTGTAATGCTGCCAGAGGGCTTGAGTGGATAGGAAACAAAATATCCAAA
TTCATTGATTGGATGAAGTCA---ATGTTGCCACAAGCACAGCTTAAGGTCAAATACCTA
AGTGAATTAAAGAAGTTAAATTTGCTAGAAAAACAAATTGACAACCTACGTTGTGCTGAC
ACAAAAGTGCAGGAAAAG------ATAAAATTTGAAATAGAGACACTTCATGATTTATCA
TGTAAATTTCTTCCATTATATGCAAGTGAGGCAAAAAGAATAAAAATTTTACACAATAAA
TGTTGTAACATAATT------AAACAAAGGAAAAGGAGTGAACCTGTTGCCATCATGATA
CATGGACCGCCTGGTACTGGTAAGTCCATTACCACTAGTTTTCTTGCCAGAATGATAACA
AAT------GAGAGTGACATTTATTCATTACCTCCAGACCCTAAATACTTTGATGGCTAT
GACCAACAAAGTGTAGTCATAATGGATGATATCATGCAAAATCCTGGTGGTGAAGACATG
TCTCTATTCTGTCAGATGGTGTCCAGTGTGACTTTCATACCTCCAATGGCTGACTTACCT
GATAAAGGAAAACCTTTTGACTCCAGATTTGTTTTTTGTAGTACCAATCACTCACTTCTA
GCTCCACCCACTATTACCTCACTCTCTGCAATGAATAGAAGATTCTTCCTAGATTTGGAT
ATTATAGTGAACGAAAATTTCAGAGACTCTCAAGGGAAATTAGATGTGCCAAAATCTTTC
AAACCCTGTGATATAGATAACAAAATTGGAAAT---GCAAAATGCTGTCCCTTTATATGT
GGAAAAGCAGTCGTGTTTAAAGATAGAAACACATGTCAAACATATACACTGTGCCAAATT
TACAACATGATCATTGAGGAAGACAAGCGGCGCAGAAATGTTATTGACGTCATGACTGCA
ATTTTCCAGGGTCCT------------------ATAACCATGAACTCA---CCACCTCCC
CCTGCAATAGCTGATTTACTACAATCGGTGAGGACTCCAGAAGTTGTTAAATATTGTGAG
GATAACAAATGGATAATTCCAGCTGAATGT---AAGATAGAAAGGGATCTCAATCTTGCA
AATAATATAATAACAATCATTGCAAATATCATTAGTATAGCAGGTATTATATTTGTTATT
TATAAATTGTTTTGCTCATTGCAAGGGCCATATTCTGGTGAACCC---AAACCAAAAACA
AGAGTTCCTGAA---AGAAGAGTGGTAGCACAGGGACCTGAAGAAGAATTTGGCCGTTCA
TTGATCAAACATAATACATGTGTGGTTACAACTGATAATGGAAAATTCACTGGTTTAGGT
ATCTATGATAGATATATGATTATCCCAACACATGCTGATCCAGGAAAAACTGTGCAAATT
AATGGTATTGTCACAAATGTTGTTGACTCATATGACTTACATAACAAAGATGGGATTAAA
CTTGAAATCACAGTTATCAAACTAGACAGGAATGAAAAATTTAGAGACATACGCAAGTAC
ATACCAGAAAGAGAAGATGACTATCCTGAGTGTAATCTAGCACTTGTAGCAAATCAGGAT
GAACCAACAATCATTAGTGTGGGTGATGTTATATCATATGGTAACATACTACTTAGTGGC
AATCAAACTGCTAGAATGCTTAAATATCATTACCCAACCAAATCTGGATACTGCGGGGGT
GTCTTATACAAAATAGGTAGTATAATAGGAATTCATGTGGGTGGCAATGGTAGAGATGGG
TTCTCAGCAATGTTATTAAGATCATACTTTAATGAAACACAAGGACAAATAGTTAGTTCA
AGAAATGTTAAAGACATTGGGTATCCAACAATCCATACCCCTAGTAAAACCAAATTACAT
CCAAGTGTTTTTCATGATGTATTCAAAGGTACAAAGGAACCTGCTGTTTTATCAGAGAGA
GATCCGCGTTTAGAAGTGGATTTCAAGACTTCTTTATTCTCCAAATACAAAGGTAATGTA
GATTGTACATTAAATGAACACATGAGAGTAGCCATAGCACATTACTCAGCTCAATTAATG
ACTCTTGACATAAACCCAAACAACATAACTATGGAAGAGAGTGTATTTGGAACAGATGGT
TTAGAGGCTTTAGATTTAAACACAAGTGCAGGATTTCCATATGTGAGTATGGGAATTAAG
AAGAGGGATCTTATCAACAATAGCACTAAAGACATATCTAAATTAAGAGCTGCACTTGAT
AAGTATGGGGTGGACTTACCAATGGTCACTTTCCTTAAAGATGAACTTAGAAAGAAAGAG
AAAATCTCATCTGGGAAAACCAGAGTCATAGAAGCCAGTAGTGTTAATGACACTGTAGCA
TTTAGAATGACTTATGGCAACTTATTTGCATGCTTTCACAAGAACCCTGGAATTGTCACT
GGTTCAGCAGTAGGATGTGATCCTGAGACTTTTTGGTCAAAGATACCTGTGATGTTAGAT
GGCGAATGCATAATGGCATTTGACTATACAAATTATGATGGTAGTATCCACCCTGTTTGG
TTTGAAGCATTGAAGGAAATTCTAAAAGAATTAAAATTTGAGCATAGG---TTAATAGAT
AGGTTGTGTAATTCTAGACATATATTTAGAGACACTTATTATGAAGTTGAAGGGGGGGTA
CCCTCAGGATGTTCTGGAACTAGCATATTTAATACTATGATTAATAATGTGATCATTAGA
ACCTTGGTTTTAGATGCCTATAAAAATATAGATTTAGATAAGCTTAAGATAATAGCTTAT
GGGGATGATGTCATTTTCTCCTACAAATACCCATTAGACATGGAGGCTATTGCAATGGAA
GGAAAGAAATATGGGTTGACCATCACTCCTGCAGACAAGTCTGACACCTTCAAGAAATTG
GATTATGACAGTGTCACATTTCTGAAAAGAGGATTCAAACAAGACTCTAAATATCCTTTC
CTTATACATCCCACTTTTCCGATTAATGAAATTCATGAATCAATCAGATGGACAAAGAAA
CCATCTCAAATGCAAGAGCACGTGCTTTCATTGTGTCATTTAATGTGGCATAATGGACGC
GACGTGTATAAGGAGTTCGAGAATGGGATACGCAGCGTCAGCGCTGGACGTGCGTTGTAT
ATCCCACCTTATGAGCTCCTGTTGCATGAGTGGTATGAAAAATTT---TAAATTCT----
-------ATATATAGAAATAACAAAT---ACTTAGTTTGTTAGTTTTAT
>A 10 DQ473498
TTAAAACTGGATCCAGATTGTTCCCATCTGGATTTCCCACGTGGAGTTGTACACTATTAT
TCCGGTAATTTTGTACGCCAGTTTTATG--------------------------------
TA-CCCCCCCCTGTAAC-TTAGAAGTTTTGAACAAG-----GACCAATAGG-CAGTA-AC
CACCCAGGTTG-CTAAAGGTCAAGCA-CTTCTGTTT-CCCCGGTCAAAGTTG--ATATGC
TCCA-ACAGGGCAAAAACAACTGAGATCGTTACCCGCAAGGTGCCTACGCAAAGCCTAGT
AACCCCTT-GAACGATGTGTGGTTGGTCGTTCGGCTGTA--------CCCCACAGTAGAC
CTGGCAGATGAGGCTAGATGTTCCCCACTGGCGACAGTGTTCTAGCCTGCGTGGCTGCCT
GCGCACTC---TCTGA-GTGCGAAGCCATACATT-TGACAAGGTGTGAAGAGCCCCGTGT
GCTCA--CCTTGAGTCCTCCGGCCCCTGAATGTGGCTAACCTTAACCCTGCAGCTAGTAC
ATGCAATCCAGCATGCAGCTAGTCGTAACGAGCAATTGCGGGACGGGACCAACTACTTTG
GGTGTCCGTGTTTCACTTTTT-CCTTTTATATTT-------GCTTATGGTGACAATATAT
A-----GATTTATATATTGTCACCATGGGCGCTCAAGTATCCAGACAGAATGTTGGTACT
CACTCAACACAAAATGCAGTTTCAAATGGATCTAGTTTAAATTATTTTAACATCAACTAT
TTCAAAGATGCAGCATCTAGCGGTGCTTCCAAATTGGAATTTTCACAAGACCCTAGTAAA
TTTACAGACCCTGTTAAAGATGTCCTTGAGAAAGGAATTCCAACATTACAATCTCCAACT
GTAGAAGCATGTGGTTACTCAGACAGAATCATTCAGATCACCAGAGGTGATTCAACAATA
ACTTCACAAGATGTTGCCAATGCAGTGGTGGGTTATGGCGTGTGGCCTCACTATTTAAGT
GCAACGGATGCCACTGCTATTGACAAACCTACTCAGCCTGACACTTCTTCAAATAGATTT
TACACTCTTGAAAGCAAAGTTTGGACGAGCACATCTCAGGGTTGGTGGTGGAAGTTACCA
GATGCACTTAAGGACATGGGTATTTTTGGAGAAAATATGTTTTATCACTATCTTGGCAGG
AGTGGATACACAGTACATGTCCAATGCAATGCTAGCAAATTTCATCAGGGGACCTTACTA
GTAGTCATGATACCAGAACATCAATTGGCAAGTGCACATACTGGTAATGTAACAGCTGGT
TATAATTTCACTCATCCAGGAGAAAAGGGTAGGACTGTTGGAGAT---CGTCGTGACCAC
CAT---GACAAACAA---CCTAGTGATGACAATTGGTTGAATTTTGATGGTACTTCACTG
GGTAATGCACTAATATTTCCCCATCAATTTATTAATTTGAGGAGTAATAATTCAGCAACT
ATAATAGTACCTTATGTCAATGCAGTCCCAATGGATTCAATGCTTAGGCACAATAATTGG
AGTTTAGTAATAATTCCTATTAGTCCTTTAAAGTCAGACCCTAGTGCTAGTGCT---TTA
GTTCCTATAACTATTTCTATCAGTCCAATGTTTGCTGAATTTTCTGGGGCACGTGCTAAA
---------------------ACTGCCGCAGCCAATCAAGGACTACCAGTGTATGTTACA
CCTGGTTCTGGTCAATTTATGACAACTGATGATCTGCAATCACCATCCGCATTACCGTGG
TATCATCCAACCAAAGAAATCCTAATACCAGGAGAGGTCAAAAATCTAATAGAAATGTGC
CAGGTAGATTCACTGATTCCAATCAACAATACCACTGCAAAT---TTAAGGAAAGTAAAT
ATGTATACAATACAATTGGCAAACCAAACTAATATG------GCTGAAGAAATCTTTGCA
ATTAAGGTGGACATTGCATCACAACCTCTTTCAAATACTATAATTGGAGAAATTGCTAGT
TACTTCACACATTGGACTGGAAGCCTGCGGTTCAGTTTTATGTTCTGTGGCACTGCAAAT
ACTACCCTTAAATTGTTATTAGCATATACACCACCAGGCATAAAGAAACCAACAAACAGG
AAGCAGGCAATGCTTGGTACACACATTGTTTGGGATATTGGGTTACAATCAACCGTATCT
CTGGTTGTTCCATGGGTCAGTGCTAGCCATTTCAGGTACACCACTCCAGATACATATTCA
GCAGCTGGATACATAACATGCTGGTATCAAACCAACTTTGTGTTCCCACCAAACACACCG
AGCACTGCAGATATGTTGTGTTTTGTGTCAGCATGTAAAGACTTTTGCCTGCGTATGGCT
AGAGATACAAATATGCACATACAAAGTGATGCCATTACACAA------AATCCAGTTGAA
AATTACATTGATAATGTACTTAATGAAGTCCTAGTGGTACCCAACATCAGAGAAAGTCAT
CCAAGCACCTCTAACTCTGCCCCAATTCTCGATGCAGCTGAGACTGGTCATACCAGTAGT
GTACAACCAGAAGATACGGTTGAAACACGATATGTGCAAACATCCCAGACGAGAGATGAA
ATGAGTATTGAAAGTTTTCTTGGCAGGTCAGGTTGTATACACACCTCAACAATAACTGTT
AATAATACAAGACCC------------------------------TACAATGAA------
CACACTTTTGACACATGGCAAATAACTCTACAAGAAATGGCCCAAATTAGAAGGAAATTT
GAAATGTTTACATATGTTAGATTTGACTCAGAAGTCACTTTAGTA------CCTTGCATC
GCAGGCAAGGGCGATGACATAGGTCACATAGTTATGCAATATATGTATGTGCCACCTGGG
GCTCCAGTACCAACTAAGAGAGATGATTTTGCTTGGCAGTCGGGAACAAATGCATCAGTC
TTCTGGCAACATGGACAACCTTTCCCTAGATTTTCTTTACCCTTCTTAAGCATTGCATCT
GCTTACTACATGTTCTATGATGGTTATGATGGT------GATACACATGACTCACGTTAT
GGCACAACAGTGATAAATCACATGGGCACTTTGTGCATGCGAATAGTCACAAACCAGCAA
GCACATGAGGTGGAAATTACCACCAGTGTTTATCACAAAGCCAAGCATGTCAAAGCATGG
TGTCCAAGACCACCCAGAGCTGTACCATATACACATGCCCATTCCACAAATTACAAACCA
CATGGCAAAGAATTACAAATA---------------------------TTTATTAGGTCT
AGAGATGATCCCAAAGTAGTAACTGCTGGACCAAGTGATATGTATGTCCATGTTGGTAAT
TTAATTTATAGAAACTTACACCTTTTCAATTCAGAA---ATGCATGATTCAATTCTAGTA
TCATACTCTTCAGATTTAGTCATTTACCGAACAAACACTATAGGTAATGACTACATCCCC
ACTTGTGATTGCACTGATGCCACTTATTATTGTAAACATAAAGACAGGTACTACCCCATC
AAAGTTACTAGTCACGACTGGTATGAGATTCAGGAAAGTGAATATTACCCCAAGCATATT
CAATACAATCTCTTAATTGGAGAGGGACCATGTGAGCCTGGTGACTGTGGAGGAAAGTTA
CTCTGTAAACATGGAGTAATTGGAATAATTACTGCTGGTGGAGAGGGGCATGTGGCATTT
ATAGATCTCAGGCAATTT------CATTGTGCGGATGAACAAGGA---ATAACTGACTAC
ATCCACATGTTGGGTGAAGCTTTTGGAACAGGTTTTGTGGACAGTGTCAAAGAGCAAATA
AATGCCATAAACCCAATAAATAAC------ATAAGTAAGAAAATAATAAAATGGCTTCTT
AGAATTATATCTGCAATGGTAATAATTATTAGAAATTCATCTGATCCACAGACAATTATA
GCAACTTTAACTCTAATTGGATGTTCAGGCTCACCATGGAGATTTCTTAAGGAAAAGTTT
TGTAAATGGACCCAACTTACTTATATTCATAAAGAATCT---GACTCATGGCTCAAAAAA
TTCACGGAAATGTGTAATGCAGCTAGAGGTTTGGAGTGGATCGGGAATAAAATATCTAAA
TTTATTGAGTGGATGAAGTCC---ATGTTACCCCAAGCTCAGCTTAAAGTTAAGTATCTG
AGTGAACTTAAAAAACTAAGCTTCCTGGAGAAACAAATGGAACACCTCAGAGTTGCTGAT
TCAAAAACCCAAGAGAAG------ATTAAACATGAGGTGGATACTCTTCATGACCTTTCA
TGTAAATTTCTACCACTCTATGCTAGTGAGGCTAAAAGAATTAAGATTTTACACAATAAG
TGTAATACAATCATC------AAGCAAAGGAAAAGATGTGAGCCAGTAGCAGTTGTGATA
CATGGTGAACCCGGGACTGGTAAATCAATGACCACAAACTTTCTAGCTAGGATGATAACA
AGT------GAGAGTGATATCTATTCTCTACCACCTGATCCCAAATACTTTGATGGATAT
GATCAACAGAGTGTAGTTATTATGGATGATGTGATGCAGAACCCAAGTGGAGAAGACATG
ACCTTGTTTTGCCAAATGGTATCAAGTGTTACATTCATACCACCCATGGCAGATCTGCCA
GATAAGGGTAAGCCATTTGATTCTAGATTTGTGTTATGTAGTACCAATCATAATCTATTA
GCACCTCCAACAATAACATCTTTACCAGCCATGAATAGGAGATTTTTCTTTGATCTAGAT
ATCATAGTGTGTGAAAAGTACAAAGACCCACAAGGCAAATTAAATGTGACTGCTGCTTTC
CGACCATGTGATGTGGATGCAAAAATTGGCAAT---GCACGCTGTTGTCCATTCATTTGT
GGCAAAGCAGTGATGTTCAGAGACCGCAATACATGCCAAACTTACACACTAGCACAAGTG
TACAATCGAATACTTGATGAAGATAAGCGGCGTAGACAGGTGATCGATGTCATGGCCGCA
ATTTTTCAGGGACCC------------------ATCACTCTTGAGGGA---CCACCACCA
GCTGCAATCAGCGACTTATTGCAGTCAGTCAGAACTCCTGAAGTAATTAAATACTGTGAA
GGTAACAAATGGATCATACCAGCGGAATGT---AAGGTTGAGAGGGATCTTAATATAGCA
AACACCATCATCACAATTATTGCCAATATCATTAGTATTTCTGGAATTATTTATGTTATC
TACAAGCTATTCTGTACATTGCAGGGACCATATTCAGGGGAACCT---AAACCAAAAACC
AAGATACCAGAA---AGAAGAGTGGTGGCTCAGGGTCCAGAAGAGGAGTTTGGAAGATCA
CTCATTAAGCACAACTCATGTATTGTGACAACACAAAATGGTAAATTTACAGGCTTAGGA
ATTTATGACAGAATGTTAATTTTACCAACACATGCAGACCCTGGCCGTGAAGTGCAAATA
GATGGTATTACAACCAAGGTGGAAGATTCTTTTGACCTGTACAACAAGGATGGGGTTAAA
CTAGAGATTACTGTGCTTAAACTAAAGAGAAATGAAAAATTCAAAGATATTAGGAAATAC
ATACCTGAAAATGAAGATGACTATCCAGATTGTAATCTAGCTCTTTCTGCTAATCAACCA
GAAACTACTATAATCAATGTAGGGGATGTGGTATCCTATGGAAATATTCTCCTTAGTGGC
ACTCAAACAGCTAGAATGCTCAAATATAATTACCCAACAAAATCAGGTTATTGTGGTGGT
ATCTTGTATAAAATTGGACAAGTCTTAGGAATCCATGTTGGAGGTAATGGGAGGGATGGA
TTCGCTGCCATGCTATTGAGATCTTACTTTTCTGAAACACAGGGTGAAATAATAATTTCA
AAATCCACAAGCGAATGTGGGTTACCCAGTATCCACACACCAAGCAAAACCAAACTTCAG
CCTAGTGTATTCTTTGATGTATTTCCAGGTACTAAAGAACCAGCTGTCCTCTCAAGTAAC
GATCCTAGATTAGAGGTTGATTTTAATAAAGCTTTGTTTTCTAAGTATAAAGGAAATAAT
GAGTGTGTTATAAATGATCATGTTAAAGTAGCTGTCTCTCACTACTCAGCCCAACTCATG
ACCTTAGATATTAATCCAGAGCCTATCTCACTTGAGGACAGTGTCTTTGGAACAGAAGGC
TTGGAAGCTCTTGATCTTAACACTAGTGCAGGATTTCCATACGTGTCGATGGGCATTAAA
AAGAAAGATCTAATTAACAAGCAAACAAAGGATGTGACTAAACTTAAAATGGCCCTAGAC
AAGTATGGTGTTGACTTACCAATGGTTACCTTTCTTAAAGATGAGCTTAGGAAAAGAGAG
AAAATCACCGCCGGAAAGACCCGCGTGATTGAAGCTAGTAGTGTGAATGACACTGTACTG
TTCAGAACAACTTTTGGTAATCTCTTCTCAAAATTTCACTTAAATCCAGGCATTGTCACA
GGTTCTGCTGTAGGCTGTGATCCTGAAACATTCTGGTCAAAAATACCTGTTATGCTAGAT
GGAGAATGTATAATGGCATTTGATTACACAAATTATGATGGAAGTATACATCCTATGTGG
TTTCAAGCTCTTAAAGAAGTTTTGTCTAATTTATCTTTTGAGGCTAGT---TTAATAGAT
AGACTGTGCAAATCCAAGCACATCTTCAAGAATATGTATTATGAAGTGGAAGGTGGAGTT
CCATCAGGTTGTTCTGGAACCAGTATATTTAATACAATGATAAATAATATCATTATCAGA
ACATTAGTGCTAGATGCTTATAAGAATATTGACTTGGATAAACTTAAAATTATAGCTTAT
GGAGATGATGTAATTTTTTCTTACAAATATCAACTTGACATGGAAGCAATTGCCAAGGAG
GGTACCAAGTATGGATTAACAATAACACCAGCTGACAAATCTGATACTTTCAAACAACTT
AATTATGGCAATGTTACATTCCTGAAAAGAGGATTTAAACAAGATGAGAAATATCAGTTT
TTGATACACCCAACATTTCCAGTTGAAGAAATTCAAGAGTCTATTCGATGGACAAAGAAA
CCATCCCAAATGCAGGAACATGTCCTGTCGTTGTGTCATTTAATGTGGCATAATGGCAGG
AGTGTTTACAAGCAGTTTGAGGAGCGGATACGCAGTGTTAGCGCTGGTCGTGCACTGTAC
ATTCCTCCTTACGATTTGCTGCTGCATGAGTGGTATGAAAAGTTT---TAAATTGTTTAG
---------ATATAAAAATATTAAAC---AATTAGTTTTTTAGTTTTAT
>A 100 FJ445175
TTAAAACTGAATCCAGATTGTTCCCATCTGGATTTCCTACATGGAGTTGTACTCTATTAT
TCCGGTAATTTTGTACGCCAGTTTTAT--------------------------------C
ACCCCTTCCCCCGTAAC-TTAGAAGTTTGAAACAAA----AGACCAATAGG-AGGTA-AC
TATCCAAGTTA-CTATAGGTCAAGCA-CTTCTGTTT-CCCCGGTCAAAGTTG--ATATGC
TCCA-CCAGGGCAAAAACAATTGAGATCGTTATCCGCAAAGTGCCTACGCAAAGCCTAGT
AGTATCTT-GAAAAGCATGTGGTTGGTTGCTCCGCTGTA--------CCCCACAGTAAAC
CTGGCAGATGAGGCTAGAAGTTCCCCACTGGTGACAGTGTTCTAGCCTGCGTGGCTGCCT
GCGCACTC---TTTGA-GTGCGAAGCCATATGTT-TGACAAGGTGTGAAGAGCCCCGTGT
GCTCA--CTTTGAGTCCTCCGGCCCCTGAATGTGGCTAACCTTAACCCTGCAGCTAGTGC
ATGCAATCCAGCATGTGGCTAGTCGTAATGAGCAATTGCGGGATGGGACCAACTACTTTG
GGTGTCCGTGTTTCACTTTTTTCCTTTTATAATT-------GCTTATGGTGACAATATAT
A-----GTGATATATATTGACACCATGGGCGCACAGGTATCCAGACAGAACGTTGGCACT
CACTCAACACAAAACACAGTATCAAATGGATCTAGTTTAAATTATTTTAATATAAATTAT
TTCAAAGATGCAGCATCTAGCGGTGCCTCAAAGTTAGAATTCTCACAAGACCCAAGTAAA
TTCACAGACCCTGTCAAAGATGTCCTTGAGAAAGGAATTCCAACACTGCAATCCCCAACA
GTGGAAGCCTGTGGTTATTCAGATAGGATCATACAGATAACTAGAGGTGATTCAACAATA
ACATCACAAGATGTGGCTAATGCTGTGGTTGGTTACGGTGTTTGGCCCCACTATCTGAGT
GCAGCAGATGCAACTGCTATTGACAAACCTACACAACCTGATACATCTTCAAACAGGTTT
TACACTTTGGAAAGTAAAATATGGACAGGTACCTCACAGGGTTGGTGGTGGAAGTTGCCA
GATGCGCTTAAAGATATGGGCATTTTTGGAGAAAACATGTTCTACCATTATCTTGGTAGA
AGTGGATACACTGTTCATGTCCAATGTAATGCTAGTAAGTTTCATCAGGGAACTTTGTTA
GTAGTTATGATACCAGAGCATCAATTGGCAAGCGCACACACCGGCAATGTTACAGCTGGT
TACAATTTTACACACCCTGGTGAGAAGGGTAGAACTGTTGGTGAT---GAACGCAAACAT
CGC---GAAAAACAA---CCTAGTGATGACAATTGGCTGAATTTTGATGGTACCTTATTA
GGCAATGCTTTAATATTTCCTCACCAGTTCATCAATTTGAGGAGTAATAATTCTGCAACT
ATTATAGTCCCATATGTGAATGCTGTACCCATGGATTCAATGCTCAGGCATAATAACTGG
AGTTTAGTGATTATCCCAATTAGTCCTTTGAAATCTGAACCTGGCGCCAGCGCC---TTG
GTTCCAATAACTATATCCATTAGTCCAATGTTTGCTGAATTTTCTGGAGCAAGAGCTAAG
---------------------ACCATTGCAGCACCACAAGGGCTCCCAGTGTATATAACA
CCTGGATCTGGGCAGTTTTTAACAACTGATGATCTGCAGTCACCATCTGCTCTGCCATGG
TATCATCCTACTAAGGAAATTCTGATCCCAGGTGAGGTTAAAAATTTAATAGAAATGTGC
CAAGTTGATACATTAATTCCCATTAACAACACGATAGCAAAT---TTGAGGAAGGTAAAC
ATGTACACAATACAGTTAACTAATCAAACTGAAATG------GCTAAGGAGATTTTTGCA
ATCAAAGTGGATATTGCCTCACAACCTCTTTCAAGTACTATGATTGGAGAAATAGCTAGC
TACTTTACACATTGGACTGGAAGCTTGCGCTTCAGTTTCATGTTTTGTGGTACAGCAAAC
ACCACTCTTAAATTACTGCTAGCCTACACACCACCTGGCATTAGGAAACCAACAACCAGA
AAACAAGCCATGCTTGGTACTCACATAGTTTGGGATGTGGGGTTACAATCAACCGTGTCA
CTTGTTGTTCCGTGGGTTAGTGCTAGTCACTTTAGATATACCACTCCAGACACGTACTCA
GCAGCTGGCTATATAACATGCTGGTATCAAACAAACTTTGTGTTCCCACCCAATGCACCT
AATACAGCAGACATGTTATGTTTTGTGTCAGCGTGTAAAGACTTCTGTCTGCGCATGGCC
AGAGACACAGACATGCATATACAAAATGATGCCATACAACAA------AATCCAGTAGAA
AATTATGTTGAAGGTGTGCTGAATGAAGTACTAGTGGTACCTAATATTAGAGAGAGCCAT
CCAAGCACCTCAAACTCTGCTCCAATCCTTGATGCTGCTGAAACTGGCCACACTAGTAAT
GTGCAACCTGAAGATACAGTTGAAACTCGATATGTGCAGACATCACAGACCAGGGATGAA
ATGAGTATTGAGAGCTTTCTTGGAAGATCTGGTTGTATACACACCTCAACAATTACTGTA
AGTAAAATGAAAAAT------------------------------TATAATGAG------
CACACTTTTGACAAATGGCAAATAACCCTACAGGAAATGGCCCAAATTAGAAGGAAATTT
GAAATGTTTACATATGTCAGATTTGACTCAGAAATCACATTGGTA------CCCTGTATT
GCAGGAAAAGGAGATGACATAGGGCATATCGTAATGCAGTACATGTATGTGCCACCTGGA
GCTCCAGTTCCAACAAAAAGGGATGATTTTGCATGGCAATCAGGCACAAATGCATCAGTT
TTTTGGCAGCATGGGCAGCCATTCCCTAGAATTTCTTTACCTTTCTTGAGCATTGCTTCT
GCATACTACATGTTTTATGATGGATATGATGGT------GATACACATGATTCACACTAT
GGTACTACTGTAATTAACCACATGGGTACACTTTGTATGAGGATAGTTACAAATCAGCAA
GCACATGAGGTGGAAATTACTACTAATATCTATCACAAGGCCAAACATGTTAAAGCTTGG
TGCCCAAGACCACCTCGGGCTGTGCCGTACACACATAGTCACTCTACAAATTACAAACCA
CATGAGGGTGATGTAAAGATT---------------------------TTCATTAGACCC
AGAGATGATCCAAAGTTTGTAACTGCTGGACCAAGTGACATGTATGTGCATGTAGGCAAT
TTGATATACAGAAATCTCCACCTATTCAACTCAGAG---ATGCATGATTCAATTTTGGTG
TCATATTCTTCAGATTTAGTCATTTACCGAACAAACACTACAGGTAATGACTACATCCCC
ACCTGTGATTGCACTGATGCCACATATTATTGCAAGCACAAGGACAGGTATTATCCTATA
AAAGTCACTAGTCATGATTGGTACGAAATTCAAGAGAGTGAGTATTATCCTAAACATATC
CAATACAATCTTTTAATAGGTGAGGGACCATGTGAACCAGGTGACTGTGGAGGAAAACTA
TTATGTAAACATGGAGTGATTGGCATAATTACTGCAGGTGGTGAGGGTCATGTGGCATTT
ATTGACCTAAGACAATTT------CATTGTGTGGAAGAACAAGGA---GTAACTGACTAT
GTCCACATGCTGGGTGAAGCTTTTGGCATGGGTTTTGTTGACAGTGTTAAGGATCAAATA
AATGCTATCAATCCAATTAATGGT------ATCAGCAAAAAGATAATCAAATGGCTTCTT
AGAATCATCTCTGCAATGGTCATAATTATTAGGAATTCTTCTGATCCTCAAACAATTATA
GCAACATTAACTTTAATTGGATGCTCAGGTTCCCCATGGAGGTTCCTCAAGGAAAAATTT
TGCAAATGGACACAATTAAATTATATACATAAGGAGTCC---GATTCATGGCTTAAGAAA
TTCACTGAAATGTGCAATGCAGCTAGGGGGCTAGAGTGGATTGGAAATAAAATATCAAAG
TTCATTGAATGGATGAAATCA---ATGCTTCCTCAAGCCCAGCTTAAGGTTAAATACTTA
AGTGAACTTAAGAAATTAAGTTTTCTTGAGAAACAGATGGAGCACCTTAGAGTTGCTGAT
ACACAAACTCAGGAAAAA------ATCAAACATGAGATTGATACTCTTCATGATCTGTCT
TGTAAATTTCTTCCACTTTATGCTAGTGAGGCTAAAAGAATTAAAATTTTACATAATAAA
TGCAATGCCATTATC------AAACAAAGAAAGAGATGTGAACCAGTTGCAGTAGTTATA
CATGGTGAACCTGGTACTGGTAAATCTATGACTACAAATTTCCTTGCTAGAATGATTACA
AGT------GACAGTGATATTTATTCTTTACCTCCTGATCCTAAATATTTTGATGGATAT
GATCAACAAAGTGTGGTTATTATGGATGACATCATGCAAAACCCGAGTGGAGATGATATG
ACCTTGTTTTGCCAAATGGTATCTAGTGTTACATTTATACCACCAATGGCTGATTTGCCT
GATAAGGGAAAACCCTTTGACTCAAGATTTGTGTTGTGTAGCACTAATCACAATTTGTTA
GCACCCCCCACAATCACATCATTACCAGCCATGAACAGAAGATTTTTCTTAGATTTAGAT
ATTATTGTTTGTGATAAATATAAAGATTCCCAAGGTAAATTAAATGTATCTGCTGCTTTT
AAACCATGTGATGTAGATGCAAAAATTGGAAAT---GCACGGTGTTGTCCATTTATCTGT
GGAAAAGCTGTTGTCTTCAGAGATCGTAATACATGTCAAAGCTACACATTGGCACAAGTA
TACAATCAAATACTTGTTGAAGACAAAAGACGTCGGCAAGTTATTGATGTCATGGCAGCA
ATTTTCCAAGGGCCC------------------ATTTCACTTGATGGA---CCCCCACCG
GCAGCAATAAGTGACCTACTACAATCAGTTAGGACCCCTGAAGTCATTAAGTACTGTGAG
AACAATAGATGGATTATTCCAGCAGAATGC---AAGGTTGAAAGGGACTTAAATATTGCT
AATACTATAATTACAATCATTGCAAACATCATTAGTATATCTGGGATTATCTATGTCATA
TACAAACTGTTTTGCACACTGCAGGGACCATACTCAGGTGAACCA---AAACCTAAAACT
AAAGTACCAGAA---AGAAGAGTGGTGGCACAGGGACCAGAAGAAGAATTTGGTCGATCA
CTCATTAAACATAACTCATGTGTTGTAACCACAAATAATGGAAAGTTTACAGGATTAGGT
ATTTATGATAGAACATTGATTATACCTACACATGCAGACCCTGGTAGAGAAGTACAAATT
GATGGCATTGCCACAAAGGTAGAAGATTCATATGATCTATATAATAAGGATGGAATTAAG
CTAGAAATCACAGTACTTAAATTGAAGAGAAATGAAAAATTCAAAGATATTAGAAAGTAT
ATACCAGAAAATGAGGATGATTACCCAGATTGCAACCTGGCTCTTTCTGCCAACCAACCA
GAAACCACTATAATCAACGTTGGAGATGTTGTATCATATGGTAACATCTTGCTTAGTGGT
AACCAAACAGCTAGAATGCTAAAATACAACTATCCAACAAAATCAGGCTATTGTGGTGGC
ATTTTGTACAAAATTGGTCAAGTTCTTGGCATACATGTTGGTGGTAATGGAAGAGATGGG
TTTGCTGCTATGTTACTGCGGTCTTACTTCTCTGAGACGCAGGGTCAGATAATTACCACT
AAAACCACACTTGAATGTAACTTACCCAGCATTCATACACCAAGTAAAACCAAGTTACAG
CCCAGTGTATTTTATGATGTCTTCCCTGGTAGTAAAGAACCAGCTGTCCTTTCGAGTAGT
GATCCTAGATTAGAGGTGGATTTTAAGGAAGCTCTATTCTCCAAATATAAGGGAAATGAA
CATTGTGTTTTAAACGATCATATTAGGGTAGCTGTTTCACATTATTCGGCTCAACTAATT
ACTTTGGATATTGATCCAAAACCTATTTCTTTAGAGGATAGTGTCTTTGGTATAGAGGGC
TTAGAAGCCCTTGACCTTAATACCAGTGCAGGATTTCCTTATGTGTCTATGGGTATTAAG
AAGAGGGATCTGATCAATAAACAAACTAAAGATGTAACAAAACTTAAAATGGCACTGGAT
AAGTATGGGGTTGATCTGCCCATGGTTACATTTCTTAAAGATGAACTCAGGAAGAAAGAG
AAGATCCGTGCTGGGAAGACACGTGTGATTGAAGCTAGTAGTGTAAATGATACTGTACTA
TTTAGGACAACTTTTGGTAACCTATTTTCTAAGTTTCATTTAAACCCAGGAATTGTTACT
GGTTCAGCTGTGGGATGTGATCCGGAAACCTTTTGGTCTAAAATACCTGTAATGTTAGAT
GGTGAATGCATAATGGCATTTGATTACACAAATTATGATGGAAGTATACATCCTATTTGG
TTTCAAGCTCTTAAAGAAGTGTTAACCAATTTATCTTTTGATGCTAGT---TTAATAGAT
AGGCTATGTAAATCTAAGCACATTTTCAAAAACATGTATTATGAAGTTGAAGGTGGGGTC
CCTTCAGGATGTTCTGGAACTAGCATATTCAACACAATGATTAACAACATCATTATTAGG
ACGCTGGTATTGGATGCTTATAAAAACATAGATTTAGATAAATTGAAGATTATAGCCTAT
GGTGATGATGTAATCTTTTCATATAAATACCAACTTGACATGGAGGCAATTGCTAAGGAA
GGCACCAAATATGGATTGGCAATAACTCCTGCTGACAAATCCAATTGCTTCAAACAACTT
GATTATGATAATGTGACATTTTTAAAGAGAGGATTTAGGCAAGATGAAAAACACCAATTT
CTAATACACCCAACATTTCCAGTTGAAGAAATTCAAGAATCCATACGGTGGACTAAGAAA
CCATCTCAGATGCAAGAACACGTCTTATCACTGTGTCATTTAATGTGGCATAATGGTAGA
GATGTGTATAAGCAGTTTGAGGATAAGATACGCAGTGTTAGTGCTGGTCGCGCACTGTAT
ATACCTCCTTATGATCTGCTTCTGCATGAGTGGTATGAAAAATTT---TAAATTGTTTAG
---------ATATAGAAATATTAAAC---AGTTAGTTTTTTAGTTTTAT
>A 101 GQ415051
TTAAAACTGGATCATGGTTGTTCCCACCATGATTACCTACG-GGTGTAGTATACTTGTAT
CCCGGTACATTTATACGCCAGTTTTATA-----------------------------ACC
CCCACCCCAAATGTAAC-TTAGAAGCATGTACACAA----TGATCAATAGGGTGGTG-GC
TATCCAAGTCA-TCTAAGATCAAGCA-CTTCTGTCT-CCCCGGTGAGTGTGA--ATATGC
TTTACCCAAGGCAAAAGCTAATCTCATCGTTATCCGCAAGGTGCCTACGGGAAGCCTAGT
AACATTCT-GAAGATATTTTGGTTGGTCGATCAGTTGCACTCA---CCCATGCAATAGAC
CTGGCAGATGGGGCTAGGCATACCTCACTGGTAACAGTGGCCTAGCCCGCGTGGCTGCCT
GCACACCT----TCGG-GTGTGAAGCCATAATAT-TGACAGGGTGCGAAGAGCCTACTGT
GCTCA--CCTTGAGTCCTCCGGCCCCTGAATGTGGCTAATCCTAACCCCGTATCCATTGC
ACACAAACCAGTGTGTCTATGGTCGTAATGGGTAACTACGGGATGGAACCAACTACTTTG
GGTGTCCGTGTTTCTTGTTTTTCTTTAATACT---------GCTTATGGTGACATTATAT
A-------TTGATATAGTGTCATCATGGGTGCACAGGTTTCCAGACAGAATGTTGGAACT
CACTCAACACAAAATGCAGTGTCTAATGGCTCAAGTCTGAATTATTTTAACATCAACTAC
TTCAAAGATGCAGCATCAAGTGGAGCGTCAAGATTGGATTTTTCACAAGACCCTAGCAAA
TTTACTGATCCAGTTAAAGATGTTCTAACAAAAGGAATCCCAACATTGCAGTCCCCATCT
GTTGAGGCTTGTGGATATTCAGACAGGATAATACAGATAACAAGAGGAAACTCAACAATA
ACATCACAAGATGTAGCAAATGCAGTTGTTGGGTATGGAGTGTGGCCCCAATATTTACCT
GATGATGATGCTAGTGCTATTGACAAACCAACTCATCCAGACACATCCTCAAATAGGTTC
TATACATTAGAAAGTAAAGAGTGGAAAAGTGACTCTAAGGGATGGTGGTGGAAACTACCG
GATGCCCTCAAGAACATGGGAATTTTTGGGGAAAATCTATTTTACCATTTCTTGGGTAGA
GCTGGATATACGGTGCATGTGCAGTGCAATGCAAGCAAATTCCACCAAGGTGCATTAGTT
GTTGCCGCAATCCCAGAACATCAGTTGGCATACATAGGATCAGAGAATGTTAGTGTAGGA
TACAAACACACACACCCTGGGGAATCAGGACGAACACTTAATGAT---AGAGAGAATAAT
AAC---TCACAACAA---CCTACTGATGAAAGTTGGCTGAACTGTGATGGGACACTATTA
GGAAATATCACTATCTTCCCACATCAGTTTATTAATTTGAGGAGTAACAACTCAGCCACC
TTAATTCTACCTTATGTCAATGCTGTTCCCATGGATTCAATGGTTAGGCATAATAACTGG
AGTATTGTGATAATACCCGTATCACCACTCCAGACTATAGAAGGAACACCT------TAT
GTCCCAATTACACTATCAATAAGTCCTATGGCTTCAGAGTTTTCAGGTGCTCGAAACACA
------------------------------TCCAGACAAGGTCTACCAGTTATGCTCACC
CCAGGTTCAGGACAATTTCTCACCACAGATGATGCACAATCACCATCAGCTTTACCCTAT
TTCCACCCAACAAAAGAAATATTCATACCAGGTAGGGTTACTAATCTATCAGAAATTTGC
CAAGTAGATTCAATGATCCCAATTAACAACACAGTGGCGAGT---CATAAAAGGGTAAGT
ATGTATGCTGTTCGCGTGGGTGTCCAAACAGCGCCA------GCCAGAGAAGTCTTTGCT
ATACCAGTAGATGTTGCCTCTCAACCTTTAGCAACCACTCTTATTGGAGAAATAGCTAGC
TATTACACACACTGGACAGGTTCTATTAGATTCTCTTTCATGTTTTGTGGTACAGCTAAT
ACCAGTCTCAAACTACTTGTTGCATACACACCGCCTGGAGTGCCCAAACCAGACTCAAGA
ACAAAAGCCATGTTAGGAACTCATGTGGTATGGGATGTTGGCTTACAGTCCACTGTATCA
ATGGTGGTTCCCTGGGTTTCCGCAAGTCACTATAGGCTTACCACACCTGATACATACTCA
AAAGCTGGATACATTACTAGCTGGTATCAGACAAACTTTGTAGTACCTCCATGCACTCCA
AAAACTGCAGATATCATATGTTTTGTGTCTGGTTGCAAGGATTTCTGTTTGAGGATGGCT
AGAGACACAAACCTACATTCCCAAACTGTCAATATCACACAA------AATCCAGTTGAG
AAGTACACTGAAGCAATTCTAAATGAAGTCCTAACAGTCCCAAATATACAACCTAGTTCA
GGTAATACTTCTAACGCAGCTCCAGTCCTAGATGCTGCTGAGACTGGTCACACCAGCCAA
ACACAACCAGAAGACACAGTGGAAACCAGGTATGTCATCACAGATCAAACTCGTGATGAA
ATGAGTGTTGAAAGTTTCTTAGGGAGATCAGGTTGTATTTCTGAAATGCATACCATTGTG
GAACATGGTGAAGGTGTA---------------------------TATAATGCAGTGGAT
AAAAATTTCACTAAATGGAAGATTACCTTAAAAGAGATGGCACAAATCAGAAGGAAATGT
GAATTGTTCACATATTTGAGATTTGATTCAGAAATAACTATAGTA------CCCACAATA
GCTGGACAAGGGAATGACATTGGACATGTGGTGCTCCAATATATGTTTGTTCCACCAGGG
GCTCCAATCCCTACAAAAAGAGATGATTACACATGGCAGTCTGGCACAAATGCTTCAGTC
TTCTGGCAGCAAGGTCAAACCTACCCCAGATTCACAATACCTTTCATGAGCATTGCCTCA
GCATATTACATGTTTTATGATGGATATGAGGAT------GATACACCAAATTCAAAATAT
GGTGCAGTTGTAACAAATGACATGGGAACATTGTGTGTGCGTATTGTAACTGAGCAACAA
GCAAATACTGTACACATTACAAGCAGGGTCTATCATAAAGCAAAACATATTAGTGCATGG
TGTCCACGACCACCCAGGGCTGTGGCATATCAGCGTGTACATAATACCAACTTTGTTCCA
GCAACAGGACAAGTAGAG---------------------------------ATACAGATA
CCTACAAGAGCAGATCTTACTACTGTGGGCCCCTCAGATATGTATGTACATATGGATAAT
CTCATATACAGAAACCTACATTTGTGTAACCCAGAAGACTTAGATGATTCAGTATTAATT
TGTTACTCCAGTGATTTAGTCATATACCGAACAAATACTAAAGGTGATGATTACATTCCA
GTGTGCAACTGCACTGAAGCAACATACTACTGCAAACACAAGGATAGATATTTCCCAGTA
AATGTTAAGAAACATCAGTGGTATGAAATACAAGAATCTGAATATTACCCAAAACACATA
CAATATAATATATTAATTGGAGAAGGGCCATGCACTCCTGGAGACTGTGGAGGAAAATTG
CTATGTAAGCATGGAGTTATCGGCATAGTCACTGCAGGTGGAGAGAATCATGTAGCATTT
ATTGATTTGAGAGATTTT------CATGTTGCTGATGAACAGGGT---ATAACAGATTAT
ATACACACACTTGGAGAGGCATTTGGTGCAGGCTTTGTAGATAACATTAAAGATCAGATA
CAGGCTATAAATCCAATAAACAGA------ATAACTAGCAAGATAGTTAAATGGATAATC
AGAATCATATCAGCAGTCACAATCATCATTAGAAATAGTGCAGATCCACATACAATTGTT
GCAACTTTAGCCTTGATTGGTTGCTCTGGTTCACCATGGAGATTTATTAAAGAAAAAGTG
TGTAATTGGTTACAATTATCATACATACATAAAGAATCA---GATGGTTGGATTAAAAAG
TTTACTGAAATGTGCAATGCTGCTAGGGGTTTAGAATGGCTTGGAAACAAAATATCAAAG
TTTATTGACTGGCTCAAATCA---ATGCTACCACAAGCTAAACTCAAAGTTGACTTCATT
GGGAAACTCAAGCAACTACCCTTATTAGAGAAAGAGATTGATGGATTAAGACTAGCAACC
CAGAAACAGCAGCAAGAA------TACATTGATACCCTCAGAGTCATGTTAGATGCATCC
AATAAATTTCTGCCTCTGTATGCACTTGAGAATAAAAGAATCAAAGAGTTACTTAAAAGA
AGTGAAATGATTCTC------CGTACAGCCAAGAGGACTGAACCTGTTGGGGTACTCTTT
CATGGTGAACCAGGTACAGGCAAATCAATCGCTACATCCATATTAGCAAGAATGATAACC
ACA------GAATCTGACATATATTCACTACCACCATCACCAAAATACTTTGATGGCTAT
GACCAGCAAAGTGTTGTTATTATGGATGACATTATGCAGAACCCCAGTGGTGAGGATATG
TCACTTTTCTGTCAGATGGTGTCATCAGTTCCCTTTATCCCACCCATGGCAGATTTACCA
GACAAAGGGAAACCTTTCTCCTCAGATTATGTACTAGCTAGTACGAACCACACCTTGCTA
CATCCTCCAACTATAACATGCACTACAGCAATGAACAGAAGATTTTTCCTAGATTTAGAC
ATAATAGTTAAGGAAAACTACAAACTCAGTCAGGGCAAACTTAACTTACAGTGTGCACTT
AAACCATGCCAG---GATGGTAAAATTGGAAAT---GCAAAATGTTGCCCCCTGATATGT
GGAAAAGCTGTAGTGTTTAAAGACAGAGATACAGGAGATCACTTATCTCTGGCTACAGTC
TATAACAAAATAGTTGAGGAAAGTAAGAACAGAAAGGAGTTAACTAGCTCACTACAGGCA
ATTTTTCAAGGCCCA------------------ATTGATGTAGTTAATAAACCACCCCCA
CCTGCCATATTGGATCTTCTCAAATCAGTTAGGAATCCAGATGTTATTAAATACTGTGAG
GAAAATAAGTGGATTGTACCAGCAGATTGT---AAATTAGAAAGAGATTTAAATTATGCT
AATTTAGTAATATCCATGATTGCTAATGTTATCAGTATAATGGGGGTTATATATATTATA
TACAAGTTGTTTTGCTCATTACAGGGACCATATTCAGGTGAGCCC---AAACCAACCACC
AAGAAACCAGAG---AGACGTGTTGTGACACAAGGACCACAGGAAGAATTTGGACGTAGT
TTAATTAAACATAACAGCTGTGTGGTCACTACATGTAATGGAAAGTTCACAGGGTTAGGG
ATATATGATAATGTCATGATTATACCCACACATGCAGATGCAGGCACCCAGGTAGAGATT
GATGGAATTAAGACTAATGTTGTAGACTCATATGATTTGTGTAACTCACAAGGTGTCAAG
CTTGAAATAACAGTCCTTAAACTTAAAAGGAATGAAAAATTTAGAGACATTAGAAAATAC
ATACCAGAAACAGAAGATGACTACCCAGAGTGTTGTTTGGCACTAGTAGCCAACCAAGTA
GAACCAACCATCATTGAAGTTGGAGATTGTCTGTCTTATGGTAATATATTATTAAGTGGT
AATCAAACTGCAAGGATGATCAAATACAACTACCCAACTAAATCAGGGTATTGTGGGGGT
ATTTTATACAAAATAGGTTTAGTATTGGGTATACATGTGGGAGGAAATGGAAGGGATGGT
TTTTCTGCTATGTTACTTAGATCTTATTTCAATGAACAACAAGGTCAAATAATGACAAAG
AAGGATGTCAAGGAAATCAATTTATATAGTATACACACACCTAGTAAGACAAAACTACAA
CCTAGTGTTTTTCATGATATTTTTCCCGGGGAAAAAGCACCTGTAGTACTATCACCAAAA
GATCCCAGATTACTTGTAGATCTAGATGGTGCCATATTCTCTAAGTATAAGGGTAATAAG
AATGTTGAGCTGACTGATAACATGGTCACAGCTGCTGCTCACTATGCAGCACAATTAGCT
ACTCTAGATATCAACCCAGAGCCTATCAGTTTAGAAGAGAGTGTGTATGGTATTGAGGGG
TTAGAAGCTTTGGATTTACACACTAGTGCAGGATATCCATACACTGCTCATGGAATTAAG
AAGAAAGATTTGATACCAAAGGAC---AGGAATCTTGCAAAACTTAAATGTGCTATGGAA
AAATATGGACTGGATCTACCAATGATTACTTTTCTCAAAGATGAGTTACGTAAACCAGAA
AAGATCTGTAGTGGAAAGACTAGGATTATAGAAGCTAGTAGTCTTAATGACACTGTACAG
TTCAGAATGGTTTTTGGAAATCTCTTTTCAACCTTTCATAAGAATCCAGGAACTATTACT
GGTTCTGCTGTTGGATGTGATCCTGAAGTTTTCTGGTCAAAAATACCTCTTATGCTTGAT
GGTGATTGTTTGATGGCTTTTGACTATACAAATTATGATGGCAGTCTTCACCCGATCTGG
TTTGAGTTACTTAAAAAGATTTTGGATGAACTAGGGTTCCCAGGGGAT---ATGGTTAGG
AAATTATGCAATTCTAAACACATATATAAGACATCATATTATGAAGTAGAAGGGGGAATG
CCTTCAGGCTGTGCTGGAACTAGCATTTTTAATACTATGATAAATAATGTCATAATCAGA
ACTCTAGTTTTAGATACATACAAGCACATAAACCTAGATAAATTAAAGATACTAGCATAT
GGAGATGATGTACTATTCTCATACCCTTTTGAACTAGACATGGCAGAATTAGCTAGTGAG
GGTGTCAAATATGGGTTGACAATTACACCAGCAGACAAATCAGATAAGTTCCAAAAACTC
ACTTATGAGAATGCCACTTTTCTCAAAAGGGGTTTTAAACCAGATGAGAAACACAGCTTT
CTGATACATCCAATATATCCAGTTAGTGAAGTGCAGGAATCTATCAGGTGGACAAAGAAC
CCCAGAAACATGCAAGAACATGTTCTCTCACTGTGTCATTTATTATGGCATAGTGGAAGA
GACAAATATGACCAGTTTGTGGCCAAGATTAGGAGTGTTAGCGCTGGTCGTGCACTCTAT
ATACCACCATACGAACTCTTGTGCCACGAGTGGTATGATAAGTTC---TAATCAG-----
---------ATATAGAAATTATAAGT---GAGTAGTTTATAGTTTTTAT
>A 102 EF155421
------------------TGTACCCACCCACACTGTCCACG-GACGTAGTGCTCTCATAT
TACGGTATGTTTGCACGCCAGTTTTT----------------------------CCCCCC
CTTCCCCCTTTTGTAAC-TTTAGAAGCTTGTACTTA-ATCTGACCAATAGGCAGTAG-TA
ATCCATACTAC--TTACGGTCAAGCA-CTTCTGTTA-CCCCGGTATGCGGAG--AATAGG
CTCTAAAAGGGCTGAAGCTTCAAGTATCGTTATCCGCACAATTACTACGCAAAGCTTAGT
AACTTCCCAAGAAATTCTTTGGTTGGTCGCTCCGCTGGTA------CCCCACCAGTAGAC
TTGGCAGATGAGGCTGAGTAATCCCCACTGGCGACAGTGACTCAGCCTGCGTGGCTGCCT
ACACACCT-GGCAACAGGTGTGAAGCCATAGAAA-GGACAGGGTGTGAAGAGCCCCGTGT
GCTAA--TTGTGATTCCTCCGGCCCCTGAATGCGGCTAATCC-AACCCCACATCCAATGC
GCATAAACCAATGCGTATTTGGTCGTAATGGGTAACTGTGGGACGGAACCGACTACTTTG
GGTGTCCGTGTTTCCTTTTATTCTTTAAATTA---------GTTCATGGTGACAA-GTAT
AA---GAATTTATAT-TTGTCATCATGGGCGCTCAGGTTTCAAGACAAAATGTTGGTACC
CACTCCACTCAGAATACGGTTGCTAATGGTTCTAGCCTAAACTATTTTAACATCAATTAT
TTTAAGGATGCTGCATCTAATGGTGCTTCACGTCTAGACTTCTCTCAAGATCCTAGTAAA
TTTACTGACCCAGTTAAAGATGTTTTAATAAAAGGAGTACCAACATTACAATCACCATCA
GTAGAGGCATGTGGATATTCAGATAGGATTATCCAGATAACTCGTGGAAACTCCACTATT
ACATCACAGGACATAGCTAATGCTGTGGTTGGATATGGTGTTTGGCCTCAATATTTATCT
GATGTCGATGCTAATGCCATTGACAAACCAACACACCCAGACACATCATCAAATAGGTTC
TATACTTTAGATAGTAAACCATGGACAGGTACATCAAAGGGCTGGTGGTGGAAACTACCA
GATGCTCTCAAAAACATGGGCATCTTTGGAGAAAATATGTTCTACCATTTCTTAGGTAGA
GCTGGGTATACTGTTCATGTCCAGTGTAATGCTAGTAAATTCCATCAAGGCACTTTAATA
GTAGCTGCTATACCAGAGCATCAACTGGCTTACATAGGGGAAGGTAATGTAAGTGTGGGT
TACAGACAGACGCACCCAGGAGAAAATGGGCGCACACTCGATGACAGAAGAGAAAACACC
AAC---TCAAACCAG---CCTACTGATGAAAGTTGGTTAAACTGTGATGGTACACTTTTA
GGTAACATCACAATTTTTCCCCACCAGTTTATAAATTTGAGAAGTAACAATTCTGCCACA
CTCATTCTACCATATGTTAATGCAGTCCCAATGGATTCGATGCTTAGGCACAACAACTGG
AGCATAGTCATAATACCTGTATCACCTCTAGAATCCCAA---TCTACAGGT------AGT
GTGCCTATAACAATTTCCATAAGTCCTATGTTTTCTGAATTTTCAGGTGCAAGAAATCAG
---------------------------TCTGTTAAACAAGGTTTACCAGTTATGCTTACT
CCAGGTTCAGCACAATTTCTTACAACCGATGACACCCAGTCACCTTCAGCCTTACCATAT
TTCCATTCAACAAAGGAAATATTCATACCAGGGAAAGTCAATAATTTGTCAGAAATTTGC
CAGGTGGATTCCATGATACCAGTTAATAATGTTCATTCAATG---AAAAATAAAATAGGT
ATGTATGCAGTGCAGGTTGGTGTCCAAACAAGTTTA------CAAGCTGAAATCTTTGCC
ATCCCAGTTGATGTAGCATCACAACCATTAGCAACAACACTTATAGGTGAAATTGCTAGC
TACTACACACATTGGACAGGTTCTCTCAGATTTTCTTTTATGTTTTGTGGAACAGCAAAC
ACTAGTCTTAAATTATTGATTGCATACACACCACCAGGAGTTGGGAAGCCAACTTCTAGA
ACTCTGGCAATGTTGGGGACTCATCTAGTTTGGGATGTAGGTCTGCAATCCACAGTATCC
ATGGTTGTTCCGTGGGTTTCGGCTAGTCACTACAGATTCACCACCCCAGACACTTACTCA
CAGGCTGGTTACATCACTTGTTGGTACCAAACTAATTTTGTAGTCCCTCCAAGCACACCA
ACTACAGCTAACATCATATGTTTTGTCTCAGGATGCAAAGATTTTTGCTTGAGGATGGCT
AGAGATACTAATTTACACTCTCAGACAGTAAACATCACACAA------AACCCAGTTGAA
AAATACACAGAAGCCATACTCAATGAAGTGCTGGTGGTGCCAAACATACAGGCTAGTAAT
GGACACACATCCAATGCTGCACCAGCCTTGGATGCTGCTGAAACAGGACATACCAATCAA
GTTCAGCCAGAGGATGTGATGGAGACTAGGTATGTTATTACAGATCAAACCAGAGATGAA
ATGAGTGTTGAGAGTTTTCTAGGTAGATCTGCCTGCATAGCTGTTATTCATACAAACCTT
GAACATGAGAAAGATGGTGCAGATGTTTAC---------------AATAAAGAA---GGG
AACAATTTCTCAAAATGGAAAATTACGTTAAAGGAAATGGCCCAGATTAGAAGAAAATGT
GAGCTTTTCACTTACTTACGCTTTGATTCAGAAATCACTATAGTA------GTCACCATA
GCTGGACAAGGAGATGACATAGGCCACATAGTACTCCAATACATGTATGTGCCCCCTGGT
GGTCCCGTTCCCAAAACTAGAATGGATGAAGAATGGCAGACAGGAACTAATGCTTCAGTA
TTTTGGCAACACGGTCAACCATACCCTAGGTTCACAATTCCTTTTGTTAGTATTGCTTCA
GCATATTACATGTTTTATGATGGTTATGAAGGT------GATGACCCAGGTTCAAAATAT
GGTTCAGTAGTTACTAATGACATGGGCACACTGTGTGTGCGTGTGGTCACAGAAAAACAG
AAGCATGAAGTTAATATAACCAGTAGAATATATCACAAAGCCAAACATATCAGTGCTTGG
TGCCCCCGACCTCCGCGGGCAGTAGCTTATCAACACACATATAGTACTAACTTTGTCCCC
AAAGGTGGTCTTATGAACTTG---------------------GAAACCCAGATTAAAACT
AGGGATAACATCAAGATTGTAAACGTCGGGCCTTCAGACATGTATGTACATATGGGTGAT
TTGATTTACAGAAATTTGCATTTATGTGAACCTGAAAACCTCAATGATTCAGTGCTGATA
TGCTATTCAAGTGATTTAGTCATATACCGAACAAACACAGAAGGTGATGACATAATCCCA
ACATGCAACTGTACACAAGCTACATACTACTGTAAACATAAAAACAGATACTACCCAGTA
GATATCAAGAAACATGATTGGTATGAAATCCAAGAATCTGATTATTACCCAAAACACATT
CAATRCAACATATTAATTGGTGAGGGCCCATGTGAACCGGGTGACTGTGGAGGAAAATTG
CTCTGCAAACATGGAGTCATTGGCATAATAACTGCTGGTGGAGAAGGGCATGTGGCTTTC
ATTGACCTTAGGGACTTC------CATGTTGCAGACACACAAGGG---ATCACAGATTAC
ATACACAATCTTGGTGAAGCATTTGGGGCTGGGTTCATAGACAACATTAAGGAGCAAATA
CAGGTGATTAACCCCATTAATAAA------GTTACTAGTAAAATAGTAAAATGGATTATT
AGAATCATATCAGCCATTACAATCATAGTTAGAAATAATGCAGACCCCCACACAATCATA
GCTACATTAGCTCTACTAGGGTGTTCAGGATCTCCATGGAGGTTCATTAAAGAAAAAGTA
TGTAATTGGTTACACTTAAATTACATACACAAAGAATCA---GATGGATGGATTAAGAAG
TTTACAGAGATGTGTAATGCTGCTAGGGGTTTAGAATGGTTAGGTAATAAGATATCTAAA
TTCATTGACTGGTTCAAATCA---ATGCTACCACAGGCAAAACTTAAAGTGGAATATATT
AAGAATCTCAAGCAACTCCCTTTACTGGAAAAAGAAATTGATGGGTTACGACTGGCCTCC
CAAAAACAGCAACAGGAT------TACATTGACRCTCTTAAGATTATGCTTGACTCATCA
AATAAATTTCTACCACTCTATGCTTGTGAGAATAAGAGGATCAAAGAACTCCTCAAAAGA
AGTGAAATGATCCTA------CGCACTTCAAAAAGAACAGAGCCAGTTGGTGTCCTTTTC
CACGGGGAACCAGGAACTGGTAAATCAATCGCCACATCGATCCTGGCTAGGATGCTAACT
ACT------GAATCAGACATATACTCCCTCCCTCCTTCACCTAAGTACTTTGATGGTTAC
GATCAGCAGAGTGTAGTCATAATGGATGATATAATGCAAAACCCAAATGGTGAAGACATG
TCTCTATTTTGTCAGATGGTTTCTTCAGTACCTTTTATTCCTCCAATGGCTGATCTACCT
GACAAAGGAAAACCTTTTTCTTCAGACTATGTTTTAGCAAGTACTAACCATAACCTCTTA
CACCCACCTACTATAACATGCACTACAGCTATGAACAGGAGATTTTTCTTAGACTTAGAT
ATAGTGGTCAAAGAGGATTTTAAAATCAATCAGGGTAGACTAAACCTACAGTGTGCTCTT
AAACCATGCAAA---GATGGGAAGATAGGTAAT---GCTAGATGTTGCCCTTTGATATGT
GGTAAAGCAGTAGTCTTTAGAGACAGAAACACAGGAGATTATTTATCACTAGCAACTGTG
TATAACAAGATCACAGAGGAGAATAAGAATAGAAAAGAATTGAACACTTCATTACAGGCC
ATATTTCAGGGTCCA------------------ATAGATGTAGTTAATAAGCCACCTCCA
CCAGCAATACTAGACTTACTTAAATCTGTTAGAAATCCTGATGTCATTAAATACTGTGAG
GAAAACAAATGGATTGTGCCAGCTGATTGT---AAACTAGAGAGAGATCTGAATTATGCA
AATTTAGTTATATCAATGATTGCCAATGTAGTTAGTATATTAGGTGTGATTTATATAATT
TATAAATTGTTTTGCTCCTTACAAGGGCCATATTCAGGTGAACCT---AAGCTAGCAACC
AGAAAACCAGAG---AGAAGGGTGGTAACACAAGGTCCACAAGAGGAATTTGGACGTAGC
CTGCTCAAACACAATGCATGTGTAGTTACTACTGATAATGGTAAATTCACAGGTCTGGGT
ATTTATGATAATGTCATGATATTACCAACTCATGCTGACGCTGGCAAAACTGTAGACATC
AATGGAATACAGACAAGAGTTGCAGATGCATATGATTTATACAACTCACAAGGGGTGAAA
CTTGAGATCACAGTGATTAAATTGGATAGGAATGAAAAATTTAGAGACATTAGGAAATAT
ATTCCAGACACTGAGGATGATTACCCTGAATGTTGTCTAGCTTTATTAGCTAATCAACCC
GAACCCACTATAATAGAAGTAGGTGATAGTTGTTCTTATGGTAACATCCTACTAAGTGGT
AACCAGACAGCAAGAATGATCAAATACAACTACCCAACAAAATCAGGGTTCTGTGGTGGT
GTCCTTTATAAAATAGGTTTAGTCTTAGGCATACATGTTGGGGGTAATGGTAGAAATGGC
TTCTCAGCAATGTTGTTAAGGTCATACTTTAATGAGCAACAAGGGCAAATAGTATCTAGG
GCAGATGTTAGGGAGAAAAATCTTTTTAGTATACATACCCCTACTAAGACAAAACTGCAG
CCAAGTGTTTTCCATGACACCTTCCCTGGGAAAAAGGAGCCTGCAGTTCTGTCTTCAAAA
GACCCCAGATTACAAGTAGATTTAGAAGAGTCAATCTTCTCCAAGTACAAAGGAAACAAA
CAAATTGAAATTACCCAGAATATGAAAGTTGCAGCTGCACACTACACTGCCCAACTTTCA
ACACTAGATATAAACCCAGAACCACTATCCATGGAAGAAAGTGTGTATGGAATAGAGGGT
CTGGAAGCCTTGGATCTCCATACAAGTGCAGGGTATCCATACACAGCATGTGGTATTAAG
AAGAAAGATCTAATACCTAAAGAT---AAGAATCTGACAAAACTTAGACAGGCAATGGAG
AAATATGGATTGGACTTGCCCATGATTACATTTTTAAAAGATGAGCTTAGAAAACCAGAC
AAAATTTGTACAGGTAAAACCAGGATCATAGAAGCTAGTAGCTTAAATGATACAGTTCAA
TTCAGGATGGCTTTTGGTAGACTCTTTTCCTCCTTTCATCAGAATCCAGGGATAATTACC
GGATCGGCAGTAGGGTGTGACCCAGAGACCTTTTGGTCGAAGATCCCAGTTATGCTTGAT
GGTGAGTGTCTCATGGCTTTTGACTATTCCAATTATGATGGTAGTTTGAATCCGGTATGG
TTTAAGCTACTTGCCCAGATTCTTGAAAACTTGGGATTCCCAGGGAAT---TTAGTACAA
AAACTGTGTTACTCTAAACACATCTTTAAAACACAGTACTATGAAGTAGAGGGAGGAATG
CCATCAGGATGTGCAGGGACCAGCATATTCAACACTATGATTAATAATGTGATAATAAGA
ACCTTAGTGTTGGACACTTATAAATATGTAAATTTAGATAAATTGAAGATACTAGCATAT
GGAGATGATATCCTGTTCTCCTATCCTTATGACTTAGACATGAAAGAATTAGCAGATGAG
GGATTGAAATATGGATTGACTATTACCCCTGCTGATAAATCAGATGTGTTTAAGAAACTT
GATTTTGGTAATGCTACTTTTCTGAAGAGGGGTTTTAAACCAGATGAAAAACACAGTTTC
TTGATACACCCAATCTACCCTGAAGAAGAGGTGTGGGAGTCTATCAGATGGACTAAAAAC
CCCAGAAACATGCAAGAGCATGTATTATCATTGTGTCACCTAATGTGGCACAATGGTGAA
GATAAATACCAACACTTTGTGGCCAAGATTAGAAGCGTTAGCGCTGGTCGCGCGCTTTAC
ATACCACCATATGAACTCTTGCGCCACGAGTGGTATGAAAAATTT---TAAACTG-----
---------ATATAGAATATATAAAT---GTTTAGTTTATAGATTTTAC
>A 103 JF965515
TTAAAACTGAGTGTGGGTTGTCCCCACCCACACTGTCTACG-GACGTAGTACTCTCATAT
CACGGTATGTTTGTACGCCAGTTTG--------------------------------CCT
CCCCTCCCAAGTGTAAC-TTAGAAGTTTGTACTTTA-TAAAGGCCAATAGGCGGGTA-GT
CAACCACACTA-CTCATGGTCAAGCA-CTTCTGTTT-CCCCGGTATGCGAAG-AATAAGC
TTTAACAAAGGCTGAAGCTTCAATTATCGTTATCCGCATGATAACTACGCAAAGCTTAGT
AGCATTTT-GAAAGTTTATTGGTTGGTCGCTCCACTGGAAAA----CCCCCCCAGTAGAC
CTGGCAGATGAGGCTAAGTAATCCCCACTGGCGACAGTGACTTAGCCTGCGTGGCTGCCT
GCACACCT-GGAGACAGGTGTGAAGCCAAGTAAT-GGACAAGGTGTGAAGAGCCCCGTGT
GCTTA--TCATGAGTCCTCCGGCCCCTGAATGCGGCTAATCC-AACCCCACAGCTATTGC
ACATAATCCAATGTGTATTTAGTCGTAACGGGCAACTGTGGGACGGAACCGACTACTTTG
GGTGTCCGTGTTTCCTTTATT-CTCATTTAAGTTT-------CCTATGGTGACAA-ATAT
AA---GTGATTATAT-CTGTCATCATGGGTGCACAAGTGTCAAGACAAAATGTTGGTACT
CACTCTACACAAAATGCTGTTACAGGAGGATCCAGTTTGAACTATTTTAATATAAATTAC
TTTAAGGATGCAGCATCCAATGGTGCATCTCGCCTGGATTTTTCTCAAGACCCAAGTAAG
TTCACAGATCCAGTTAAGGATGTATTGACAAAAGGTATACCCACCCTACAATCACCATCC
GTAGAGGCTTGTGGATATTCAGACAGGATTATTCAAATAACCCGTGGCAATTCCACTATT
ACATCACAAGACATTGCTAATGCAGTTGTTGCTTACGGTGTCTGGCCACAATATCTAACA
GATGCTGATGCCAATGCTATTGATAAACCATCACATCCAGACACATCATCAGATAGATTC
TATACACTAGATAGCAAGTTATGGTCTTCTACCTCCAAAGGGTGGTGGTGGAAATTACCA
GATGCCTTGAAGAACATGGGTATTTTTGGAGAAAATATGTTCTATCACTTTCTGGGGAGA
GCGGGTTACACAGTCCATGTGCAATGCAATGCTAGTAAGTTTCATCAGGGAACACTTGTA
ATTGCAGCCATTCCTGAACACCAATTGGCTTACATTGGTAGTGGAAATGTTAGTGTAGGA
TATAGACACACTCATCCAGGAGAATCAGGTCGCACTCTCAACAACACAAGGGAAAACAGA
AAT---GAACAACAG---CCAACTGATGAAAGCTGGCTCAATTGTGATGGCACATTATTA
GGTAATATTACCATTTACCCACACCAGTATATTAACTTGAGGAGTAATAATTCAGCAACA
CTTATACTACCATATGTTAATGCTGTGCCTATGGATTCTATGGTGAGACACAATAATTGG
AGTATTATCATTATTCCCATTTCCCCTTTGGCAGCAGAGGTGACAGAT---------CCA
GTCCCAATAACTATTTCTATCAGCCCTATGTGTTCTGAATTCTCTGGTGCTAGAAATCAA
------------------------TCAGTAAAAGTTCAGGGTTTGCCAGTCATGTTAACT
CCAGGGTCAGCTCAATTCCTCACAACTGATGACACGCAATCACCTTCAGCTTTACCGTAT
TTCCACCCTACAAAGGAGATATTTATACCAGGAAAAGTAAATAACCTCTCGGAGATTTGT
CAAGTGGATTCAATGATACCTATTAACAATATTATTGCTAAC---AAAAATTCAATAAAT
CTGTATACAGTAAGAGTTGAAGTACAAACTGGTAAC---CTGGCAACTGAAATATTTGCA
ATACCAGTTGACATAGCAGCTCAGCCATTAGCAACGACCCTCATAGGTGAAATTGCTAGT
TATTACACACATTGGACAGGCTCAATCAGATTTTCATTTATGTTTTGTGGCACAGCAAAC
ACCAAGGTGAAATTATTAATTGCTTACACACCACCTGGAGTTGAGAAACCCACCAGCAGA
ACTAAAGCAATGTTAGGAACGCATCTAGTTTGGGATGTAGGTTTGCAATCCACAGTTTCA
ATGGTGGTTCCTTGGATTTCAGCTAGTAATTACAGATTCACTACCCCTGACACATATTCA
CAAGCAGGTTATATCACTTGCTGGTATCAGACAAATTTTGTAGTACCACCACAAACTCCC
AGACATGCTGATATCATTTGCTTTGTCTCTGGGTGTAAAGACTTTTGCCTAAGAATGGCT
AGAGATACAAACTTACACTCACAAACAGTGAACATTGAACAA------AATCCAGTTGAG
AAATATACTGAAGCATTGCTTAATGAGGTATTGGTCGTGCCAAATATACAACCTAGCAAT
GGTAATACATCTAATTCAGCACCAGCTCTTGATGCAGCTGAAACTGGACATACTAGTAGT
GTTCAACCAGAGGATGTTGTAGAAACCAGATATGTAATTACAGACCAAACCAGAGATGAA
ATGAGTATTGAGAGTTTTCTTGGTAGATCTGCATGCATTGCTGTTATACATACAAACCTC
AAACACACAGAAGAAGAACAAAATGTA------------------TATAACAAGGAAAAT
TACAACTTCTCAAAATGGGCAATTACGATCAAGGAAATGGCTCAGATCAGAAGAAAGTGT
GAACTTTTTACATATCTTAGATTTGACTCAGAAATAACAATTGTA------GCAACAATA
GCTGGTCAAGGTGATGACATAGGCCATATAGTCCTGCAATATATGTATGTACCACCAGGA
GGCCCTATTCCAAAAACCAGGAATGCTGATGAATGGCAAACAGGCACCAATGCATCAGTC
TTTTGGCAGCATGGTCAACCATACCCCAGATTTACCATTCCATTTGTAAGTATTGCTTCA
GCTTACTACATGTTTTATGATGGCTATGAGGGA------GACTCACCAGGATCTAAATAT
GGTGCAGTCGTGACAAATGCGATGGGCACTTTGTGTGTGCGCGTCGTTACAGAACAGCAA
AAACATCCTGTCAATATAACAAGTAGGATATACCATAAAGCCAAACATGTTAGTGCATGG
TGCCCACGGGCCCCCAGAGCTGTAGCTTATCAACATACTTACAGTACTAACTTCGTACCA
AAAGAGGGTATCGAAGCAGTT------------------ACAACCAGTATTAGAACCAGG
AGAGATATCAAACAAATCAGTAATTATGGACCTTCGGACATGTATGTCCATATGGATGAT
CTAATATACAGAAATCTCCATCTATGTGAACCAGAGAACCTAAATGATTCAGTATTGATA
TGCTACTCCAGTGATTTAGTCATATACCGAACAAATGCAAAAGGTGATGACTTTATTCCT
ACATGTAATTGTACTCAAGCCACATATTATTGTAGACACAAAAACAGGTATTTTCCAATA
GAAGTCAAGAAGCATGAATGGTATGAGATTCAAGAATCAGAGTATTACCCAAAACATATA
CAGTACAATATACTGATAGGAGAAGGCCCATGTGAACCAGGTGACTGTGGAGGGAAATTA
CTGTGCAAACATGGAGTCATAGGGATAGTGACTGCTGGTGGTGAAGGCCACGTGGCTTTT
ATAGATTTGAGAGACTTC------CATGTTGCTGACACCCAGGGG---ATCACTGATTAT
ATACACAACCTTGGTGAGGCTTTTGGAGCCGGTTTCATAGATAACATTAAGGAGCAAATT
CAGATTATAAACCCTATCAACAAA------ATTACAGGGAAAATAGTCAAATGGGTCATT
AGAATTATATCAGCTATTACCATTATAATCAGAAATAGTGCAGACCCACACACTGTTATT
GCCACACTAGCATTAATTGGGTGCTCAGGCTCTCCATGGAGATTCATTAAAGAAAAAGTT
TGTAAATGGTTGCAACTATCCTATGTATATAAAGAATCT---GATGGGTGGATCAAGAAG
TTTACAGAAATGTGTAATGCAGCTAGGGGATTGGAATGGCTAGGGAATAAAATCTCCAAG
TTCATTGAATGGTTTAAATCA---ATGCTACCACAGGCAAAGCTTAAAGTTGATTATATC
AAGAATCTTAAACAATTACCATTACTAGAAAAAGAAATAGATGGTTTGAGATTGGCTTCC
CAAAAACAGCAACAAGAT------TATATAGATACCCTCAAAGTAATGCTTGACTCATCA
AATAAGTTTCTGCCTCTTTATGCTTCAGAGAATAAGAGGGGTAAAGATCTTCTTAGGAGG
GGTGAAATGATCCTC------CGAACTTCAAAAAGGACAGAACCAGTTGGAGTATTGTTC
CATGGTGAACCAGGTACAGGGAAATCCATTGCTACTTCTATTCTAGCCAGAATGTTAACT
AAT------GAATCAGATATTTACTCATTACCACCATCCCCTAAATATTTTGATGGGTAC
GATCAACAGAGTGTGGTTATAATGGATGACATAATGCAAAATCCAAATGGTGAAGACATG
TCTCTATTCTGTCAGATGGTTTCTTCAGTTCCTTTCATTCCACCCATGGCAGATCTACCT
GATAAGGGAAAACCATTTTCCTCAGATTATGTATTAGCAAGTACTAACCATAACCTTTTA
CATCCTCCAACCATAACCTGCACCACAGCCATGAACAGAAGATTTTTCCTTGATTTAGAT
ATAATAGTTAAAGAAGATTTTAAGATTAACCAGGGAAAACTTAACCTACAATGTGCTCTT
AAACCATGTAAG---GAAGGGAAGGTAGGCAAT---GCAAAGTGTTGCCCTTTAATATGT
GGGAAAGCAGTAGTTTTCGGAGACAGAAACACTGGAGATCACCTCTCATTGGCAACTATA
TACAATAGAATAGTAGAGGAAAGTAAGAACAGGAAAGAGTTAACCACCTCCCTACAGGCT
ATCTTTCAAGGACCT------------------ATAGACATTGTCAACAAACCACCACCC
CCAGCAATCATGGACTTACTCAAGTCAGTGAGAAATCCTGAAGTTATTAAGTACTGTGAG
GATAACAAGTGGATAATACCAGCTGACTGT---AGACTAGAGAGAGATCTCAATTATGCA
AATTTAGTTATATCAATGATTGCTAATGTTATTAGCATATTAGGTGTGATATACATTATA
TATAAATTATTTTGTTCATTACAGGGACCATATTCAGGGGAACCA---AAACCAGTAACT
AGAAAACCAGAG---AGAAGAGTTGTAACCCAGGGACCCCAAGAAGAGTTTGGGCGTAGC
TTGCTCAAACATAATGCTTGTATTGTTACAACTGATAATGGCAAATTTACAGGTTTGGGT
ATCTATGATAATGTCATGATACTACCAACACATGCTGATGTGGGTAATACTGTTGACATT
GATGGTATACAAACAAAGGTTTCAGATTCATATGATTTATACAACTCCCAGGGAGTGAAA
TTAGAAATAACTGTAGTTAAATTAAACAGGAATGAGAAATTTAGAGATATCAGGAAATAT
ATCCCTGACACAGAAGATGATTACCCAGAGTGCTGTCTAGCTTTACTAGCCAATCAACCA
GAACCAACAATAATAGAAGTAGGGGATAGTTGTTCATATGGTAACATATTACTTAGTGGT
AATCAAACAGCCCGCATGATCAAATATAATTACCCAACAAAGTCAGGATTTTGTGGTGGC
ATTTTATATAAGATAGGGTTAGTATTAGGTATTCATGTGGGAGGAAATGGAAGAAATGGA
TTTTCTGCAATGGTTCTGAGATCATACTTTAACGAGCAACAAGGGAAAATTGTGTCAAAG
ACAGATGTTAAAGCAGAAAATCTTTATAGTATACATACTCCAACAAAGACAAAACTACAA
CCAAGTGTCTTCCACAATGTTTTCCCCGGAAAGAAGGAGCCTGCAGTCTTATCCCCAAAA
GACCCCAGATTACATGTGGATCTAGAAGAAGCAATTTTCTCAAAATACAAAGGAAATAAA
ACAATAGAAATTACACAAAATATGGAGATTGCAGCTGCTCACTACACAGCACAGTTGTCA
ACCTTAGATATTAACACAGAGCCCCTATCTTTAGAGGAAAGTGTTTATGGTATAGAAGGA
TTAGAAGCCCTGGATTTGCATACTAGTGCAGGATACCCTTACACAGCACTTGGTGTTAAG
AAGAAAGATTTAATACCTAAAGAC---AAAAATCTTATAAAGCTCAAACAAGCTATGGAG
AAATATGGACTTGACTTACCTATGATTACTTTCTTAAAAGATGAACTTAGGAAACCTGAG
AAGATATGCACAGGAAAGACTAGAATCATAGAAGCTAGTAGTTTAAATGATACAGTGCAA
TTTAGGATGGCTTTTGGCAGACTCTTTTCTACATTTCACCAAAACCCAGGAATCATTACT
GGATCAGCAGTGGGATGTGATCCAGAAACATTCTGGTCAAAAATACCAGTTATGCTGGAT
GGTGAGTGTCTGATGGCTTTTGATTACACAAATTATGATGGTAGCCTCAATCCAGTATGG
TTTAAACTACTAAGTAAAGTTCTTAATGATTTGGGTTTTCCAGGAGAT---CTAGTGAAT
AAATTATGTTATTCTAAACACATTTTCAAAACTTCATATTATGAGGTAGAAGGGGGCATG
CCATCAGGCTGTGCTGGTACTAGCATATTTAACACCATTATTAATAACATAATAATAAGA
ACACTAGTACTGGATACATACAAATATGTTAATCTAGATAAACTCAAAATATTAGCTTAT
GGAGATGATATCTTGTTTTCTTATCCTTATGATTTAGATATGAAAGAACTTGCAGATGAA
GGGAATAAATATGGCTTGACAATCACACCAGCTGATAAGTCAGATGTGTTTAAGAAACTA
GACTTTAACAATGCTACCTTTCTCAAGAGGGGTTTCAAACCAGATGAGAGACACTCTTTC
CTAATACATCCAATATACCCAGAGGAAGAAGTGTGGGAATCAATTAGATGGACCAAAAAC
CCCAGAAACATGCAAGAGCATGTGTTATCCTTGTGTCATCTCATGTGGCATAATGGAAAA
GATAAGTATGACCAGTTCGTGGCTAAGATCAGGAGTGTTAGCGCAGGTCGCGCACTCTAC
ATACCACCTTATGAACTCTTACGCCATGAATGGTATGAAAAGTTT---TAAATG------
---------ATATAGAATATATAAAT---GTTTAGTTTATAGATTTTAT
>A 104 JN562727
------------------------------------------------------------
------------------------------------------------------------
------------------------------------------------------------
------------------------------------------------------------
-------------------------------ATCCGCAAAGCAACTACGCAAAGCCTAGT
ATCACTTT-TGAGAATATATGGTTGGTCGCTCCACTATAAA------CCCAATAGTAGAC
CTGGCAGATGAGGCTAGAAGTTCCCCACTGGTAACAGTGTTCTAGCCTGCGTGGCTGCCT
GCGTGCTC-CTTGTGG-GCACGAAGCCATATATT-TGACAAGGTGTGAAGAGCCCCGTGT
GCTTG--TTTTGATTCCTCCGGCCCCTGAATGTGGCTAACCTTAACCCTGCAGCTAGCGT
GTGCAATCCAGCACAAAGCTAGTCGTAATGAGCAATTGCGGGATGGGACCAACTACTTTG
GGTGTCCGTGTTTCTTGTTTTTCTTTT--ATACTT------GCTTATGGTGACAATATAT
ATA----ATATATATATTGGCATCATGGGCGCTCAAGTATCTAGACAGAATGTTGGCACA
CACTCCACACAGAACTCAGTTTCCAATGGATCAAGTTTAAATTACTTTAATATAAATTAT
TTTAAAGATGCTGCCTCTAGCGGTGCTTCCAAACTTGAATTCTCACAAGATCCAAGCAAA
TTTACAGACCCTGTAAAAGATGTATTGGAGAAAGGCATCCCTACATTACAGTCCCCAACA
GTCGAAGCATGTGGGTATTCAGACAGGATCATACAGATAACACGAGGGGATTCTACAATC
ACCTCACAAGATGTGGCTAATGCCGTAGTCGCCTACGGTGTATGGCCTCACTACTTAACA
CCCCAAGATGCCACTGCTATTGACAAACCATCACGCCCGGATACTTCCTCTAACAGATTT
TATACTTTAGAGAGCAAAACATGGACAGGAACTTCCAAAGGATGGTGGTGGAAGTTACCA
GATGCACTTAAAGACATGGGCATTTTTGGTGAAAATATGTTCTATCATTTCCTTGGCAGA
AGTGGATACACAGTACATGTTCAGTGTAATGCAAGTAAATTCCATCAAGGCACTCTTATT
GTGGCTATGATACCAGAGCATCAACTAGCAAGTGCAACAACAGGAAATGCCAGAGCTGGG
TATAAACTAACACATCCTGGAGAGGTTGGCCGAAATGTTGATCCAATAACCAGAGATAAC
CCA---ACTAAGCAA---CCCAGTGATGATAGTTGGCTCAATTTTGATGGAACATTATTG
GGAAATATAACAATATACCCCCACCAACTCATCAATTTAAGGAGTAATAACTCTGCCACA
ATTATTGTGCCATATGTGAATGCAGTTCCAATGGATTCAATGCTTAGACATAACAATTGG
AGCTTGGTGATAATTCCAATATGTCCACTTGAAAATTCAGATCAAGTGCCCAAC---ACA
GTACCAATCACCATCTCTATAAGCCCTATGTGTGCAGAGTTTTCTGGTGCTCGTGCAAAA
---------------------------------AGTCAAGGGTTACCAGTTATGATCACA
CCTGGTTCTGGTCAATTCTTAACCACAGATGATTTTCAGTCACCTTGTGCCCTACCCTGG
TTCCATCCCACTAAAGAGATATTCATACCAGGACAGGTCAGAAATCTTATTGAATTATGT
CAAGTGGATACACTTATTCCAATAAATAGTATAGAGGCCAAT---ATTAAAAGCACAAAC
ATGTACACTGTCACTTTAACTAGAGAAACTGATTTA------GCTAAAGAGATTTTTGCC
ATTAAAGTTGATGTTGCATCACACCCTCTTGCAACCACGTTAATTGGTGAAATAGCTAGT
TATTACACTCACTGGACAGGCAGTCTACGTTTTAGCTTCCTATTCTGTGGTACAGCATGT
ACTACCCTCAAACTGCTGATAGCTTACACACCCCCTGGTATCAGGAAACCTGAGAATAGG
AAAGAGGCAATGTTGGGTACTCATGTTGTGTGGGATGTAGGTCTGCAATCTACTGTTTCA
ATGGTTGTTCCCTGGGTTAGTGCTAGCCACTTTAGAAATACTACTCCAGATAAATATTCT
CTGGCAGGGTACATAACATGCTGGTACCAGACCAATCTTGTAGTTCCACCAAATACACCA
ACAACAGCTAAAATGCTGTGTTTTGTCTCAGGTTGTAAAGACTTCTGTTTGAGAATGGCA
CGAGATACTAATTTACACCTGCAAAGTGCTCCCATTGAACAG------AACCCAGTAGAA
AATTATGTTGATGAAATTTTAAATGAAGTGTTAGTTGTACCCAACATTAAGGAAAGTAAA
CCATCAACATCAAATTCAGCACCAGCTCTAGATGCAGCAGAAACTGGACATACGAGCAAC
GTGCAACCAGAGGATATGGTTGAAACCAGATATGTTCAGACATCACAAACACGGGATGAA
ACAAGTATTGAAAGCTTCTTAGGTAGGTCAGGTTGCATACATATGTCCAAATTAACCGTA
GATTATGATAAT---------------------------------TATGATGAC------
AAGAATTTCTTTAAATGGCAAATCAACCTGCAGGAAATGGCCCAAATCAGAAGAAAATTT
GAAATGTTTACATACACTAGGTTTGACTCTGAAATTACAATAGTT------CCATGTATA
GCTGCCAAGGGAGATGACATTGGGCATGTTGTAATGCAATACATGTACATACCACCTGGA
GCACCAGTCCCAACAAAGAGAAATGATTATACCTGGCAATCAGGCACAAATGCATCTGTT
TTCTGGCAACATGGACAGACATATCCCAGATTCTCTCTTCCTTTCTTAAGTATAGCTTCT
GCATATTACATGTTTTATGATGGGTATGATGGT------GATCAGTATGATTCAATATAT
GGCTCAGTTGTTACAAATGATATGGGAACTTTATGTTATAGAATAGTCACTGATACACAT
AACCACAAGATAGAGATCACAACAAGAATATACCACAAAGCAAAGCATGTTAAAGTTTGG
TGTCCAAGACCACCCAGAGCTGTCGAGTACACACACACTCACGTCACTAATTACAAACAT
CATGAACGTGAAGTCAAA---------------------------------ACAGCAATT
GAACCCAGGAGAGGGATCAAAACAGTTGGTCCTAGTGATATGTATGTGCATGTTGGTAAT
CTTATATATAGAAATTTACACTTATTTAACTCAGAG---ATGCATGACTCTATTTTAGTT
TCTTATTCATCTGATTTAGTCATATACCGAACAAACACAATAGGTGATGACTATATACCA
ACATGCGACTGCACTGAAGCAACCTATTACTGCAAACACAAAAATAGATATTACCCAATT
AAGGTAACTAGCCATGACTGGTATGAGATACAAGAAAGTGAATACTACCCCAAGCATATC
CAATATAATTTACTGATAGGTGAGGGACCATGTGAACCAGGTGATTGTGGTGGTAAATTA
TTGTGTAAGCATGGAGTCATAGGAATAATTACTGCTGGTGGAGAAGGTCATGTGGCTTTC
ATTGATCTCAGACACTTC------CATTGTGCTGATGAACAAGGT---ATAACTGATTAT
ATCCATATGCTTGGAGAAGCTTTTGGTAGTGGATTTGTAGATAGTGTTAAAGAGCAGATA
AATGCAATAAATCCAATCAATAGT------ATAAGCAAGAAAATAATCAAGTGGCTACTT
AGAATAATATCAGCAATGGTTATAATTATAAGAAATTCATCAGATCCCCAAACCATAATA
GCAACACTCACTCTTATAGGATGCTCAGGATCTCCATGGAGGTTCCTTAAAGAAAAGTTC
TGTAAATGGACACAATTGAATTACATTCATAAAGAGTCT---GATTCATGGCTTAAAAAA
TTCACTGAGATGTGCAACGCAGCTCGTGGCTTGGAATGGATTGGCAACAAAATATCAAAA
TTCATTGAGTGGATGAAATCT---ATGTTACCACAAGCTCAACTCAAAATTAAATACCTT
AGTGAGCTCAAGAAACTCAACCTTTTGGAAAAACAAATAGAACACCTCAGAGTTGCAGAT
TCAAACACTCAAGAAAAG------ATCAAGTGTGAAATTGATACCTTACATGATTTGTCA
TGCAAATTTCTTCCCTTGTATGCCAGTGAAGCTAAAAGGATAAAAGTCTTATACAACAAG
TGTAATGTTATTATT------AAGCAAAAGAAAAGATGTGAACCAGTTGCAGTTGTGATT
CATGGTGAGCCTGGCACGGGAAAATCAATGACCACTAATTTCTTAGCAAGAATGATAACA
AAT------GACAGTGACATTTATTCATTACCACCAGATCCAAAATATTTTGATGGATAT
GATCAACAGAGTGTAGTTATCATGGATGACATCATGCAAAACCCAAGTGGTGAGGACATG
ACACTTTTCTGTCAAATGGTTTCAAGTGTCACTTTTATCCCTCCTATGGCTGATTTGCCT
GATAAAGGTAAGCCATTTGATTCCAGATTTGTGTTGTGCAGTACTAATCATGGTATGCTG
GCGCCACCAACAATCACATCATTACCAGCAATGAACAGAAGATTTTTCTTAGACTTAGAT
ATTATAGTGAATGACAAATACAAAGATTCCCAAGGTAAGTTAAATGTATCTGCTGCCTTT
CAACCCTGTGATGTCAATGCAAAAATTGGTAAT---GCCAAATGTTGCCCATTTATTTGT
GGTAAAGCTGTTATGTTTAAAGATAGGAACACATGCACATCATACACCCTAGCACAAGTG
TACAACAATATACTTGATGAAGACAAGAGAAGGAGACAAGTTGTGGATGTCATGTCTGCA
ATTTTTCAAGGACCA------------------ATAACTCTTGAAGGG---CCACCACCA
GCTGCAATAAATGATCTTCTAAAATCTGTTAGGACCCCTGAAGTGATTAAATACTGTGAA
GATAACAACTGGATAATCCCTGCTGAATGT---AAAATAGAGAGAGATTTAAATATAGCA
AATACTATTATTACAATTATGGCAAATATCATAAGCATTGCTGGTATAATTTATGTAATA
TACAAATTGTTTTGCACTTTGCAAGGACCATATTCAGGTGAACCT---ATCAAGAAAACT
AAAGTTCCAGAA---AGAAGGGTTGTTGCTCAAGGCCCAGAAGAAGAGTTTGGGCGGTCA
CTCATTAAACATAATTCATGTGTTGTAACTACACAAAATGGTAAATTTACTGGTTTAGGC
ATATATGACAGAGTTATTATTATCCCAACTCATGCTGATCCTGGTAAGGAAGTACAAATT
GATGGAATCAACACTACAGTAGAAGACTCTTATGATTTGTATAACAAGGATGGAGTAAAA
TTAGAAATTACTGTGCTTAAACTGAAAAGAAATGAAAAATTTAAAGATATTAGGAAATAT
CTGCCAGAAAATGAGGATGACTACCCAGACTGTAGCTTGGCCCTGTCAGCTAACCAACCT
GAAACTACTATAATCAATGTAGGTGATGTTGTATCATATGGTAATATTTTGCTTAGTGGG
AATCAGACTGCTAGAATGCTCAAATACAACTATCCAACCAAATCAGGATATTGTGGTGGT
ATTTTGTATAAAATCGGCCAGGTTTTGGGTATTCATGTTGGAGGTAATGGAAGAGATGGT
TTTGCAGCTATGCTGTTGAGATCTTACTTTTCTGAAACACAAGGGCAAATAGTCACCACA
AAGTCCACTTTTGATTGCAACCTCCCCAGTATACACACTCCAAGCAAAACGAAGTTGCAA
CCCAGTATTTTCCATGATGTGTTTCCAGGTAGTAAGGAGCCAGCTGTTCTTTCTGAGCAT
GATCCTAGGTTAGAGGTCAATTTTAAAGAAGCTTTATTCTCAAAGTACAAAGGAAATAAT
CAATGTGAATTAAATGATCACATCAAGGTGGCAGTCTCACATTACTCAGCACAATTGACA
ACACTAGACATATGTCCAAACCCTATTTCTTTAGAGGACAGTGTTTTTGGTATAGAAGGT
CTAGAAGCACTTGATCTTAATACCAGTGCAGGATTTCCATATGTAACTATGGGAATAAAG
AAGAGAGATTTGATAAACAAGCAAACAAAAGATATTACTAAATTAAAGATGGCAATGGAC
AAATATGGTGTTGATCTGCCTATGGTGACTTTTCTTAAGGATGAGCTTAGAAAGAAAGAA
AAGATTGCTGCTGGGAAAACTAGAGTCATAGAAGCTAGTAGTGTCAATGATACTGTTTTG
TTTAGAACAACATTTGGAAATTTATTCTCAAAATTTCATTTAAATCCAGGAATTGTGACA
GGGTCAGCTGTCGGGTGTGATCCAGAAACATTTTGGTCAAAAATACCCGTAATGTTGGAT
GGGGAATGTATAATGGCATTTGATTACACAAATTATGATGGTAGCATTCATCCAATCTGG
TTTCAAGCTCTGAAAGAAGTTTTATCTAATCTTGGATTTGAGTGTGGC---TTAGTGGAT
AGGCTGTGTAAATCAAGACATATTTTCAAAAACATGTATTATGAAGTTGAAGGTGGAATC
CCATCAGGATGCTCTGGTACGAGCATATTTAATACAATGATCAATAATATTATTATTAGG
ACATTAGTTTTGGATGCATACAAGAATATTGATTTGGATAAACTCAAGATTATAGCATAT
GGAGATGATGTTATTTTTTCCTATAAATACCAACTGGACATGGAAGCAATTGCTAAGGAA
GGAATGAAATATGGTCTCACAATAACCCCTGCTGATAAATCAAGTGAATTTAAACAGTTA
GATTACAGTAATGTGACTTTCCTAAAAAGAGGATTCAGACAAGATGAAAAACACCATTTC
TTGATACATCCAACTTTCCCAATAGAAGAGATACAAGAGTCCATTAGATGGACTAAGAAA
CCATCTCAAATGCAGGAGCACGTCTTATCGTTGTGTCACTTAATGTGGCATAATGGTAGG
GACACATACAAGCAGTTTGAGCAGAAGATACGCAGTGTTAGCGCTGGTCGTGCACTGTAT
ATCCCCCCCTATGACTTGCTCCTTCATGAGTGGTATG????????---------------
-------------------------------------------------
>A 105 JN990699
------------------------------------------------------------
------------------------------------------------------------
------------------------------------------------------------
------------------------------------------------------------
-------------------------------ATCCGCAAAGTGCCTACGCAAAGCTTAGT
ACCATCTTTGAGAG-CCTATGGTTGGTCGCTCCGCTGAA--------CCCCACAGTAGAC
CTGGCAGATGAGGCTAGAAGACCCCCACTGGCGACAGTGTTCTAGCCTGCGTGGCTGCCT
GCACACCC--TTACGG-GTGTGAAGCCATATGTT-TGACAAGGTGTGAAGAGCCCCGTGT
GCTCA--CTTTGAGTCCTCCGGCCCCTGAATGTGGCTAACCTTAACCCTGCAGCTAGTGC
ACACAAGCCAGTGTGTTGCTAGTCGTAATGAGCAATTGCGGGATGGGACCAACTACTTTG
GGTGTCCGTGTTTCACTTTTTACCTTTACTTT---------GCTTATGGTGACAATATAT
ATA----GTATATATATTGACACCATGGGCGCTCAGGTATCCAGACAGAATGTTGGAACT
CACTCCACACAAAACTCAGTATCAAATGGATCTAGTCTTAATTATTTTAACATCAATTAT
TTCAAGGATGCTGCTTCTAGTGGCGCTTCAAAACTCGAGTTTTCACAAGACCCTAGCAAA
TTCACAGATCCAGTCAAGGATGTATTAGAGAAAGGCATTCCTACACTACAATCACCAACA
????????????????????????????????????????????????????????????
????????????????????????????????????????????????????????????
??????????????????????????????????????????????????????????TT
TTCACCTTGGAAAGTAAGATGTGGAATGGTACATCAAAAGGGTGGTGGTGGAAGCTTCCA
GATGCTCTTAAGAATATGGGTATTTTTGGTGAAAACATGTTCTATCATTTCCTTGGAAGA
AGTGGATACACTGTTCATGTCCAATGTAATGCAAGCAAATTCCATCAAGGCACTTTAATT
GTTGCTATGATACCAGAACACCAGCTGGCCAGTGCAACCTATGGGAATGTTGCAGCTGGG
TACAAATTAACACATCCTGGTGAAACAGGTAGAGATGTTAGTCTTTCAAGAACAGAAAAC
AGA---GACAAACAG---CCCAGTGATGATAATTGGCTTAATTTTGATGGTACACTATTG
GGCAACATCACTATCTTTCCGCACCAATTTATCAATCTAAGAAGCAATAACTCTGCAACC
ATCATTGTTCCTTATGTGAATGCTGTCCCTATGGACTCAATGCTTAGGCATAATAACTGG
AGTTTAGTGATTATCCCTATATGCCCCTTAGAAGCCAATGGTGTACAACCT------GTT
GTCCCAATTACAATATCAATTAGCCCAATGTGTGCTGAATTTTCAGGTGCACGTGCAAAA
---------------------------------AGTCAAGGATTGCCAGTCATGGTTACT
CCGGGATCTGGTCAATTTATGACCACAGATGATTATCAATCCCCTAGTGCTCTACCTTGG
TTTCACCCTACCAAGGAGATATCAATACCAGGGCAAGTTAGGAACTTAATTGAAATGTGT
CAGGTAGACACACTTATCCCAATAAATAACCTAGAACAAAAT---ATCAGGAATGTAAAT
ATGTATTCAGTAGTTCTGAACCAGGAAACCACAACA------GCTAAGGAGATTTTTGCA
ATTAAAGTGGACATTGCATCACAACCACTTGCAACCACAATGATTGGTGAAATTGCTAGT
TACTTCACTCACTGGACAGGTAGTTTACGCTTTAGCTTTCTATTTTGTGGCACAGCTAAC
ACCACACTCAAACTATTAGTAGCATACACACCTCCTGGAATTGAGAAACCACAGAATAGG
AAAGATGCCATGCTAGGTACACATGTAGTATGGGATGTAGGGTTACAATCAACAATATCC
ATGGTTGTACCATGGGTTAGTGCTAGTCATTATAGAAATACTACACCAGACACTTATTCA
CAGGCAGGATATATAACATGCTGGTACCAAACCAATTTAGTTGTACCTCCCAACACACCA
ACTACAGCAAGAATGTTATGTTTTGTGTCAGGGTGTAAGGATTTTTGTCTGAGAATGGCT
CGTGACACAAATTTACACATGCAGAGTATGCCAATAACTCAA------AATCCAGTGGAA
AATTTTGTGGATGAGATTTTGAATGAAGTTTTGGTAGTTCCAGATATAAAACAGAGCCAA
TCAACAACATCAAACTCAGCACCTGCATTGGATGCAGCCGAGACTGGACATACTAGTAAT
GTACAGCCAGAAGATATGATTGAAACTAGATATGTCCAGACATCACAAACACGTGATGAA
ATGAGTCTTGAGAGCTTTTTAGGAAGATCCGGCTGTATTCATATTTCAGAGCTTAAGGTA
AAATATGAAAAT---------------------------------TATAACACA------
GAGAATTTTACCAAATGGAAAATAAATTTACAAGAAATGGCACAAATCAGAAGAAAATTT
GAACTATTTACATATGTTAGGTTTGATTCTGAAGTTACATTAGTT------CCCTCCATA
GCTGCTCAAGGTGAGGACATAGGTCATGTTGTAATGCAATACATGTATGTTCCTCCTGGG
GCACCAATTCCAAAAACAAGAGAAGATTACACATGGCAATCTGGTACAAATGCTTCAATA
TTTTGGCAACATGGCCAAACATACCCTAGATTTTCCCTACCTTTCTTAAGTATAGCCTCA
GCATACTACATGTTTTATGATGGGTATGATGGT------GATCAAACTGAATCAAGATAT
GGCACAGTAGTTACTAATGACATGGGTACTTTATGTTCTAGAATTGTTACTGACCAGCAC
ACGCATCCCATAAAAATAACAACTAGAGTGTATCACAAAGCCAAGCATGTTAAAGCTTGG
TGCCCTAGACCACCACGGGCTATTGAATACACACATACACATGTCACTAATTATAAGATA
AAAGACAAACAAGAGGAAACAGCA------------------------ATTAAGCATAGA
AGGGATATTAAGATTGTTAAGAATGTGGGCCCTAGTGATATGTATGTACATGTGGGAAAT
CTTATATATAGGAACTTACATCTCTTTAACTCGGAT---ATGCATGATAGTATTTTAGTT
TCATATTCTTCTGATTTAGTCATCTACCGAACAAACACTACAGGTGATGACTATATACCA
ACATGTGATTGCACTGAAGCAACTTACTACTGTAGACATAAGAACAGATATTACCCAATT
AAAGTTACAAGCCACGATTGGTATGAGATTCAAGAAAGTGAGTATTATCCTAAGCACATA
CAATATAATCTGTTAATAGGTGAAGGGCCATGTGAACCTGGAGACTGTGGTGGTAAACTA
CTCTGTAAGCATGGAGTTATAGGTATGATTACAGCAGGAGGAGAGGGTCATGTGGCATTC
ATAGATCTTA???ATTTC------CATTGTGCTGAGGAACAGGGT---ATAACTGATTAC
ATTCATATGTTGGGTGAAGCATTTGGGAGTGGATTTGTTGACAGTGTTAAGGAGCAAATA
AATGCAATTAATCCAATTAATAAT------ATTAGCAAGAAGATAATTAAATGGTTACTT
AGAATAATATCAGCAATGGTTATAATTATAAGAAATTCCTCAGATCCCCAAACAATAATA
GCAACATTAACCTTAATTGGATGCTCAGGGTCACCATGGAGATTTTTAAAGGAAAAGTTT
TGTAAATGGACACAACTAAATTACATACACAAAGAATCA---GATTCATGGCTGAAGAAA
TTTACTGAAATGTGTAATGCAGCTAGAGGTTTAGAGTGGATTGGCAACAAAATCTCTAAA
TTCATAGATTGGATGAAGTCA---ATGC????????????????????????????????
?????????????????AAACCTCTTAGAAAAACAAATAGAACATCTTAGAGTTGCAGAT
TCTACTACACAAGAAAAA------ATAAAATGTGAAATAGACACATTGCATGATCTCTCC
TGTAAATTCCTTCCCTTGTACGCTAGTGAAGCTAAAAGAATTAAAGTTCTCTATAATAAA
TGTAATGTAGTTATT------AAGCAAAAGAAAAGATGTGAACCAGTAGCTGTTGTTATT
CATGGTGAACCTGGAACTGGAAAGTCAATGACAACGAATTTCCTAGCAAGAATGATAACT
AAT------GATAGTGACATTTATTCACTCCCTCCAGATCCTAAATACTTCGATGGGTAT
GATCAGCAAAGTGTGGTCATAATGGATGATATCATGCAAAATCCAAGTGGAGATGATATG
ACTTTGTTTTGTCAGATGGTGTCAAGTGTTACCTTTATACCCCCCATGGCAGATCTACCA
GACAAGGGAAAACCTTTTGATTCTAGGTTTGTTTTATGTAGCACTAATCATAGCATGTTG
GCCCCACCCACAATTACATCACTACCTGCAATGAATCGAAGATTCTTCATGGATTTAGAT
ATTATAGTTAATGACAAGTATAAGGATGGTCAAGGTAAACTTAATGTGTCTGCAGCCTTT
AAACCATGTGATGTTGATACAAAAATTGGCAAT---GCACGCTGCTGTCCGTTCATATGT
GGTAAAGCAGTTACATTCAAAGATAGAAACACTTGTCATACTTTCTCTTTAGCACAAGTC
TATAACCAGATTCTTGATGAAGACAAAAGACGCAGGCAAGTTATAGATGTCATGTCTGCA
ATATTCCAAGGACCC------------------ATTTCCTTAGAAGGA---CCTCCCCCA
GCTGCAATTAGTGACCTACTCCAATCAGTTAGGACTCCTGAGGTTATTAAATACTGTGAA
CAAAATAAGTGGATAATTCCTGCTGAATGT---AAGATAGAAAGAGACCTCAATGTAGCT
AATACAATTATAACAATAATAGCAAACATCATAAGTATCTCTGGAATAATATATGTTATT
TATAAATTATTCTGTACACTACAAGGACCTTACTCAGGAGAGCCA---AAACCCAAGACA
AGGATGCCAGAG---AGGAGAGTGGTGGCACAAGGACCAGAAGAAGAATTTGGTAGATCA
CTTATTAAACACAACTCTTGTGTTGTCACAACACAAAATGGCAAATTCACTGGTTTAGGG
ATTTATGATAGAACATTGATCATTCCAACACATGCAGATCCAGGGAAAGAAGTACAAATT
GATGGTATTACAACAAAAGTAGAAGATTCATATGACTTGTTTAACAAGGATGGTGTCAAA
CTGGAGATTACTGTGTTAAAACTTAAAAGAAATGAAAAATTTAAGGACATTAGGAAATAC
ATACCAGAGAGAGAAGATGATTACCCAGACTGCAACCTAGCTTTGTTAGCAAACCAACCT
GAGACCACTATAATTAATGTGGGAGATGTGGTGTCATATGGCAATATCCTACTTAGTGGG
AATCAAACAGCTAGAATGCTTAAATACAATTACCCAACAAAATCAGGGTATTGTGGTGGA
ATCCTATATAAAATTGGCCAAATTTTGGGGATACATGTTGGTGGAAACGGAAGGGATGGT
TTTGCTGCTATGTTACTAAGGTCTTACTTTTCTGAAACAC??????AGATAATTAGCTCT
AAATCTGTAGATAAATGTGGTCTACCTAGCATTCATACACCAAGTAAAACCAAATTACAG
CCTAGTGTTTTTTATGACGCTTTTCCAGGTAGTAAGGAACCTGCTGTTCTCTCAAAGAAT
GACCCCAGATTGGAAGTTGACTTTGAAAAGGCTCTCTTCTCTAAATATAAAGGAAATGAA
CAATGTACCATGAACGACCATATTAATGTGGCCATTTCTCATTATTCAGCACAGCTAGCC
ACTCTAGATATTGACCCACAACCTATATCTATAGAAGAGAGTGTGTTTGGCATAGAAGGT
TTAGAAGCTCTTGACTTAAACACTAGTGCAGGCTTTCCTTATGTCACTATGGGTATTAAA
AAGAGAGATTTGATTAACAAACAAACCAAAGATATAACCAAACTCAAGATAGCATTAGAT
AAATATGGTGTTGATTTACCCATGGTTACTTTTCTTAAAGATGAACTTAGGAAGAAAGAC
AAAATATCTGCTGGAAAGACTCGTGTCATTGAGGCTAGTAGTGTGAATGATACTGTTTTA
TTTAGAACAACTTTTGGCAATCTTTTCTCAAAATTCCACTTAAATCCAGGCATTGTTACG
GGTTCTGCTGTGGGGTGTGATCCAGAAATATTTTGGTCGAAAATACCGGTAATGTTAGAT
GGGGATTGCATAATGGCATTTGATTATACAAATTATGATGGTAGCATACATCCAATCTGG
TTTCAAGCACTTAAAGAGGTTCTTATTAACTTGTCTTTTGAGGCTGAC---CTGATAGAT
AGATTGTGTAAATCCAAACACATTTTTAAGAATATCTATTATGAAGTTGAGGGGGGTGTT
CCATCAGGGTGTTCTGGGACTAGTATTTTCAATACTATGATTAATAATATTATAATTAGA
ACATTAGTCTTAGATGCATATAAGAACATAGATTTGGATAAGTTAAAAATAATAGCATAT
GGTGATGATGTAATCTTTTCATATAAATATCAACTTGATATGGAAGCAATTGCAAATGAA
GGCA????????????????????????????????????????????????????????
????????????????????????????????????????????????????????????
????????????????????????????????????????????????????????????
????????????????????????????????????????????????????????????
????????????????????????????????????????????????????????????
?????????????????????????????????????????????---------------
-------------------------------------------------
>A 106 JX025555
------------------------------------------------------------
------------------------------------------------------------
------------------------CTTTGTGTTTGA----GGGCCAATAGG-TGAGTGGT
AAACCATACCACTAAAAGGTCAAGCA-CTTCTGTTTCCCCGGTGTGCAGGGA--ATAAGC
TCTA-CCCGGGCTGAAGCCTTAAACATCGTTATCCGCACAATTACTACGCAAAGCTTAGT
AGTACCTTGAAAGC-TCCTTGACTGGTCGCTCCGCTAGATTA----CCCATCTAGTAGAC
CTGGCAGATGAGGCTGGATACTCCCCACTGGCGACAGTGATCCAGCCTGCGTGGTTGCCT
GCACACCTGGTAACAG-GTGTGAAGCCAATGAGT-AGACAGGGTGTGAAGAGCCCCGTGT
GCTAA--TTGTGAGTCCTCCGGCCCCTGAATGCGGCTAATCT-AACCCCACAGCTAATGC
ATACAAACCAGTATGTATTTAGTCGTAATGGGCAACTGTGGGACGGAACCGACTACTTTG
GGTGTCCGTGTTTCCTTTATTCTCATTATTTT---------GCTTATGGTGACAAATACG
ATATA----------TTTGTCATCATGGGCGCGCAAGTTTCAAGGCAGAATGTTGGTACT
CACTCTACACAAAACACCGTTGCTAATGGATCAAGTTTAAATTATTTTAACATCAATTAC
TTTAAAGATGCAGCATCTAATGGGGCTTCCAGACTTGACTTCTCCCAAGACCCGAGTAAA
TTTACTGATCCAGTTAAAGATGTTCTGGTGAAAGGAATCCCCACATTACAATCACCATCA
GTAGAAGCTTGTGGGTATTCAGATAGGATCATCCAAATAACAAGGGGAAATTCAACCATA
ACCTCTCAGGACATTGCAAACGCTGTTGTTGCATATGGAGTCTGGCCACAGTACCTATCA
GATATGGATGCTAATGCTATAGATAAACCATCACATCCTGATACATCTTCTAACAGATTT
TACACACTTGATAGCCAACTATGGAAAGGTGATTCAAAAGGATGGTGGTGGAAACTTCCA
GATGCCCTTAAGAACATGGGCATTTTTGGAGAAAATATGTTCTACCATTTCCTAGGAAGG
GCTGGTTACACAGTTCATGTCCAATGTAATGCTAGCAAATTTCATCAAGGTACACTAGTA
GTTGCTGCTATACCTGAACACCAACTAGCATACATCGGCTCAGGTAATGTTAGTGTTGGT
TACAAGCACACTCATCCAGGTGAAACAGGGCGCATCATCGGCTCA---CGAGATAACAAC
ATG---ACAGGACAG---CCCACAGATGAGAGTTGGTTAAACTGTGATGGAACTTTATTA
GGGAACATCACAATATTCCCACATCAATTCATAAACCTAAGAAGCAATAATTCAGCCACA
CTCATTCTACCCTATGTTAATGCTGTACCCATGGACTCCATGGTGAGACATAACAATTGG
AGTATTGTTATAATACCAATCTCCCCTTTACAAGCTGAC------ATAGCAGAT---CCA
GTTCCTATAACAATCTCTATAAGTCCAATGTGTGCTGAATTTTCAGGTGCCAGAAATCAA
TCAGTT------------------------AAAATCCAAGGATTACCTGTTATGCTAACT
CCAGGATCAGCACAGTTCTTAACAACTGATGATACACAATCACCCTCAGCCTTACCATAT
TTCCATTCAACAAAAGAGATATTCA???????????????????????????????????
???????????????????????TGTGTTTGAGGGAAGCAGG---AAAAATTCAATAAAC
ATGTATACAGTAGAGGTTGGTGTTAGAACAAACTTG------GCAGAGGAAGTGTTTGCT
ATACCAGTAGATGTAGCAGCGCAACCACTGGCAACAACTTTAATTGGTGAAATTGCTAGT
TACTACACACACTGGACAGGTTCCATCCGGTTTTCTTTCATGTTTTGTGGGACAGCCAAC
ACCAGCTTGAAATTACTAATTGCCTATACACCACCTGGTGTGGGCAAACCACAAAATCGA
ATGCAAGCCATGCTGGGGACCCACATGATATGGGATGTTGGTCTACAATCAACAGTGTCA
ATGGTAGTTCCATGGATTTCAGCTAGTAACTATAGATTCACAACCCCAGATACCTATTCC
CAAGCTGGATACATAACTTGTTGGTACCAGACAAACTTTGTGGTTCCCCCTAGCACCCCA
AGGACTGCTAATATTGTGTGCTTTGTTTCAGGCTGTAAGGATTTTTGCTTGCGCATGGCA
AGAGATACTAACTTACATTCACAAACAGTCAACATTGAACAG------AACCCTGTTGAG
AAATATACAGAAGCACTATTAAATGAAGTTTTAGTTGTCCCAAATATCCAACCCAGCAAT
GGACACACATCAAACTCAGCACCAGCCTTAGATGCAGCAGAAACTGGCCACACCAACCAA
GTACAACCAGAGGATGTTATGGAGACTAGATATGTTATTACTGATCAAAC??????????
????????????????????????????????????????????????????????????
?????????ACT---------------------------------TACAACAAAGCAGGA
AACAATTTATCACAATGGCAGATAACCCTAAAAGAAATGGCTCAGATCAGAAGAAAGTGT
GAATTATTCACATACCTACGATTTGACTCAGAAATAACAATAGTA------GCCACATTA
GCAGGACAGGGAGATGACATAGGACACATAGTACTCCAGTACATGTATGTTCCACCTGGT
GGCCCAATTCCAAAAACCAGGGATGCTGACGAATGGCAATCAGGCACCAATGCATCAGTT
TTCTGGCAACATGGACAGCCATACCCAAGATTTACAATTCCTTTTATAAGTATTGCATCA
GCATATTACATGTTTTATGATGGGTATGAGGGT------GATGCTCTTGGCTCCAAGTAT
GGCTCAGTGGTTACTAATGCCATGGGTACCTTGTGTGTGCGTGTGGTCACAGAACAACAA
AAAAACACAGTCAATATAACAAGTAGAATATACCATAAAGCCAAACATGTGAAGGCCTGG
TGTCCCAGACCCCCCAGAGCTGTGGCATATCAATCAAGGTACACTACAAACTTTGTGCCA
CAGGAAGGAGTTAGTGCTATCAGAACA------------------AAAATAAAAATTAGA
GGAGATATAAAAGAGATCAGCAATTATGGACCTTCAGACATGTATGTACATATGGGAGAT
CTTGTATATAGAAATTTACACCTGTGTGATCCTGAAAATTTAAATGATTCAGTACTAATA
TGTTACTCAAGTGATTTAGTCATCTACCGAACAAACACAGAAGGTAGTGACTTCATCCCC
ACCTGTGATTGCACACAAGCCACATACTATTGTAAACACAGAGATAGATATTTTCCAATA
AATGTTAAGAAACATGAATGGTATGAAATCCAGGAATCAGAGTACTACCCCAAACACATC
CAGTACAATATCTTGATAGGTGAAGGACCATGTGAGCCAGGTGACTGTGGAGGTAAATTA
CTCTGTAGTCATGGTGTCATAGGGATTGTTACTGCTGGTGGTGATGGTCATGTTGCCTTT
ATTGACCTTAGAGACTTC------CATGTAGCAGAAACACAAGGG---ATTACAGATTAC
ATACATAACCTTGGTGAGGCTTTTGGTGCAGGTTTCATTGATAACATCAAGGAGCAAATC
AGCATAGTGAATCCCATTAACAAA------ATTACTAGTAAAATAGTTAAATGGATTATA
AGAATTATTTCAGCCATGACGATCATTATTAGAAATAGTGCAGACCCACACACAGTCATT
GCCACGTTAGCTCTGATTGGATGTTCTGGATCACCATGGAGGTTTATAAAAGAAAAAGTA
TGTAAATGGCTACAACTCACCTACATACACAAGGAATCA---??????????????????
????????????????????????????????????????????????????????????
??????????TGTTTGAATCC---ATGCTTCCCCAGGCAAAGTTGAAGGTTGAATATATC
AAGAACTTAAAACAACTTCCACTTTTAGAAAAACAAATTGATGGTCTGAGATTGGCTCCA
CAAAAACAACAGCAAGAG------TACATTGATACTCTAAGAATAATGTTAGACTCATCA
AACAAGTTCTTGCCTTTGTATGCTGCTGAAAACAAAAGAATTAAGGAACTCATTAGAAGA
AGTGAAATGATACTG------CGTACATCCAAGAGAACAGAACCAGTTGGAGTGCTCTTT
CATGGTGATCCAGGGACTGGCAAGTCAATAGCTACATCTATACTAGCCAGAATGTTAACT
ACA------GAATCAGATATATACTCACTTCCCCCATCTCCAAAATATTTTGATGGTTAC
GACCAGCAGAGTGTGGTGATCATGGATGATATAATGCAAAATCCAAGTGGTGAGGACATG
TCTTTGTTTTGTCAAATGGTTTCATCTGTACCTTTCATCCCACCTATGGCAGACCTGCCT
GATAAGGGCAAACCCTTCTCTTCTGACTACGTTTTAGCCAGCACTAATCATAGTTTACTA
CATCCACCTACTATCACATGCACTACAGCTATGAATAGGAGATTTTACCTAGATCTTGAC
ATTGTAGTTAAAGAAGATTTTAAAATAAATCAGGGAAAACTCAATTTGCAGTGTGCTCTT
AAACCTTGTAAA---GAAGGGAAAGTTGGCAAC---GCTAGGTGTTGCCCTCTTATATGT
GGGAAGGCTGTGCTCTTCAGAGATAGAAATACAGGTGACCACTTATCACTGGCAACCATA
TACAATAAAATTGTTGAAGAGAGTAAGAACAGGAAAGAATTAACTACTTCACTACAAGCA
ATTTTCCAGGGACCA------------------ATAGATGTTGTGAATAAACCACCACCC
CCAGCAATATTGGACTTACTTAAATCAGTTAAAAATCCAGAAGTAATCAAATATTGTGAG
GACAATAAGTGGATCATACCAGCTGATTGT---AAATTAGAGAGGGACCTTAACTATGCT
AACTTGGTAATATCTATGATTGCAAATGTTGTCAGTATATTAGGTGTAATTTACATCATT
TACAAACTTTTCTGTTCTTTACAGGGCCCATACTCAGGCGAACCC---AAGCCAGTCACT
AGAAAACCAGAG---AGAAGAGTTGTCACTCAAGGTCCACAAGAGGAATTTGGACGTAGT
CTATTGAAACATAATGCATGTGTAGTTACAACTGAAAATGGTAAATTCACAGGTCTAGGT
ATCTATGATAATGTAATGATTGTACCAACCCATGCTGATGTAGGTAAGAGTGTAGAAATA
GATGGTATTCAAGTCAAAGTCTCAGATTCATATGATCTATATAACTCACAGGGAGTAAAA
CTAGAAATTACTGTAGTTAAACTAAACAGGAATGAAAAGTTTAGGGATATCAGGAAATAT
ATTCCAGATAGTGAAGATGATTATCCTGACTGCTGTCTGGCCCTTTTGGCCAATCAACCA
GAACCTACAATAATAGAAGTAGGTGATAGCTGTTCATATGGTAATATCTTACTTAGTGGT
ACTCAAACAGCAAGAATGATTAAATATAATTACCCAACAAAATCAGGTTTTTGTGGTGGA
GTTTTATATAAAATAGGTCTAGTATTAGGTATCCATGTAGGAGGGAATGGGAAAAATGGT
TTTTCTGCTATGTTATTAAGATCCTATTTTAATGAACAACAGGGTAAAATTGTATCAAAA
GCAGATGTTAGGGAAAAGAATTTGTATAGTATACACACCCCTACCAAAAGCAAATTACAA
CCAAGTGTCTTCCATGACGTTTTTCCCGGCAAGAAAGAACCTGCAGTTTTATCTCCAAAA
GACCCCAGATTGCATGTGGATCTAGAAGAAGCAATATTCTCCAAATATAAAGGGAATGAA
GCACTTGAGATAACACAAAACATGAAAGTTGCAGCTGCACATTACACAGCTCAATTATCC
ACTCTTGATATTAATGCTGAGCCATTGTCTATGGAAGAGAGTGTCTATGGCATAGAAGGT
CTAGAGGCCCTGGATTTGCACACTAGCGCAGGATACCCATATACAGCATGTGGTATTAAA
AAGAAAGACTTGATACCCAAGAAC---AGAGACTTATCAAAACTCAGGAATGCTATTGAA
AAATATGGTTTAGACTTACCAATGATAACCTTTCTAAAAGATGAACTTAGAAAACCAGAT
AAGATAAGTACAGGGAAAACTAGAATTATAGAAGCTAGTAGCATAAATGACACAGTCCAG
TTTAGAATGGCTTTTGGAAGACTTTTCTCTGCTTTTCATCAAAATCCTGGTATAATTACT
GGATCAGCCGTGGGATGTGATCCTGAAGTCTTTTGGTCAAAGATACCATTAATGCTTGAT
GGTGAATGCCTCATGGCTTTTGATTACTCTAATTATGATGGTAGCCTTAACCCTGTATGG
TTCAAACTGCTTGCCAGCATCCTCAATGATCTTGGATTTCCAGGTGAT---CTTGTGCAG
AAACTATGTCACTCTAAACACATTTTCAAAACTCAGTACTATGAAGTGGAAGGGGGGATG
CCATCTGGGTGTGCAGGGACTAGTATATTTAACACTATGATTAACAATGTGATAATTAGA
ACTTTAGTTTTAGACACCTACAAATATGTTAATCTGGATAAATTGAAGATTTTAGCATAT
GGTGATGATATATTATTCTCTTACCCTTATGAACTGGACATGAAAGAACTGGCAAGTGAA
GGCACTAAATATGGTCTAACTATCACTCCTGCTGATAAATCAGATGAATTTCAGAAGCTT
GATTTCAGTAATGCCACTC?????????????????????????????????????????
????????????????????????????????????????????????????????????
????????????????????????????????????????????????????????????
????????????????????????????????????????????????????????????
?????????????????????????????????????????????---------------
-------------------------------------------------
>A 11 EF173414
TTCAAACTGGATCCAGGTTGTTCCCACCTGGATCTCCCACGTGGAGTTGTACTCTATTAT
TCCGGTAATTTTGTATGCCAGTTTTAT------------------------------CTC
CCCTTCCCTTTTGTAAC-TTAGAAGATGAACTCACC-----GACCAATAGG-TGGCA-TT
TATCCAGAATG-TCAAAGGTCAAGCACCTTCTGTTT-CCCCGGTCAAAGTTG--ATATGC
TCCA-ACAGGGCAAAAACATCTGCGATCGTTATCCGCAAAGCAACTACGCAAAGCCTAGT
ATCACTTTTGAGAG-TATGTGGTTGGTCGCTCCACTATAAA------CCCAATAGTAGAC
CTGGCAGATGAGGCTAGAAGTCCCCCACTGGTAACAGTGTTCTAGCCTGCGTGGCTGCCT
GCGTGCCT-CTGGTAG-GCACGAAGCCATATATT-TGACAAGGTGTGAAGAGCCCCGTGT
GCTTG--CTTTGAGTCCTCCGGCCCCTGAATGTGGCTAACCTTAACCCTGCAGCTAGTGT
GCATAATCCAATGCATGGCTAGTCGTAATGAGCAATTGCGGGATGGGACCAACTACTTTG
GGTGTCCGTGTTTCTCATTTTTCCTTTTATTT---------GCTTATGGTGACAATATAT
ATA--ATACATATATATTGGCATCATGGGCGCCCAGGTATCCAGACAGAACGTTGGCACA
CACTCCACACAGAACTCGGTTTCAAATGGTTCAAGCTTGAATTATTTTAATATAAACTAC
TTTAAAGATGCTGCCTCAAGTGGTGCTTCAAAACTTGAATTCTCACAAGATCCCAGTAAA
TTTACAGATCCAGTTAAAGATGTACTGGAAAAAGGCATCCCTACTTTGCAATCTCCAACA
GTCGAGGCATGTGGATATTCAGACAGGATTATACAAATTACAAGAGGTGATTCTACAATA
ACATCACAAGATGTGGCAAATGCTGTGGTTGGATACGGGGTGTGGCCTCATTATCTAACA
TCTCAAGATGCTACAGCCATAGATAAACCCTCCCGTCCAGACACCTCCTCAAATAGATTC
TATACTTTAGAAAGCAAACATTGGACTTCAACTTCTAAAGGATGGTGGTGGAAATTACCT
GATGCTCTTAGAGATATGGGAATTTTTGGTGAGAATATGTTTTATCACTTTCTTGGTAGG
AGTGGCTATACAGTGCATGTTCAATGTAATGCTAGCAAGTTTCACCAAGGCACCTTAATA
GTTGCAATGATACCAGAACACCAATTGGCAAGTGCAACAACTGGCAATGTGACAGCTGGT
TATAAGCTCACACACCCTGGTGAGCGCGGTAGAGATGTCAGTCTCACAGACCGCCAAGAT
ATT---ACAAAGCAA---CCTAGTGATGACAGCTGGCTTAATTTTGATGGTACATTATTG
GGTAACATAACAATATATCCACACCAGTTTATTAACCTTAGAAGTAACAACTCAGCTACG
ATTATTGTACCCTATGTAAATGCAGTTCCAATGGACTCAATGTTAAGACATAACAATTGG
AGTTTAGTTATCATACCAATATGCCCATTAGAATCAGATCTAAACACA---------CCT
GTGCCTATCACTATATCCATAAGCCCTATGTGTGCTGAATTCTCTGGTGCCCGTGCACGC
---------------------------------AATCAAGGCCTGCCAGTATTGATAACA
CCAGGATCTGGTCAATTTATGACAACAGATGATTTTCAATCTCCCAGTGCACTACCTTGG
TTTCACCCTACTAAAGAAATCTCAATACCAGGTCAAGTGAGAAACCTCATTGAACTTTGC
CAAGTTGATACATTAATTCCTATAAATAGTGTAGAGGGAAAT---ACTGATAATACAAGC
ATATACACTGTCACATTAACCAGAGAGACCAATTTA------GCACAAGAGATATTTGCA
ATCAAGGTTGACATAGCATCACACCCTCTTGCCACCACTTTGATTGGTGAGATAGCTAGC
TATTATACCCACTGGACAGGCAGTATTCGCTTTAGTTTCCTCTTCTGTGGTACTGCAAAT
ACTACTCTTAAATTATTAATAGCTTACACACCACCTGGCATAAGCAAACCCACTAGTAGG
AAAGAAGCAATGTTGGGTACTCATGTGGTTTGGGATGTTGGTTTGCAATCTACAATTTCA
ATGGTAGTCCCATGGGTTAGTGCTAGCCATTATAGGAATACTACACCAGATACATACTCC
CTTGCTGGCTTTGTCACCTGTTGGTATCAAACCAATTTAGTGGTACCACCTAGCACGCCA
ACTACTGCCAAGATGCTGTGCTTTGTCTCAGGCTGCAAAGACTTCTGCTTGAGAATGGCG
CGAGACACTAATTTACATCTACAAAGTGGTCCTATAGAACAA------AACCCAGTGGAG
GATTATGTTGATGGAATTCTAAATGAGGTTTTAGTTGTACCTAATATAAAGGAGAGCCAA
GCTACCACATCAAACTCAGCACCTGCTCTAGATGCAGCTGAAACCGGACATACTAGCAAA
GTGCAGCCAGAGGATATGATTGAGACTAGATATGTGCAGACTTCACAGACTCTTGATGAA
ATGAGCATTGAGAGCTTCCTAGGTAGATCTGGTTGTATTCACATGTCCAAGTTAATTGTG
CAGTATGAAGAC---------------------------------TATAATGGA---AAG
AAAAACTTTAACACATGGAAAATAAACTTGCAAGAGATGGCACAAATTAGAAGGAAATTT
GAAATGTTCACATACACTAGATTTGATTCAGAGATCACATTGGTG------CCTTGTATA
GCTGCAAAAGGAAATGATATTGGTCATGTTGTAATGCAATATATGTATGTCCCACCAGGT
GCTCCAGTTCCAGAGAAAAGAGATGATTATACATGGCAATCAGGAACAAATGCATCTATT
TTCTGGCAATATGGTCAAACATACCCAAGATTTTCTCTACCTTTCATGAGTATAGCCTCA
GCATATTACATGTTTTATGATGGATATGATGGA------GATCAACCAAACTCCAGATAT
GGTAATATAGTTACCAATGATATGGGCACTCTGTGTTATAGAATAGTAACTGATGACCAT
AGACACAAAATTGAAGTCACAACTAGGGTGTATCATAAAGCAAAGCATGTGAAGGTGTGG
TGTCCAAGACCACCTAGAGCTGTAGAATATACTCACACTCATGTAACCAATTACAAACCA
CAGGAAGGACAGGTGAAA---------------------------------ACAGCTGTC
AAGGCTAGGAAAACAATTAAAACAGCAGGACCAAGTGACATGTATGTGCATGTTGGAAAT
CTCATATACAGAAATTTACATCTTTTCAACTCAGAC---ATTCATGACTCTATACTAGTG
TCATATTCATCAGATTTAGTCATATACCGAACAAACACTGTAGGTGATGACTATATACCA
ACTTGTGATTGTACAGATGCAACTTATTTCTGCAAACATAAAAATAGATACTATCCAATA
AAAGTCACTAGCCATGATTGGTATGAAATCCAAGAAAGTGAGTACTATCCAAAACACATA
CAATACAACCTATTGATAGGTGAGGGACCTTGTGAGCCAGGTGACTGTGGTGGCAAATTA
CTATGCAAACATGGGGTTATTGGGATAATAACTGCAGGTGGTGAGGGTCATGTGGCATTC
ATTGACTTGAGACATTTC------CATTGTGCTGAAGAACAAGGA---ATCACCGATTAT
ATACATATGCTTGGGGAAGCTTTTGGTAGTGGATTTGTTGATAGTGTGAAAGATCAAATT
AATGCCATAAATCCAATCAACAAT------ATAAGTAGGAAAATTGTCAAGTGGATCCTT
AGAATAATATCAGCAATGGTGGTAATTATTAGAAATTCATCTGATCCTCAAACAATAATA
GCCACACTGACCTTACTTGGTTGTTCTGGTTCACCATGGAGGTTCTTAAAAGAAAAATTC
TGCAAATGGACACAATTAAATTATGTTCATAAAGAATCA---GATACATGGTTAAAGAAA
TTCACTGAAATGTGCAATGCAGCTAGAGGTTTAGAGTGGATTGGCAATAAAATATCAAAG
TTTATTGAGTGGATGAAATCG---ATGTTACCACAAGCACAACTCAAAATTAAGTACCTT
AATGAGTTAAAGAAATTGAATCTTTTAGAAAAACAAATTGAGCATTTAAGGATTGCTGAT
TCTAACACCCAGGAGAAA------ATTAAATGTGAAATAGATACTCTACATGATCTATCA
TGCAAATTTCTTCCACTGTATGCCAGTGAAGCCAAGAGAATCAAAGTTCTACACAATAAA
TGCAATGTGATTATA------AAGCAAAAGAAAAGGTGTGAACCAGTAGCAGTTGTCATA
CATGGTGAGCCCGGAACTGGAAAATCCATGACAACAAACTTTTTGGCAAGAATGATAACC
AAT------GATAGTGATATTTATTCACTTCCACCTGATCCCAAATACTTTGACGGGTAT
GATCAACAGAGTGTAGTCATAATGGATGATATCATGCAAAATCCAAGTGGTGATGATATG
ACTCTATTTTGCCAAATGGTGTCTAGTGTTACATTTATTCCTCCCATGGCTGATCTTCCA
GATAAGGGTAAGCCCTTTGATTCTAGGTTTGTTTTATGTAGTACAAATCATAGTATGTTA
GCACCACCTACTATTACATCTTTACCAGCAATGAACAGAAGATTTTTCCTGGATTTAGAC
ATAGTAGTCAATGAGAAATATAAAGATTTACAGGGAAAACTTAATGTGACTGCTGCTTTC
CAACCTTGTGATGTCAATGTCAGGATTGGTAAT---GCACGCTGTTGCCCATTTATATGT
GGCAAGGCGGTAATGTTTAAAGACAGAAACACCTGCCAATCTTACACACTAGCACAAGTG
TACAATCGTATCCTTGATGAGGACAAAAGGCGCAGACAAGTTGTGGATGTCATGTCTGCA
ATTTTTCAAGGGCCA------------------ATCTCACTAGAAAGA---CCCCCACCA
GCTGCAATCAGTGATTTACTGCAATCAGTTAGAACCCCAGAGGTTATTAAATACTGTGAG
GGGAATAAGTGGATAATCCCAGCTGAATGT---AAAATAGAAAGAGATTTGAATATAGCT
AACACTATAATTACAATTATAGCAAATGTAATTAGCATTTCTGGCATTATTTATGTGATA
TATAAGCTATTTTGCACATTGCAAGGACCTTATTCTGGAGAACCC---AAGCAAAAAACA
AAAATTCCAGAA---AGAAGAGTTGTTGCGCAAGGGCCTGAGGAGGAATTTGGAAGATCA
TTAATCAAGCACAACTCATGTGTGGTGACAACACAAAATGGAAAATTCACGGGTCTGGGA
ATTTACGATAGAACAATTGTAATCCCAACTCATGCTGATCCAGGGGAGGAAGTCCAAATT
GATGGTATTACCACAAAAGTTGAAGACTCTTATGATTTATATAATAAGGATGGTATTAAA
TTAGAGATCACTGTTCTCAAGCTCCAGAGAAATGAAAAGTTCAGAGACATCAGAAAATAC
ATACCTGAAAGAGAAGATGATTACCCTGAATGTAATTTAGCCCTATCAGCAAACCAACCT
GAAACTACAATAATTAATGTTGGAGATGTTGTATCATATGGGAATATCTTGCTTAGTGGC
AATCAAACAGCTAGGATGCTCAAATACAATTATCCAACAAAATCAGGATATTGTGGTGGT
ATACTGTACAAAATTGGGCAGATTCTTGGCATTCACGTTGGTGGTAATGGAAGAGATGGT
TTTGCAGCAATGTTGCTAAGATCCTATTTTTCTGAAGCACAAGGACAAATCACCACTTCT
AAATCAGTAACTGAACTTGGTTTACCCAGTATCCATACACCAAGTAAAACCAAATTACAA
CCTAGTATATTTCATGATGTCTTCCCTGGAAGTAAAGAACCAGCTGTTCTATCTGATAAT
GATCCTAGATTAAAAGTGAATTTTAAGGAAGCACTATTTTCCAAATACAAGGGGAATAAT
GATTGTGTGATGAACGACCACATTAAAGTTGCTGTTTCTCACTACTCAGCACAACTCCTT
ACACTAGACATTGACTCTAAACCAATAACTGTAGAGGATAGTGTCTTTGGTATAGATGGT
TTAGAAGCTCTTGACCTTAACACTAGTGCAGGATACCCTTATGTAACTATGGGTATTAAG
AAGAAAGATTTGATTGACAATCGTAACAAAGATCTAACAAAACTTAAAGTAGCACTAGAT
AAATATGGAGTTGATTTGCCCATGGTTACTTTTCTTAAAGATGAGCTCAGGAAGAAAGAG
AAGATTTCTGCTGGAAAAACACGTGTCATTGAGGCAAGTAGTGTAAATGATACTGTCCTA
TTTAGATCAATCTATGGAAACCTCTTTTCAAAATTTCATCTAAACCCTGGTGTTGTTACT
GGTTCTGCTGTAGGATGTGATCCAGAGACCTTCTGGTCAAAAATACCTGTAATGTTAGAT
GGTGAATGTATAATGGCTTTTGATTACACTAATTATGATGGTAGTATACACCCAATTTGG
TTTGATGCACTTAAGATTGTTTTGGCAAACCTCTCATTTAGAACTGAT---TTGATAGAT
AGATTATGTAAATCAAAACATATATTCAAAGGCACATATTATGAAGTAGAAGGTGGAGTT
CCATCAGGGTGTTCTGGAACAAGCATATTTAACACAATGATTAATAATGTAATAATAAGA
ACATTAGTATTAGATGCTTATAAAAACATAGATTTAGACAAACTTAAGATTATAGCTTAT
GGAGATGATGTTATCTTTTCTTACAAGTATGAACTTGACATGGAGGCTATTGCTAAAGAA
GGTGTCAAGTATGGATTGACAATAACGCCTGCAGATAAGTCCAATGTTTTCAAGAAACTT
GATTATAACAACATAACCTTCCTGAAAAGGGGTTTTAGACAAGATGACAAACACAATTTC
CTTATTCATCCAACTTTTCCAATTGATGAAATTCATGAATCAATAAGATGGACAAAGAAA
CCATCACAAATGCAGGAGCACGTCCTATCACTGTGTCATTTAATGTGGCATAATGGTAGA
GATGTGTACACCCAATTTGAGAAGAGGATACGCAGCGTCAGCGCTGGTCGTGCGCTGTAT
ATACCTCCTTATGATTTGCTCCTGCATGAGTGGTATGAAAAATTT---TAA-TTGTT---
------TATATATAGAAGTATTAAAC---ATTTAGTTTTTTAGTTTTAT
>A 12 HQ123441
------------------------------------------------------------
------------------------------------------------------------
------------------------------------------------------------
------------------------------------------------------------
------------------------------------------------------------
------------------------------------------------------------
------------------------------------------------------------
------------------------------------------------------------
------------------------------------------------------------
------------------------------------------------------------
------------------------------------------------------------
------------------------ATGGGCGCTCAGGTATCAAGACAAAATGTTGGTACA
CACTTGACTCACAATTCAGTTTCAAATGGGTCTAGCTTAAATTATTTTAACATCAATTAT
TTTAAAGATGCAGCATCTAGCGGAGCATCTAGATTGGATTTCTCTCAAGACCCAAGTAAA
TTCACTGATCCAGTGAAAGATGTGTTGACTAAAGGAATACCTACACTGCAATCACCAACT
GTTGAAGCCTGTGGTTACTCAGACCGCATCATACAGATCACTAGAGGAGATTCAACTATA
ACATCACAGGATATAGCAAATGCTGTTGTTGCCTACGGTGTTTGGCCACATTACCTCTCT
GCTGAAGATGCAAATGCAATAGACAAACCAACTCGCCCAGACACGTCATCTAACCGGTTT
TACACCTTGGAGAATAAACAGGGGATGGAGAACTCAAAAGGTTGGTGGTGGAAATTGCCA
GATGCTCTCAAGGACATGGGAATATTTGGAGAGAATATGTTCTACCATTTCCTAGGAAGA
GCTGGATATACAATACATGTGCAATGCAATGCTAGTAAGTTCCATCAAGGCACACTAATG
GTTGTTGCAATTCCTGAACATCAACTTGCTTACATTGGTACTGGCAATGTTACAGTGGGA
TACAAGCACACACATCCAGGAGAGTCAGGTAGAATAATAGCAAAC---AATGCAGATAAT
AAC---ACCAGACAA---CCTAGTGATGACAATTGGCTTAATTGTGATGGCACACTAATG
GGCAACTTACCAATATTCCCACACCAGTTTATTAACCTCCGGACCAACAACTCCGCGACT
TTAATACTACCATACATGAATTGTGTATCCATGGACTCAATGTTAAGACACAACAACTGG
TCACTGTTAATAATCACGGTTTGTCCATTACAGGTTGATCAGCAAGCGACTAGA---TTT
GTACCAATAACAATTTCAATTAGTCCAATGTTTGCAGAGTTTAGTGGAGCCAGGAAT---
------------------------GCTACAATACCTCAAGGCCTACCAGTTATGATAACA
CCAGGATCTGGTCAATTCTTGACAACAGATGATGCTCAATCACCTTCAGCTTTACCTTAC
TTTCACCCTACAAAGGAAATCTTCATACCTGGACAACTTAAAACCTCAACTGAAACGTGT
CAAGTTGATACCTTAATACCTGTGAACAATGTACAAGCTTCC---AAAAACAACATAAGT
ATGTACACAGTCCAATTGACTACACAAACTGATGTT------GCAAAAGAGGTTTTTGCT
ATTCCAGTAGATGTAGCTTCTCAACCCTTAGCTACTACCATGCTTGGAGAGCTTTCTAGT
TACTTCACCCACTGGACAGGCAGCTTGCGCTTCAGTTTCATGTTTTGTGGAACAGCAAAT
ACTACCTTGAAACTTTTGATTGCATACACACCTCCTGGTGTTCCTAAACCAGACACTAGG
AAAAAAGCCATGCTTGGCACACACCTGGTGTGGGATGTAGGGCTGCAATCAACAGTATCT
ATGATAGTGCCATGGGTGTCAGCAAGTCACTTTCGCTTTACAACTCCAGACACTTACTCA
AAAGCTGGTTACATAACTTGTTGGTATCAAACAAATTTTGTTGTACCTCCAGGAACTCCA
AATTCAGCCAACATGTTGTGTTTTGTATCTGCATGTAAAGATTTCTGCTTGAGAATGGCC
CGTGATACAGATTTACACTCACAGGACACACCCATTACACAA------AATCCAGTAGAG
AGATATGTTGATGAGGTGCTAAATGAAGTTCTAGTTGTTCCAAACATAAACAAAAGTAAT
GGGCAGTTATCAAACGCAGCACCAGCGTTGGACGCTGCAGAAACTGGTCATACCAGCCAA
ACACAACCAGAAGATGTGATTGAAACCAGGTATGTGATTACAGACCAGACTAGAGATGAG
ATGTCAATTGAATCTTTCCTTGGTCGGTCCGGATGCATTTCAATTATCGAATTGGATTTA
GACCATGAAGGT---------------------------------TATTCAGCAGAAGGG
AAAAACTTTAAAACATGGAAGGTTAAGCTTCAAGAAATGGCCCAAATCAGAAGAAAAAAT
GAACTGTTCACCTATTTAAGATTTGACTCAGAAATCACCATTGTA------CCAAGTAAT
GCAGCAATAGAAGGAAGCAATGGTCATGTGGTGATCCAGTACATGTATGTGCCTCCTGGT
GCTCCACTGCCTAAGAAACGAGATGATTACACATGGCAGTCTGGTACCAATGCCTCAGTC
TTTTGGCAAGAGGGTCAACCTTACCCCAGATTTACAATTCCTTTCATCAGCATTGCTTCA
GCATATTACATGTTTTATGATGGTTATGCTGAT------GACAACCCAAGTGCACCTTAT
GGAACTGTGGTTACCAATGACATGGGCTCACTATGTGTTAGAATAGTTACAGACCAGCAA
AAACACAAGGTCAAGATCACCAGTAGAATATATCACAAAGCAAAACACATCAGTGCCTGG
GGTCCTAGACCACCAAGAGCTGTACCATACCGGCACATACACAATCCAAATTACAAGACA
AGTAGTGGGGTTCCAGAC---------------------------------AATAGAGTC
AAACTTAGAGACACACTGACTACAGTTGGACCATCTGATCTATATGTCCACTGTGGAGAC
CTTATCTACAGAAATCTACATTTATGCGAACCAGAACATCTAAATGACAGTGTGCTCATT
TGTTACAGCTCGGACTTAGTCATCTACCGAACAAACAACAGAAGAGATGATTATGTCCCA
TCTTGTGATTGCACTGAATGTACTTATCTATTGAAACACAAAGATAGATATTATCCTATC
ACAGTTACCAAATATGATTGGTATGAAATACAAGAGAGTGATTATTACCCAAAACATATA
CAATATAATTTGTTGATTGGTGATGGTCCTTGTCAAGCTGGAGATTGTGGGGGAAAGCTA
CTCTGCAAACATGGAGTGATTGGTATTGTTACAGCTGGTGGTAGTGGCAAAGTGGCTTTC
ATTGACCTGCGTGACTTT------CATGTGGCTGATGAACAGGGG---ATTTCTGATTAC
ATTACAAATTTAGGAGAGGCTTTTGGCCAAGGTTTCATGTATCAGGTTAAGGACCATATT
TCTGAATTAAACCCCATGAACAAA------ATAACAGGCAAAGTGCTCAAATGGACGATC
CGCATAATTTCAGCTTTAACAATAGTTGTTAGAAACAGTTCAGATCCCTTGACTATTGTA
GCAACACTTGCAATGTTAGGATGTAATGGTTCACCCTGGCGCTTTCTAAAAGAGAAAATT
TGTAAATGGTTTCAACTAAATTATGTGCACAAAGAGTCA---GATGGATGGCTGAAAAAA
TTCACTGAAATGTGTAATGCAGACAGAGGACTTGAATGGATTGGAAACAAAATCTCAAAA
TTCATTGACTGGTTGAAAGCC---ATGCTACCACAAACACAGCTAAAACTAGAATATTTA
AAACTGTTGAAACAGTTGCCTTTACTTGAGAAACAAATTGATGGTTTGAGAGCAGCCACA
GAAAAACAAAGGGAAGAT------TACACAGAGACAATTTCCAGGTTAGACGATTTGTCA
AAAAAATTTCTACCATTGTATCCTTCAGAGGCCAAAAGAATATCAGTCCTATACAAAAGA
AGTCAGACAATTCTT------AAGACCTCAAAAAGAACTGAGCCTGTGGGTATATTATTT
CATGGAGAACCAGGTACTGGAAAATCAATCACTACTTCTGTCTTAGCAAGGATGTTAACC
AGT------GATTCTGATATATATTCCTTGCCACCAGCCCCCAAATATTTTGATGTA---
CGACCACAAACAGGTGTCATCATGGATGACATTATGCAAAACCCCAGTGGAGAAGATATG
ACACTCTTTTGTCAAATGGTATCTTCAGTCCCCTTTATACCACCAATGGCAGATTTGCCA
GACAAAGGTAAACACTTTACATCAGAGTATGTTTTAGCTAGCACCAACCACTCTATTCTA
AAACCTCCAACTATCACCTCTACTACTGCTATGAACAGAAGGTTTTACCTTGATTTAGAC
ATTATAGTACACCCAAGGTTCCAAATTAACCAAGGCAAACTAAATCTTGTTGCTGCACTC
AAACCTTGTGAC---ACCGGTAAAGTAGGAAAT---GCCACCTGCTGTCCTCTGATCTGT
GGTAAAGCCATAACCTTTAGAGACAGAAACACAAATGAATCATATGCACTTTCAACCATA
TATAACAAGATTGTAGAAGAGAACAAAAACAGAAAAATGCTCTCAAAAAGCTTAGAAGCT
ATTTTCCAGGGTCCT------------------ATTTCTCTCAAAAAC---CCACCACCT
CCAGCAATAGCAGACTTATTGAATGCTGTCAGAACACCAGAAGTCATAAAATATTGTGAA
GAAAACAACTGGACAGTCCCAGCCCAATGC---ACAATTGAGAGAGAATTAAACTATTGC
AACTTAGTATTATCCATGATAGCAAATCTAGTCAGTATAATTGGCATTGTATATGTAATA
TATAAATTATTTTGCAGTTTTCAAGGACCCTACTCAGGCCAACCA---AAACCAAAAACA
AGACAACCAGAG---AGAAGAGTCGTCATCCAAGGCCCAGTGGAAGAGTTTGGAAGATCA
TTAATCAAACACAATACCAGAATTGTAACCACAAAGAATGGAAAATTCACTGGATTAGGG
ATATATGACAACTTAATGGTCATTCCAACCCATGCTGATCCTGAGAAAGTTGTGCAAATT
GATGGCATTAATGTTAATGTAACTGATTCGTATGACTTATGCAATAAACAAGGGGTTAAA
TTGGAAATAACAGTCATTAAATTGGATCAAAATGAAAAGTTTAGAGATATAAGGAAATTT
ATCCCAGATAGAGAAGATGATTACCCTGAATGTCACTTGGCACTAACTGCAAATCAGGAG
CAACCAACTATTCTTGAAGTTGGGGATGCCGTTTCCTATGGAAACATTCTGTTAAGTGGT
AATGAAACTGCAAGAATGATCAAATATAATTACCCAACAAAATCAGGATACTGTGGTGGG
GTCTTATATAAAATTGGACAAATTGTTGGCATACATGTAGGTGGAAATGGCAGACATGGC
TTCTCAGCAATGTTACTTAGAAGTTATTTTACAAACTTTCAAGGTGTCATCACTATGCAA
GATGATGTCAGAAATCTTGCCATGCCCCCTATACATGTACCCACAAAGACAAAGTTGCAA
CCCAGTGTTTTCCATGATGTCTTCCCAGGTGTTAAGGAACCAGCTGTTCTCTCAAAAAGT
GATAGTCGTCTGGAAACAGATTTTGAAACAGCTTTGTTTTCAAAGTATAAAGGCAATGTA
CATATGGATTTAACACCGCACATGGAAGTTGCTATTTCACATTATACTGCTCAGCTTTCT
AGTTTAGATATTCCTAATGCAGAGTTATCATTGGAAGAATGTGTGTATGGTGCAGAAGGC
TTGGAAGCCCTCGATTTAAATACCAGTGCAGGATATCCTTACACCAGTCTAGGCATTAAG
AAAAGGGATCTAATTGGAAAAGAT---AAAGATTTAAGTAAATTAAAAGCTGCCATTAAT
AAATATGGTCTTGATTTACCAATGATAACTTTCCTGAAAGATGAGTTAAGAAAACCAGAG
AAGATAAAAGCTGGAAAAACTCGTGTTATTGAAGCATCAAGTATCAATGACACTATCCAT
TTTAGAATGAAGTTTGGAAACCTCTTCTCCAGTTTCCATTTGAACCCAGGAATTGTCACA
GGCTCAGCTGTTGGGTGCGACCCCGATGTGTTTTGGTCAAAGATTCCCCTAATGCTAGAT
GGAGATTGCCTTATGGCTTTTGACTACAGCAATTATGACGGAAGCTTAAGTCCAGTGTGG
TTTCAAGCTCTAGAAAAAGTCTTAAATAACTTAGGCTTCCCAGGGCAT---CTAGTACAA
AACTTATGTAGTTCAAAACACATATTCAGATCCAAGTACTATGAAGTTGATGGTGGAATG
CCATCGGGCTGTAGTGGCACCAGCATATTCAATTCCATGATTAACAACATTATCATAAGA
ACTCTTGTTCTGGATACATATAAACATATCAATTTGGATAAACTCAAAATTTTGTCCTAT
GGTGATGATGTTCTTTTCTCTTACCCTTATGAATTGTCAATGGAGGACATTGCCCTGGCT
GGTCAAAAATACGGTCTGAATATTACACCTGCAGATAAATCTGATAAATTCACTAAAATT
GACTTTTCTAATGCAACTTTTCTAAAGAGAGGCTTTAGAATGGATTCCAAACATTCCTTT
CTTGTTCATCCAACTTTCCCAGTTGAAGAAATTTGTGAATCAATAAGATGGACAAAGAAC
CCCTCATGTATGCAGGAGCATGTCTTATCCTTGTGTTACTTAATGTGGCACAATGGTAAG
CAGGCTTATGAAGACTTTGTGTCTAAAATTCGCAGTGTTGCTGCTGGACGGGCACTGTAT
ATACCTGGATACGAAGTACTCGAGCATGAGTGGTATGACAAATTT---TAA---------
-------------------------------------------------
>A 13 FJ445116
TTAAAACTGGGTTCGGGTTGTTCCCACCCAAACCACCCACGTGGTGTAGTACACTGTTAT
CCCGGTAACTTTGTACGCCAGTTTTAT-----------------------------CTCC
CCACCCCCTTTTGTAAC-TTAGAAGTTATGCACAAT-----GACCAATAGT-GGGCA-AT
CATCCAGATTG-TCATCGGTCGAGCA-CTCCTGTTT-CCCCGGTTCAAGTTG--ATATGC
TCTA-ACAGGGCAAAAACAATTTGAATCGTTACCCGCAAGGTGCCTACACAGAACTTAGT
ACCATTCTGGAAAA-TTCTTGGCTGGTCGCTCAGTTACTA------CCCCAGTAATAGAC
CTGGCAGATGGGGCTAGAAGTTCCCCACTGGCGACAGTGTTCTAGCCTGCGTGGCTGCCT
GCACACCC-TTCTTGG-GTGTGAAGCCTAGAATT-GGACAGGGTGTGAAGAGTCGCGTGT
GCTCA--TCTTGAGTCCTCCGGCCCCTGAATGCGGCTAACCCTAACCCTGCAGCCATTGC
CCACAACCCAGTGGGTCTATGGTCGTAATGAGCAATTGCGGGATGGGACCGACTACTTTG
GGTGTCCGTGTTTCACTTTTTACTTATTATTT---------GCTTATGGTGACAATATAT
A-----GATACATATATTGACACCATGGGCGCCCAAGTTTCTAGGCAGAATGTTGGAACT
CACTCAACTCAGAATTCAGTTTCAAATGGTTCAAGCCTGAATTACTTCAACATCAACTAC
TTTAAGGATGCAGCATCAAGCGGTGCTTCTAAATTAGAGTTTTCACAAGATCCAAGCAAA
TTCACAGATCCAGTTAAGGATGTACTAGAAAAGGGAATCCCTACTTTGCAATCTCCAACA
GTTGAAGCATGTGGTTATTCAGATAGGATCATTCAAATCACCAGAGGTGACTCTACCATA
ACCTCACAAGATGTTGCCAATGCAGTCGTTGGTTACGGTGTATGGCCACATTATCTTACA
CCACAAGATGCCACTGCCATAGATAAGCCAACTAGACCTGACACCTCTTCCAATAGGTTC
TATACACTAAAAAGTCAGTTGTGGACTGCTGAATCCAAAGGCTGGTGGTGGAAACTGCCT
GATGCCCTAAAAGATATGGGAATTTTTGGAGAGAATATGTTTTATCACTTTTTAGGTAGA
TGTGGTTACACTGTGCATGTTCAGTGTAACGCTAGCAAATTTCATCAGGGAACTCTTTTA
ATAGCAATGATACCAGAACATCAATTGGCCACTGCTGCTGGTGGAAGTGTTTCTGCAGGG
TATAAATACACACATCCTGGTGAGAAAGGTAGGGATGTTGGGAAGATAAACCGAGAGAGA
AAT---GACCGGCAG---CCCAGTGACGACAATTGGTTAAATTTTGATGGAACTCTCTTG
GGAAACCTGACCATTTTCCCACATCAGTTTATTAATCTTAGGAGTAACAATTCAGCTACT
ATCATAGTACCATATGTTAATGCAGTACCAATGGATTCCATGCTTAGGCATAATAACTGG
AGCCTGGTAATCATACCTATCTGTGAACTCAAGTGCAATAAC---ACTGCCGTC---ACT
GTACCCATCACAATATCTATCAGCCCTATGTGTGCTGAATTCTCTGGTGCTAGAGCTAGG
---------------------------AATGTTACTCAAGGTCTGCCCACACTGTTAACA
CCTGGGTCAGGTCAATTCTTGACAACAGATGATTTCCAGTCCCCTAGTGCTTTGCCGTGG
TATCACCCAACTAAAGAAATTTCAATTCCAGGGCAAGTCAGAAATTTAATTGAATTGTGT
CAAGTTGATACTATGATACCAATTAACAACACCAATGATAAT---ATTAGAGATAAAAGC
ATGTACACAATTAGACTTGGTGGTGTAACAAATGCT------AAGGAAGCCATTTTCGCA
ATGAGAGTTGATATTGCATCTCAACCTTTGGCAACCACAATGATTGGTGAAATTTCCAGC
TATTACACACATTGGACAGGGAGTCTCCGATTCAGTTTCATGTTTTGTGGTTCTGCTTTT
ACAACACTTAAATTGTTGATTGCATACACACCACCAGGAATCACTGTTCCAGAAAACAGG
AAAAAAGCTATGCTTGGCACGCATGTTATATGGGATGTCGGGCTTCAATCAACTGTGTCG
ATGGTGGTTCCATGGGTCAGTGCTAGTCATTACAGAAACACTACACCAGATACTTATTCT
GCAGCCGGATACATCACTTGCTGGTATCAAACTGATTTAATAACACCTCCAAACACAGCC
CCAGTAGCTGACATGATATGTTTTGTGTCAGGATGTAAAGATTTCTGCCTTCGCATGGCA
AGGGATACGAACTTGCATAAGCAAAGTGGGGTTATAGCACAA------AATCCTGTTGAA
AGGTATGTAGATGAAGTCTTGAATGAAGTTCTTGTAGTACCAAATATCAGTGAAAGTAGC
TCAACTACATCTAATTCAGCTCCAGCCTTAGATGCTGCAGAAACTGGCCACACAAGCAGT
GTACAACCAGAAGACATGGTTGAAACACGTTATGTCCAAACTTCACAAACTAGGGATGAA
ATGAGTGTTGAGAGCTTTTTAGGCAGATCTGGTTGTATACACATGTCTACCATGAACATA
GATTATACTAAT---------------------------------TATGATGATTCTGTT
AATAATTTTGTGAAATGGAAAATAAGTTTGCAAGAAATGGCCCAAGTGCGCAGAAAATTT
GAGTTGTTCACCTATGTAAGATTTGATTCAGAAATAACAATTGTG------CCATGTATA
GCCGGGCAAGGTGGTGATGTCGGACATGTTGTTATGCAATACATGTATGTACCGCCCGGT
GCACCCCTTCCAACGAAGAGAAATGATTACACATGGCAATCTGGCACCAATGCATCTGTT
TTCTGGCAACATGGTCAAATTTACCCCCGATTCTCTTTACCATTTCTTAGTATTGCATCT
GCATATTATATGTTTTATGATGGATATAATGGA------GATTCCTCAGATGCACGCTAT
GGGACAACAATCACTAATGATATGGGCACACTTTGCTTCAGAATAGTAACTGAAGAACAT
ACTAACAAGGTCAAGGTTACAACTAGAATCTATCATAAAGCTAAACATGTCAAAGCATGG
TGTCCTAGACCTCCCAGAGCTGTTGAATATACTAATGTGCATGTTACAAACTACAAACCA
GGGACAGGAGATGTTGCAGTCTCC------------------------ATTGTACCTAGA
GCAAATGTTAGGGAAATTAGAAACTTTGGACCCAGTGACATGTATGTGCATGTTGGAAAT
TTAATATATAGAAATTTGCATCTGTTCAATTCAGAA---ATGCATGACTCAATCTTAGTA
TCCTATTCATCAGATCTAGTCATCTACCGAACAAACACTATAGGTGATGACTACATCCCA
TCCTGTGATTGCACTCAAGCCACATACTACTGCAAACATAAAAACAGATATTATCCAATT
GAAGTTACTAGTCATGATTGGTATGAAATACAAGAAAGCGAATATTACCCTAAACATATT
CAGTACAATCTGTTGATTGGTGAAGGCCCTTGTGAACCTGGAGACTGTGGGGGCAAATTA
CTATGTAAGCATGGAGTGATTGGAATTATCACGGCTGGTGGCGAGGGTCATGTGGCTTTC
ATTGACTTGAGACACTTC------TTGTGTGCTGAGGAGCAAGGT---GTTACTGACTAT
ATACATATGCTAGGTGAAGCTTTTGGTAATGGCTTTGTAGATAGTGTTAAAGAACATGTC
AATGCAATAAATCCCATAAACAAT------ATCAGTAAAAAAGTCATCAAATGGTTATTA
AGAATTGTGTCTGCTATGGTCATAATCATTAGGAATTCCTCAGATCCACACACCGTCGTT
GCTACTCTAACACTAATTGGTTGTTCTGGCTCACCATGGAGATTTTTGAAAGAGAAATTT
TGTAAGTGGACTCAGTTAAACTATATCCACAAAGAATCT---GACTCATGGCTTAAAAAA
TTTACTGAAATGTGCAATGCAGCAAGAGGCCTTGAGTGGATAGGTAATAAGATATCTAAA
TTTATAGAATGGATGAAATCA---ATGTTACCACAAGCACAACTCAAAGTTAAGTATTTA
AATGAATTAAAGAAATTAAACTTGCTTGAAAAACAGGTTGAAAACTTGAGATGTGCTGAT
ACCAAAACTCAAGAGAAA------ATAAAAGTTGAAATAGACACCTTGCATGATCTATCC
TGCAAATTTCTCCCACTATATGCTAGTGAAGCCAAAAGAATTAAAGTCATTTACAATAAA
TGCAATAACATCATC------AAACAAAGGAAAAGAAGTGAACCTGTGGCAGTAATGATA
CATGGTTTGCCTGGGACTGGTAAGTCTATTACAACAAGTTTTCTAGCAAGAATGATTACT
AAT------GAAAGTGACATATACTCCTTGCCCCCTGACCCAAAGTACTTTGATGGTTAC
GATCAGCAAAGTGTTGTTATAATGGATGATATTATGCAGAACCCTGATGGTGAGGATATG
TCACTATTTTGTCAAATGGTTTCTAGTGTTACCTTCATTCCGCCAATGGCCGACTTACCA
GACAAGGGAAAACCCTTTGACTCAAGATTTGTTCTGTGCAGTACTAATCATTCTCTTTTG
GCCCCTCCCACTATCACTTCTCTTCAGGCAATGAACAGGCGGTTCTTCTTGGACTTGGAC
ATTGTGGTTCATGATAATTATAAAGATGCACAAGGGAAATTGGATGTGTCCAAAGCATTT
AGGCCATGTGATGTTAAGACAAAAATTGGAAAT---GCTCGCTGTTGTCCATTCATATGT
GGTAAAGCAGTAACCTTCAAAGATCGTAACACTTGCCAAAGTTACCCATTGAGTCAGATT
TACAATTTGATTCTTGAAGAAGACAAAAGACGCACTCATGTTGTAGATGTCATGACTGCA
ATATTCCAAGGGCCA------------------ATTTCAATGGAAGTC---CCCCCTCCT
CCTGCTATAACTGACCTCTTACGCTCTGTCAAGACACCGGAAGTTATCAAATATTGCGAA
GACAATAAATGGATTATTCCGGCTGATTGT---AAAATTGAGCGTGACTTGAATCTTGCA
AATAATATTATAGCAATTATTGCTAATATAATCAGCATAGCAGGTATTATATACATCATA
TACAAATTGTTCTGTTCTTTCCAAGGCCCCTACTCAGGTGAGCCC---AAGCCCAAGACA
AAAATCCCAGAA---AGAAGGGTGGTTGCACAAGGTCCAGAAGAAGAGTTTGGTCGCTCA
ATAATCAAACACAACACATGTGTGGTTACTACTGATAATGGCAAATTCACTGGATTGGGA
ATCTATGATAAACTCATGATATTACCCACACATGCCGATCCTGGCAAAGAGGTGTGTATC
AATGGAATTGCAACCAAAGTTAGTGACTCATATGATTTATATAACAAACAAGGTGTTAAA
TTAGAGATCTCAGCTATAGTATTAGATAGAAATGAGAAATTCAGGGATATACGAAAATAC
ATACCAGAGAGAGAGGATGATTACCCTGATTGCAACTTAGCCCTTGTAGCTAACCAACCA
GAACCCACCATTATAAATGTAGGAGACGTTATCTCCTATGGGAACATCTTACTTAGTGGC
AATCAAACAGCACGGATGCTTAAATATAATTACCCCACAAAATCAGGATACTGTGGTGGT
GTTCTATATAAAATAGGTCAGATTATAGGGATTCATGTGGGAGGCAATGGTAGAGATGGG
TTTTCTGCAATGCTACTCAGATCTTATTTTAACCAAACTCAAGGAGAAATAACAGTGACA
AAGAAAGTTACTGAATGTGGGCTTCCAACAATACACACCCCATCCAAAACCAAGTTGCAA
CCTAGTGTTTTCTTTGATGTCTTTGAAGGGTCCAAGGAACCAGCTGTCCTAACTGATAGA
GATCCTCGATTAACCACTGACTTTAATAAGGCTTTATTCTCTAAATATAAGGGTAATATA
GAATGTAGCATGACTGATCATATGAGAGTTGCTGTATCACATTATTCAGCTCAACTAATG
ACCTTAGATATTGATTCAGTAAATATATCTTTAGAGGAAAGTGTGTTTGGCACTGAAGGT
CTGGAAGCCCTTGATTTAAATACAAGTGCAGGTTTCCCATATATAAGTATGGGAATAAAG
AAAAGAGATCTAATAAACAACAGCACAAAAGACATAACCAAATTAAAGCTAGCACTTGAT
AAATATGGGGTTGATCTACCAATGGTAACATTTCTTAAAGATGAACTTAGAAAGAAAGAA
AAAATATCTACTGGAAAAACAAGAGTCATTGAAGCTAGTAGTGTAAATGATACAATAGCC
TTTAGAGTAGTGTATGGAAATTTGTTTTCTACTTTTCATAAAAATCCTGGTGTAGTTACA
GGATCTGCAGTAGGGTGTGACCCTGAGACTTTTTGGTCAAAAATACCAGTAATGTTAGAT
GGGGACTGCATAATGGCGTTTGATTACACTAATTATGATGGTAGCATACACCCAATTTGG
TTTGAGGCTCTTAAACAAGTTTTGATAAATTTATCATTTGAAGACAAG---CTTATAGAC
AGATTGTGTAGGTCAAAACATATATTCAGAGACACATATTATGAAGTTGAAGGTGGGGTA
CCCTCAGGTTGTTCAGGAACTAGCATATTTAACACTATGATAAATAACATTATCATTAGA
ACTTTAGTTCTTGATGCTTATAAACATATTGATTTGGACAAACTCAAAATAATAGCATAT
GGTGATGATGTTATTTTTTCCTACAAATACCCTTTAGACATGGAGGCAATTGCTATAGAA
GGAAATAAGTACGGTTTGACCATCACACCGGCTGACAAATCAGATACTTTCAAGAAGCTT
GATTATGACAATGTAACCTTCTTAAAAAGGGGTTTTAAGCAGGATGCTAAATACCCATTC
CTGATTCACCCAACATTTCCAGTTTCTGAAATCCATGAGTCCATCAGATGGACTAAGAAA
CCTTCACAAATGCAGGAACATGTCTTGTCCTTGTGTCACTTAATGTGGCATAATGGACAG
GATGTGTATAAAGAATTTGAGAGGAAGATACGTAGCGTGAGCGCTGGACGTGCGCTATAT
ATCCCTCCATATGAATTACTCCTGCATGAGTGGTACGAAAAATTC---TGAAT-------
------TATATATAGAAATATTAAAT---ATTTAGTTTTTTAGTTCTAT
>A 15 DQ473493
TTAAAACTGGGTTCAGGTTGATCCCACCTGAACCTCCCAAGCGGAGTAGTACTCTGTTAT
TTCGGTAACTTTGTACGCCAGTTTTATA-------------------------------T
CCCCCTCCCCATGTAAC-TTAGAAGATGAGCTCACA-----GACCAATAGC-CGGCA-AT
CATCCAGATTG-TCAATGGTCAAGCA-CTTCTGTTT-CCCCGGTCAACGTTG--ATATGC
TCCA-ACAGGGCAAAAACAACTGAGATCGTTATCCGCAAAGTGCCTACGCAAAGCCTAGT
AATGCTTTCGAAGT-CATTTGGTTGGTCGCTCCGCTGTAA--------CCCACAGTAGAC
CTGGCAGATGAGGCTAGAAACTCCCCACTGGCGACAGTGTTCTAGCCTGCGTGGCTGCCT
GCACACCC---TTTGG-GTGTGAAGCCAAATTAC-GGACAAGGTGTGAAGAGCCCCGTGT
GCTCA--CTTTGAGTCCTCCGGCCCCTGAATGTGGCTAACCTTAACCCTGCAGCTAGAGT
GCACAATCCAGTGTATTTCTAGTCGTAATGAGCAATTGCGGGATGGGACCAACTACTTTG
GGTGTCCGTGTTTCACTTTCTTTTTTT-ATCTTTTA--TTTGCTTATGGTGACAATATAT
-----TGAATTATATATTGACACCATGGGCGCTCAGGTATCTAGACAGAATGTTGGTACT
CACTCAACACAGAACACAGTGTCAAATGGATCTAGTTTAAATTACTTTAATATTAACTAT
TTTAAAGATGCAGCATCCAGTGGAGCCTCAAAATTAGAGTTTTCACAAGATCCAAGCAAG
TTCACAGACCCAGTAAAGGATGTACTTGAGAAAGGCATACCAACCTTACAATCACCTACA
GTTGAGGCTTGTGGATATTCTGATAGAATCATTCAAATCACGAGAGGGGATTCCACTATA
ACCTCTCAAGATGTTGCAAATGCAGTTGTTGGTTATGGTGTATGGCCACACTACTTGACA
CCAGAGGATGCTACTGCAATAGATAAACCTTCTCACCCCGACACTTCATCAAACAGATTT
TATACATTAGATAGCAAACTATGGAGTGGTGATTCAAAGGGTTGGTGGTGGAAGTTGCCT
GATGCCTTGAGAGACATGGGAGTGTTTGGTCAGAATATGTATTATCACTTCCTTGGAAGA
AGTGGATACACAGTGCATGTACAATGTAACTCTAGTAAATTTCATCAGGGCACTCTCATA
GTAGCTATGATACCAGAACATCAATTGGCCAGTGCTGAAAAAGGTAATGTCACGGCTGGT
TACAAGCTAACACATCCCGGTGAAGCTGGGAGGGATGTGAGTATAACCAATCGTGATCAT
GTT---AGTAGACAA---CCAAGTGACGAAAATTGGTTAAATTTTGATGGTACATTGTTA
GGTAATATAACAATCTTCCCACATCAGTTTATTAATCTTAGAAGTAATAACTCTGCAACT
TTAATAGTTCCTTATGTAAATGCTGTTCCAATGGATTCCATGCTAAGACACAATAATTGG
AGCTTGGTTATTATACCTATTTGCCAGTTAGAAGTTGTGGGAGGTGTATCAAAT---ACA
GTACCAATAACCATATCAATTAGTCCCATGTTTGCAGAATTCTCTGGTGCCCGTGCCAGA
---------------------------------AGTCAAGGACTGCCTGTCATGATGACT
CCGGGCTCCGGTCAATTTATGACCACTGATGATTATCAATCACCAAGTGCATTGCCATGG
TTTCACCCAACCAAAGAGATCTCTATACCAGGAGAAGTAAAAAACTTGGTAGAGATGTGT
CAAGTTGATACGCTTATTCCAATAAACAACACCCCAGGAAAT---GTAAACACCATAAAC
ATGTACACAGTATTGCTAGAAAGGAAAGATGATTTG------ATGCAGGAGGTTTTCTCC
ATAAGAGTTGACATTGCATCACAACCACTTGCAACCACTATGATTGGTGAAATTGCAAGT
TATTACACACACTGGACAGGGAGCCTACGATTTAGTTTCATGTTTTGTGGAACAGCTAAT
ACAACACTGAAATTATTACTTGCATACACTCCACCAGGCATTGCTAAACCATCAAACAGA
AAGGAAGCAATGTTAGGAACCCATGTTGTCTGGGATGTTGGGCTACAATCCACCATATCC
ATGATTGTTCCCTGGGTTAGTGCAAGTCATTTTAGGAATACCACTCCTGACACATTTTCC
TCAGCAGGTTACATCTCATGTTGGTATCAAACAAACCTTGTGGTCCCACCAAATACACCA
ACAACAGCAAAGATGTTATGTTTTGTTTCTGGGTGTAAAGATTTCTGTTTACGAATGGCT
AGGGATACAGACTTACACAAACAGAGAGGTAATATTACACAA------AACCCAGTGGAG
AATTACATAGATGAAGTGTTAAATGAGGTTCTAGTAGTTCCAAACATTAAGGAGAGTCAC
TCAAGCACATCCAACTCAGCACCAGCACTAGATGCAGCTGAGACCGGCCATACTAGCAGT
GTTCAACCTGAGGATATGATTGAAACTCGTTACGTCCAAACATCACAGACCAGAGATGAA
ATGAGTATTGAGAGCTTCCTTGGTAGATCAGGGTGTGTCCATATTTCTGATTTGAAAATA
CATTATGAAGAT---------------------------------TATAATAAAGATGGG
AAAAACTTTACTAAATGGCAAATTAATCTCAAAGAAATGGCCCAGATTAGAAGGAAATTT
GAATTATTCACATATGTAAGGTTTGATTCAGAAATAACACTTGTA------CCATGCATT
GCAGCAAAGAGTGATAACATCGGTCATGTTGTCATGCAATATATGTATGTTCCTCCGGGA
GCCCCTTTACCCAATAAAAGGAATGATTACACATGGCAATCAGGTACAAATGCCTCTGTT
TTCTGGCAACATGGTCAACCTTACCCCAGATTTTCTTTGCCTTTTCTCAGCATTGCATCT
GCTTACTACATGTTCTATGATGGATATGATGGA------GATTCCACTGAATCACATTAT
GGTACAGTGGTCACTAATGACATGGGGACACTGTGTTCTAGAATAGTAACTGAAGAGCAT
GGGACGCGTGTAGAGATTACAACTAGAGTGTATCACAAAGCTAAACATGTAAAGGCTTGG
TGCCCCAGACCCCCTAGAGCAGTGGAATATACACACACACATGTCACAAATTACAAACCA
CAAGATGGTGATGTAACTACAGTT------------------------ATTCCAACTAGA
GAAAATGTTAGAGCTATAGTAAATGTTGGACCTAGTGATATGTATGTTCATGTGGGTAAC
CTGATATATAGAAATCTGCATTTATTTAACTCAGAA---GCCAATGATTCAGTTTTAATC
TCTTATTCTTCAGATTTAGTCATTTACCGAACAAACACTAAAGGTGATGACTACATCCCT
ACATGTGATTGCACTCAAGCTACATATTACTGTAGACACAAAAATAGATACTATCCAATT
GAAGTCACAAGTCATGATTGGTATGAGATACAAGAAAGTGAATATTATCCAAAACACATA
CAATACAATTTGTTAATTGGCGAGGGGCCCTGTGAACCAGGTGACTGTGGTGGAAAACTT
CTGTGTAAACATGGTGTAATAGGTATAATAACAGCTGGTGGTGAAGGGCATGTGGCATTC
ATAGATCTTAGACACTTT------CATTGTGCAGAGGAACAGGGT---GTGACAGATTAT
ATACATATGTTAGGAGAAGCCTTTGGTGATGGTTTTGTTAATAGTGTTAAGGAACAAATT
AGTGCAATAAACCCTGTTAACAAC------ATCAGTAAAAAGATAGTTAAATGGATGCTA
AGAATTATATCAGCAATGGTTATAATAATAAGAAACAGTTCTGACCCACAAACTGTGATA
GCCACTTTAACATTGATTGGATGCTCTGGATCACCATGGCGATTCCTTAAAGAGAAGTTT
TGCAAGTGGACACAATTAAATTATGTTCATAAAGAATCA---GACTCTTGGCTTAAAAAA
TTTACTGAAATGTGTAATGCAGCAAGAGGTTTAGAATGGATAGGGAACAAGATTTCCAAA
TTTATTGAATGGATGAAATCA---ATGTTACCACAAGCACAACTTAAAGTGAAATATTTG
AGTGAGCTTAAAAAATTGAACCTCCTTGAAAAGCAGATTGAAAATCTGCGAGGTGCTGAC
ACAAAAACGCAGGACAAA------ATAAAGTTTGAGATTGACACGCTACATGATCTATCA
TGTAAGTTCCTCCCACTTTATGCCAGTGAAGCAAAAAGAATAAAAGCACTGCATAATAAG
TGTAACATCATCATT------AAACAGAAGAAAAGGAGTGAACCAGTAGCAATAATGATA
CATGGTCCTCCAGGGACTGGCAAATCAATAACAACTAGTTTTCTTGCCAGAATGATAACA
AGT------GAAAGTGACATATATTCACTCCCCCCTGATCCAAAATATTTCGATGGATAC
GACCAGCAAAGTGTGGTCATAATGGATGATATTATGCAAAATCCTGGTGGTGAAGATATG
TCACTATTTTGTCAGATGGTTTCAAGTGTAACTTTTATTCCTCCAATGGCTGATCTGCCT
GATAAGGGTAAGCCTTTTGATTCTAGGTTTGTGTTCTGCAGTACTAATCATTCTCTCTTA
GCTCCGCCTACTATTACATCACTGTCAGCAATGAATAGAAGGTTCTTTTTAGATTTAGAT
ATTGTGATTCATGATAATTATAAGGACAATCAAGGAAAATTGGACGTATCAAAATCCTTT
AAACCATGTGATGTGGATAATAAAATTGGGAAC---GCCAAATGTTGCCCATTTATCTGT
GGCAAGGCTGTAACTTTTAAGGATAGGAACAATTGCCAAGCTTATTCTCTCAGTCGGATT
TATAACATGATAATGGAAGAGGACAAGCGCCGTAGGAATGTGGTAGATGTAATGACTGCC
ATATTCCAAGGGCCT------------------ATTTCTATGAATAAT---CCACCACCC
CCTGCAATAGTAGATTTATTACAATCAGTTAGAACACCAGAGGTTGTTAAATACTGTGAA
GACAATAAATGGATGTTACCTGCAGATTGT---AAAATAGAGAGAGACTTAAATCTTGCT
AACAGTATAATAACTATAATAGCAAATATCATCAGTATAGCAGGTATTATATTTGTAATC
TATAAATTGTTTTGTTCACTACAAGGTCCATATTCTGGTGAACCT---AAACCTAAAACA
AAGATCCCAGAA---AGAAGGGTTGTAGCACAAGGCCCTGAAGAAGAATTTGGACGCTCC
TTGATCAAACACAATACTTGTGTAGTTACCACTGATAATGGCAAATTTACAGGATTAGGT
ATATATGATAGGTATATGATTGTACCTACACACTCTGATCCCGGAAAAGTAGTTCAAGTT
GATGGGATAAACACAAATGTTCTAGATGCCTATGATTTACACAACAAAGATGGAATAAAA
CTTGAAATTACAGTTATAAAATTGGATAGGAATGAGAAGTTCAGGGATATAAGGAAATAT
ATACCAGAGAGTGAGGATGATTACCCCGATTGCAATTTAGCCCTTGTAGCAAACCAAGTA
GAGCCAACTATAATAAGTGTAGGTGATGTAATCTCATATGGTAACATACTACTGAGTGGA
AGCCAAACTGCTAGGATGCTTAAATACAACTATCCCACAAAATCAGGATATTGTGGGGGT
GTCTTATACAAAATTGGCAGTGTTATTGGCATTCATGTTGGCGGTAATGGAAGAGATGGT
TTTTCTGCAATGCTCCTTAGATCATATTTTAGTGAAACTCAAGGCCAAATAACATTAAAG
AAAAAAGTGCAGGAATGTGGGTATCCTACCATACACAACCCAAATAAGACTAGATTACAC
CCCAGTGTGTTTTTTGAGGTCTTCAAGGGGAATAAGGAACCAGCTGTATTGTCAGAAAAG
GACCCACGACTTAGTGTTGATTTTAAAACAGCTTTATTTTCTAAATACAAAGGAAACAAT
ACATGTGAATTGAATGACCACATTAAGGTCGCTGTTGCGCACTACTCGGCACAACTAGCT
ACCCTTGATATTGGCCCAGCAAGTATGTCTTTGGAAGATAGTGTGTTTGGGACCGATGGT
CTTGAAGCACTGGACTTAAATACTAGTGCAGGATTTCCATATATCAGCCTAGGAATTAAA
AAAAGAGACTTAATAAATAACAACACAAAAGATTTATCTAGACTTAAAAGTGCACTTGAC
AAGTATGGAGTAGATCTGCCTATGGTAACTTTTTTAAAAGATGAACTCAGGAAAAAAGAG
AAAATTTCAGCTGGCAAAACAAGAGTGATTGAGGCTAGTAGTGTGAATGATACAGTGACT
TTCAGAATGGTATATGGAAATTTATTCTCAACCTTTCATAAAAACCCAGGCATAATTACT
GGTTCTGCAGTGGGCTGTGATCCAGAAACATTTTGGTCGAAGATCCCTGTGATGTTAGAT
GGTGATTGTATAATGGCCTTTGATTACACCAATTATGACGGAAGTATACACCCAATATGG
TTTGAAGCACTTAAAATGATTTTAACAAATTTGCACTTTGAACCTAGT---TTAATTGAT
AGATTATGCAATTCAAAACATATTTTTAAGGACACATATTATGAGGTTGAAGGTGGTGTA
CCATCAGGTTGTTCTGGAACTAGTATATTTAATACAATGATTAACAATGTAATTATAAGA
ACCCTTGTGTTAGATGCATATAAACATATAGACCTTGATAAGCTCAAAATAATTGCCTAT
GGGGATGATGTTATATTTTCTTACAAATACAATTTGGACATGGAAGTAATTGCAGCTGAA
GGACTTAAATATGGGTTAACTATAACACCCGCAGACAAATCAGACAATTTTCAAAAACTT
ACTTATGAGAATGTCACATTCTTAAAAAGGGGATTTAAACAAGATGATAAGTACCCTTTC
CTGATTCACCCAACCTTTCCTATTCAGGAAATACATGAATCTATTAGATGGACTAAGAAA
CCCTCACAAATGCAGGAACATGTTCTATCATTGTGTCATCTTATGTGGCATAATGGACGG
GATGTGTACAAGGAGTTTGAGAAGGGGATTCGCAGTGTGAGCGCTGGTCGCGCACTGTAT
ATTCCCCCTTACGAACTCCTTCAGCATGAGTGGTATGAAAAATTT---TAAT--------
--------TATATAGAAGTAATAAAT---AAGTAGTTTATTAGTTTTAC
>A 16 L24917
TTAAAACTGGATCTGGGTTGTTCCCACCCAGATCACCTACATGGTGTTGTACACTATTAT
TACGGTAATCTTGTACGCCAGTTTTATA-----------------------------CTC
CCTTTCCCAAATGTAAC-TTAGAAGCAAAGCAAACT-----GATCAATAGG-GGACA-AT
CATCCAGATTG-TCAAAGATCAAGCA-CTTCTGTTT-CCCCGGTCAAAGTTG--ATATGC
TCCA-CAAGGGCAAAAACAACTGAGATCGTTATCCGCAAGATGCCTACGCAAAGCCTAGT
AATACATT-GAAAGATACTTGGTTGGTCGCTCAGCTGTTAA------CCCAACAGTAGAC
CTGGTAGATGAGGCTAGAGATTCCCCTCCGGCGACGGAGTTCTAGCCTGCGTGGCTGCCT
GCACACCC---ACTGG-GTGTGAAGCCAAGTATT-GGACAAGGTGTGAAGAGCCGCGTGT
GCTCA--TCTTGAGTCCTCCGGCCCCTGAATGTGGCTAACCTTAAACCTGCAGCCAGTGC
ACACAATCCAGTGTGTAGCTGGTCGTAATGAGCAATTGCGGGATGGGACCAACTACTTTG
GGTGTCCGTGTCCGTGTTTCACTTTTTTTCCTTTTATTATTGCTTATGGTGACAATATAT
ATA--GCATATATATATTGTTATCATGGGCGCTCAAGTATCTAGACAGAATGTTGGTACG
CACTCAACACAAAATATGGTGTCAAATGGATCCAGCCTCAATTATTTTAACATTAATTAT
TTCAAAGATGCAGCTTCCAGTGGTGCTTCTCGATTGGACTTCTCTCAAGACCCCAGTAAA
TTCACAGACCCAGTTAAGGATGTGTTGGAGAAAGGCATACCCACTCTGCAATCTCCAAGT
GTAGAAGCTTGTGGATACTCTGATAGAATAATCCAAATTACAAGAGGCGACTCAACCATA
ACATCTCAAGATGTTGCTAATGCAGTGGTTGGGTATGGGGTATGGCCACACTACCTAACT
CCGCAGGATGCAACGGCTATAGACAAGCCAACACAACCAGATACATCATCAAATAGGTTT
TACACACTGGATAGTAAAATGTGGAACAGTACCTCCAAAGGTTGGTGGTGGAAACTACCA
GATGCTCTTAAAGACATGGGTATTTTTGGTGAAAATATGTTTTATCATTTCTTGGGTAGA
AGTGGTTATACAGTGCACGTACAGTGCAATGCAAGTAAATTCCACCAGGGTACACTACTA
GTGGTTATGATACCAGAACACCAGTTAGCTACAGTAAATAAAGGTAATGTTAATGCAGGT
TACAAATACACACATCCTGGTGAAGCTGGTAGAGAAGTGGGTACA------CAAGTTGAA
AAT---GAGAAACAA---CCTAGTGATGATAATTGGCTAAATTTTGATGGTACATTATTG
GGCAATTTACTGATATTCCCACACCAGTTTATTAACTTAAGGAGCAATAACTCAGCAACT
CTTATAGTACCATATGTTAATGCTGTTCCAATGGATTCTATGGTTAGACATAACAATTGG
AGTTTGGTAATAATACCAGTTTGTCAACTACAAAGCAACAAT---ATATCCAAC---ATT
GTTCCCATCACTGTTTCCATTAGCCCAATGTGTGCTGAATTCTCTGGAGCACGTGCCAAA
---------------------------ACAGTTGTGCAAGGTCTACCAGTATATGTTACA
CCAGGATCAGGACAATTCATGACAACAGATGATATGCAATCTCCATGTGCACTGCCTTGG
TACCATCCAACAAAAGAGATCTTTATACCAGGAGAGGTTAAGAACTTGATTGAAATGTGT
CAGGTGGATACACTCATACCAATAAATAGCACACAGTCTAAC---ATTGGCAATGTCAGC
ATGTACACAGTAACTCTATCACCACAAACAAAATTA------GCTGAAGAAATTTTTGCA
ATTAAAGTAGATATTGCCTCACATCCCTTAGCCACAACCCTCATTGGTGAGATAGCAAGT
TACTTTACACACTGGACAGGGAGCCTGCGATTCAGTTTCATGTTTTGCGGGACTGCAAAC
ACTACCTTAAAAGTTTTGCTAGCATATACACCCCCAGGGATTGGTAAGCCTAGAAGTAGA
AAGGAAGCAATGTTAGGGACACACGTGGTGTGGGATGTAGGTTTACAATCTACAGTGTCA
TTGGTTGTACCATGGATCAGTGCCAGTCAGTATAGATTCACTACACCAGACACATACTCC
TCAGCAGGCTACATTACATGCTGGTATCAAACTAATTTTGTTGTTCCACCAAACACACCT
AACACTGCTGAGATGTTGTGTTTTGTATCTGGATGCAACCACTTTTGCCTTCGGATGGCA
AGAGACACAGACCTGCACAAGCAAACAGGACCAATAACACAA------AATCCAGTGGAA
AGATATGTAGATGAAGTCTTAAATGAAGTGTTAGTAGTGCCCAATATTAATCAGAGCCAC
CCTACCACATCAAATGCAGCCCCAGTTTTGGATGCTGCTGAAACAGGACATACCAATAAG
ATACAGCCAGAAGACACTATAGAAACCAGATATGTGCAATCTTCACAGACATTGGATGAA
ATGAGTGTGGAAAGCTTCCTAGGCAGATCGGGGTGCATCCATGAATCAGTGTTGGATATT
GTGGACAAT------------------------------------TACAATGAT------
CAAAGTTTCACTAAATGGAACATAAACCTGCAAGAAATGGCACAAATTAGAAGAAAATTT
GAAATGTTTACTTATGCAAGATTTGACTCTGAAATTACTATGGTA------CCAAGTGTA
GCAGCCAAAGATGGTCACATTGGTCATATAGTCATGCAATATATGTATGTACCACCAGGA
GCACCTATACCAACAACTAGAGATGACTATGCTTGGCAATCTGGAACAAATGCATCTGTA
TTTTGGCAGCATGGGCAACCTTTCCCTCGCTTTTCACTTCCCTTTTTGAGTATTGCATCA
GCATATTACATGTTTTATGATGGTTATGATGGA------GACACATATAAATCCAGATAT
GGAACTGTAGTCACCAATGACATGGGAACTTTGTGTTCGCGTATTGTGACCAGTGAGCAA
TTACACAAAGTCAAAGTGGTAACAAGGATATATCACAAAGCCAAACACACCAAAGCTTGG
TGCCCAAGACCACCCAGAGCTGTTCAATACTCACATACACATACCACCAACTACAAATTG
AGTTCAGAAGTACACAATGAT------------------------------GTGGCTATA
AGACCTAGAACAAATCTAACAACTGTTGGGCCTAGTGACATGTATGTGCATGTTGGTAAT
CTAATATACAGAAATCTACATTTATTTAACTCTGAC---ATACATGATTCCATTTTAGTG
TCTTATTCATCAGATTTAATCATATACCGAACAAGCACACAAGGTGATGGTTATATTCCA
ACATGTAATTGCACTGAAGCTACATATTACTGCAAACACAAAAACAGGTACTACCCAATT
AATGTCACACCTCATGACTGGTATGAGATACAAGAGAGTGAATATTATCCAAAACATATC
CAGTACAATTTACTAATAGGTGAAGGACCATGTGAACCAGGTGATTGTGGTGGGAAATTA
TTATGCAAACATGGAGTGATAGGTATTATTACAGCAGGTGGTGAGGGCCATGTTGCATTC
ATAGATCTTAGACACTTT------CACTGTGCTGAAGAACAAGGA---ATCACTGATTAC
ATACACATGCTCGGTGAAGCTTTTGGTAGTGGATTTGTAGATAGTGTTAAAGACCAGATT
AATTCAATAAATCCCATCAATAAC------ATTAGCAGTAAGATGGTTAAATGGATGTTA
AGAATTATATCAGCTATGGTTATAATTATTAGAAACTCTTCAGATCCGCAAACAATAATT
GCCACTTTAACACTGATTGGATGCAATGGTTCTCCTTGGAGATTTCTCAAAGAAAAGTTC
TGTAAATGGACTCAATTAACTTATATACACAAAGAATCA---GATTCATGGCTCAAAAAA
TTCACTGAGATGTGTAATGCAGCTAGGGGGCTAGAATGGATTGGAAACAAAATATCCAAA
TTTATCGATTGGATGAAATCA---ATGCTACCCCAGGCACAATTAAAAGTTAAGTATTTG
AGTGAACTTAAGAAACTCAACTTTCTGGAGAAACAGGTTGAAAATCTCAGAGCAGCTGAT
ACTAACACTCAAGAAAAA------ATCAAGTGTGAGATAGATACATTGCATGACTTATCC
TGTAAGTTTTTACCTCTGTATGCCAGTGAAGCAAAGAGAATTAAAGTGTTGTATCACAAG
TGCACTAACATAATT------AAACAGAAGAAGAGAAGTGAACCTGTAGCAGTTATGATA
CACGGGCCTCCTGGGACCGGAAAATCAATCACTACAAGCTTCCTGGCTAGAATGATTACT
AAT------GAGAGTGACATATACTCACTTCCACCAGACCCTAAATATTTTGATGGTTAT
GATAACCAGAGTGTAGTAATAATGGATGACATCATGCAAAACCCTGGTGGTGAGGACATG
ACATTATTCTGTCAGATGGTATCTAGTGTGACTTTTATACCCCCAATGGCTGATCTACCA
GATAAGGGAAAACCCTTTGATTCTAGATTTGTATTGTGTAGTACTAATCACTCACTCTTG
GCACCCCCAACTATATCGTCGCTCCCAGCAATGAATAGAAGATTCTATTTAGATTTAGAT
ATTCTTGTGCATGATAACTACAAAGATAATCAGGGTAAGTTAGATGTTTCTAGAGCATTT
CGGCTATGTGATGTTGATTCAAAGATTGGAAAT---GCAAAATGTTGTCCATTTGTATGT
GGCAAGGCAGTGACATTCAAGGACCGCAACACATGTAGAACTTATTCACTTTCCCAAATA
TACAACCAAATTCTTGAGGAAGACAAGAGAAGGAGACAGGTGGTTGATGTCATGTCTGCA
ATTTTCCAAGGGCCT------------------ATATCCATGGATAAA---CCCCCACCA
CCAGCTATAACAGACCTTTTACGCTCAGTAAGGACACCAGAAGTAATTAAGTACTGCCAA
GACAATAAATGGATAGTTCCTGCGGACTGC---CAAATTGAAAGGGATCTGAATATAGCT
AATAGCATAATCACAATCATAGCTAATATCATCAGTATAGCAGGGATTATATATATAATT
TATAAGCTCTTTTGCTCTCTACAGGGCCCTTACTCGGGGGAGCCC---AAACCTAAGACA
AAAGTTCCCGAG---AGAAGAGTGGTAGCTCAAGGTCCAGAAGAAGAATTTGGAATGTCT
ATTATTAAAAATAATACCTGTGTTGTGACCACAACAAATGGAAAATTTACAGGATTAGGC
ATTTATGACAGAATCTTAATATTACCAACACATGCTGACCCGGGCAGTGAAATTCAAGTA
AATGGAATACACACCAAAGTGCTTGATTCTTATGACTTATTTAATAAGGAAGGTGTCAAG
TTGGAAATTACTGTGCTAAAGTTAGATAGAAATGAGAAGTTCAGGGATATACGTAAGTAC
ATACCTGAATCAGAAGATGACTATCCTGAATGCAACCTAGCACTAGTGGCCAATCAAACA
GAACCAACTATAATCAAAGTAGGGGATGTTGTGTCTTATGGTAATATATTACTTAGTGGC
ACACAGACAGCCAGAATGCTTAAATATAACTATCCTACAAAATCTGGGTATTGTGGTGGT
GTGTTATACAAGATTGGCCAGATCTTAGGTATACATGTGGGTGGCAATGGTAGAGATGGG
TTTTCATCTATGCTATTGAGATCATACTTCACTGAACAACAAGGCCAAATTCAAATCTCT
AAACATGTTAAAGATGTTGGCTTACCCTCAATACATACGCCAACTAAAACTAAATTGCAG
CCAAGTGTCTTCTATGACATTTTTCCAGGCAGTAAGGAACCAGCAGTCCTCACAGAAAAA
GATCCTAGATTGAAAGTGGACTTTGACTCAGCTCTTTTTTCAAAATACAAAGGTAACACA
GAGTGCAGTTTGAATGAACATATACAAGTTGCAGTAGCACACTACTCAGCTCAGCTAGCA
ACACTAGATATAGATCCACAACCAATTGCAATGGAAGATAGTGTTTTTGGAATGGATGGC
TTGGAAGCTTTGGATCTGAATACTAGTGCAGGTTATCCCTATGTAACACTAGGAATTAAA
AAGAAAGATCTTATTAATAACAAGACTAAAGATATTTCCAAACTTAAGCTAGCATTAGAC
AAATATGATGTTGATTTGCCCATGATTACTTTCTTAAAAGATGAACTTAGAAAGAAGGAT
AAGATAGCAGCAGGCAAAACCAGAGTTATAGAAGCTAGTAGTATAAATGATACCATTTTG
TTTAGAACAGTTTATGGAAACCTATTTTCTAAATTTCACTTGAACCCAGGAGTGGTAACA
GGCTGTGCAGTTGGATGTGATCCAGAAACCTTTTGGTCTAAAATTCCCTTGATGTTAGAT
GGAGATTGCATCATGGCTTTTGATTATACAAATTATGATGGTAGCATTCATCCAATTTGG
TTTAAAGCTCTCGGGATGGTACTTGATAATTTATCCTTTAACCCTACT---CTAATCAAT
AGACTTTGTAACTCAAAACATATTTTCAAGTCCACATATTATGAAGTTGAAGGTGGTGTG
CCCTCTGGTTGTTCTGGAACTAGTATATTTAACTCAATGATTAATAATATAATCATTAGA
ACCTTAGTTTTGGATGCATATAAACATATTGATTTAGATAAACTTAAAATAATTGCCTAT
GGTGATGATGTGATCTTTTCTTACAAGTATAAACTAGACATGGAAGCCATAGCCAAGGAA
GGGCAGAAATATGGACTTACTATAACACCTGCAGATAAATCTAGTGAATTCAAAGAACTT
GATTATGGAAATGTAACTTTTCTTAAAAGAGGATTTAGACAAGATGATAAATACAAATTT
TTGATACATCCTACTTTTCCAGTTGAAGAGATTTATGAGTCCATTAGATGGACAAAGAAA
CCATCTCAAATGCAGGAGCATGTCTTATCCTTGTGTCACTTAATGTGGCACAATGGTCCT
GAGATTTATAAGGACTTTGAAACAAAGATACGCAGTGTCAGCGCTGGACGTGCACTGTAT
ATCCCTCCTTATGAACTCCTAAGACATGAATGGTATGAAAAATTC---TAG---------
---------ATATAGAATTAATAAAT---GAATAGTTTGTTAGTTTTAT
>A 18 FJ445118
TTAAAACTGAATCCAGGTTGTTCCCACCTGGATTTCCCATGTGGAGTAGTACACTGTTAT
TCCGGTAACTTTGTACGCCAGTTTTATA-----------------------------ACC
CCTTCCCCTTATGTAAC-TTAGAAGATAAGCACAAA-----GACCAATAGG-TGGTG-GC
TATCCCAGTCA-CTAAAGGTCAAGCA-CTTCTGTTT-CCCCGGTCAACGTTG--ATATGC
TCCA-CCAGGGCAAAAACAACCGAGATCGTTATCCGCAAAGTGCCTACGCAAAGCCTAGT
AGCACTTT-GAATAGCATGTGGTTGGTCGCTCCACTATT--------CCCCATAGTAGAC
CTGGCAGATGAGGCTAGAAATCCCCCACTGGCGACAGTGTTCTAGCCTGCGTGGCTGCCT
GCGTGTCC--TAACGG-ACACGAAGCCATATGTT-TGACAAGGTGTGAAGAGCCCCGTGT
GCTCA--CTTTGAGTCCTCCGGCCCCCGAATGTGGCTAACCTTAACCCTGCAGCTGGGGC
ATACAATCCAGTGTGAACTCAGTCGTAATGAGCAATTGCGGGATGGGACCAACTACTTTG
GGTGTCCGTGTTTCACTTTTTTTT------------ATAATGCTTATGGTGACAATATAT
A---ATAATTTGTATATTGGCACCATGGGCGCACAAGTATCCAGACAGAACGTTGGTACA
CACTCTACTCAAAATTCAGTTTCGAATGGCTCAAGTTTGAATTATTTTAACATCAACTAT
TTCAAGGATGCCGCATCGCATGGTGCCTCAAAATTAGATTTCTCTCAAGATCCAAGTAAA
TTCACTGACCCAGTTAAGGATGTGTTAGAAAAGGGTATTCCCACGCTTCAGTCTCCAACT
GTTGAGGCGTGTGGATATTCTGATAGAATCATTCAAATAACCAGAGGAGACTCTACAATC
ACTTCCCAGGATGTGGCAAATGCAGTGGTTGGGTATGGAGTTTGGCCCCACTACTTGACA
CCACAAGATGCTACAGCAATTGATAAACCATCAAGACCTGACACTTCATCCAATAGATTC
TATACACTGGAGAGTAAAACTTGGGATAGTTCATCTAAGGGATGGTGGTGGAAACTTCCA
GATGCACTTAAAGACATGGGCATATTTGGTGAGAACATGTATTACCATTTCTTGGGAAGA
AGTGGTTATACAGTACATGTCCAATGCAATGCTAGTAAATTTCATCAGGGCACACTGATT
GTAGCAATGATACCAGAGCATCAACTGGCCAGTGCAATTGGAGGGAACGTTACTGCTGGA
TACAAATACACCCATCCTGGAGAAAGAGGTAGAGTCATTAATGTAGCAAGTCGTGGAGAC
AAT---GAAAAACAG---CCTAGTGATGACAATTGGCTCAACTTTGATGGAACATTATTA
GGCAATATCACAATATACCCACATCAACTTATCAACTTAAGAAGTAACAATTCAGCCACA
ATCATAGTGCCTTATGTTAATGCTGTACCAATGGATTCAATGCTCAGACATAACAATTGG
AGTCTGGTGATTATACCCATATGTCAATTAGAG---------GGAGATCCACCA---ACA
ATACCAATAACCATCTCCATTAGTCCTATGTGTGCTGAGTTTTCAGGAGTCCGTGCTCGT
---------------------------------AGCCAAGGTCTACCAGCCATGCTAACC
CCTGGGTCTGGACAATTTATGACCACAGATGATTTCCAATCCCCTTGTGCTTTACCTTGG
TTCCATCCTACTAAAGAGATATCTATACCAGGCCAGGTTAGGAACTTAATTGAGTTGTGT
CAAGTGGACACTTTGATTCCGATAAACAACTTGCAAGCAAAT---ATTACAAATTTAGAC
ATGTACTCAGTGGTTTTAAATAGAGAAATAGACCCA------GCAAAGGAAGTCTTTGCA
ATAAAAGTTGACATTGCCTCCCAGCCATTAGCCACTACATTAATTGGAGAGATATCAAGC
TATTATACCCATTGGACTGGCAGTCTTAGGTTTAGTTTCCTATTCTGTGGTTCAGCTAAT
ACCACACTTAAACTCCTAGTGGCATACACACCACCAGGAATTGCCAAACCAGCAGATAGG
AAGGCAGCCATGCTAGGAACTCATGTTGTTTGGGATGTTGGATTACAATCCACTATCTCT
ATGGTTGTGCCATGGGTTAGTGCTAGTCATTTTAGAAACACAACCCCTGATACATATTCG
CTGGCTGGATACATAACATGCTGGTACCAAACAAACCTTATTGCTCCAACAAATGCCCCA
CAAACTGCAAGAATGCTGTGTTTTGTCTCAGCCTGTAAGGATTTTTGCTTAAGAATGGCA
CGTGACACTAATCTGCACACACAATCTGGCACTATTGAACAA------AATCCAGTAGAG
AATTATATAGATGAAGTACTTAATGAAGTGTTAGTGGTCCCAAATGTGAATGAAAGTCAC
GCAATTACATCAAATTCAGCCCCTGCTTTAGATGCCGCTGAAACTGGTCACACCAGCAAT
GTGCAACCTGAAGATATGATTGAGACTAGGTATGTACAAACATCACAAACAAGAGATGAA
ATGAGTATAGAGAGTTTTCTAGGCAGATCAGGGTGTATACATATCTCCAAGTTAGTTGTA
CATTATGAAGAT---------------------------------TATAATGCAGAAACA
AGGAACTTTGTAAAATGGCAAATAAATCTACAGGAAATGGCCCAGATTAGGAGAAAATTT
GAGATGTTTACATATGTTAGATTTGATTCAGAAATTACACTAGTA------CCATCTGTA
GCTGCTAAGGGTGATGACATAGGACATATTGTTATGCAGTACATGTATGTTCCTCCAGGA
GCACCAATACCAAAAACCAGAGATGATTTTGCCTGGCAATCTGGAACAAATGCATCAATC
TTCTGGCAACATGGTCAAACATACCCCAGATTTTCACTTCCTTTCCTCAGTATAGCATCA
GCTTATTACATGTTCTATGATGGCTACGACGGT------GACCAGACCTCATCGCGGTAT
GGCACAGTTGCAACAAATGACATGGGTACCTTGTGCTCTAGAATAGTCACAGATAAACAT
AAGAATGAGGTGGAAATAACAACCAGAATATACCACAAGGCAAAACATGTTAAAGCATGG
TGCCCAAGGCCACCGAGAGCTGTGGAGTACACACATACACATGTAACTAACTACAAGCCT
AAGGAAGGAAGAGAGAAA---------------------------------ACTGCCATA
GTACCCAGAGCAAGGATTACAATGGCTGGGCCTAGTGACATGTATGTACATGTAGGTAAC
CTCATATATAGAAATTTACATTTGTTTAACTCAGAA---ATGCATGACTCAATTCTAATC
TCATACTCATCAGATTTAGTCATATACCGAACAAACACAACAGGTGATGACTACATTCCA
ACATGTGATTGCACAGATGCTACTTATTACTGCAAGCACAAGAATAGATACTATCCAATT
AAAGTTACTAGTCATGATTGGTATGAAATACAAGAGAGTGAGTACTACCCAAAACATATC
CAATACAATTTACTGATTGGAGAGGGCCCATGTGAACCAGGTGATTGTGGGGGTAAACTA
TTATGCAAACATGGTGTAATTGGAATAATCACTGCTGGTGGAGAGGGGCATGTGGCATTT
ATAGATCTTAGGCATTTT------CAATGTGCTGAAGAGCAAGGC---ATAACAGATTAC
ATCCATATGCTTGGTGAAGCGTTTGGCACAGGTTTTGTTGACAGTGTCAAAGATCAAATA
AATGCTATTAACCCCATTAACAAC------ATTAGTAAAAAGATAATTAAATGGTTACTT
AGAATAATATCAGCAATGGTCATAATAATTAGAAATTCATCAGATCCACAGACTATAATA
GCTACTTTAACATTGATTGGCTGCTCAGGTTCCCCTTGGAGATTTCTTAAAGAGAAATTT
TGTAAATGGACACAGTTAAATTACATACACAAGGAATCA---GATTCATGGCTTAAAAAA
TTTACTGAGATGTGTAATGCAGCTAGAGGCCTGGAGTGGATTGGCAACAAGATATCAAAA
TTTATTGAATGGATGAAATCT---ATGTTACCCCAAGCCCAATTGAAAGTTAAATACTTG
AGTGAATTAAAGAAATTAAGTTTCTTGGAGAAGCAAATGGAACACCTGCGGGTGGCTGAT
TCTAAAACCCAGGAGAAA------ATTAAACACGAGATTGACACATTGCATGATTTATCT
TGTAAATTTCTACCCCTCTATGCTAGTGAGGCAAAAAGAATTAAGATCCTACACAATAAG
TGTAACACAATTATT------AAACAAAAGAAAAGATGTGAACCAGTGGCTGTTGTCATA
CATGGTGAACCTGGCACTGGAAAATCAATGACTACAAACTTCTTAGCTAGAATGATAACA
AGT------GATAGTGATATCTATTCCTTACCACCTGATCCCAAGTATTTTGATGGTTAT
GATCAACAAAGTGTAGTCATAATGGATGATATAATGCAGAATCCAAGTGGTGATGACATG
ACTCTATTTTGTCAGATGGTCTCGAGTGTTACTTTTATACCACCAATGGCAGATTTGCCA
GATAAGGGAAAACCATTTGACTCTAGATTTGTATTATGTAGCACCAATCATAACTTATTA
GCACCACCTACTATAACCTCCTTACCAGCTATGAATAGGAGATTCTTTCTTGATTTAGAT
ATTATAGTATGTGACAAATATAAAGACTCACAAGGGAAACTAAATGTGTCTGCAGCTTTC
CAACTATGTGATGTGAATACTAAAGTAGGAAAT---GCCCGCTGTTGTCCTTTTATTTGT
GGAAAGGCTGTAATTTTTAGGGACAGGAATACATGCCAAACTTACACCTTATCACAAGTG
TATAACCTAATATTGGAGGAAGACAGAAAGCGGACGCGGGTTGTTGATGTCATGGCAGCA
ATATTTCAAGGTCCA------------------ATAACACTTGAGGGT---CCCCCACCA
GCAGCTATTAGTGATTTATTACAATCAGTTAGAACCCCTGAAGTAATTAAATATTGTGAA
GAAAACAAATGGATAATACCTGCTGAATGT---AAGGTAGAAAGAGATTTGAATATAGCT
AACACTATAATAACAATCATTGCTAACATTGTTAGTATATCTGGTATTATTTATGTCATT
TACAAACTCTTCTGTACACTGCAAGGACCCTATTCTGGTGAACCC---AAACCAAAGACA
AAAATTCCAGAG---AGAAGAGTAGTGGCACAAGGGCCAGAAGAGGAATTTGGAAGATCT
TTAATTAAGCACAACTCATGCATTGTCACTACACAAAATGGAAAATTTACAGGCCTAGGC
ATATATGACAGAACACTTATAATACCAACACATGCTGATCCAGGTAAAGAGGTGCAAATA
GATGGTATCACAACTGAAGTACAAGATTCTTATGATTTATACAACAAAGATGGAGTGAAG
CTAGAAATTACAGTTCTTAAATTAAAAAGAAATGAGAAATTTAAAGACATCAGGAAATAC
ATTCCAGAAGATGAGGATGATTATCCAGATTGTAATTTGGCTTTGTCAGCAAACCAGCCA
GAAACCACCATTATCAACGTGGGGGATGTGGTATCATATGGTAACATTTTACTTAGTGGT
AACCAAACAGCAAGGATGCTCAAATACAATTACCCAACAAAATCAGGGTATTGTGGAGGA
ATTCTATACAAAATTGGCCAAGTTCTGGGCATTCATGTTGGTGGTAATGGGAGAGATGGG
TTTGCAGCTATGTTACTTAGATCATATTTCTCAGAAACTCAAGGCCAGATAGTTTCTTCC
AAATCCACTGCTGAATGCAATTATCCTAGCATACACACACCAAGCAAGACTAAATTACAA
CCCAGTGTTTTTTATGACATCTTCCCTGGCAATAAAGAACCTGCTGTACTCTCAGAACAA
GATCCTAGATTGAAAGTTGATTTTAAAGAGGCTTTATTCTCTAAATACAAAGGAAATAAT
CCATGTGAGATAAATGAACATATTAAGGTAGCAGTCTCTCATTATTCAGCACAATTAATG
ACATTAGATATTGATCCAAGTCCCATTTCCTTAGAAGATGGTGTTTTCGGTATGGAGGGT
TTAGAAGCACTAGACCTTAATACCAGTGCAGGATTTCCCTATGTTTCCATGGGCATTAGA
AAAAGAGATCTAATCAACAAGCAAACCAAAGATATTACAAAATTAAAGTTAGCACTAGAC
AAGTATGGTGTCGACCTTCCCATGGTCACATTCCTTAAGGATGAGCTTAGGAAGAAAGAA
AAAATCTCTGCTGGGAAGACTCGAGTCATAGAAGCCAGTAGTGTGAATGACACTGTATTA
TTTAGGACAACTTTTGGGAATCTTTTCTCAAAATTTCATTTGAATCCTGGGATTGTAACC
GGCTCAGCTGTGGGATGTGATCCAGAGACATTTTGGTCTAAGATACCAGTGATGTTGGAT
GGTGAGTGTATAATGGCTTTTGATTACACAAATTATGATGGGAGCATACATCCAATATGG
TTTCAAGCACTCAAAGAAGTACTGTCTAATCTGGGGTTCAATCCTAAT---TTAATTGAC
AGATTATGCAAGTCAAAACACATTTTTAAAAATATCTATTATGAGGTTGAAGGAGGAGTG
CCATCTGGATGTTCTGGAACAAGCATATTCAACACAATGATTAACAACATTATCATTAGA
ACACTAGTTTTGGATGCATACAAAAACATTGATTTGGATAAATTAAAAATAATAGCATAT
GGGGATGATGTCATATTCTCATATAAGTACCAATTGGACATGGAAGCAATTGCTAAGGAA
GGTACCAAGTATGGTCTTACCATAACCCCAGCTGACAAATCAAGTGAATTTAAGCAATTA
GATTATAGCAATGTGACCTTTTTGAAGAGAGGATTTAGACAAGATGACAAATACCAATTC
TTAATACACCCAACTTTTCCAATTGAAGAAATACATGAGTCCATACGATGGACCAAGAAA
CCATCTCAAATGCAGGAACATGTGTTGTCGTTGTGTCATTTAATGTGGCATAATGGCAAA
AACGTGTACAAGCAGTTTGAACAAAGGATACGCAGTGTCAGCGCTGGACGTGCACTGTAT
ATCCCTCCCTACGAACTGCTTCTGCATGAATGGTACGAAAAATTT---TGAATTGTTTAG
---------ATATAGAAGTAATAAAC---AATTAGTTTTTTAGTTTTAT
>A 19 FJ445119
TTAAAACTGGATCTGGGTTGTTCCCACCCAGATCATCCACGTGATGTTGTGCTCTATTAT
TCCGGTAATTTTGCACGCCAGTTTTT------------------------------CATC
CCTTCCCCCTTTGTAAC-TTAGAAGACTTAAACAAA----TGACCAATAGG-AAGCA-AC
AAACCAG-TTG-CGATAGGTCAAGCA-CTTCTGTTT-CCCCGGTCAATGTTG--ATATGC
TCCA-ACGGGGCAAAAACAGCAGCGATCGTTATCCGCAAGGTGCCTACGCAAAGCCTAGT
AGCGCTCTTGAAAT-TGTTTGGTTGGTCGCTCAAGTACAAA------CCCAGTACTAGAC
CTGGCAGATGAGGCTAGAAAACCCCCACTGGCGACAGTGTTCTAGCCTGCGTGGCTGCCT
GCACACCC--ATTTGG-GTGTGAAGCCAAACAAC-GGACAGGGTGTGAAGAGCCACGTGT
GCTCA--TCTTGATTCCTCCGGCCCCTGAATGCGGCTAACCTTAAACCTGCAGCCATTGC
TCACAATCCAGTGAGTTGGTGGTCGTAATGAGCAATTGCGGGATGGGACCGACTACTTTG
GGTGTCCGTGTTTCACTTTTTACCTTGTTTTAT--------GCTTATGGTGACAATATAT
A-----GTAGTATATATTGACACCATGGGCGCTCAGGTATCTAGACAGAATGTTGGTACA
CACTCCACACAAAACTCAGTTTCTAATGGATCTAGCTTGAATTATTTTAACATTAATTAT
TTCAAAGATGCCGCTTCTAGTGGTGCTTCAAAATTAGAATTTTCTCAAGATCCCAGTAAA
TTTACAGACCCAGTGAAAGATGTTTTGGAAAAAGGAATACCCACACTACAATCACCAACT
GTTGAAGCCTGTGGATACTCAGATAGGATTATACAAATCACCAGAGGCGATTCCACAATA
ACCTCACAAGAKGTTGCCAATGCTGTTGTTGGGTATGGGGTTTGGCCTCATTATTTAACA
CCTGAAGATGCGACAGCCATTGATAAGCCTTCACAACCAGACACCTCTACAAACAGATTC
TATACTCTAGAGAGTAAAGTTTGGGATTCTGAATCAAAAGGATGGTGGTGGAAACTACCT
GATGCTCTTAAAGACATGGGTGTTTTTGGGCAGAACATGTACTACCACTTCCTTGGAAGG
AGTGGGTATACAATACATGTTCAATGCAATGCCAGCAAATTTCATCAAGGAACACTCATA
GTAGCTGCCATACCAGAACACCAATTGGCTAGTGCCACAAAAGGAAATGTTACTGCTGGG
TACAATTACACACATCCTGGTGAAATGGGCAGAGATGTAGGTAAGATTGGTAGAGAAAAC
AAT---GGAAAACAA---CCTAGTGATGATAATTGGCTTAACTTTGATGGAACCTTATTG
GGAAATATAACAATCTTTCCCCATCAATTTATAAATATAAGAAGCAATAACTCAGCTACT
TTAATTCTCCCATATGTCAATGCAGTCCCTATGGATTCTATGCTTAGACACAACAACTGG
AGTTTAGTTATAATTCCTATCTGCCCACTTGAATCACAG---GGTACGGAAGGT---GTG
GTTCCTATAACTGTATCCATAAGTCCAATGTTTGCTGAATTTTCTGGAGCTCGTGCAAGA
---------------------------------AGTCAAGGTTTACCAGTCATGATCACG
CCAGGCTCTGGTCAATTTATGACCACAGATGACTATCAATCACCTAGTGCCCTACCATGG
TTCCATTCTACTAAAGAAATATCAATACCTGGCCAGGTAAGAAATTTAGCAGAATTGTGC
CAAGTTGACACAATCATCCCAATCAATCACACTACAGCAACA---ACGTCTAGTGTCAAC
ATGTATACTGTAGTGTTGGACAAGAAAACAAGCTTG------GCAGAAGAAGTATTTGCT
ATCAAAGTTGACATTGCTTCACAGCCCTTAGCAACAACTCTTATAGGTGAGATGTCTAGC
TACTATACACACTGGACTGGTAGTCTTCGCTTTAGTTTTATGTTTTGTGGAACAGCTGGT
ACTACTCTTAAATTATTACTTGCTTACACCCCTCCAGGTATTGCAAAACCACAGAAGAGA
AAAGATGCCATGTTGGGCACGCATGTTGTTTGGGATGTTGGTTTACAATCAACTATCTCA
ATGATTGTACCATGGGTTAGTGCAAGCCATTATCGAAATACAACTCCAGACACTTTCTCA
CTGGCAGGTTATATAACATGTTGGTATCAGACTAATCTTGTTACTCCACCCAACACACCT
TCCACAGCTAGAATGTTGTGCTTCGTTTCAGGATGCAAAGATTTTTGCTTACGCATGGCC
AGAGACACGAACTTACATAAGCAAACAGGTACCATTACACAA------AATCCTGTAGAG
AAATATGTGGACACCATTCTGAATGAGGTGCTAGTTGTCCCAAATATCAATGAAAGTCAT
CCAAGTACATCAAATGCTGCTCCTGCCTTAGATGCAGCCGAGACAGGACATACTAGCAAT
GTACAGCCTGAGGACATGATCGAAACACGCTATGTTCAAACGTCCCAGACTAGGGATGAA
ATGAGCATAGAAAGTTTTCTTGGCAGATCCGGTTGTGTACATGTTTCAGAGCTCCAATTA
GATTATACCAAT---------------------------------TACAATCAAGAAAAT
AATAATTTCAAAACTTGGCAAATAAACTTGAAAGAAATGGCACAGATTAGAAGAAAATTT
GAACTTTTCACTTACCTCAGATTTGATTCAGAGGTAACATTAGTC------CCTTGCATA
GCTGCTAAAAGTAAAAACATTGGACATGTTGTTATGCAATACATGTATGTGCCTCCTGGT
GCTCCTATCCCAAAAACTAGAAATGATTACACATGGCAATCAGGTACTAATGCATCTATA
TTTTGGCAACATGGTCAACCATACCCAAGATTTTCATTACCTTTTCTAAGTATAGCTTCT
GCATATTACATGTTTTATGATGGGTATGATGGA------GATTCACCAGGATCCCGCTAT
GGAACAATAGTAACTAATGATATGGGAACCTTATGCTCCAGAATAGTAACTGATGAACAC
CAAACACAGGTTGCAATCACAACTAGAGTATATCATAAAGCTAAACATATAAAAGCTTGG
TGCCCACGACCACCCAGAGCCGTGGAATATACCCACACTCATGTGACTAATTATAAACCC
CAGACAGGTGAAGTCACTCTTCCA------------------------ATTGAAATAAGA
GATAACCCTAGACATATAAAGAATGTAGGACCTAGTGATATGTATGTTCATGTGGGAAAT
TTGATTTACAGAAATTTACATTTATTTAATTCAGAT---ATGCATGATTCTATATTAGTC
TCTTACTCATCGGATTTAGTTATTTACCGAACAAACACTGTAGGTGATGACTATATCCCA
ACTTGTGATTGCACAGATGCAACATATTACTGTAAACATAAAAACAGATACTTCCCAATT
AAAGTTACCAGTCATGATTGGTATGAGATTCAAGAGAGTGAATATTACCCTAAACACATC
CAATACAATCTTTTAATTGGTGAGGGTCCATGTGAACCTGGTGATTGTGGGGGAAAATTA
CTATGCAAACATGGAGTGATTGGTATTATCACAGCTGGTGGTGAGGGTCATGTTGCATTT
ATAGATTTAAGGCATTTC------CACTGTGCAGAAGAGCAAGGA---ATCACTGATTAC
ATACATATGCTGGGGGAGGCTTTTGGTAATGGTTTTGTGGATAGTGTGAGAGATCAAGTG
AATGCTATAAATCCAATTAATAAT------ATTAGCAAGAAACTTATCAAATGGATGCTT
AGAATTATATCTGCAATGGTGATCATTATCAGAAATTCTTCAGATCCTCAAACAATAGTT
GCTACATTGACATTGGTAGGTTGCTCAGGTTCACCATGGCGCTTTCTCAAGGAAAAATTT
TGTAAATGGACTCAACTAAATTACATCCATAAAGAATCA---GATTCATGGCTCAAGAAA
TTTACAGAAATGTGTAATGCTGCTAGAGGACTTGAGTGGATTGGAAATAAAATCTCTAAA
TTCATTGATTGGATGAAATCT---ATGTTGCCACAAGCACAGCTCAAGGTAAAATATCTT
AGTGAGCTTAAAAAATTAGGATTTCTTGAAAAACAAATAGAAAATCTGCGTTGTGCTGAC
ACAAAAACTCAGGAGAAA------ATAAAATTGGAGATAGATACACTACATGATCTTTCC
TGTAAATTTCTTCCCTTGTATGCAAGTGAAGCTAAGAGAATAAAGGTGTTATACAATAAG
TGTAACAACATAATC------AAGCAGAAAAGAAGGAGTGAGCCAGTTGCCATCATGATA
CATGGGCCTCCAGGTACCGGAAAATCCATAACAACTAGTTTCTTGGCTAGAATGATTACA
AAT------GAAAGTGATGTTTATTCATTGCCTCCAGATCCTAAATATTTTGATGGTTAT
GATCAGCAAAGTGTTGTAATAATGGATGATATCATGCAAAATCCAGATGGAGAAGACATG
TCATTGTTTTGTCAAATGGTTTCAAGTGTCACATTTATACCACCAATGGCTGATCTCCCA
GATAAAGGCAAGCCCTTTGATTCAAGATTTGTTTTCTGTAGTACGAACCATTCTTTACTA
GCTCCACCAACAATTACCTCACTATCAGCCATGAATAGAAGGTTTTATTTAGATCTAGAC
ATTATAGTTCATGACAATTACAAGGATGGTCAGGGAAAATTGGATGTTCCAAAGTCATTT
AAACCTTGTGATGTGGATAGCAAAATAGGTAAT---GCCAAGTGTTGCCCTTTCATTTGT
GGGAGAGCTGTGTCTTTTAAGGATCGAAACACATGCCGAGAATATTCCCTTAGCCAAATT
TACAATGTGATAATGGAAGAAGACAAACGCCGCAGAAATGTGGTAGATGTGATGTCAGCA
ATATTTCAGGGCCCA------------------ATCTCAATGAACGCA---CCTCCCCCA
CCAGCAATAACCGACTTATTGCAGTCGGTCAGAACCCCAGAGGTTATCAAATATTGTGAA
GACAACAAATGGRTAATCCCAGCAGATTGC---AAGATTGAGAGAGACCTAAATATTGCA
AATAACATCATAACCATTATAGCAAATATCATAAGTATAGCAGGAATCATATTTGTAATT
TATAAATTATTTTGCTCACTACAAGGTCCTTATTCTGGTGAACCT---AAACCAAAAACA
AAAGTGCCAGAA---AGGAGGGTTGTTGCTCAGGGACCAGAGGAGGAGTTTGGGCGTTCC
CTCATTAAGCATAATACATGTGTGGTTACTACTGATAATGGAAAATTTACTGGTTTGGGC
ATATATGACAGAGTTATGATTCTTCCAACCCATGCAGACCCGGGAAAAACTCTTCAAATT
AATGGTATCAACACAAGTGTCACTGACTCATATGATTTGTATAATAAAGATGGAATCAAA
CTTGAGATCACTGTTGTTAAATTGGACAGAAACGAAAAATTTAGAGATATTAGGAAATAC
ATACCAGAAAAAGAGGATGATTATCCAGATTGCAACTTAGCTCTTGTAGCGAATCAGCCT
GAACCTACTATACTAAGTGTTGGTGATGTTGTATCATATGGTAACATACTACTTAGTGGA
AATCAAACTGCAAGGATGCTTAAATATAATTATCCAACTAAATCAGGTTACTGTGGTGGT
GTTCTATATAAAATAGGTGTTGTGTTAGGTATACATGTAGGGGGAAATGGTAGGGATGGC
TTTTCTTCTATGTTGCTTAGATCATACTTCAGTGAAACTCAGGGAGAAATAACAAAGACA
GAGAATGTTAGAGAAAGGGATCTCCCAACCATACACACTCCAAGCAAAACAAAATTGCAA
CCTAGTGCTTTCTTTGATGTGTTTGAGGGTACCAAGGAACCAGCTGTACTATCAGACAGA
GATCCACGCCTACAAACTGATTTTAAAACTGCCTTGTTTTCTAAATATAAAGGCAATAAA
AAATTTGAAATGAACGATCATATAAGAGTAGCAGTTTCACACTACTCAGCTCAGTTAATG
ACCTTAGATATTGACCACAGTAACATGTCCTTAGAAGATAGTGTTTTTGGTATAGAGGGT
CTTGAGGCATTGGATTTAAACACTAGTGCAGGCTTTCCATATATAAGCATGGGTATTAAA
AAGAGAGATTTGATAAATAACAGTACTAAAGATATATCAAAACTCAAAATGGCATTAGAT
AAATATGGTGTGGATCTGCCCATGGTTACTTTCCTAAAAGATGAACTTAGAAAGAAAGAA
AAAATTTCAGCTGGAAAAACCCGTGTCATCGAGGCTAGTAGCATTAATGACACAGTGGCT
TTTAGAATAGTTTATGGCAAGTTGTTTGCTGCTTTTCACAAAAATCCAGGAGTAGTGACA
GGTTCTGCAGTCGGGTGTGATCCAGAAGTCTTTTGGTCAAAAATCCCTGTTATGCTGGAT
GGTGACTGTATTATGGCCTTTGATTATACAAATTATGATGGAAGCATACATCCAGTTTGG
TTTGAAGCTCTAAAGATGATTTTAGAAAATTTGCAATTTGAGCCCAAA---TTAATTGAC
AGATTGTGTAATTCTAAGCACATATACAGAGATTCTTACTATGAAGTAGAAGGAGGAGTT
CCATCTGGATGCTCTGGAACCAGCATATTTAATACAATGATAAACAATGTAATAATAAGG
ACCTTAGTGCTAGATGCTTATAAGCATATAGATTTGGACAAACTCAAAATAATAGCTTAT
GGGGATGATGTGATTTTTTCTTACAAGTATGTTTTGGACATGGAAGCAATTGCGCAAGAG
GGTACTAAATATGGCTTGACAATTACACCTGCAGATAAATCTGAGACTTTTACCAAGCTT
GATTATAGTAATGTCACCTTTTTAAAAAGAGGCTTTAAACAGGATATAAAATACCCTTTC
TTGATACACCCAACTTTTCCAATTAATGAGATTCATGAATCGATTAGATGGACTAAGAAA
CCTTCTCAAATGCAGGAGCATGTACTCTCGTTGTGTCACTTAATGTGGCATAATGGAAGG
GATGAATACAAAGAATTTGAACGGAGGATTCGCAGTGTTAGCGCTGGACGTGCGCTGTAC
ATTCCTCCATACGAAATGCTCTTGCATGAGTGGTATGAAAAATTT---TAGATA------
-------ATATATAGAAATAACAAAT-ATATGTAGTTTGTTAGTTTTAT
>A 20 JQ994494
------------------------------------------------------------
------------------------------------------------------------
------------------------------------------------------------
------------------------------------------------------------
------------------------------------------------------------
------------------------------------------------------------
------------------------------------------------------------
------------------------------------------------------CCGTGT
GCTTG--CTTTGAGTCCTCCGGCCCCTGAATGTGGCTAACCTTAACCCTGCAGCTAGTGT
GCACAAGCCAGCGCATAGCTAGTCGTAATGAGCAATTGCGGGATGGGACCAACTACTTTG
GGTGTCCGTGTTTCTTGTTTTTCTTTT--ATATTT------GCTTATGGTGACAATATAT
TTA----ATACATATATTGACACCATGGGCGCTCAGGTATCTAGACAGAATGTTGGAACA
CACTCTACTCAAAATGCTGTTTCAAATGGTTCAAGCTTGAATTATTTTAACATCAATTAC
TTCAAGGATGCTGCTTCTAGTGGTGCTTCCAGATTAGATTTCTCTCAGGACCCTAGTAAG
TTCACAGATCCAGTTAAAGATGTATTAATGAAAGACATACCAACATTGCAGTCACCCTCT
GTTGAAGCTTGTGGATACTCTGACAGAATTATCCAAATCACTCGTGGGAATTCAACCATC
ACTTCACAAGACATAGCTAATGCCGTGGTTGGATATGGTGTGTGGCCGCAATACTTACCT
CCTGATGATGCCAGTGCAATTGATAAACCAACACATCCAGACATATCCTCAAATAGGTTT
TACACACTAGAAAGTAAAGAATGGACTGGAGAATCTAAGGGGTGGTGGTGGAAATTGCCT
GATGCATTAAAGAACATGGGGATATTTGGTGAGAACTTGTTTTACCACTTCTTAGGCAGA
GCGGGATACACAGTGCATGTGCAATGTAATGCTAGCAAATTCCACCAGGGTACCTTGATA
GTGGCAGCCATACCTGAACACCAACTAGCCTATATAGGTAAGGGGAGTGTCACTGTTGGA
TACAACCACACCCACCCAGGGGAAACAGGCAGAGTGATTGGTGGTTTCACTAATAATAAC
AGT---AGA---CAG---CCTAGTGATGAAAATTGGCTAAATTGTGATGGAACCTTACTC
GGTAACATAACAATATACCCACACCAGTACATCAATCTACGCAGTAATAATTCTGCTACT
TTAATACTACCATATGTGAATGCAGTACCCATGGACTCTATGGTTAGGCATAACAATTGG
AGCATAGTTATCATACCTATCTCAAAATTGCAGTATGAGACTGGAGCCACTCCG---TAT
GTCCCCATTACACTATCCATAAGCCCAATGTGTTCAGAATTTTCTGGAGCCAGGAAT---
---------------------------AATACAACACAGGGTTTACCTGTAATGTTAACC
CCAGGTTCGGCACAATTCCTGACTACAGATGATGCTCAATCACCATCAGCCTTACCCTAT
TTCCACCCCACAAAGGAAATATTCATACCAGGCAAAGTAAACAATTTATCAGAAATATGC
CAGGTAGATTCTATGATCCCAATCAACAACACAATAGCTGCT---AAAAACACAACTGGC
ATGTACACTGTCCGAGTTAGTCAGCAGACTCAACCA------GCTCAAGAAATTTTCTCT
ATCTTGGTGGATGTAGCTTCACAACCAATAGCAACAACACTAATAGGTGAAATAGCCAGT
TATTACACACACTGGACAGGAAGCCTTAGATTTAGTTTCATGTTTTGTGGGACAGCTAAT
ACCAGTCTTAAGTTGCTGATTGCATACACACCACCAGGAGTTCCAAAACCTGAAAACAGA
CAGAAAGCAATGCTCTCAACTCATGTGGTTTGGGATGTGGGTCTTCAATCCACTGTTTCC
ATGGTAGTTCCATGGGTATCAGCAAGTCACTATAGATATACAACACCAGACACCTACTCA
CAAGCAGGCTATATCACTTGTTGGTATCAGACAAATTTCATAGTTCCACCCAATACACCA
CGAGAAGCAGACATTATATGTTTTGTTTCAGGTTGTAAAGATTTTTGTCTAAGAATGGCC
AGGGATACCAACTTACACACACAAGTAGGTGTTATGGAACAG------AATCCAGTGGAA
AAATACACAGAAGCTGTCTTAAATGAAGTTCTTGCAGTCCCAAACATTACACCCAGTAAC
TCCCAAACATCAAATGCAGCGCCAGCACTAGATGCTGCTGAAACAGGACATACAAGCCAG
GTCCAACCAGAAGATATGGTTGAAACAAGATATGTGATCACTGACCAAACCCGTGATGAG
ATGAGTGTGGAAAGTTTCCTTGGTAGATCTGGCTGTATTGCTATCATACATACTGACTTA
GATCATGAAGCAGAGCAG---------------------------TATAATGCACCAGGC
AAGAACTTTTCTCAGTGGAAGATCACAATCAAGGAAATGGCCCAAATCAGAAGGAAATGT
GAGCTCTTTACATATCTTAGATTTGATTCTGAGATCACAATAGTA------GCAACAGTT
GCTGCACTGGGTCAAGATAATGGGCATGTTGTTTTACAGTACATGTATGTACCACCAGGG
GCACCTATACCAAAGACTAGGGATGATTATACATGGCAATCAGGGACAAATGCATCAGTA
TTTTGGCAACAAGGTCAACCTTACCCTAGATTTACCATCCCATTCATGAGCATAGCCTCA
GCATATTACATGTTTTATGATGGTTATGAA---------GATGACAAGGGAAGTGTATAT
GGATCTGTTGTCACGAACGACATGGGCACATTGTGCGTTCGTATCGTGACTGAGCAGCAG
ACACATAAAGTCAAAATAACTAGTAGGATATTCCATAAAGCAAAACACATTAGTGCATGG
TGTCCAAGAGCTCCAAGAGCAGTGCCCTATCAACACACTAAGAGCACAAACCTGGTACCA
AGGACAGGTGAAATCACAACCCAC------ATCAGATTCAGAAACACTGTTAGAGATCTA
ACATACCCCACAGAAATGACAAATCTCGGGCCATCTGATCTTTATGTACATACTGGTAAT
CTTATATATAGAAATTTGCATTTGTGTGAACCAGAGAACTTAAATGACTCAACATTGATA
TGCTATTCTAGTGATCTTGTCATTTACCGAACAAATACAACAGGTGATGACATGATCCCT
ACATGTGATTGTACACAAGCAACTTATTACTGCAAACACAAAGATAGATACTACCCAATA
AATGTCAAGAAACACCAATGGTATGAGATTCAGGAATCAGAATATTATCCAAAACACATC
CAGTATAACATCTTAATAGGTGAAGGGCCTTGTGAACCAGGTGACTGTGGTGGAAAACTC
CTATGCAAACATGGAGTTATAGGAATAGTAACAGCAGGAGGTGATAACCACGTTGCCTTC
ATAGACTTGAGAGACTTC------CAAGTTGCTGAGGAGCAAGGA---ATATCAGATTAT
GTACACACTCTCGGTGAAGCTTTTGGAGCTGGTTTTATAGATAACATCAAAGAACAGATC
CAGGCAATTAACCCAATTAACAAG------ATTACGAGTAAAATAGTTAAATGGACAATA
AGAATAGTTTCAGCCATTACCATTATAATCAGAAACAATGCTGACCCACATACAATTGTA
GCTACTCTAGCTTTATTAGGCTGCTCAGGTTCACCATGGAGATTCATTAAAGAAAAGGTG
TGCAATTGGTTGCAATTAGTGTATGTGCATAAGGAATCA---GATGGTTGGATCAAGAAA
TTCACAGAAATGTGTAATGCAGCTAGAGGTCTTGAATGGCTAGGTAACAAAATATCAAAA
TTTGTTGATTGGCTCAAATCA---ATGTTACCCCAGGCAAAGTTAAAAGTAGAATTTATT
AAAAACCTAAAGCAATTACCACTCCTGGAGAAACAGGTTGATGGATTAAGACTTGCCTCA
CAAAAGCAACAACAAGAC------TATATAGATACCCTAACATTAATGTTGGACTCCTCT
AATAAATTTTTACCTTTGTATGCTATTGAGAACAAACGCATCAAAGAATTGCTCAAACGA
AGTCAGATGATCCTT------CGCACATCAAAAAGGACAGAACCAGTTGGGGTAATATTC
CATGGAGAACCAGGCACTGGAAAATCCATAACCACTTCAATTCTTGCTCGCATGCTTACA
ACT------GAATCAGATATATACTCTCTTCCCCCATCACCTAAGTACTTTGATGGGTAT
GATCAACAAAGTGTGGTTATTATGGATGATATAATGCAAAATCCTAGTGGTGAGGATATG
TCATTGTTCTGCCAAATGGTTTCATCAGTACCATTCATACCACCTATGGCAGACCTACCA
GATAAAGGAAAACCATTTTCCTCAGATTATGTGTTAGCAAGCACAAACCACACTTTGCTT
CACCCACCAACTATAACATGTACAACAGCCATGAATAGGAGATTTTTCTTAGACTTAGAT
ATCATTGTTAGAGATGATTATAAACTTAATCATGGTAAACTCAACTTACAATGTGCTCTT
AAACCTTGTAAT---GAGGGGAAGATTGGGAAT---GCTAAGTGTTGCCCCTTAATTTGT
GGCAAAGCTCTACAATTTAGAGACAGAAATACCGGTGAGCACTTATCCCTAGCTACTGTA
TATAACAGAATCACCCAGGAGAGTAAGAATAGAAAAGAACTAACAAACTCTTTGCAGGCA
ATCTTCCAAGGACCT------------------ATAGATGTGGTGAATAAACCACCACCA
CCAGCTATAATAGACCTACTCAAATCAGTTAGAAGTCCAGATGTTATTAAATATTGTGAA
GAAAATAAATGGATAGTACCCTCAGATTGT---AAACTTGAACGTGATTTGAACTATGCA
AATTTGATAATATCCATGTTAGCAAATGTTATTAGTATAATGGGTGTAATATATATAATA
TACAAATTATTTTGCTCATTGCAGGGACCATATTCAGGAGAGCCT---AAACCAACTACA
AGAAAACCAGAG---AGAAGAGTGGTTACTCAAGGACCCCAGGAAGAATTTGGACGCAGT
TTAATCAAACACAATACTTGTGTTGTAACAACAGATAATGGCAAGTTTACTGGACTTGGG
ATCTATGACAATATAATGATTATACCAACACATGCTGATGCTGGGAAGGAAGTGGAAATA
GATGGAATTAAAACTCAGGTTGATGATGCTTATGATTTACACAATTCCCAGGGGATTAAG
CTGGAAATCACAGTTCTTAAATTACATAGAAATGAAAAATTTAGAGACATTAGAAAATAC
ATACCAGAGACTGAAGATGATTATCCAGAGTGCCACTTGGCACTGGTTGCCAATCAGCAG
GAACCTACCATATTAGAAGTTGGTGACTGTTGCTCATATGGAAACATATTGTTAAGTGGT
AACCAGACAGCTAGAATGATCAAATATAACTACCCAACAAAATCAGGATTCTGTGGGGGG
GTTTTGTACAAAATAGGATTGGTACTAGGTATACATGTAGGAGGAAATGGTAGAGATGGT
TTTTCTGCAATGTTGTTGAGATCATACTTCACTGAACAACAAGGAAAGATTACATCGAAA
GTTAGTGTTAAGGAATGTAATTTGTATAGTATACACACCCCATCAAATACTAAATTACAA
CCTAGTGTTTTCCATGATATCTTCCCTGGCAACAAAGAACCTGCTGTCTTATCTTGTAGG
GATCCCAGATTAGAGGTTGATTTAGATGAATCAATATTTTCTAAATATAAAGGTAATGAA
CCAATTGAAATCACCCAAAACATGTTGACAGCAGCTGCCCATTACACAGCCCAATTATCT
ACTCTAGATATAAACCCCAAACCATTGAGCCTGGAAGAAAGTGTGTACGGTATAGAAGGT
CTGGAAGCATTGGATCTACATACTAGTGCAGGCTACCCATACACAGCATGTGGTATTAAG
AAAAAGGATCTAATACCAAAAGAC---AAGAACTTAACAAAGCTCAAAAACGCTATTGAG
AAGTATGGATTGGATTTACCTATGATTACCTTCTTGAAAGATGAACTTAGGAAACCAGAG
AAAATTAAAACTGGTAAAACTAGAATAATTGAAGCAAGCAGTCTGAATGATACAGTGCAG
TTTAGAATGGCATTTGGTAATCTATTTTCAAAATTTCACCAAAATCCAGGAATCGTCACA
GGGTCTGCAGTGGGATGTGATCCAGAAGTATTCTGGTCCAAAATACCAGTTATGTTGGAT
GGTGACTGTTTGATGGCTTTTGATTACACAAATTATGATGGAAGTCTTAATCCAGTCTGG
TTCAAGTTACTCAAACACAAAGTTA???????????????????????---?????????
????????????????????????????????????????????????????????????
????????????????????????????????????????????????????????????
????????????????????????????????????????????????????????????
????????????????????????????????????????????????????????????
????????????????????????????????????????????????????????????
????????????????????????????????????????????????????????????
????????????????????????????????????????????????????????????
????????????????????????????????????????????????????????????
????????????????????????????????????????????????????????????
?????????????????????????????????????????????---------------
-------------------------------------------------
>A 21 FJ445121
TTAAAACTGGGTCCAGGTTGTTCCCACCTGGATCTCCTATTGGGAGTTGTACTCTATTAT
TCCGGTAATTTTGTACGCCAGTTTTAT-----------------------------CTCC
CCTTCCCCAATTGCAAC-TTAGAAGTTTATCAATAT-----GACCAATAGG-CGGTA-GT
TAGCCAAACTA-CCAGAGGTCAAGCA-CTTCTGTTT-CCCCGGTCAAAGTTG--ATATGC
TCCA-ACAGGGCAAAAACAACTGAGATCGTTATCCGCAAAGTGCCTACGCAAAGCCTAGT
AACACCTTTGAAGA-TTTATGGTTGGTCGTTCCGCTATTT--------CCCATAGTAGAC
CTGGCAGATGAGGCTAGAAATTCCCCACTGGCGACAGTGTTCTAGCCTGCGTGGCTGCCT
GCGCACCC---CTTGG-GTGCGAAGCCATACATT-GGACAAGGTGTGAAGAGCCCCGTGT
GCTCA--CTTTGAGTCCTCCGGCCCCTGAATGTGGCTAACCTTAACCCTGCAGCTAGTGC
ATGTAATCCAACATGTTGCTAGTCGTAATGAGCAATTGCGGGACGGGACCAACTACTTTG
GGTGTCCGTGTTTCACTTTTT-CCTTTTAATATT-------GCTTATGGTGACAATATAT
ATA---AACATATATATTGACACCATGGGCACCCAGGTATCTAGACAGAATGTTGGAACT
CACTCCACACAAAATTCAGTATCCAATGGTTCAAGTTTGAACTATTTTAATATAAATTAT
TTCAAAGATGCCGCCTCCAGTGGTGCATCAAAATTAGAGTTCTCACAAGACCCTAGTAAA
TTTACAGACCCAGTTAAAGATGTACTTGAAAAAGGTATCCCCACTCTGCAATCTCCAACC
GTTGAGGCATGCGGTTATTCGGATAGAATCATACAAATTACTAGAGGGGATTCTACTATA
ACATCACAAGATGTGGCCAATGCTGTTGTTGGTTATGGAGTTTGGCCACATTACTTAACA
CCACAAGATGCTACTGCAATTGACAAACCATCTAGACCAGACACTTCCTCAAATAGGTTT
TACACACTAGAGAGTAAGATGTGGACAAGTGATTCAAAAGGCTGGTGGTGGAAATTACCT
GATGCCCTTAAAAATATGGGGATCTTTGGAGAGAATATGTTTTACCATTTTTTGGGTAGG
AGTGGGTACACAGTGCATGTTCAGTGCAATGCAAGTAAATTTCATCAAGGTACTCTGATT
GTTGTAATGATTCCAGAACATCAATTGGCATCTGCTTCAACAGGAAATGTTACAGCTGGC
TACAATTTAACTCATCCTGGTGAACAAGGTAGAGATGTAGGTATAACACGAGTGGAGGAT
TTG---TTGAAGCAA---CCTAGTGATGATAGCTGGCTTAACTTTGATGGTACTCTATTG
GGGAACATAACCATCTTTCCACATCAGTTCATCAACTTAAGAAGTAATAACTCAGCAACA
ATTATAGTTCCATATGTGAATGCAGTTCCAATGGATTCAATGCCCAGACATAATAACTGG
AGTTTGGTTATAATACCCATATGCCCCTTAGAATCTGAT---GGTCAGACTCCA------
GTGCCTATTACTATTTCTATCAGCCCTATGTGTGCTGAGTTTTCTGGGGCACGTGCAAAG
---------------------------------AGCCAAGGACTTCCAGTTATGTTAACT
CCAGGTTCAGGTCAATTTATGACTACAGATGATTTTCAATCTCCGAGTGCCTTACCGTGG
TTTCACCCCACCAAAGAAATCTCAATCCCAGGGCAAGTCACAAATTTGATAGAGCTATGT
CAGGTTGATACACTAATACCAGTGAATAACACAGAAACTAATGGGGTTACAAATATTAAC
ATGTATACTGTGACAATAAATAGAGAAGTAAATATTACCCCAGCCAAAGAAATTTTTGCC
ATTAAGGTTGATATTGCTTCGCAACCTCTTGCAACCACTTTGATTGGTGAAATAGCTAAC
TATTACACACATTGGACTGGTAGTATAAGATTTAGCTTTCTTTTTTGTGGTACAGCAAAC
ACAACACTTAAGTTACTTGTAGCATACACACCCCCTGGAATTAAAAAACCTGAAAATAGG
AAAGATGCAATGTTAGGAACCCATGTCGTATGGGATGTTGGATTGCAATCCACAATCTCA
ATGGTTGTCCCATGGATTAGTGCTAGTCACTACAGAAATACCACACCAGATAAGTACTCC
TCAGCAGGTTACATAACATGTTGGTACCAAACAAATTTGGTTGTCCCACCCAACACTCCT
ACTAGTGCTAAGATGTTGTGTTTTGTGTCTGGTTGTAAAGATTTTTGCTTGAGGATGGCA
CGTGACACTAGCTTACACAAGCAAAGTGCACCTATAACACAG------AATCCTGTAGAG
AATTATATAGATGAAGTCCTAAATGAAGTCTTAGTAGTGCCAAATATCAGAGAGAGTCAT
GGAACAACATCAAACTCTGCTCCCGCACTTGATGCTGCAGAAACTGGACACACTAGTAAT
GTACAGCCGGAGGATATGGTTGAAACAAGGTATGTTCAGACATCACAAACACGTGATGAA
ATGAGTATTGAAAGTTTTCTGGGCAGATCAGGGTGCATTCACATGTCAAAATTAGTAGTT
AACTATGATAAT---------------------------------TACAATACTGGAGAA
AATAACATTAGTACATGGCAAATAAATATTAAAGAGATGGCACAAATTAGGAGAAAATTT
GAAATGTTCACCTATACTAGATTTGATTCAGAAATAACTTTGGTG------CCGTCAATT
GCAGCTAGAGCGGGTGACATAGGACATGTTGTAATGCAATATATGTATGTCCCACCAGGT
GCTCCAATTCCAAAAACTAGGGAAGATTTTGCTTGGCAGTCAGGCACTAATGCATCCATT
TTCTGGCAGCATGGCCAGACTTATCCTAGATTTTCATTACCCTTCCTTAGTATAGCATCA
GCATACTACATGTTTTATGATGGTTATGATGGT------GACCAGACTGACTCACAATAT
GGTGCAGTAGTAACTAATGATATGGGATCTCTATGCTACAGAATAGTAACTGGCCAGCAT
AAGCATAAGATAGAAGTGACCACAAGAATATACCATAAGGCAAAGCATGTTAAAGCTTGG
TGCCCCAGACCACCGAGGGCCGTTGAATACACACATACACACGTAACCAATTACAAAATT
GCAAATCATGAAGTCACT---------------------------------TCTGCAGTT
GAGTCCAGAAGAACAATTGTCACAGTTGGGCCTAGTGACATGTATGTGCATGTTGGGAAT
CTCATATATAGAAATTTGCACCTCTTCAATTCAGAA---ATGCATGACTCTATCCTAATA
TCTTATTCATCTGACTTAGTCATCTACCGAACAAACACCACAGGTGATGACTACATACCA
ACATGTGACTGCACTGAAGCAACATATTATTGTAAACACAAAAATAGATATTTTCCAATT
AAAGTCACCAGTCATGATTGGTACGAGATCCAAGAAAGTGAGTATTACCCCAAGCATATT
CAATACAACTTATTAATAGGTGAAGGGCCATGTGAACCGGGTGACTGTGGGGGCAAACTT
TTGTGCAAACATGGTGTCATCGGAATGATTACAGCAGGAGGAGATGGACATGTTGCATTC
ATCGATCTTAGACACTTC------CACTGTGCTGAAGAGCAAGGA---ATAACTGATTAC
ATTCATATGTTAGGTGAAGCATTTGGAAGTGGCTTTGTTGATAGTGTCAAGGAACAAATA
AATGCAATAAATCCAATCAATAAT------ATCAGTAAAAAGATTATAAAATGGCTCCTT
AGAATAATTTCAGCAATGGTCATAATCATAAGAAACTCATCTGATCCCCAAACTATAATA
GCAACACTAACTTTAATTGGCTGTTCAGGATCACCATGGAGGTTTCTAAAAGAAAAATTT
TGTAAGTGGACACAGTTAAACTACATACATAAAGAATCA---GACTCATGGCTTAAGAAA
TTTACTGAGATGTGTAATGCAGCTAGGGGGTTGGAGTGGATAGGAAACAAAATTTCTAAA
TTCATTGACTGGATGAAATCA---ATGTTACCACAAGCACAACTTAAAGTTAAGTATTTG
AGTGAACTTAAAAAATTGAATCTCCTAGAAAAGCAGATAGAACATCTCCGGGCTGCGGAT
TCCGCTACACAAGAAAAA------ATTAAATGTGAAATAGATACACTACATGACCTCTCT
TGTAAATTCTTGCCATTGTATGCTAGTGAGGCAAAAAGAATCAAAGTCCTTCACAACAAA
TGTAATGTGGTTATT------AAACAAAAGAAGAGATGTGAACCTGTAGCTGTCGTCATC
CATGGTGAACCAGGAACAGGAAAATCAATGACAACTAATTTCCTTGCAAGAATGATAACC
AAT------GATAGTGATATTTACTCATTACCTCCTGACCCTAAATACTTCGATGGGTAT
GATCAGCAAAGTGTGGTCATAATGGATGATATCATGCAAAATCCCAGTGGAGATGACATG
ACTTTATTCTGTCAAATGGTTTCAAGTGTTACTTTCATACCCCCAATGGCTGATTTACCA
GATAAAGGAAAACCTTTTGATTCTAGATTTGTTTTGTGTAGTACTAATCATAGTCTGTTA
ACACCCCCTACCATCACATCATTACCTGCTATGAATAGGAGATTTTTCATGGACTTAGAT
ATTATAGTTTGTGATAAATATAAGGATGCACAAGGAAAACTCAATGTATCTGCAGCCTTT
AAACCCTGTGATGTTGACACAAAAATTGGTAAT---GCACGCTGTTGTCCATTTATATGT
GGCAAAGCAGTAATGTTTAAAGACAGAAACACTTGCCGAACATATACCTTGGCACAAATT
TACAACCAAATTCTTGAAGAGGACAAAAGACGTAGACAGGTGATTGATGTCATGTCTGCA
ATCTTCCAGGGACCT------------------ATTTCCTTAGAAGGC---CCTCCCCCA
GCTGCTATTAGTGATCTCCTTCAATCAGTTAGGACTCCTGAAGTTATCAAATATTGTGAG
GCCAACAAATGGATAATCCCCGCTGAGTGT---AAAGTAGAAAGAGATTTGAATATAGCT
AACACAATTATAACAATTATAGCAAACATTATCAGTATATCAGGAATAATCTATGTTATT
TACAAACTCTTTTGCACATTACAAGGACCTTACTCAGGAGAACCC---AAGCCCAAAACT
AAAATGCCAGAA---AGAAGGGTTGTAGCTCAAGGGCCAGAGGAAGAGTTTGGTAGATCA
CTTATAAAACACAACTCATGTGTAGTGACAACACAAAATGGCAAATTCACGGGTTTGGGT
ATCTATGACAGAACATTGATTATCCCAACTCATGCTGATCCAGGGAAGGAAGTCCAAATT
GATGGTATTGCCACAAAAGTAGAAGACTCATATGATCTATTTAACAAAGATGGTGTAAAA
TTAGAAATTACTGTATTGAAATTAAAGAGAAATGAAAAGTTTAAGGACATTAGGAAATAT
ATACCAGAAAACGAGGATGATTACCCAGATTGTAATTTAGCTTTATCTGCAAACCAACCA
GAAACTACAATAATCAATGTAGGGGATGTCATATCATATGGTAATATTTTACTTAGTGGA
ACTCAGACAGCTAGAATGCTTAAGTATAACTAYCCAACAAAATCAGGGTATTGTGGTGGA
ATCTTATACAAAATTGGGCAAGTTCTAGGGATACATGTGGGTGGTAATGGAAGAGATGGA
TTTGCTGCCATGTTGTTAAGATCTTACTTCTCTGAGACACAAGGTCAAATAATCAATTCA
AAACCCACGGATAAATGTGGCTTACCAAGTATCCATACACCAAGTAAAACCAAGCTACAA
CCTAGTGTCTTTTATGACATATTCCCAGGCAACAAGGAACCAGCTGTTCTTTCAAATAAG
GACCCTAGATTAGAAGTTGATTTTGAAAAAGCTCTTTTCTCTAAATATAAAGGGAATGAA
CACTGTGTTATGAATGATCATATTAATGTAGCTATCTCTCATTACTCAGCACAATTAGCT
ACCTTAGATATCAACCCACAACCTATCTCTATAGAAGAAAGTGTCTTCGGCATGGATGGT
TTGGAAGCACTTGATTTGAACACTAGCGCAGGTTTTCCTTATGTCACCATGGGTATTAAG
AAAAGGGATTTGATTAACAAGCAAACCAAGGATATAACTAAACTCAAAATGGCACTAGAT
AAATATGGTGTTGATCTACCCATGGTTACTTTTCTTAAGGATGAACTCAGAAAGAAGGAA
AAAATTTCTGCTGGAAAGACCCGTGTTATCGAGGCTAGCAGTGTAAATGATACTGTTTTG
TTCAGAACAACATTTGGCAATCTTTTCTCCAAATTTCACCTAAACCCAGGCATAGTTACA
GGCTCTGCTGTAGGGTGTGATCCTGAAGTATTTTGGTCAAAAATACCAGTGATGCTAGAT
GGGGATTGCATAATGGCATTTGATTACACAAATTATGATGGTAGTATACACCCAATCTGG
TTCCAAGCATTAAAGCAAGTCCTGACTAATTTATCTTTTGAAGCCAGT---TTAATAGAC
AGATTGTGCAAATCAAAACATATTTTTAAGAACATATACTATGAAGTTGAAGGGGGTGTG
CCATCAGGGTGTTCTGGGACTAGTATTTTTAATACAATGATTAACAATGTTATAATTAGA
ACATTGGTTTTAGATGCTTACAAGAACATAGATTTAGATAAATTAAAAATAATAGCCTAT
GGTGATGATGTAATCTTCTCCTACAAATACCAACTTGATATGGAGGCAATTGCAAATGAA
GGTACTAAATATGGATTAACAATAACGCCTGCAGACAAATCCACATGTTTTAAACAACTT
GACTACAGTAATGTGACATTCTTAAAGAGAGGGTTCAAGCAGGATGAGAAGCATCAATTC
CTAATACATCCAACATTTCCAATTGAGGAGATACATGAATCCATTCGATGGACTAAAAAT
CCATCTCAGATGCAGGAGCATGTTCTGTCACTGTGCCATCTAATGTGGCATAATGGTAGA
GATGTGTACAAGCAGTTTGAGAAGCGGATACGCAGTGTTGGCGCTGGTCGCGCACTGTAT
ATTCCTCCTTATGATCTGCTTCTGCATGAATGGTATGAAAAATTT---TAAATTGTTTAG
---------ATATAGAAATATTAAAC---AGTTAGTTTTTTAGTTTTAT
>A 21 JQ747747
------------------------------------------------------------
------------------------------------------------------------
------------------------------------------------------------
-----------------------------------A-CCCCGGTCAAAGTTG--ATATGC
TCCA-ACAGGGCAAAAACAGCTGAGATCGTTATCCGCAAAGTGCCTACGCAAAGCCTAGT
AATGCCTTTGAAAA-TTTATGGTTGGTCGTTCCGCTATT--------CCCCATAGTAGAC
CTGGCAGATGAGGCTAGAAACTCCCCACTGGCGACAGTGTTCTAGCCTGCGTGGCTGCCT
GCGCACCC---TTTGG-GTGCGAAGCCATACATT-GGACAAGGTGTGAAGAGCCCCGTGT
GCTCA--CTTTGAGTCCTCCGGCCCCTGAATGTGGCTAACCTTAACCCTGCAGCTAGTGC
ATGTAATCCAACATGTTGCTAGTCGTAATGAGCAATTGCGGGACGGGACCAACTACTTTG
GGTGTCCGTGTTTCACTTTTT-CCTTTTAATATT-------GCTTATGGTGACAGTATAT
ATA---GATATATATATTGACACCATGGGCGCTCAGGTATCTAGACAGAATGTTGGAACT
CACTCCACTCAAAACTCAGTATCCAATGGTTCAAGTCTGAACTATTTTAATATAAATTAT
TTCAAAGATGCCGCCTCTAGTGGTGCATCAAAATTAGAATTTTCACAAGACCCTAGCAAA
TTCACAGACCCAGTCAAAGATGTACTCGAAAAAGGTATTCCTACTTTGCAATCTCCAACT
GTTGAGGCATGTGGTTATTCAGATAGGATTATACAAATTACTAGAGGGGATTCTACCATA
ACATCACAAGATGTGGCCAATGCTGTTGTTGGTTATGGAGTTTGGCCACATTACTTGACA
CCACAAGATGCTACTGCAATTGACAAACCATCTAGACCAGACACTTCCTCAAATAGGTTC
TACACATTAGAGAGTAAGGTGTGGACAAGTAGCTCAAAAGGCTGGTGGTGGAAACTACCT
GATGCCCTCAAAAACATGGGGATCTTTGGAGAGAACATGTTTTACCATTTCTTGGGTAGG
AGTGGGTACACAGTACATGTTCAGTGCAATGCAAGCAAATTTCATCAAGGTACCCTAATT
GTTGCAATGATTCCAGAACATCAATTGGCAGCTGCTTCAACAGGAAATGTTACAGCCGGT
TACAATTTAACTCATCCTGGTGAACAAGGTAGAGATGTGGGCATAGCACGAACGGAAAAT
TTA---CAGAAACAA---CCTAGTGATGATAGCTGGCTTAACTTTGATGGTACATTGTTA
GGGAACATAACCATCTTTCCACATCAGTTCATTAACTTGAGAAGTAATAACTCAGCAACA
ATTATAGTTCCATATGTGAATGCAGTTCCAATGGATTCAATGCCCAGACACAATAATTGG
AGTTTAGTTATAATACCCATATGTCCTCTAGAATCCCAT---GAGAATGCTCCA------
GTACCCATTACTATCTCCATTAGCCCTATGTGCGCTGAGTTTTCTGGAGCACGTGCAAAG
---------------------------------AGTCAGGGACTTCCGGTTATGTTAACT
CCAGGTTCAGGTCAATTTATGACTACAGATGATTTTCAATCTCCAAGTGCCTTACCGTGG
TTCCACCCTACCAAAGAAATCTCAATCCCAGGGCAAGTTACAAATTTGGTAGAGTTATGT
CAAGTTGATACACTAATACCAGTGAATAACACAGATACTAATGGGGTTACAAATACTAAC
ATGTATACTGTGACAATAAATAAGGAGATAAATATCACCCCAGCCAAAGAAATTTTTGCT
ATCAAAGTTGACATTGCTTCACAACCTCTTGCAACCACTTTGATTGGTGAAATAGCTAAC
TATTACACACATTGGACTGGTAGTATAAGATTTAGCTTTCTTTTTTGTGGTACAGCAAAT
ACAACACTCAAGTTGCTTGTGGCATACACACCCCCTGGAATTAAGAAACCTGAAAATAGA
AAAGATGCAATGTTAGGAACCCATGTTGTATGGGATGTTGGATTGCAGTCCACAATCTCA
ATGGTTGTTCCATGGATTAGTGCCAGTCACTACAGAAATACCACACCAGATAAGTACTCC
TTAGCAGGTTACATAACATGTTGGTATCAAACAAATCTAGTTGTCCCACCCAACACTCCT
ACTAGTGCCAAGATGTTGTGCTTTGTGTCTGGTTGTAAAGACTTTTGCTTGAGGATGGCG
CGTGACACTAGTTTGCATAAGCAAAGCACACCTATAACACAG------AACCCTGTAGAG
AATTACATAGATGAAGTCTTAAATGAGGTCTTAGTAGTACCAAATATCAGAGAGAGTCAT
GGAACAACATCAAACTCCGCTCCCGCACTTGATGCTGCAGAAACTGGACACACTAGCAAT
GTACAACCAGAGGACATGGTTGAAACAAGGTATGTTCAGACATCACAAACACGTGATGAA
ATGAGTATTGAAAGTTTTCTAGGCAGATCAGGGTGTATTCATATGTCAAAACTAATAGTC
AACTATGACAAC---------------------------------TATAACACTGGAGAA
AACAACATTAATACATGGCAAATAAGTATTAAAGAGATGGCACAAATTAGGAGAAAATTT
GAAATGTTCACTTATACTAGATTTGATTCAGAAATAACTTTGGTG------CCATCAATT
GCAGCCAAAGCAGATGACATAGGGCATGTTGTAATGCAATACATGTATGTACCACCAGGT
GCTCCAATTCCAAAGACTAGGGAAGATTTTGCTTGGCAATCTGGCACCAATGCATCTATT
TTCTGGCAACATGGTCAAACTTATCCTAGATTTTCATTACCCTTCCTTAGTATAGCATCA
GCATATTACATGTTTTATGATGGTTATGATGGT------GATCAGACTGACTCAATATAT
GGTGCAGTGGTAACTAATGATATGGGATCTTTATGTTATAGAATAGTAACTGATCAGCAT
AGGCATAAGATAGAAGTGACCACAAGAGTATACCACAAGGCAAAGCATGTTAAAGCTTGG
TGCCCTAGACCACCAAGGGCTGTTGAATACACACATACACATGTGACTAATTACAAAGTT
GCAGATAAAGAAGTCACT---------------------------------TCTGCTGTT
AAGCCCAGAAGAACAATTTTCACAGTTGGACCTAGTGACATGTATGTGCATGTTGGGAAT
CTTATATATAGAAATCTGCATCTTTTCAACTCAGAA---ATGCATGATTCTATCTTAATA
TCTTATTCATCTGATTTAGTCATCTACCGAACAAACACCACAGGAGATGACTATATACCA
ACATGTGACTGCACTGAAGCAACATATTATTGTAGACATAAAAATAGATATTTCCCAATT
AAAGTCACTAGCCATGATTGGTATGAAATTCAAGAAAGTGAATATTACCCTAAACATATT
CAGTACAACTTATTGATAGGTGAGGGACCATGTGAACCGGGTGACTGTGGGGGCAAACTT
TTATGTAAACATGGTGTTATTGGAATGATTACAGCAGGAGGAGATGGACATGTTGCATTT
ATTGATCTTAGACACTTT------CATTGTGCTGAAGAACAAGGA---ATAACTGATTAC
ATTCATATGCTGGGCGAGGCATTTGGAAGTGGTTTTGTTGATAGTGTTAAGGAACAAATA
AATGCAATAAATCCAATCAATAAC------ATCAGCAAAAAGATTATAAAGTGGCTTCTC
AGAATAATTTCGGCAATGGTTATAATCATAAGAAATTCATCTGATCCCCAGACTATAATA
GCAACACTAACTCTGATTGGCTGTTCAGGTTCACCATGGAGATTCCTAAAAGAAAAATTT
TGTAAATGGACACAGCTAAACTACATACATAAAGAATCA---GACTCATGGCTTAAGAAA
TTTACTGAGATGTGTAATGCAGCTAGAGGGTTGGAATGGATAGGAAACAAAATTTCCAAA
TTTATTGACTGGATGAAATCA---ATGTTACCACAAGCACAACTTAAAGTTAAGTATCTA
AGTGAACTTAAAAAATTGAATTTCTTGGAAAAGCAAATAGAACACCTTCGGGCTGCAGAT
TCTGCTACACAGGAAAAA------ATTAAGTGTGAGATAGATACATTGCATGATCTCTCT
TGTAAATTTTTACCATTGTATGCTAGTGAGGCAAAGAGAATTAAAGTCCTTCATAATAAG
TGCAATGTGATTATT------AAACAAAAGAAGAGATGTGAACCAGTAGCTGTTGTCATT
CATGGTGAGCCAGGAACAGGGAAGTCAATGACAACTAACTTCCTTGCAAGGATGATAACC
AAT------GATAGTGACATCTACTCATTACCTCCTGACCCTAAATATTTTGATGGGTAT
GATCAGCAGAGTGTGGTTATAATGGATGATATCATGCAAAATCCTAGTGGGGATGATATG
ACCCTGTTCTGTCAAATGGTTTCAAGTGTTACTTTCATACCCCCAATGGCTGATTTACCA
GATAAGGGAAAACCTTTTGATTCTAGATTTGTTTTGTGTAGCACTAATCACAGTCTGTTG
ACACCCCCTACCATCTCATCATTACCTGCTATGAATAGGAGATTTTTCATGGACTTGGAT
ATTGTAGTTTGTGATAAATATAAGGATGCACAAGGGAAACTCAATGTATCTGCAGCATTT
AAACCCTGTGATGTTGATGCAAAAATTGGCAAT---GCACGCTGTTGTCCATTTATATGT
GGCAAAGCAGTAATGTTTAAAGATAGGAACACTTGTCAAACTTATACCTTGGCACAAATC
TACAACCAAATTCTTGATGAGGACAAAAGACGTAGACAGGTGATTGATGTTATGTCTGCC
ATTTTCCAGGGACCC------------------ATTTCCTTAGATGGT---CCTCCCCCA
GCTGCTATTAGTGATCTTCTTCGATCTGTTAGGACTCCTGAAGTTATCAAGTATTGTGAG
GACAACAAATGGATAATTCCCGCTGAGTGT---AAAGTAGAAAGAGATCTGAATATAGCT
AACACAATTATAACAATTATAGCAAACATTATCAGTATATCAGGAATAATTTATGTCATC
TACAAACTCTTTTGTACATTACAAGGACCTTACTCAGGAGAACCC---AAGCCCAAAACC
AAAATGCCGGAA---AGAAGGGTTGTGGCTCAAGGGCCAGAGGAAGAATTTGGCAGATCA
CTTTTAAAACACAACTCATGTGTAGTGACAACACAAAATGGCAAATTCACAGGTTTGGGC
ATTTATGACAGGGTGTTGATTATCCCAACCCATGCTGATCCAGGGAAGGAAGTCCAAATT
GATGGTATCGCCACAAAAGTGGAAGACTCATATGATTTATTTAATAAAGATGGTGTAAAA
TTAGAAATTACTGTACTGAAATTAAAGAGAAATGAAAAATTTAAAGATATCAGGAAGTAC
ATACCAGAGAATGAAGATGACTACCCAGATTGTAATTTAGCCTTGTCTGCAAATCAACCA
GAAACTACAATAATCAATGTAGGAGATGTCATATCATATGGAAACATTTTACTTAGTGGA
ACTCAAACAGCCAGAATGCTCAAATATAATTATCCAACAAAATCAGGGTATTGTGGTGGG
ATCTTATACAAAATTGGGCAAGTACTAGGAATACATGTGGGTGGTAATGGAAGGGATGGA
TTTGCTGCTATGTTGTTAAGATCTTACTTCTCTGAAACACAAGGCCAAATAACTAATTCA
AAACCCACGAATGAATGTGGTCTACCAAGTATACACACACCAAGTAAAACCAAATTACAA
CCCAGCGTCTTTTATGATGTATTCCCAGGTAATAAGGAACCAGCTGTTCTTTCAAGTAAG
GACCCTAGATTAGAAGTTGATTTTGAAAAGGCTCTTTTCTCTAAATATAAAGGGAATGGA
CATTGTGTCATGAATGATCATATTAATGTGGCCATTTCCCACTATTCAGCACAATTAGCT
ACCTTAGATATTAACCCACAACCTATCTCTATAGAGGAGAGTGTCTTTGGCATGGATGGA
TTAGAAGCACTCGATTTGAACACTAGTGCAGGTTTCCCTTATGTCACCATGGGTATCAAG
AAAAGGGATTTGATCAACAAGCAAACTAAAGATATAACCAAACTTAAAATGGCATTAGAT
AAATATGGTGTTGATTTGCCCATGGTTACTTTTCTTAAGGATGAACTCAGAAAGAAGGAA
AAAATTTCTGCTGGGAAGACTCGTGTCATCGAGGCCAGCAGTGTAAATGATACTGTTTTA
TTCAGAACAACATTTGGTAACCTTTTTTCCAAGTTTCACCTAAACCCAGGCATAGTCACA
GGTTCTGCTGTAGGGTGTGATCCAGAGGTGTTTTGGTCAAAGATACCAGTAATGCTAGAT
GGAGACTGCATAATGGCATTTGATTATACAAATTATGATGGCAGTATACACCCAATCTGG
TTTCAAGCACTAAAACAAGTCCTGACTAACCTATCCTTTGAAGCTAGT---CTAATAGAT
AGATTGTGTAAATCAAAACACATTTTCAAAAATATATACTATGAAGTTGAAGGGGGTGTG
CCATCAGGGTGTTCTGGAACTAGTATTTTCAACACAATGATTAACAATGTTATAATTAGA
ACACTAGTTTTAGATGCTTATAAGAACATAGATTTAGATAAACTTAAAATAATAGCCTAT
GGTGATGATGTGATCTTCTCTTATAAATACCAATTGGATATGGAGGCAATTGCAAATGAA
GGTACTAAATATGGATTAACAATAACACCTGCAGATAAATCCACATGTTTTAAACAACTC
AACTATGGTAATGTGACATTTTTGAAGAGAGGATTTAAGCAAGATGAAAAACACCAATTT
TTAATACATCCAACATTTCCAATTGAGGAGATACACGAATCCATTCGATGGACTAAAAAT
CCATCTCAGATGCAGGAGCATGTTCTGTCACTGTGTCATCTAATGTGGCACAATGGTAGA
GATGTGTACAAACAGTTTGAGAAGCGGATACGCAGTGTTGGTGCTGGTCGCGCACTGTAT
ATTCCCCCCT???????????????????????????????????---------------
-------------------------------------------------
>A 22 FJ445122
TTAAAACTGGATCTGGGTTGTTCCCACCCAGATCACCCAAGTGGTGTAGTGCTCTGTTAT
TTCGGTAACCTTGCACGCCAGTTTTAT-------------------------------CA
CCCCTTCCCCACGTAAC-TTAGAAGCTTTTAAACAC----AGACCAATAGG-GAGCG-AC
AAACCAG-TCG-TGAAAGGTCAAGCA-CTTCTGTYT-CCCCGGTCAATGTTG--ATATGC
TCCT-CCAGGGCAAAAACAACAGCGATCGTTACCCGCAAGATGCCTACGCAAAGCTTAGT
AATATCTTCGAAGA-TACTTGGTTGGTCGCTCATGTGCAA------CCCCAGCATTAGAC
CTGGCAGATGAGGCTAGAAATTCCCCACTGGCGACAGTGTTCTAGCCTGCGTGGCTGCCT
GCACACCC--TAACGG-GTGTGAAGCCCAGTATT-GGACAAGGTGTGAAGAGCCCCGTGT
GCTCA--TCTTGAGTCCTCCGGCCCCTGAATGCGGCTAACCTTAARCCTGCAGCCATTGC
TCACAATCCAGTGAGTCTATGGTCGTAATGAGCAATTGCRGGATGGGACCGACTACTTTG
GGTGTCCGTGTTTCTCTTTTTTCCTTATATTTGA-------GCTTATGGTGACAATATAT
A-----GTGATATATATTGGCATCATGGGCGCTCAGGTATCTAGACAGAATGTTGGTACA
CACTCAACCCAAAACACTGTATCAAATGGTTCTAGTTTAAATTTCTTCAACATCAACTAC
TTTAAGGACGCAGCCTCTAGTGGGGCGTCTAAATTAGAGTTTTCACAAGATCCAAGCAAA
TTTACAGATCCTGTTAAAGATGTTCTGGAAAAAGGTATACCCACTTTACAATCACCAACC
GTTGAAGCTTGTGGATACTCTGACAGGATTATTCAAATTACAAGAGGAGACTCTACCATA
ACATCACAAGATGTTGCAAACGCAGTTGTTGGGTACGGAGTTTGGCCTCATTATTTAACT
CCTGAGGATGCAACAGCAATAGACAAACCAACTCAACCTGACACATCTTCYAACAGATTT
TACACATTAGAAAGCAAAATATGGGCATCTAATTCAAAGGGTTGGTGGTGGAAATTACCA
GATGCCCTTAAAGACATGGGTATATTTGGTCAAAACATGTATTATCATTTCTTGGGCAGA
AGTGGATATACAATTCATGTTCAGTGCAATGCAAGCAAATTTCACCAGGGGACTTTAATA
GTGGCTGCCATACCAGAACACCAATTGGCTAGTGCGGGCAGAGGCAATGTGGCTGCTGGA
TATAATTACACACACCCTGGTGAGATTGGTAGGGATGTTGGCAAGGAAAATCGGGAACAA
GCA---AACAACCAA---CCTAGTGATGACAATTGGCTTAATTTTGATGGAACACTTTTG
GGAAATATAACCATATTCCCCCATCAATTCATTAATTTGAGAAGCAACAATTCTGCAACC
TTAATACTTCCATATGTTAATGCTGTGCCCATGGATTCCATGCTCAGACATAATAACTGG
AGCTTAGTTATAATCCCAATATGTCCCTTAGAGGCTAGC---GGTGCTGATGTA---ACA
GTGCCCATAACAATATCCATCAGTCCCATGTTTGCTGAGTTCTCTGGAGCTCGTGCAAGA
---------------------------------AGCCAGGGGTTGCCCGTTCTACTGACA
CCTGGATCTGGTCAATTTTTAACAACAGATGACTACCAATCCCCTAGCGCACTACCTTGG
TTCCACCCCACAAAGGAAATATTTATACCAGGTCAAGTTCGGAACCTATCAGAGTTATGT
CAAGTTGACACTATTATCCCAATCAACCACACAACGTCAACT---ACCTCTAGTGTGAAC
ATGTACACAATTCAATTAACAAAACAGCAACCAGGG---------ACTGAAGTTTTTGCT
ATGAGAGTTGATGTTGCATCACAACCTTTGGCAACTACATTAATAGGGGAAATCTCCAGC
TACTTTACAAACTGGACTGGTAGCCTACGTTTCAGTCTTATGTTTTGTGGCTCTGCAGGA
ACAACGCTTAAGATGTTAGTTGCTTACACTCCTCCAGGAATAGCAAAGCCAGAAACCAGA
AAGGATGCAATGTTAGGCACTCATGTCGTGTGGGATGTCGGTCTGCAGTCCACTATATCA
ATGATAGTGCCTTGGATTAGTGCTWGTCACTTTAGAAACACCACACCAGACACTTTCTCA
CAAGCAGGATACATAACATGCTGGTATCAAACTTCCCTTGTAACACCCCCTAGCACACCT
GAAACAGCTAGAATGTTATGCTTTGTGTCGGGATGCAAAGACTTTTGCTTACGTATGGCT
AGGGATACAAACTTGCACAAGCAAATAGGGGCCATCACCCAA------AACCCTGTAGAG
AAATACATTGATGGTGTATTGAATGAAGTATTGGTTGTTCCAAACACAAATGAAAGTYAM
CCCAGTACATCAAATGCTGCACCAGCACTAGATGCTGCTGAAACTGGACACACAAGCAAT
GTGCAGCCAGAAGACATGATAGAAACACGCTATGTGTTAAATTCACAAACTAGAGATGAA
ATGAGTATTGAGAGCTTCCTGGGAAGATCTGGTTGCATACATATATCACACTTAGAAGTA
AAATACACAGGG---------------------------------TATAATGAAGAGGGT
AATAACTTTAACATATGGCAAATTAACCTTAAAGAGATGGCTCAGATAAGAAGGAAGTTT
GAGCTATTTACATATCTCAGGTTTGATTCTGAAATCACTTTGGTA------CCATGCATT
GCTTCACAAAGTAAAAACATTGGTCATGTGGTCATGCAATACATGTATGTTCCGCCTGGA
GCTCCTAAACCTGAAAAGAGAGATGACTACACATGGCAATCTGGCACTAATGCATCTGTT
TTCTGGCAGCATGGTCAACCTTATCCCCGATTCTCACTCCCTTTCCTCAGTGTAGCTTCA
GCATATTACRTGTTTTATGATGGGTATGATGGA---------GGTCCCGGATCACGTTAT
GGAGCAGTGGTAACAAATGATATGGGCACACTGTGCTCTAGGATTGTGACTGAAGAACAC
CAGACACAAGTCAAAATTACAACTAGAGTGTACCACAAAGCAAAACATGTAAAGGCATGG
TGCCCACGTCCTCCAAGAGCTGTTGGATATACACACACACATGTGACAAACTACAAACCA
TCTGTAGGGGATTACACACTACCT------------------------ATCCCAACAAGA
GCCAACCCTAGACAAATTTTGAATGTAGGGCCAAGTGACATGTACGTGCATGTTGGCAAT
CTAATTTATAGAAATCTACACCTCTTTAATTCTGAT---ATTCATGATTCTGTGCTAGTC
TCCTATTCTTCAGATTTAGTCATCTACCGAACAAACACTACAGGTGATGATTACATTCCA
ACATGTGACTGTACTGATGCAACCTACTATTGCAAACACAAAAATAGGTACTACCCAATT
AAAGTAACAAGTCATGATTGGTATGAAATTCAAGAGAGTGAGTACTATCCAAAACATATC
CAATACAATTTGTTGATTGGTGAGGGACCCTGTGAACCTGGAGACTGTGGTGGTAAATTA
CTGTGTAAACATGGAGTAATAGGTATCATTACAGCTGGTGGTGAGGGACATGTGGCATTC
ATAGATTTAAGACATTTT------CACTGTGCAGAGGAGCAGGGC---ATTACAGACTAC
ATTCATATGTTAGGGGAAGCCTTTGGTAATGGATTTGTTGACAGTGTTAGGGAGCAAGTT
AATGCAATCAACCCAATCAATAAT------ATCAGCAAGAAATTGGTTAAGTGGTTACTT
AGAATAGTTTCTGCTATGGTAATAATAATAAGGAACAGTTCAGATCCACAAACAGTTATA
GCCACGCTCACATTAATTGGGTGTTCGGGGTCTCCTTGGCGTTTTCTTAAAGAAAAATTC
TGTAAATGGACCCAGCTTAATTATGTGCATAAAGAATCA---GATTCATGGCTAAAAAAA
TTTACTGAAATGTGCAATGCTGCAAGGGGTCTTGAATGGATTGGGAATAAAATATCTAAA
TTTATAGACTGGATGAAATCT---ATGCTGCCACAGGCCCAGCTCAAGGTTAAGTATCTC
AGTGAATTAAAGAAATTAAATTTACTAGAGAAACAAATTGAAAATCTGCGAGGTGCGGAT
TCAAAAACTCAGGAAAAG------ATTAAATTAGAAATAGATACTCTCCATGATTTATCA
TGTAAATTTCTTCCTCTTTACGCTAGTGAAGCAAAGAGAATTAAGGTTTTAYATAACAAG
TGTAACAATGTAATC------AAACAGAAGAAAAGGAGTGAACCAGTTGCCGTGATGATA
CATGGCCCACCAGGCACTGGAAAATCTATAACCACTAGTTTTTTGGCTAGAATGTTAACA
AAT------GAGAGTGATATATATTCACTTCCCCCGGATCCTAAGTATTTTGATGGATAT
GATCAACAGAGTGTTGTTATAATGGATGACATCATGCAAAATCCAGATGGGGAGGATATG
TCCTTGTTTTGCCAAATGGTCTCAAGTGTTACCTTTATTCCTCCAATGGCTGATCTACCA
GACAAGGGCAAACCTTTTGACTCTAGATTTGTCTTTTGCAGTACTAATCACTCACTTTTA
GCTCCCCCAACTATTACTTCATTGTCTGCAATGAATAGAAGATTTTTCTTGGACTTGGAT
ATTGTTGTACATRAAAAKTACAAAGACAACTTAGGGAAATTGGACGTGCCAAAATCTTTC
AGACCATGTGACGTGGATAACAAGATTGGCAAC---GCTAAGTGTTGTCCATTTATATGC
GGCAAAGCCGTATCATTTAAAGATAGAAATACTTGCCAAGAATACTCACTCAGTCRGATC
TACAATATGATCATAGAGGAAGATAAACGCCGCAGRAATGTGGTGGATGTCATGACAGCA
ATATTCCAAGGCCCA------------------ATTTCAATGGATGYA---CCACCTCCT
CCAGCCATTGMTGATCTCTTACAATCAGTTCGAACACCAGAAGTGATTAAATATTGTGAG
GRAAATAAGTGGATAATCCCAGCAGAATGT---AAAATTGAAAGAGATTTAAATTTAGCA
AATAACATAATAACTATTATAGCAAATGTGATTAGTATAGCAGGCATTATATTTGTGATC
TACAAATTATTTTGTACTCTTCAAGGTCCATATTCTGGTGAACCC---AAACCCAAAACT
AAAATTCCTGAA---AGAAGGGTTGTTGCCCAAGGTCCAGAAGAGGAGTTTGGGCGCTCT
TTAATAAAACACAACACATGTGTGGTCACCACAGACAATGGAAAGTTTACAGGCTTAGGT
ATCTATGACAGGGTCATGATACTACCAACACATGCTGATCCTGGAAAGATAATTCAAGTG
AATGGAATTAATACTACTGTTTGTGACTCTTATGATTTGTATAACAAAAATGGAATCAAA
TTAGAAATAACTGTTGTCAAATTGGATAGAAATGAAAAATTCAGAGATATACGGAAGTAT
ATACCAGAGAGAGAAGACGATTACCCAGACTGTAACCTGGCTTTGGTTGCAAACCAACCT
GAACCAACCATAATAAATGTGGGTGATGTTGTATCCTATGGAAACATACTTCTTAGTGGA
GACCAAACAGCCAGAATGCTCAAGTATAACTACCCCACTAAATCAGGATATTGTGGAGGA
GTTTTATACAAAATTGGTAACATCTTAGGTATACATGTGGGTGGTAATGGAAAAGATGGT
TTTTCTGCTACACTACTTAGATCCTATTTCAGTGAAACACAGGGACAAATTACAAAGACA
ACAAGTGTCAGGGAGTGTGGTCTACCAACTATACACACACCAAGTAAAACTAAGTTACAA
CCCAGTGTCTTTTATGAAGTGTTTGAGGGCACTAAAGAACCAGCAGTGTTAACAGATAAA
GACCCACGTTTGGAAACTGACTTTAAAACAGCTCTGTTTTCTAAATACAAAGGTAATCTG
CCATGTGAAATGAATGACCATGTGAAAGTTGCTGTTGCACACTACTCAGCTCAATTAATG
ACACTAGAAATTGATTCAAGAAACATGAGCTTGGAAGATAGTGTTTTTGGAACTGAAGGT
CTTGAAGCGCTTGATTTAAACACTAGCGCAGGATTTCCCTATATTAGTATGGGTATTAAA
AAGAGAGATCTAATAAATAACAGCACAAAAGACATATCTAAACTTAAATTGGCTTTGGAT
AAATATGGAGTAGACTTACCCATGGTCACTTTCCTCAAAGATGAACTGAGAAAGAAGGAA
AAGATTGCAGCTGGAAAAACTCGAGTCATTGAAGCTAGTAGTGTGAATGATACAGTGGCT
TTCAGAATGGTCTATGGTAACCTATTCTCAGCTTTCCACAAAAATCCTGGGATTGTTACA
GGTTCTGCAGTGGGGTGCGATCCTGAAACTTTCTGGTCAAAAATTCCTGTAATGCTAGAT
GGTGATTGCATAATGGCCTTTGATTATACAAATTATGATGGTAGTATTCATCCAATGTGG
TTTGAAGCACTCAAAATGATTTTACATAATCTTGAATTTGAACCCAAA---TTGATTGAT
AGACTTTGCAACTCTAAACACATTTATAGAGACTCATACTATGAAGTAGAAGGAGGTGTT
CCATCTGGATGCTCGGGCACTAGCATTTTTAACACAATGATAAATAATGTGATCATAAGA
ACTTTAGTTTTAGATGCATATAAGCACATAGACTTAGACAAGCTCAAAATTATAGCATAT
GGGGATGATGTGATCTTTTCATACAAGTACGCACTYGATATGGAGGCGATTGCATCGGAG
GGTACAAAATATGGTTTAACCATAACACCAGCAGATAAATCTGAAACCTTTAAGGAACTT
AATTATGATACTGTCACATTTCTTAAAAGAGGCTTTAAACAGGATATAAAATACCCATTT
TTAGTCCACCCAACATTTCCTGTAAAAGAAATTCATGAGTCAATCAGGTGGACAAAGAAA
CCATCTCAAATGCAGGAACATGTACTCTCATTGTGTCACTTAATGTGGCATAATGGTAGA
GATGTTTACAGCGAGTTTGAACGGAAGATACGCAGTGTCAGCGCAGGTCGCGCACTGTAC
ATCCCGCCTTATGAGCTGTTACTGCATGAGTGGTATGAAAAATTT---TAATTATCAG--
---------ATATAGAAATAACAAAT---AATTAGTTTGTTAGTTTTAT
>A 23 JN837696
------------------------------------------------------------
--------------ATGCCAGTTTTAT------------------------------CCT
CCCCTCCCCCATGCAAC-TTAGAAGTTTTGCACAGA-----GACCAATAGG-CAGTA-AT
CATCCAGATTA-CTTACGGTCAAGCA-CTTCTGTTT-CCCCGGTCAAAGTTG--ATATGC
TCCA-CCAGGGCAAAAACAGCTGCGATCGTTATCCGCAAAGCGCCTACGCAAAGCTTAGT
AGCATTCT-GGAAGTTGTCTGGCTGGTCGCTCCACCATTT--------CCCCTGGTAGAC
CTGGCAGATGAGGCTAGAAATTCCCCACTGGCGACAGTGTTCTAGCCTGCGTGGCTGCCT
GCACACCC---TCTGG-GTGTGAAGCCATACAAT-GGACAGGGTGTGAAGAGCCCCGTGT
GCTCG--CTTTGAGTCCTCCGGCCCCTGAATGTGGCTAACCTTAACCCTGCAGCTAGAGC
ACACAATCCAGTGTGTTTCTAGTCGTAACGAGCAATTGCGGGATGGGACCAACTACTTTG
GGTGTCCGTGTTTCCTTGTTTTCTTTAAATATTT-------GCTTATGGTGACAATATAT
A-------CGCATATATTGACACCATGGGCGCTCAAGTATCCAGACAGAACGTTGGAACT
CACTCCACACAAAACTCTGTATCAAATGGATCTAGTTTAAATTATTTCAACATCAATTAC
TTCAAGGATGCTGCTTCAAATGGAGCATCCAAATTGGAGTTTTCACAAGACCCTAGTAAA
TTCACTGATCCTGTTAAAGATGTTTTGGAAAAAGGCATACCAACACTACAGTCACCTACA
GTGGAAGCTTGTGGATATTCTGACAGAATTATACAGATTACTAGAGGAGATTCAACAATA
ACTTCACAAGATGTAGCTAATGCTGTTGTTGCATATGGTGTTTGGCCGCACTATTTGTCA
TCTGAAGACGCCACTGCAATTGACAAGCCCTCTCGTCCTGACACATCATCTAACAGATTC
TACACACTAAAGAGTATAACTTGGTCTAGATCCTCAAAGGGTTGGTGGTGGAAACTACCA
GATGCATTAAGAGACATGGGTATTTTTGGTGAAAACATGTTCTACCATTATTTGGGTAGG
AGTGGGTATACAGTGCATGTGCAGTGTAATGCTACCAAATTTCATCAAGGCACACTAGTA
GTTGCAATGATACCTGAACATCAAATTGCTAGTCTCCAGCATGGCGATGTAAATGTTGGA
TATAATTTCACCCACCCAGGAGAGGAAGGGAGAGAGGTCAAAAACACTACACGTGAACAT
CTC---CAGCAACAA---CCCACTGAAGAACATTGGCTCAATTTTGATGGTACATTATTA
GGAAATATCACGATATTCCCCCACCAGTTCATTAACCTGAGGAGTAACAATTCTGCCACA
ATAATTGTCCCGTATGTTAATGCAGTTCCCATGGATTCAATGCGGAGTCACAATAATTGG
AGTTTGGTGATAATCCCAATTTGCCCTCTTGAAACGATGAGC---ACCATCACT---ACA
GTACCTATTACAATTTCCATTAGCCCAATGTGTGCAGAGTTTTCTGGCGCACGTGCTAGA
---------------------------------AGCCAAGGCTTGCCAGTGTTAATTACA
CCAGGCTCAGGTCAGTTTCTAACAACAGATGACTTCCAATCCCCATGTGCACTTCCATGG
TATCATCCAACCAAAGAGATTTTCATCCCAGGTGAAGTTAAAAACTTAGTTGAAATCTGT
CAAGTAGATAGTTTGATACCAATAAACAATCTTGAAGGGAAT---ATAACCAGTGAGGCT
ATGTACTCAATAGAATTGCAATCATCAACTGAACAA---------AGCAAGATATTTTCT
ATTAAGACAGATATTGCTTCCCAGCCTTTAGCCACTACTTTAATTGGTGAAATTTCTAGT
TATTTTACCCACTGGACAGGGAGTCTACGCTTCAGTTTTATGTTCTGTGGTACTGCCAAC
ACCACTGTTAAACTTTTATTAGCATACACACCACCTGGTATTGCAGAACCTACAACAAGG
AAAAATGCAATGTTGGGTACACACATAATATGGGATATAGGATTGCAGTCTACAATATCA
ATGGTAGTACCATGGATTAGTGCCAGTCATTATAGAAATACATCACCGGATGTA---TCC
ACATCTGGATTTATAACTTGCTGGTACCAAACTGGTTTAGTAATTCCACCAGACACCCCT
TCCACAGCTAGATTGTTATGTTTTGTTTCTGGATGTAAAGATTTCTGTTTGCGTATGGCT
CGAGATACTAATCTGCATACGCAAAAAGGTATAATAGCACAA------AACCCAATTGAA
AACTATGTAGATGAAGTTCTTAATGAAGTCTTAGTTGTTCCTAACATCAATAGTAGCCAC
CCCACAACATCAAATTCTGCCCCAGCGTTAGATGCTGCAGAAACGGGTCACACCAGCAAT
GTCCAACCAGAAGATGTCATTGAGACCAGGTACGTTCAAACATCTCAAACAAGAGATGAA
ATGAGTTTAGAAAGTTTTCTTGGTAGGTCAGGGTGCATACACGAGTCTAAATTAGAGGTT
GAAATTGGGAAC---------------------------------TATGATGAA------
AACAACTTCAATACTTGGAATATTAACTTACAGGAAATGGCTCAGATTAGAAGAAAATTT
GAATTATTTACTTACACTAGGTTTGACTCTGAAATCACTTTGGTT------CCATGCATT
TCTGCCCTTAGTCAGGATATTGGTCACATCACAATGCAATACATGTATGTTCCACCAGGT
GCTCCAATACCAAGAAGTAGAAATGATTATGCATGGCAATCTGGGACAAATGCATCTATT
TTCTGGCAACATGGACAGACATATCCAAGGTTTTCCTTACCCTTTTTGAGTGTGGCATCT
GCCTATTACATGTTTTATGATGGATACAAC------------GAGAAGGGCACACACTAT
GGAACAGCTGTCACAAACAACATGGGCACATTGTGTTCCAGAGTGGTAACAGAAAAGCAC
ATTCATGACATGCGAATAATGACAAGAGTTTACCATAAAGCTAAGCATGTCAAAGCATGG
TGTCCACGGCCACCCAGAGCACTTGAATACACGCGTGCTCACCGCACTAACTTCAAGGTT
GAGGGTGAAGATCCTAAA---------------------------------TCAAAGGTT
GCACGCAGACTTGTGGTGACGACGGCTGGCCCTAGTGACATGTATGTGCATGTAGGAAAT
CTCATTTACAGAAACCTTCATCTCTTTAACTCTGAG---ATGCATGAATCCATCTTGGTG
TCCTATTCTTCAGATTTAATCATTTACCGAACAAACACTATAGGTGATGATTATATCCCT
TCTTGTGATTGCACTCAAGCTACATATTACTGTAAACATAAAAATAGATATTTTCCAATC
ACTGTTACAAGCCATGACTGGTATGAAATACAGGAGAGTGAATACTACCCTAAGCATATA
CAATACAACCTGTTGATTGGTGAAGGGCCTTGTGAACCAGGTGATTGTGGTGGAAAGTTA
TTATGTAAACATGGAGTTATAGGTATTGTAACAGCTGGTGGTGATAATCATGTAGCTTTT
ATTGATCTCAGACAATTC------CATTGTGCTGATGAACAAGGA---GTCACAGATTAT
ATACATATGTTAGGTGAAGCATTTGGAAATGGATTTGTAGACAGTGTGAAAGAGCATGTA
CATGCCATTAACCCAATTGGAAAC------ATTAGCAAGAAAATTGTTAAGTGGATGTTA
AGAATAATATCAGCAATGGTTATAATAATTAGAAACTCTTCTGATCCACAAACCATATTA
GCAACACTAACATTGATTGGATGTTCAGGGTCCCCATGGAGGTTTCTTAAAGAGAAATTT
TGTAAATGGACACAGCTCAGTTATATACACAAAGAATCA---GACTCATGGTTAAAGAAA
TTCACTGAAGCATGTAATGCAGCAAGAGGTCTTGAATGGATAGGAAATAAAATATCTAAA
TTCATTGAGTGGATGAAATCA---ATGCTTCCACAAGCCCAACTTAAAGTCAAGTATTTA
AATGAGCTTAAGAAACTAAACTTATATGAAAAACAAGTTGAGAGTCTAAGAGTAGCAGAT
ATAAAAACCCAGGAAAAA------ATTAAGATGGAAATTGATACTCTGCATGATTTGTCG
TGTAAGTTTTTACCACTATATGCAAGTGAAGCAAAAAGAATAAAAACCCTCCACATTAAA
TGTGACAACATAATC------AAACAGAAGAAAAGATGTGAACCAGTAGCTATAGTCATT
CATGGGCCGCCAGGCGCTGGTAAGTCCATAACAACAAATTTTTTAGCTAGAATGATCACT
AAT------GACAGTGATATTTACTCTCTCCCTCCTGACCCAAAGTACTTTGATGGGTAT
GATCAACAGAGCGTGGTTATAATGGACGACATCATGCAAAATCCAACTGGAGATGACATG
ACTTTATTTTGTCAGATGGTGTCTAGTGTCACCTTTATACCACCAATGGCTGACTTACCA
GATAAGGGCAAAGCTTTTGACTCTAGATTTGTTTTGTGTAGTACAAACCATTCTCTCTTG
GCACCACCCACAATAACCTCACTTCCCGCTATGAATAGAAGATTCTTTTTAGATTTAGAT
ATAATAGTACATGATAACTTCAAGGACTCACAGGGAAAACTTAATGTGGCAGCAGCTTTT
AAACCATGTGATGTAGATAATAAAATAGGGAAT---GCACGCTGTTGTCCATTTGTGTGT
GGAAAAGCTGTCTCCTTCAAGGATCGTAATTCTTGTAACAAGTATACCTTAGCACAGATT
TACAACATAATGCTTGAAGAAGATCGGCGCAGAAGACAAGTAGTTGATGTTATGTCAGCT
ATATTTCAAGGACCA------------------ATTGATATGAAAAAC---CCACCACCA
CCTGCCATCACTGATCTACTTCAGTCTGTTAGAACCCCCGAGGTTATCAAATATTGTGAA
GAAAACAAATGGATAATTCCAGCAGAGTGC---AAAATAGAAAAAGAACTAAATTTGGCT
AATACAATCATAACAATTATTGCTAATGTCATTAGTATAGCAGGCATTATATATGTGATT
TATAAGTTATTTTGCACACTACAAGGACCTTACTCAGGGGAACCA---AAAATCAAGACT
AAGATTCCAGAG---AGGCGTGTGGTGGCACAAGGACCAGAGGAAGAATTTGGAATGTCT
CTAATTAAACACAACTCATGTGTCATTACAACAGAAAATGGCAAATTTACAGGACTTGGA
ATATATGATAGAATATTAATTGTGCCAACTCACGCTGATCCTGGAAAAGAGATCCAAATT
GATGGTATAACAACAAAAGTGACTGACTCATATGACTTGTACAACAAGGATGGTATTAAG
CTTGAAATAACAGTTTTGAAACTAGATAGAAATGAGAAGTTTAGAGATATTAGGAAATAT
ATACCAAATAATGAAGATGATTATCCAGATTGTAACTTAGCTCTATTAGCAAACCAACCT
GAACCTACTATAATTAATGTTGGTGATGTTGTATCCTATGGCAATATTTTGCTTAGTGGA
AGCCAAACTGCTAGAATGCTTAAGTACAGTTATCCAACTAAATCCGGATACTGTGGGGGT
ATACTATACAAAATTGGGCAAGTGTTAGGGATACATGTGGGAGGAAATGGTAGGGATGGC
TTCTCGGCTATGTTGCTTAGATCCTATTTTGCTGATACCCAGGGTCAAATAACCCTATCT
AAAAGAACCAGTGAGTGTAATCTTCCTAGCATACATAACCCATGCAAAACCAAATTACAG
CCCAGTGTGTTTTATGATGTGTTTCCTGGCTCAAAGGAACCAGCTGTGCTATCTGACAAG
GATACTAGATTGCAGGTTGATTTTAATGAATCACTGTTTTCAAAATATAAGGGAAACACA
CATTGTGTAATGAATGAACACATAAAAATTGCATCAGCACATTATGCAGCACAGTTAATT
ACTCTTGACATAAATCCAAACCCTATAACACTTGAGGATAGTGTCTTTGGCACTGATGGT
CTAGAGGCTCTTGACCTGAATACAAGTGCAGGTTTTCCATATATTACAATGGGCATTAAA
AAGAGGGACCTCATAAACAATAAGACCAAGGATATAAGCAAGCTTAGAGAAGCCCTTGAC
AAGTATGGAGTTGACTTGCCTATGGTCACTTTCCTAAAAGATGAACTCAGAAAGCAAGAG
AAAATAATAAAAGGGAAAACAAGAGTCATTGAAGCTAGTAGTGTTAATGATACTCTATTA
TTTAGAACAACCTTTGGAAATCTTTTCTCAAAATTTCACTTAAACCCAGGCATTGTTACT
GGATCAGCGGTCGGCTGCGATCCAGAGACCTTTTGGTCGAAAATACCAGCAATGTTGGAT
GACAAATGCATTATGGCCTTTGATTACACAAATTATGATGGTAGTATACATCCCATTTGG
TTTGAAGCCCTCAAACAAGTGCTTGCAGATTTATCATTCAATCCAATG---TTAATAGAT
AGATTATGTAGGTCTAAACACATTTTTAGAAACACATATTATGAGGTTGAGGGAGGTGTT
CCATCTGGATGTTCAGGCACTAGTATATTCAATACCATGATAAATAATATCATTATAAGA
ACTCTAGTATTAGATGCATACAAAAATATAGATTTAGATAAGCTTAAAATAATTGCTTAT
GGTGATGATGTTATATTCTCATACACACATGAGTTAGATATGGAAGCTATAGCAATGGAA
GGTGTTAAGTATGGTCTAACCATAACTCCTGCTGATAAATCTACCACTTTCAGAAAACTG
GACTATAACAATGTTACTTTCCTTAAAAGAGGATTTAAACAAGATGAAAAGTATAATTTT
TTAATTCATCCCACTTTTCCTGAGAATGAAATATTTGAATCAATTAGATGGACAAAGAAA
CCTTCTCAAATGCATGAACATGTCTTGTCTTTGTGTCATTTAATGTGGCACAATGGACGT
GACGCATACAAAGGGTTTGTGGAGAAGATACGCAGTGTCAGCGCTGGTCGCATGCTGTAT
ATCCCTCCATATGATCTGCTCCTGCATGAGTGGTATGAGAAACT?---------------
-------------------------------------------------
>A 24 FJ445190
TTAAAACTGGATCTAGGTTGTTCCCACCTAGATCTCCTACATGGAGTTGTACTCTATTAT
TCCGGTAATTTTGTACGCCAGTTTTAT----------------------------CCTCC
CCTCCCCTTAAAGTAAC-TTAGAAGTTGGACATATC-----GACCAATAGG-TAACA-TT
TATCCAAAATG-TTAAAGGTCAAGCA-CTTCTGTTT-CCCCGGTCAAGGTTG--ATGTGC
TCTA-ACAGGGCAAAAACAGCTGCGATCGTTATCCGCAAAGCAACTACGCAAAGCCTAGT
AGCATTTTTTGAGAGTATGTGGTTGGTCGCTCCACTATAAA------CCCAATAGTAGAC
CTGGCAGATGAGGCTAGAAATTCCCCACTGGTAACAGTGTTCTAGCCTGCGTGGCTGCCT
GCGTGCTC-CTTGTGA-GCACGAAGCCATATATT-TGACAAGGTGTGAAGAGCCCCGTGT
GCTTG--CTTTGAGTCCTCCGGCCCCTGAATGTGGCTAACCTTAACCCTGCAGCTAGCGT
GTACAATCCAGTACAAAGCTAGTCGTAATGAGCAATTGCGGGATGGGACCAACTACTTTG
GGTGTCCGTGTTTCCTGTTTTTCTTTT--ATATTT------GCTTATGGTGACAATATAT
ATA--TAACATATATATTGGCATCATGGGCGCTCAGGTATCCAGACAGAATGTTGGCACA
CACTCCACACAGAATTCAGTTTCCAATGGATCAAGTTTAAATTACTTTAATATAAACTAC
TTCAAGGATGCTGCCTCTAGTGGTGCTTCAAAACTTGAGTTTTCACAGGATCCAAGTAAA
TTTACAGACCCTGTTAAGGATGTGTTAGAGAAGGGTATCCCCACATTACAATCCCCAACA
GTTGAGGCATGTGGATATTCAGACAGGATCATGCAAATAACACGAGGAGATTCCACAATC
ACATCACAGGATGTTGCTAACGCTGTGGTTGCCTATGGTGTGTGGCCTCACTACTTAACA
CCTCAAGATGCCACTGCTATTGACAAACCATCGCGCCCAGACACCTCTTCCAACAGATTT
TACACCTTAGAGAGCAAAACATGGACAGGGACGTCCAAGGGATGGTGGTGGAAATTACCA
GATGCACTCAAGGAAATGGGAATCTTTGGTGAAAACATGTTTTACCATTTCCTTGGTAGA
AGTGGGTATACAGTGCATGTTCAGTGCAATGCAAGTAAATTCCACCAAGGCACTCTTATC
GTGGCTATGATACCAGAACATCAGTTGGCAAGTGCAACAACAGGAAATGTTAGAGCTGGA
TACAATTTAACACATCCTGGTGAAAGTGGCAGGAATGTTGACCCAATAACTAGGGATAAT
CCA---ACAAAGCAA---CCTAGTGATGATAGCTGGCTTAATTTTGATGGAACACTATTA
GGAAATATAACAATATTCCCACACCAGTTTATTAATTTGAGGAGCAACAATTCTGCTACA
ATTATTGTGCCATATGTAAATGCAGTCCCAATGGATTCTATGCTCAGACATAACAATTGG
AGTTTAGTGATAATACCAATTTGTCCACTTGAAAACTCAACTGAAGTGCCTAAT---GCA
GTACCAATTACCATATCTATAAGTCCCATGTGTGCCGAGTTTTCTGGCGCGCGTGCAAGA
---------------------------------AGTCAAGGATTACCAGTTATGATTACA
CCTGGCTCTGGCCAATTTTTGACCACAGATGACTTTCAATCACCCAGTGCTCTACCTTGG
TTTCACCCTACTAAAGAGATATCTATACCAGGACAAGTCAGAAATCTTGTTGAATTGTGT
CAAGTGGACACACTCATTCCAATTGACAGTGTGGAAGCTAAC---ATTAAAAGCACAAAT
ATGTATACTGTCACTTTGACTAGAGAAACGGACTCA------GCCAAAGAGATCTTTGCC
ATTAAAGTTGACATTGCATCACACCCACTTGCAACCACATTGATTGGTGAGATAGCTAGC
TATTACACCCATTGGACAGGCAGTCTTCGTTTTAGCTTTCTCTTTTGCGGTACAGCGTGT
ACTACTTTAAAACTGTTAATAGCCTATACACCCCCTGGTATTAGAAAACCTGAGAACAGG
AGAGAAGCAATGTTAGGTACGCATGTTGTATGGGATGTGGGCTTACAATCCACTATTTCA
ATGGTTGTTCCTTGGGTTAGCGCTAGCCACTTTAGAAATACTACCCCAGACAAATATTCC
CTGGCAGGATACATAACATGTTGGTATCAAACTAATCTTGTAGTTCCACCAAATACACCA
ACAACAGCAAAAATGCTGTGTTTTGTTTCAGGCTGTAAAGATTTCTGTTTAAGAATGGCA
CGAGACACCAATTTACACTTACAAAGTGCTCCTATTACACAA------AACCCAGTAGAA
AATTATATAGATGAGGTTTTGAATGAAGTACTGGTTGTGCCTAATATTAAGGAAAGTAAA
CCATCAACATCAAACTCAGCACCAGCTTTGGATGCAGCAGAAACTGGACATACGAGTAGC
GTGCAGCCAGAAGATATGGTTGAAACTAGATATGTCCAAACATCACAAACATTAGATGAG
ATGAGTGTTGAAAGTTTCTTGGGTAGATCAGGTTGCATACACATGTCCAAGTTGACTGTG
GATTATGACAAT---------------------------------TATGATACA------
AAAAATTTTTTCAAATGGCAAATAAATCTACAAGAAATGGCCCAAGTCAGAAGAAAATTT
GAATTATTCACATATACTAGATTTGACTCTGAGATTACAATAGTT------CCATCCATA
GCTGGCAAGGGAGATGACATTGGACATGTTGTAATGCAGTACATGTATATACCACCTGGA
GCACCAGTCCCAACAAAGAGAGATGATTATACATGGCAATCAGGAACAAATGCATCTGTC
TTTTGGCAACATGGACAAACCTATCCTAGATTTTCCCTTCCTTTTCTGAGTGTAGCCTCT
GCATATTACATGTTTTATGATGGATATGATGGT------GATCAACACGACTCAGTGTAT
GGTTCAGTTGTTACAAACGACATGGGAACTCTATGCTATAGAATAGTCACTGACAAGCAT
AATCACCAAATAGAAATTACAACAAGAATATACCACAAAGCAAAGCACATTAAGGTCTGG
TGTCCAAGGCCACCCAGAGCTGTTGAGTATACACATACTCACGTGACCAATTATAAGCAT
CAGACTCGTGAAGTCAAG---------------------------------ACAGCAATT
GAACCTAGAAGAGGAATTAAAACAGTTGGTCCTAGTGACATGTATGTACATGTTGGTAAT
CTCATATACAGAAACCTACATCTCTTCAATTCAGAG---ATGCATGATTCCATTCTGATT
TCTTATTCATCTGACTTAGTCATATACCGAACAAACACAATAGGTGATGACTATATACCA
ACATGCGATTGCACTGAGGCAACTTATTACTGTAAACACAAAAACAGATACTACCCAATT
AAGGTAACTAGTCATGATTGGTATGAGATACAAGAAAGTGAGTACTACCCCAAACATATT
CAATATAACTTATTAATAGGTGAGGGACCATGTGAACCAGGTGATTGTGGTGGCAAATTG
TTATGCAAACATGGAGTTATAGGAATAGTTACTGCTGGTGGTGAAGGTCATGTAGCTTTC
ATTGATCTTAGACACTTT------CACTGTGCTGATGAACAGGGG---ATAACTGATTAT
ATCCATATGCTAGGGGAAGCTTTTGGCAATGGGTTTGTAGACAGTGTTAAGGATCAGATA
AATGCAATAAATCCAATCAACAGT------ATAAGTAAGAAAATAATTAAATGGTTACTT
AGAATAATATCAGCAATGGTTATTATCATAAGAAACTCGTCAGACCCCCAGACTATAGTA
GCAACACTTACTTTAATAGGATGTTCTGGCTCCCCATGGAGATTCCTTAAAGAAAAATTT
TGTAAATGGACACAACTAAACTACATTCACAAGGAATCT---GATTCCTGGCTTAAGAAA
TTCACTGAGATGTGCAATGCAGCTCGTGGTTTAGAATGGATTGGTAATAAAATATCAAAA
TTCATTGAATGGATGAAATCC---ATGCTACCACAGGCCCAGCTTAAAATAAAATACCTC
AGTGAACTTAAAAAACTCAATCTCCTAGAAAAACAGATAGAACATCTTAGAATTGCAGAT
TCAAGTACCCAAGAAAAG------ATCAAGTGTGAGATTGACACTCTACATGATTTATCA
TGTAAATTTCTCCCGCTATATGCTAGTGAAGCCAAGAGAATAAAAATTTTATATAATAAA
TGTAATGTGATTATT------AAACAAAAGAAGAGATGTGAACCAGTTGCAGTTGTAATT
CATGGTGAGCCTGGTACAGGAAAATCAATGACTACTAACTTCCTAGCAAGGATGATAACA
AAT------GACAGTGATATTTATTCACTCCCACCAGACCCTAAATATTTTGATGGATAT
GATCAGCAAAGTGTAGTTATCATGGATGACATTATGCAAAATCCAAGTGGTGAAGACATG
ACACTTTTCTGTCAAATGGTTTCAAGTGTTACTTTCATTCCTCCCATGGCTGACTTACCT
GATAAAGGTAAGCCATTTGATTCCAGATTTGTTTTATGTAGTACTAATCATGGCATGTTA
GCACCACCAACAATTACATCACTACCAGCAATGAATAGAAGATTCTTCCTAGATTTAGAT
ATTGTAGTAAATGGCAAATATAAAGACTCTCAGGGTAAGCTAAATGTATCTGCTGCTTTT
CGACCTTGTGATGTTGATGCAAAAATTGGCAAT---GCTCGATGTTGTCCATTTATCTGT
GGCAAAGCTGTTATGTTTAAGGATAGAAACACATGCACATCATACACTCTATCACAGGTA
TATAATAATATACTTGATGAGGATAAAAGAAGGAGGCAAGTTGTAGATGTTATGTCTGCA
ATCTTCCAAGGGCCA------------------ATAACCCTTGAAGGG---CCTCCACCA
GCTGCCATAAATGACCTTCTAAAATCAGTTAGAACTCCTGAAGTAATTAAATATTGTGAA
TATAACAAGTGGACAGTTCCTGCTGAATGT---AAAATAGAGAGAGACTTAAATGTAGCT
AACACAATCATTACAATTATGGCAAATATTATAAGCATTGCTGGTATAATTTATGTAATA
TACAAGCTGTTCTGCACCTTACAAGGGCCATATTCAGGTGAACCT---ATCAAGAAAACT
AAAGTCCCAGAA---AGAAGAGTTGTTGCTCAAGGCCCAGAAGAAGAATTTGGGCGATCA
CTTATAAAGCACAACTCATGCATTGTAACTACACAAAATGGTAAATTTACTGGTCTAGGT
ATATATGACAGAGTCCTTATTATCCCAACTCATGCTGACCCTGGTAGAGAAGTACAAATT
GATGGCATTAATACTACAGTGGAGGATTCTTATGATCTATACAACAAGGATGGAATCAAA
CTAGAGATTACAGTACTTAAATTGAAAAGAAATGAGAAATTTAAAGATATTAGGAAATAT
CTACCAGAAAATGAAGATGACTACCCAGATTGTAGTCTAGCCTTGTCAGCCAATCAACCT
GAAACCACTATAATTAATGTGGGTGATGTCATATCATATGGTAATATCTTACTTAGTGGA
AACCAAACTGCCAGAATGCTCAAGTATAACTATCCCACTAAATCAGGGTATTGTGGTGGT
ATTTTATACAAGATTGGCCAGGTTTTAGGTATTCATGTTGGGGGTAATGGAAGAGATGGT
TTTGCGGCCATGTTATTAAGATCTTATTTTTCTGAAACACAAGGACAAATAGTTACTAGA
AAATCTACTCTTGATTGCAACCTTCCTAGTATACATACTCCAAGTAAAACAAAATTGCAA
CCTAGTGTCTTTTATGATGTTTTTCCAGGCAATAAGGAGCCAGCTGTTCTCTCTGAACAT
GACCCCAGATTAGAAGTCAATTTCAAAGAAGCCTTATTTTCAAAATACAAAGGAAATAGC
CAGTGTGAATTGAATGATCACATCAAGGTAGCAATTTCACATTACTCAGCACAATTGACA
ACACTAGACATATGTCCAGATCCCATTTCTTTGGAAGACAGTGTTTTTGGTGTAGAAGGT
TTAGAAGCACTTGACCTTAACACTAGTGCAGGATTTCCATATGTGACTATGGGAATAAAG
AAGAGAGATTTAATAAATAAACAAACCAGGGACATTACTAAATTGAAAATGGCAATGGAC
AAGTATGGTGTTGATTTACCTATGGTAACCTTTCTTAAGGATGAGCTTAGGAAGAGAGAG
AAAATCTCTGCTGGGAAAACTAGGGTTATAGAAGCTAGTAGTGTGAATGATACTGTTTTA
TTCAGGACAACCTTTGGAAACCTATTCTCAAAATTTCACTTAAACCCAGGAATTGTAACA
GGATCAGCTGTTGGGTGTGACCCAGAAACATTTTGGTCAAAGATACCTGTAATGTTGGAT
GGAGAATGTATCATGGCATTTGATTATACAAATTATGATGGTAGTATTCACCCAATTTGG
TTTCAAGCTCTGAAAGAAGTTTTATCTAATCTTGGATTCGAATCTAGT---CTGATAGAT
AGATTGTGCAAATCAAAACATATTTTCAAAAACATGTATTATGAGGTTGAGGGTGGGGTT
CCATCAGGATGTTCTGGCACAAGTATATTCAATACAATGATTAATAACATTATTATTAGG
ACATTAGTTTTGGATGCATACAAGAATATTGATTTAGACAAACTCAAAATAATAGCATAT
GGAGATGATGTTATTTTCTCTTATAAATATCAACTTGACATGGAAGCAATTGCCAAAGAA
GGAACAAAGTATGGTTTGACAATAACCCCTGCTGACAAATCATGTGAATTTAAACAACTG
GATTATAGCAATGTGACTTTCTTAAAAAGAGGATTTAGACAAGATGAAAAACATCACTTC
TTAATACACCCAACTTTTCCAGTAGAGGAAATACAAGAGTCCATAAGATGGACTAAAAAA
CCATCTCAAATGCAGGAGCATGTTCTATCATTGTGTCATTTAATGTGGCATAATGGTAGA
GATATATACAAGCAGTTTGAGCAGAAGATACGCAGTGTTAGCGCTGGCCGTGCACTGTAT
GTCCCTCCTTATGACTTGCTCCTTCATGAGTGGTATGAAAAATTT---TAAATTGTTTAG
---------ATATAGAAGTAATAAAC---AATTAGTTTTTTAGTTTTAT
>A 25 FJ445123
TTAAAACTGGATCCAGGTTGTTCCCACCTGGATCTCCTACATGGAGTTGTACTCTATTAT
TCCGGTAATCTTGTACGCCAGTTTTATA------------------------------CC
CCCTAACCCCTTGTAAC-TTAGAAGTTAAGCACATA-----GACCAATAGG-CGGTG-GC
CACCCAGGTCG-CTAACGGTCAAGCA-CTTCTGTTT-TCCCGGTTAAGATTG--ATACGC
TCCA-ACAGGGCGAAAACAGTCTGAATCGTTAACCGCAAAGTGACTACGCAAAGYTTAGT
AATGCCTT-GAAGAATTTATGACTGGTCGTTCCGCTATAA--------CCCCTAGTAGAC
CTGGCAGATGAGGCTAGAAATACCCCACTGGTAACAGTGTTCTAGCCTGCGTGGCTGCCT
GCACACCC--TTTCGG-GTGTGAAGCCATATATT-TGACAAGGTGTGAAGAGCCCCGTGT
GCTCA--CTTTGAGTCCTCCGGCCCCTGAATGTGGCTAACCTTAACCCTGCAGCTAGTGT
ATGTAATCCAACATATGGCTAGTCGTAATGAGCAATTGCGGGATGGGACCAACTACTTTG
GGTGTCCGTGTTTCACTTTTT-CCTTTTATTTT--------GCTTATGGTGACAATATAT
A----TATTATATATATTGGCATCATGGGCGCACAAGTATCTAGACAGAATGTTGGAACC
CACTCCACTCAGAACTCAGTTTCAAATGGGTCAAGTTTGAATTATTTTAACATAAATTAT
TTTAAGGATGCTGCATCCAGTGGAGCCTCAAAACTTGAATTTTCACAAGACCCCAGCAAA
TTTACCGATCCAGTCAAAGATGTCTTGGAGAAAGGAATTCCAACACTACAATCCCCAACT
GTAGAGGCATGTGGTTATTCAGATAGAATAATGCAGATTACAAGAGGTGATTCTACAATA
ACATCACAAGATGTAGCCAATGCAGTTATAGGTTATGGAATCTGGCCACATTACCTGAGT
GCCGAAGATGCTACTGCTATTGACAAACCCACACAACCAGACACTTCATCTAATAGGTTT
TATACTTTAGAGAGTAAAACATGGCATGCTGATTCTAAGGGATGGTGGTGGAAGTTACCA
GATGCACTTAAAGATATGGGTATATTTGGAGAGAATATGTACTACCACTATCTTGGTAGA
AGTGGATATACAGTGCACGTTCAGTGTAATGCTAGTAAGTTCCACCAAGGGACATTACTG
GTTGTAATGATACCAGAACACCAATTGGCAAATGCAGATTCTACTAAGGTGGGAGCTGGG
TATAATTATACACATCCTGGTGAACGAGGAAGACAGGTTGGTGACGCACGTGATCCTATC
ACC---GCAGTGCAC---CCAAGTGATGATAATTGGCTTAATTTTGATGGTACTATGCTT
GGTAATGTTCTTATATTTCCACACCAATTTATTAATCTTAGGAGCAACAACTCTGCAACA
ATAATAGTTCCTTATGTAAATGCTGTTCCAATGGATTCAATGCTCAGACACAACAATTGG
AGTTTAGTGATAATACCAGTTAGTAAGCTGCAAGCTGATAAT---ACTAGTGTT---GTA
GTTCCAATCACTATATCAATAAGTCCAATGTTTGCTGAGTTCTCTGGAGCGCGAGCAAGG
------------------CCTACAAGAGCTGCTTCACAAGGCTTACCAACATTTATAACA
CCAGGTTCAGGACAATTTATGACAACTGATGATTTCCAATCACCTTCAGCCTTACCATGG
TATCATCCAACTAAGGAAATCTTAATTCCAGGAGAAGTCAAAAATCTAATAGAGATGTGC
CAAGTTGACACACTTATCCCCATTAACAACACAAATAACAAT---TTAAGAAAGGTAAAC
TTATATACCGTGGAGCTAACCAATCAACCAATGCCA------GCTCAAAAGATTTTTTCT
ATTAAAGTGGATATTGCCTCACAACCTTTAGTAAACACTATGCTTGGCCAAATTGCCAGC
TATTTCACACACTGGACTGGTAGCTTGCGCTTTAGTTTTATGTTTTGTGGCACGGCAAAC
ACAACCCTTAAACTGCTTTTAGCATACACACCACCGGGCATTGGAGAGCCACAAGATAGA
AAACAAGCTATGCTTGGTACACACATAGTCTGGGATGTCGGGTTACAATCAACAGTATCT
TTAGTAGTTCCATGGGTTAGTTCTAGTCACTTTAGATACACCTCTAGAGATGAACATTCA
GCAGCTGGATATATAACATGTTGGTACCAAACAAGTCTTGTTTTTCCCCCTAATACCCCC
AGCACAGCTGATATGTTATGCTTTGTGTCAGCTTGTAAAGACTTTTGTTTGCGCATGGCT
AGGGACACAGACATGCATGTTCAGAGTGAAGCTATTGAACAA------AATCCAATTGAA
AATTATGTAGATCAAGTACTTAATGAGGTTCTAGTCGTACCAAATATTAAAGAAAGTCAC
CCAAGCACATCAAATTCTGCCCCAATTCTAGATGCTGCTGAAACTGGACATACTAGCAAT
GTGCAACCAGAGGATACCATTGAAACTCGTTATGTTCAAACCACACAAACTAGAGATGAA
ATGAGTATTGAAAGTTTTCTTGGTAGGTCAGGGTGTGTACATACTTCAACAATTGAAACA
AAACTTAAACAT---------------------------------------------GAT
GAAAGATTTAAAACATGGAATATCAATTTACAAGAAATGGCTCAAATTAGGAGAAAGTTT
GAGATGTTTACATATGTGAGATTTGATTCAGAGATAACCCTAGTT------CCATCTATT
GCAGGACGTGGTGCAGATATAGGTCACATAGTTATGCAATATATGTATGTGCCACCTGGA
GCCCCATTGCCAACAGACAGAAAACACTTTGCATGGCAATCAAGTACTAATGCATCAATA
TTTTGGCAACATGGACAACCCTTCCCTAGATTTTCATTGCCATTTCTGAGTGTTGCATCT
GCTTATTACATGTTTTATGATGGCTATAATGGT------GATGATCACACAGCGAGATAT
GGTACCACTGTGGTTAACCGTATGGGAGCACTGTGCATGAGAATTGTCACAAATAAACAA
GTCCATGATGTTGAGGTTACAACTAACATTTACCATAAAGCTAAGCATGTAAAAGCATGG
TGCCCTAGACCACCTAGAGCTGTCCCATATAAATATGTTGACTTCAATAATTATGCAGCC
AGTGATAATGTTGACATC------------------------------------TTTATA
CAACCAAGAAACAGTTTAAAAACAGCTGGACCAAGTGACATGTATGTCCATGTTGGCAAT
TTGATATACAGAAATCTCCATCTTTTCAATTCAGAA---ATGCATGATTCAATCCTAGTG
TCACATTCCTCAGATCTAGTCATTTACCGAACAAACACAACAGGTAATGACTATATTCCT
ACTTGTGATTGCACTGATGCTACGTATTACTGTAAACATAAGGATAGATATTATCCCATT
AAAGTCACTAGTCATGATTGGTATGAAATACAAGAGAGTGAGTATTACCCTAAACATATC
CAGTATAATCTTTTGATTGGTGAGGGGCCATGTGAACCAGGTGATTGCGGTGGAAAACTA
CTATGCAAACATGGAGTAATTGGGATAGTAACTGCAGGTGGAGAGGGACATGTGGCTTTT
ATTGATCTTAGACAGTTT------CACTGTGCAGATGAACAAGGA---GTGACTGATTAT
ATCCATATGTTAGGTGAAGCTTTTGGTGCAGGTTTTGTTGACAGTGTTAAAGAGCAAATA
AATGCTATTAATCCAATTAATAAC------ATTAGCAAGAAAATAATTAAATGGCTTCTT
AGAATAATTTCTGCAATGGTTATAATTATTAGAAATTCTTCTGATCCACAAACAATTATA
GCCACATTAACTCTGATTGGATGTTCAGGTTCCCCTTGGAGATTTCTCAAGGAAAAATTT
TGTAAATGGACCCAATTAAATTACATACATAAAGAATCT---GATTCATGGCTTAAGAAA
TTTACTGAGATGTGCAATGCAGCCAGGGGATTGGAATGGATTGGAAATAAAATATCAAAA
TTTATTGAATGGATGAAATCT---ATGCTTCCTCAAGCTCAACTTAAGGTTAAGTATTTG
AGTGAGCTTAAAAAATTAAACTTTCTTGAGAAGCAGATGGAACACCTTAGAGTTGCTGAC
TCTCAAACTCAGGAAAAA------ATTAAGCATGAGATTGACACTTTACATGATCTTTCT
TGTAAATTTCTCCCACTTTATGCTAGTGAAGCAAAGAGAATTAAGATATTGCATAATAAG
TGTAGTACAATAATC------AAACAGAGAAAAAGATGTGAACCAGTTGCAGTTGTCATA
CATGGGGAACCTGGCACTGGCAAATCCATGACCACAAATTTCCTTGCTAGAATGATAACA
AAT------GATAGTGACATATACTCTTTGCCACCTGATCCCAAGTATTTTGATGGATAT
GATCAGCAAAGTGTGGTTATTATGGATGATATCATGCAGAATCCAAGTGGTGAGGATATG
ACCTTATTTTGTCAAATGGTGTCTAGTGTTACATTCATACCCCCAATGGCTGACTTACCT
GATAAAGGTAAGCCTTTTGATTCAAGATTTGTGTTATGTAGTACCAATCATAATATGTTA
GCACCACCTACAATTACCTCATTACCTGCTATGAATAGAAGATTCTTTTTTGACCTAGAT
ATTGTAGTGTGTGACAAGTACAAAGACCCACAAGGGAAACTCAATGTGTCAGCTGCCTTT
CGACCATGTGATATTGACACAAAAATTGGGAAT---GCCCGTTGCTGTCCCTTCATTTGT
GGTAAAGCTGTCGTTTTCAGAGATCGCAATACTTGCCAAACTTATACCTTGGCACAGGTG
TATAACCAAATACTTGTTGAAGACAAAAGGCGCAGGCAAGTTATTGATGTGATGGCAGCA
ATTTTCCAAGGCCCT------------------ATTACTATTGAAGGA---CCACCACCT
GCAGCAATAAATGATTTGTTAAAATCAGTTAGAACTCCAGAAGTAATTAGATATTGTGAA
GAGAATAAATGGATAGTGCCAGCTGAGTGT---AAAATTGAAAGAGACCTTAATATAGCA
AATACAATTATTACAATCATAGCCAATATTATTAGTATATCTGGGATAATTTATGTAATT
TACAAACTTTTCTGTACATTGCAAGGACCATACTCAGGTGAGCCT---AAACCAAAAACT
AAAATACCAGAG---AGGAGAGTTGTGGCTCAGGGTCCAGAAGAAGAATTTGGCAGATCA
CTTATTAAACACAATTCATGTGTGGTATCAACACAGAATGGTAAATTTACAGGTTTAGGG
ATTTATGATAGAACATTAATCTTACCAACACATGCAGATCCTGGTAATGAGATACAGATT
GATGGAATTGCAACTAAAGTAGAAGATTCCTATGACTTATATAATAAAGATGGAGTAAAG
TTAGAAATTACAGTCTTGAAACTTAAGAGAAATGAGAAGTTCAAAGATATTAGGAAATAT
ATACCAGAAAATGAAGATGACTACCCAGATTGTAATTTGGCCTTATCTGCTAATCAACCA
GAAACGACTATAATTAATGTAGGAGATGTAGTATCTTATGGTAATATCTTACTTAGTGGA
AACCAAACAGCTAGAATGCTTAAATACAATTACCCAACAAAATCAGGTTATTGTGGTGGT
ATTCTGTATAAAATTGGTCAAGTCCTTGGAATCCATGTTGGAGGAAACGGGAGGGATGGA
TTCGCTGCCATGCTGTTACGATCTTACTTTTCTGAAACACAGGGTCAAATAATCACCTCC
AAATCTACAAGTGAGTGTGGTTTGCCTAGTATTCACACACCAAATAAAACAAAATTGCAA
CCTAGTGTTTTTTATGATGTGTTTCCTGGTAGTAAAGAACCAGCTGTCCTCACAAGTAAT
GATCCTAGATTAGAGGTAGACTTTAAAGAGGCTTTGTTTTCTAAATATAAAGGAAATAAT
CAGTGCACTATGAATGATCATATTAAAGTAGCCATTTCTCACTATTCAGCACAACTGATG
ACACTAGATATTGATCCCAAACCTATATCCTTAGAAGAGAGTGTTTTTGGTATAGAAGGC
CTGGAGGCATTAGATCTTAACACTAGTGCAGGATTTCCTTATGTATCTATGGGTATTAAG
AAAAGAGATTTAATTAATAAACAAACCAAAGACCTGACAAAACTAAAGGTAGCATTGGAC
AAGTATGGTGTTGATTTACCCATGGTAACTTTCCTTAAGGATGAGCTTAGAAAGAAGGAG
AAGATCCGTGCTGGAAAGACCCGTGTAATTGAAGCTAGCAGTGTAAATGATACTATATTG
TTTAGAACAACTTTTGGCAACCTTTTCTCAAAATTTCACTTAAACCCAGGTATTATCACT
GGTTCTGCTGTGGGATGTGACCCAGAAACATTTTGGTCAAAAATACCAGTCATGTTGGAT
GGAGAGTGTATAATGGCCTTTGACTACACAAATTATGATGGAAGTATACATCCTATTTGG
TTTCAAGCCTTGAAAGAAGTGTTAATCAACTTATCATTTGAGCCAACC---TTAATAGAC
AGGTTGTGTAGATCCAAACATATCTTCAAAAACACATATTATGAGGTTGAGGGTGGGGTT
CCATCAGGTTGTTCTGGTACTAGCATATTTAATACCATGATTAATAATATAATTATAAGA
ACCTTAGTGCTAGATGCTTACAGGAACATTGATCTGGACAAGTTAAAGATTTTGGCTTAT
GGGGATGATGTAATTTTTTCCTACAAATATCAACTTGACATGGAAGCAATTGCCAAAGAA
GGTATCAAATATGGGCTAACAATAACACCTGCTGATAAATCTAATGATTTCAAGCAACTT
AATTACAATAATGTAACATTTCTGAAAAGAGGATTTAGACAGGATGAGAAACATCAATTC
CTGATACACCCAACATTTCCAATTGAAGAAATTCAAGAGTCCATACGATGGACAAAGAAA
CCATCTCAAATGCAGGAACACGTGCTATCATTGTGTCACTTAATGTGGCATAATGGCAGA
GATGTGTACAAGAAATTTGAGGAGCGTATACGTAGTGTTGGCGCTGGTCGTGCACTATAT
ATTCCTCCTTATGATTTATTGCTGCATGAGTGGTATGAAAAATTT---TAAATTGTTTAG
---------ATATAGAAATATTAAAC---ATTTAGTTTTTTAGTTTTAT
>A 28 DQ473508
TTAAAACTGGGTCTAGGTTGTTCCCGCCTAGATTACCCATGTGGTGTAGTACTCTATTAT
TACGGTAATTTTGTACGCCAGTTTTATA---------------------------TCCCC
CCCCCCCTGTTTGTAAC-TTAGAAGTTTTGAACTTGG---AGACCAATAGG-CGGTG-AT
TATCCAGATCA-TCAACGGTCAAGCA-CTTCTGTTTCCCCCGGTT-AGATTG--ATACGC
TCCA-ACAGGGCGAAAACAACTCTAATCGTTATCCGCAAGATGCCTACGCAAAGCTTAGT
ACCACCTTCGATTC-TATTTGGTTGGTCGTTCAGCTACAAAA-----CCCAGTAGTAGAC
CTGGCAGATGAGGCTAGAAATACCCCACTGGCGACAGTGTTCTAGCCTGCGTGGCTGCCT
GCACACCC---TATGG-GTGTGAAGCCAATTAGT-TGACAAGGTGTGAAGAGCCCCGTGT
GCTCA--TCTTGATTCCTCCGGCCCCTGAATGTGGCTAACCTTAAACCTGCAGCCAATGT
ACACAATCCAGTGTATTATTGGTCGTAATGAGTAATTGCGGGATGGGACCAACTACTTTG
GGTGTCCGTGTTTCTCTTTTTTACCTTTATTATT-------GCTTATGGTGACAGTATAT
G----GTATATATATATTGTCACTATGGGCGCTCAAGTATCTAGACAGAATGTTGGCACA
CACACTACACAAAATGCTGTATCAAATGGTTCTAGTTTGAATTATTTTAATATCAACTAC
TTCAAAGATGCTGCTTCAAGTGGAGCTTCAAGATTAGATTTTTCACAGGATCCCAGTAAG
TTCACTGATCCAGTCAAAGATGTCCTCACAAAAGGTATACCAACACTGCAATCACCCAGT
GTTGAAGCATGTGGTTATTCAGATAGGATCATGCAAATAACACGAGGGAATTCAACAATC
ACTTCACAAGATGTAGCAAATGCTGTCGTGGCTTATGGAGTTTGGCCCGAATACTTGCCT
AGTCAGGATGCTAGTGCAATAGACAAACCAACACACCCTGACACTTCTTCTAATAGATTT
TATACATTAGAAAGTAAAAACTGGACTGAAACTTCAAAAGGGTGGTGGTGGAAACTCCCA
GATGCTCTCAAGAACATGGGAATCTTTGGTGAGAACCTCTTTTATCATTTCCTTGGCAGA
GCTGGATACACTGTACATGTACAGTGCAATGCTAGCAAGTTTCATCAAGGTACTTTGATA
GTCGCTGCTATCCCAGAACACCAATTGGCTTTCATTTCCAAAGGTAACGTCACAGTTGGC
TACAATTATACACACCCTGGTGAGCAGGGCCGTGAGATAGGTACTTTTGGACCTAGCAGT
ACATTAGACAGACAA---CCCAGTGATGAAAATTGGCTTAACTGTGATGGCACACTTTTA
GGAAATATAACAGTATATCCACACCAGTTTATCAACCTCAGAAGCAATAATTCAGCAACA
TTAATATTACCATATGTTAATGCCGTACCTATGGATTCCATGGTTAGGCATAACAACTGG
AGTATAGTGATTATACCCATATCCAAACTAGAAACTCAA---GGAGGGACATCA---ATT
GTACCCATAACCATATCCATCAGCCCGATGTTCTCAGAATTCTCTGGGGCAAGAAAC---
---------------------------AATATCCCTCAAGGCTTGCCGGTCATGTTAACA
CCAGGGTCTGCACAATTCTTGACAACTGATGATGCTCAATCCCCATCTGCACTCCCCTAT
TTCCATCCCACCAAGGAGATATTCATCCCGGGTAGAGTAAACAATTTATCAGAAATTTGT
CAGATAGACTCAATGATACCAATAAATAACACTCATGCTGTT---AAAAACACAGTTAAT
ATGTATACTGTGGAGGTCAGGAGCCAAACATCATTG------GCTGCTGAAGTTTTTGCA
ATCCCAGCAGACATAGCCTCCCAGCCCTTAGCTACTACATTGATAGGAGAGATTGCTAGT
TATTACACACATTGGACAGGAAGTCTTAGATTTAGTTTTATGTTTTGTGGTACAGCTAAC
ACTAGTCTCAAATTACTCATAGCATATACACCACCTGGAGTTCCTAAACCAGATTCTAGA
CAGAAAGCAATGCTCTCGACTCATGTGGTGTGGGATGTTGGATTGCAATCTACTGTCTCA
TTGGTTGTTCCTTGGATATCAGCTAGTCACTACAGATACACTACTCCAGACACATACTCA
AAAGCTGGCTACATCACTTGTTGGTATCAAACAAACTTTATTGTACCACCCAGCACACCA
AACTCAGCAAACATTATATGCTTTGTTTCAGCATGTAAAGACTTTTGCTTAAGAATGGCA
AGAGATACTAATCTACATACCCAGGTTGGTGCCATAACCCAA------AATCCAGTTGAA
AAATATACTGAAGCACTACTTAATGAAGTGCTTGTTGTGCCAAACATCAATCCTAGCAAC
GCACAAACTACAAATGCAGCTCCCGCTCTCGATGCCGCTGAGACGGGGCACACAAGCCAA
ACACAACCTGAAGACATGGTTGAGACTAGGTATGTAATCACAGATCAGACCCGTGATGAA
ATGAGTATAGAGAGTTTCTTAGGTAGGTCTAGTTGCATTGCAATAATCCATACTGATGTT
GTGCATGAAACAGACAAG---------------------------TACAACCACCCAGGG
AAGAATTTTAGTAAATGGAATATCACTCTCAAAGAAATGGCCCAAATCAGAAGAAAGTGT
GAAATGTTTACATATCTCAGATTTGATTCTGAAATTACTATAGTG------GTGTCAGTT
GCAAGTAAAGGTGATGATAATGGGCATGTAGTTATGCAATATATGTATGTACCTCCAGGA
GCCCCCATCCCCACTACCAGAAATGATTACACATGGCAATCCAGTACCAATGCCTCTGTT
TTCTGGCAACAAGGACAACCATATCCCAGATTCACTATACCTTTTATGAGTATTGCCTCA
GCTTATTACATGTTTTATGATGGTTATGAA---------GATGACAATGGAACTACCTAT
GGTGCAGTGGTTACAAATCATATGGGAACACTCTGTGCTCGCATAGTAACTGAACAACAG
AAGCATGAAGTCAAAATAACCAGCATAATATTCCACAAAGCTAAACATGTCAGTGCATGG
TGCCCCAGACCTCCACGCGCTGTAGCTTATCAACATACATACAGTCCAAACTTTGTGCCT
CAGGAAGGTGATGTTGAGACTCAT------------------------ATTAAATTTAGA
ACAGATGTTAAACAGATCACAACAGTTGGTCCATCTGATCTTTATGTACATACTGGGAAT
CTTGTATATAGAAACTTACACTTGTGTGAACCAGAAAACCTAAATGACTCAACATTAATA
TGCTACTCCAGCGATCTTGTCATTTACCGAACAAACACGACAGGTAATGATGTGATCCCT
ACATGTAATTGCACAGAAGCAACTTACTACTGTAAGCATAAAGACAGGTATTACCCAATA
AATGTAAAGAAACATCAATGGTATGAGATTCAAGAATCAGAATATTACCCAAAACACATT
CAGTATAATATTTTAATTGGTGAAGGACCTTGTGAACCAGGTGATTGTGGAGGGAAACTT
TTGTGTAAACATGGGGTTATAGGCATAGTAACTGCAGGAGGTGAGAATCATGTTGCATTC
ATAGATTTGAGAGATTTC------CTAGTTGCTGAAGAGCAAGGT---GTATTAGATTAT
GTCCATACCCTTGGTGAAGCTTTTGGGGCAGGTTTTGTAGATAATATTAAGGAACAAATT
CAGACAATTAATCCAATCAATAAG------ATTACTAGCAAAATAATTAAATGGACAATT
AGAATTATCTCAGCTATTACTATTATAATCAGGAATAATGCTGACCCACATACTATTATA
GCTACCCTAGCCTTGCTAGGATGCTCAGGTTCACCCTGGAGATTCATCAAAGAAAAGGCG
TGCAACTGGTTACAATTAGTATATATCCATAAAGAATCA---GATGGTTGGATCAAAAAA
TTTACAGAGATGTGTAATGCAGCTAGGGGCCTAGAATGGTTAGGCAATAAAATATCAAAA
TTTATTGATTGGCTCAAATCA---ATGCTACCTCAGGCAAAGTTAAAGATGGAATTCATT
AAAAATTTGAAACAACTGCCATTGCTAGAAAAGCAAGTTGATGGATTGCGGTTGGCTACA
CAAAAACAACAGCAAGAC------TACATAGACATTTTAACACTGATGCTAGATTCATCA
AACAAATTCTTACCCCTGTATGCTGTTGAGAATAAACGCATTAAGGAACTTCTTAAACGA
AGTCAAATGATTCTT------CGTACATCAAAAAGAACAGAACCAGTTGGGGTGATATTC
CATGGAGAACCTGGTACTGGCAAATCCATAACTACTTCAATTCTTGCCCGCATGCTCACA
ACT------GAATCAGACATATACTCCTTGCCACCCTCCCCAAAGTACTTTGATGGGTAT
GATCAGCAAAGTGTGGTTATCATGGATGATATAATGCAAAACCCTAGTGGCGAAGATATG
TCACTGTTTTGTCAAATGGTATCATCAGTGCCATTTATACCACCCATGGCAGATCTGCCA
GATAAGGGAAAACCATTTTCTTCAGATTATGTGCTGGCGAGCACAAATCATACTCTACTC
CACCCACCAACTATAACATGTACAACAGCTATGAATAGAAGGTTTTTCCTTGACTTAGAT
ATAGTTGTTAAGGATGAATATAAACTTAGTCAAGGCAAACTTAATCTACAATGTGCTCTT
AAGCCTTGTAAT---GTAGGGAAGATTGGAAAT---GCTAAATGTTGTCCCTTGATCTGT
GGAAAAGCATTGCAATTTAAAGATAGGAATAGTGGTGATTACTTATCCCTAGCCACAGTG
TACAATAGAATCACCCAAGAGAGCAAAAATAGGAAGGACTTAACAAACTCCTTACAAGCA
ATCTTCCAGGGACCT------------------ATAGATGTGGTAAATAAACCACCTCCA
CCAGCTATAATAGACTTGCTTAAATCAGTTAGAAATCCAGATGTTATTAGATACTGTGAA
GAAAACAAATGGATAATACCCTCAGATTGC---AAGCTTGAGCGTGACTTGAATTACGCA
AATCTAATAATATCTATGTTAGCAAATGTTATTAGTATAATGGGTGTAATATATATTATA
TATAAACTGTTCTGTTCACTTCAAGGTCCATACTCAGGTGAGCCC---AAACCAATCACA
AAGAAACCAGAG---AGAAGAGTGGTTACACAGGGACCCCAGGAAGAATTTGGGAGAAGT
TTAATTAAACATAACACCTGTGTTGTAACAACAAATAACGGAAAGTTCACTGGATTAGGA
ATTTATGATAATGTTATGATCATTCCAACACATGCTGATGCAGGCAGAGAAGTGGAGATA
GATGGGATTAAAACTCAGATTGATGATGCCTATGATTTGCATAACTCCCAGGGAGTTAAA
TTGGAAATTACTGTTCTCAAATTACACAGGAATGAAAAATTTAGAGACATCAGGAAGTAC
ATACCAGAATCTGAGGATGACTATCCAGAGTGCCATTTAGCACTAGTTGCCAATCAACAG
GAACCCACCATATTAGAAGTTGGTGACTGCTGTTCATATGGAAATATACTCCTGAGTGGT
AATCAAACAGCTAGGATGATTAAATACAATTACCCAACAAAATCAGGATTTTGTGGTGGA
GTCTTATACAAAATAGGACTAGTTCTAGGTATTCATGTTGGAGGAAATGGTAGAGATGGT
TTCTCTGCAATGTTATTAAGATCATACTTTACTGAACACCAGGGTAAGATAGTATCAAAA
GCTAATGTTAAAGAATGTAATTTGTACAGTATACACACTCCATCAAATACTAAATTGCAA
CCCAGCGTTTTCCATGACATCTTCCCTGGCAGCAAAGAGCCTGCTGTTCTGTCTAGTAAG
GACCCCAGACTAGAAGTTAATTTAGATGAATCTATATTCTCAAAATATAAGGGTAATGAA
CCAGTTGAAATTACACAAAACATGCTGACAGCAGCTGCTCATTATACAGCCCAGTTATCC
ACTCTAGATATAGACTCCACACCATTAAGTCTGGAAGAGAGTGTGTATGGCATAGAAGGT
TTAGAGGCGCTGGATTTACACACTAGTGCTGGCTACCCATACACAGCATGCGGTATTAAA
AAGAAAGATTTGATACCAAAAGAT---AGGAATCTAACAAAACTTAAGTGTGCCATTGAA
AAATATGGCTTAGACTTACCCATGATAACCTTTTTGAAAGATGAACTTAGGAAACCAGAG
AAAATCAAGACTGGAAAAACCAGAATAATAGAAGCTAGTAGTTTAAATGATACAGTGCAA
TTTAGAATGGCCTTTGGTAATTTGTTTTCTAAGTTTCATCAGAACCCAGGCATTGTTACA
GGGTCTGCAGTAGGGTGTGATCCTGAAGTATTCTGGTCAAAAGTACCAGTGATGCTAGAT
GGTGAATGTCTCATGGCTTTTGATTATACAAATTATGATGGGAGTCTTAATCCAGTCTGG
TTTAAATTACTTAATAAGGTGTTAACTGATTTGGGTTTTCCAGGTGAT---TTAGTCAAT
AAATTGTGCAATTCCAGACACATATACAAAACCACTTACTATGAGGCTGAGGGTGGTATG
CCATCAGGATGTGCTGGAACTAGTATTTTCAATACCATTATTAATAATATAATAATTAGG
ACTTTGGTACTAGACACCTACAAATTCATAAATTTAGATAAACTCAAGATACTAGCATAT
GGTGATGATGTGATCTTTTCATACCCTTATGACCTTGACATGAAAGAACTTGCAAGTGAG
GGTACCAAATATGGTTTATCTATCACACCAGCTGATAAATCAGACACATTCAAGAAGTTA
GATTACAACAATGCCACCTTCCTTAAAAGGGGTTTTAAGCAAGATGAAAAATACAGTTTT
CTTATCCATCCTATTTATCCAGAAACAGAAGTTTGGGAATCCATAAGGTGGACTAAAAAC
CCCAGGAACATGCAAGAACATGTCCTATCTTTGTGTCACCTTATGTGGCATAATGGAAAG
GAAAAGTATAAACACTTTGTGGACAAGATCAGGAGTGTTAGTGCTGGTCGCGCACTCTAT
ATACCACCATATGAGGTCTTGCTCCACGAGTGGTATGAGAAGTTT---TAATCAG-----
---------ATATAGAAATTATAAAT---GATTAGTTTATAGATTTTGT
>A 29 FJ445125
TTAAAACTGGATCTGGGTTGTTCCCACCTGGATCTCCTACATGGAGTTGTACTCTATTAT
TCCGGTAATCTTGTACGCCAGTTTTATA------------------------------CC
CCTTTCCCTTTTGTAAC-TTAGAAGTTAAACACACA-----GACCAATAGG-TGATG-GC
TATCCAAGTCA-TTAACGGTCAAGCA-CTTCTGTTT-CCCCGGTTTAAATTG--ATACGC
TCCA-CCAGGGCGAAAACAATTTAAATCGTTATCCGCAAAATGACTACGCAAAGCCTAGT
AACATCTT-GAAGAACTTATGGTTGGTCGTTCCACTAAA--------CCCCATAGTAGAC
CTGGCAGATGAGGCTAGAAATACCCCACTGGAGACAGTGTTCTAGCCTGCGTGGCTGCCT
GCACACCC---TATGG-GTGTGAAGCCATATTTT-TGACAAGGTGTGAAGAGCCCCGTGT
GCTCA--TTTTGAGTCCTCCGGCCCCTGAATGTGGCTAACCTTAACCCTGCAGCTAGTGC
ATGCAATCCAGCATGTTGCTAGTCGTAATGAGCAATTGCGGGATGGGACCAACTACTTTG
GGTGTCCGTGTTTCACTTTTT-CCTTTTATTT---------GCTTATGGTGACAATATAT
ATA--GTACATATATATTGGCATCATGGGCGCTCAAGTATCCAGACAAAATGTTGGAACT
CATTCTACCCAAAATTCAGTTTCAAATGGATCGAGTTTAAATTATTTTAACATAAATTAC
TTTAAGGATGCTGCATCAAGTGGAGCCTCAAAACTTGAATTTTCTCAAGATCCTAGCAAA
TTCACTGACCCGGTGAAAGATGTTTTAGAAAAAGGTATTCCAACACTACAATCCCCTACG
GTGGAGGCATGTGGTTATTCAGATCGGATAATGCAAATTACAAGAGGTGACTCCACAATA
ACATCTCAAGATGTGGCTAATGCAGTTATAGGTTATGGAGTCTGGCCACACTATCTGAGT
GCTGAAGATGCTACTGCTATTGATAAACCTACCCAGCCAGACACCTCATCAAATAGATTT
TACACCTTGGAGAGTAAGACATGGAATAGGCAATCCAAAGGATGGTGGTGGAAATTGCCA
GATGCACTTAAAGATATGGGCATATTTGGAGAAAATATGTATTATCATTACCTTGGCAGG
AGTGGTTATACAGTACATGTCCAATGCAATGCTAGTAAGTTTCATCAAGGAACATTACTG
GTAGTGATGATACCTGAGCACCAACTGGCAAGTGTAGGTACTGATAAAGTCGGACCTGGA
TATGCTTTCACGCATCCCGGTGAGGCAGGTAGACAGATTGGCAATGTGAGTGAACCGACT
------TCAAAGCAT---CCAAGTGATGACAATTGGCTCAACTTTGATGGCACCTTACTG
GGTAATGTTCTTATATTCCCACACCAATTTATCAATTTAAGGAGCAATAATTCTGCAACA
ATAATAGTTCCTTATGTGAATGCTGTCCCAATGGATTCAATGTTAAGACATAATAATTGG
AGTTTAGTGATAATTCCAATCAGTGAATTACAAGCAGAGAATGCCACTAATGTC---ACG
GTCCCTATTACTGTATCAATTAGTCCAATGTTTGCTGAATTTTCTGGAGCACGTGCAAGG
------------------CCAGCAAGAGCTACTACACAGGGATTACCTATATATATGACA
CCAGGTTCAGGCCAGTTTATGACAACTGATGATTTCCAATCACCTTCAGCCTTACCATGG
TATCACCCAACCAAAGAAATTTTAATTCCAGGAGAAGTAAAAAATTTAATAGAAATATGT
CAAGTCGACACATTAATCCCTATCAACAATGTAAGTAGCAAT---TTGAGAAAGGTAAAT
CTTTACACTGTACAATTAACCAGTCAAACAACACCA------GCCCAGCAGGTTTTTGCC
ATTAAAGTGGATATTGCTTCACAACCTTTAGCAAATACAATGCTTGGGCAAATTGCTAGT
TACTTCACACACTGGACTGGAAGCTTGCGCTTTAGCTTTATGTTCTGTGGAACAGCAAAT
ACCACTCTCAAGCTACTTTTAGCATACACACCACCTGGTATTGGGAAGCCAGAAACTAGA
AAACAGGCTATGCTTGGTACACATATAGTTTGGGATGTTGGGTTGCAATCAACAGTATCT
TTAGTTGTCCCATGGGTTAGTGCTAGTCACTTTAGGTACACCTCTAGTGACGAACATTCA
GCAGCTGGATACATAACATGTTGGTATCAAACACAACTTGTCTTCCCTCCAAACACTCCA
AATACAGCTGATATGTTGTGTTTTGTATCAGCTTGCAAAGATTTCTGCTTACGTATGGCT
AGAGACACAGACATGCATATTCATAATGAAATTATCACACAG------AACCCAGTTGAA
AACTATGTGGATGAGGTGCTTAATGAAGTTTTAGTTGTGCCTAACATCAGGGAGAGCCAC
CCAAGCACGTCCAACTCTGCACCAATCTTGGATGCTGCTGAGACTGGACATACTAGTAAT
GTACAACCAGAAGATACCATTGAGACTCGTTATGTACAAACCTCACATACTAGAGATGAA
ATGAGCATTGAAAGTTTTCTTGGTAGATCAGGATGTATACATGTTTCAACAATAAAAGCA
AATCAGGCACAT---------------------------------------------GAC
GCCAAGTTCGATAAATGGAATGTTAACTTACAAGAAATGGCTCAAATTAGGCGCAAATTT
GAAATGTTCACATATGTGAGATTTGACTCAGAAATAACTCTGGTT------CCATGCATT
GCAGGACGTGGTAATGATATAGGTCACATAGTTATGCAGTACATGTATGTACCACCTGGA
GCTCCAGTACCAAATGACAGAAATCATTTTGCATGGCAATCAGGGACTAATGCATCAATA
TTCTGGCAACATGGTCAGCCTTTCCCAAGATTTTCATTACCATTCCTAAGTGTTGCATCT
GCTTATTACATGTTTTATGATGGTTACAATGGA------GGTGATCATACAGCAACTTAT
GGCACCACAGTGGTTAACCGGATGGGGACGCTTTGTGTCAGAATTGTTACAGGCAAACAA
GCTCATGATGTTCAAGTTACAACAAGTATCTATCATAAAGCTAAACATGTAAAGGCGTGG
TGTCCTAGACCACCAAGAGTTGTCCCATACAAGTATGTTGGCCTAACTAATTACACACTT
AAAGAAGAAGATACAGTT---------------------------------------GTG
GAATCCAGACCAAGCTTAATGACAGCTGGACCAAGTGACATGTATGTCCACGTTGGTGAC
TTAATATATAGAAATCTTCACCTTTGTAACTCAGAA---ATGCATGATTCAATCCTAATA
TCATATTCATCAGATTTAGTCATTTATCGAACAAACACCACAGGTAATGACTATATCCCT
ACTTGTGACTGTACTGATGCAACTTATTACTGTAAACATAAGGATAGGTATTATCCCATC
AAAGTCACTAGTCATGATTGGTATGAGATACAAGAAAGTGAATACTATCCAAAACACATC
CAGTATAATCTTTTAATTGGTGAAGGGCCATGTGAACCAGGTGATTGTGGAGGAAAATTA
CTATGTAAACATGGAGTAATTGGAATAATTACTGCAGGTGGGGAGGGTCATGTAGCATTC
ATTGATCTCAGGCAATTC------CATTGTGCAGATGAACAAGGA---ATAACTGATTAC
ATCCACATGTTAGGTGAAGCTTTTGGAACAGGTTTTGTTGATAGTGTCAAGGAACAAATA
AATGCCATTAACCCAATTAACAAT------ATTAGCAAGAAAATAATTAAATGGCTCCTT
AGGGTAATTTCTGCAATGGTTATAATAATTAGGAACTCTTCTGATCCACAAACAATCATA
GCCACATTAACTTTAATTGGATGCTCAGGCTCCCCTTGGAGATTTCTTAAAGAGAAATTC
TGTAAATGGACCCAATTAAATTATATACATAAGGAGTCT---GACTCATGGCTTAAGAAA
TTTACTGAGATGTGCAATGCAGCTAGAGGTTTAGAATGGATTGGAAATAAAATATCAAAA
TTTATTGAGTGGATGAAATCT---ATGCTCCCTCAAGCTCAGCTTAAGGTAAAATACTTA
AGTGAGCTTAAAAAATTAAGTTTCCTTGAGAAGCAGATGGAACATCTAAGAGTAGCAGAC
ACTCAAACTCAGGAAAAA------ATTAAACATGAAATTGACACTCTTCATGATCTTTCT
TGTAAATTCCTCCCACTTTATGCTAGTGAAGCAAAGAGAATCAAGATATTGCACAATAAG
TGTAGTACAATAATT------AAACAAAGGAAAAGATGTGAACCAGTTGCTGTTGTTATA
CATGGTGATCCTGGTACTGGTAAATCTATGACTACAAGCTTCCTAGCTAGAATGATAACG
AAC------GAAAGTGACATATACTCCTTACCACCTGACCCCAAATATTTTGATGGATAT
GACCAACAAAGTGTGGTTATAATGGATGATGTTATGCAAAATCCAAGTGGAGATGACATG
ACTTTGTTTTGTCAGATGGTGTCTAGTGTTACCTTCATACCTCCCATGGCTGATCTACCT
GATAAAGGTAAACCTTTTGACTCACGATTTGTACTATGTAGTACTAATCATAATATGTTA
GCACCTCCCACAATCACTTCATTGCCAGCCATGAACAGAAGATTCTTTTTTGATCTGGAT
ATTGTGGTGTGTGACAAGTACAAAGATTCACAAGGAAAGCTTAATGTATCAGCTGCCTTT
CAACCCTGTGATGTGGATATAAAGATTGGAAAT---GCTCGTTGTTGTCCATTTATCTGT
GGCAAAGCTGTTAATTTCAGGGATCGCAATACCTGTCAGACTTACACTTTAGCACAGGTA
TATAACCAAATACTTGCTGAAGACAAAAGGCGTAGACGAGTTATTGATGTTATGGCAGCA
ATTTTCCAGGGTCCC------------------ATTACTCTTGAAGGG---CCTCCACCT
GCAGCAATAAATGATCTATTAAAATCAGTCAGAACTCCAGAAGTGATAAAGTACTGTGAG
GAAAACAAATGGATAATACCAACTGAGTGT---AAAGTTGAGAGAGATCTTAATTTAGCA
AACACCATCATTTCAATTATTGCTAATATCATCAGTATTTCTGGAATTATTTATGTAATA
TATAAACTTTTCTGTACACTACAAGGGCCATACTCAGGTGAACCA---AAACCGAAAACA
AAGGTACCGGAG---AGGAGGGTTGTAGCCCAAGGACCGGAAGAAGAATTTGGTAGGTCA
CTTATTAAACATAATTCATGTGTTGTGTCAACTCAGAATGGTAAATTTACAGGTTTAGGA
ATTTATGATAGAACACTAATCTTACCAACACATGCAGACCCTGGTAGTGAGGTGCAAATT
GATGGAATTACAACTAAAGTAGAGGATTCTTTTGATTTATATAATAAAGATGGGGTTAAG
CTGGAGATCACAGTCTTAAAACTTAAGAGGAATGAGAAGTTCAAGGACATTAGAAAATAC
ATACCAGAAAATGAAGATGACTATCCAGATTGCAATTTGGCCCTATCTGCCAATCAACCA
GAGACTACTATAATTAATGTAGGGGATGTAGTGTCTTATGGCAACATTCTACTAAGTGGT
AATCAGACTGCTAGAATGCTTAAATATAATTACCCAACAAAATCAGGTTACTGTGGTGGT
ATTTTGTATAAGATTGGTCAAGTTCTTGGCATTCACGTAGGTGGAAATGGGAAAGATGGG
TTTGCTGCTATGTTATTAAGATCATACTTTTCTGAAACACAAGGGCAGATAATTACTTCC
AAATCTACAAGTGAATGTGGTCTGCCTAGCATTCACACACCAAGCAAAACCAAGTTGCAG
CCTAGTGTCTTTTATGATGTCTTTCCAGGTAACAAAGAACCAGCTGTCCTCTCTAGTAAT
GATCCTAGGTTAAAAGTAGATTTTAAAGAGGCCTTATTTTCAAAATATAAAGGTAACAAT
CAGTGTACTATGAATGATCATATCAGGGTGGCCATCTCCCATTATTCAGCACAACTGATG
ACATTAGACATTGATCCCAAACCTATATCTTTAGAAGAAAGTGTCTTTGGTATAGAGGGC
TTAGAAGCTTTAGATCTTAATACTAGTGCAGGGTTCCCTTACATATCCATGGGTATCAAG
AAAAGAGATTTAATCAACAAACAAACTAAGGATGTGACAAAACTCAAAATGGCATTAGAT
AAATATGGTGTTGATCTACCTATGGTTACTTTTCTCAAGGATGAACTCAGGAAGAGGGAA
AAAATTTGTGCTGGAAAGACTCGTGTGATTGAAGCCAGTAGTGTAAATGATACTATACTG
TTCAGGACAACTTTTGGCAATCTCTTCTCAAAATTTCACTTAAATCCAGGTGTTGTCACC
GGTTCTGCAGTGGGGTGTGATCCAGAAACATTTTGGTCAAAAATACCAGTGATGCTAGAT
GGGGAATGTATAATGGCTTTTGATTACACAAATTATGATGGAAGTATACACCCTATCTGG
TTCCAAGCTTTAAAGGAAGTGTTAGCAAATCTATCATTTGAACCAGCT---TTAATAGAT
AGACTGTGTAGATCTAAGCATATTTTTAAAAATACATATTATGAGGTTGAAGGAGGAATC
CCATCAGGTTGCTCTGGAACTAGCATTTTTAACACTATGATCAATAATGTGATCATTAGA
ACCCTTGTTTTAGATGCTTATAAAAACATTGATTTGGACAAATTAAAGATTCTAGCCTAT
GGGGATGATGTGATCTTTTCTTATAAATATCAGCTTGATATGGAGGCAATTGCTAAAGAA
GGCACAAAGTACGGATTAACAATAACACCCGCTGATAAATCTGATTGTTTCAAACAACTT
AATTATAATAATGTGACATTTTTGAAAAGGGGATTTAGACAGGATGAAAAACATAATTTT
CTAATACACCCTACATTTCCAGTAGAAGAGATCCAAGAGTCCATTCGATGGACAAAAAAG
CCATCTCAGATGCAGGAACATGTGCTATCGCTGTGTCATTTAATGTGGCATAATGGTAGA
GACGTGTACAAGCMGTTTGAGGATCGGATACGTAGTGTCAGCGCCGGTCGTGCACTATAT
ATCCCTCCTTATGACTTGCTTTTGCATGAGTGGTACGAAAAATTT---TAAATTGTTTAG
---------ATATAAAAGTATTAAAC---AGTTAGTTTTTTAGTTTTAT
>A 30 DQ473512
TTAAAACTGGATCCAGGTTGTCCCCACCTGGATCTCCCACAGGGAGTGGTACTCTGTTAT
TACGGTAACTTTGTATGCCAGTTTTAT------------------------------CCT
CCCCACCCCTATGTAAC-TTAGAAGTTTTACATAAA-----GACCAATAGG-TAGTA-AT
CATCCAGATTA-CTTAAGGTCAAGCA-CTTCTGTTT-CCCCGGTTGATGTTG--ATATGC
TCCA-ACAGGGCAAAAACAACAGAAATCGTTACCCGCAAAGTGCCTACGCAAAGCCTAGT
AGCACTTTAGAAGT-TGTCTGGCTGGTCGCTCCGCCATTT--------CCCCTGGTAGAC
CTGGCAGATGAGGCTAGAAATACCCCACTGGCGACAGTGTTCTAGCCTGCGTGGCTGCCT
GCACACCC---TATGG-GTGTGAAGCCATACAAT-GGACAAGGTGTGAAGAGCCCCGTGT
GCTCA--CTTTGAGTCCTCCGGCCCCTGAATGTGGCTAACCTTAACCCTGCAGCTAGGGC
ACACAATCCAGTGTGTATCTAGTCGTAATGAGCAATTGCGGGACGGGACCAACTACTTTG
GGTGTCCGTGTTTCTCTTTT-ATCCTTATGTTT--------GCTTATGGTGACAATATAT
G-------AATATATATTGACACCATGGGCGCACAGGTATCTAGACAAAATGTTGGAACT
CACTCCACACAAAATTCTGTATCAAATGGATCTAGTTTAAATTACTTCAATATCAATTAT
TTTAAGGATGCTGCCTCAAATGGGGCATCTAAATTGGACTTCACGCAAGACCCTAGTAAA
TTCACAGATCCAGTTAAAGATGTTTTGGAAAAAGGAATACCAACACTACAATCACCTACA
GTGGAAGCCTGCGGGTACTCTGATAGGATTATACAGATTACTAGAGGAGATTCAACAATA
ACTTCACAAGATGTGGCCAATGCTGTTGTTGCATACGGTGTTTGGCCACATTACTTGTCT
TCCAAAGATGCTACTGCAATTGATAAACCCTCTCGCCTTGACACATCTTCCAATAGGTTT
TACACCTTAAAGAGTATAATTTGGTCTGGAGCTTCAAAGGGATGGTGGTGGAAATTGCCG
GACGCATTGCGAGATATGGGTATTTTTGGTGAGAATATGTTTTACCATTATCTAGGTAGG
AGTGGGTATACAGTGCATGTACAGTGTAATGCAACTAAATTCCATCAAGGTACACTGATT
GTTGCAATGATACCTGAGCATCAAATTGCTAGTTTACAACACGGCAATGTAAATGTTGGA
TATAAATTCACCCATCCAGGAGAAGAGGGGAGAGAAGTCAGATCAAATAGAACTGAGTAT
CTC---GGTCAACAG---CCCACAGAAGAGTACTGGCTCAATTTTGATGGCACATTATTA
GGGAACATCACGATATTTCCTCACCAATTCATTAACTTGAGAAGCAATAACTCCGCCACA
ATAATTGTCCCATATGTCAATGCAGTCCCCATGGACTCGATGCGGAGTCACAACAACTGG
AGTCTGGTAATAATCCCAATCTGTCCTCTTGAAACAATGAGC---ACTATCACC---ACA
GTACCTATCACAATTTCCATTAGTCCAATGTGTGCAGAATTTTCTGGTGCGCGTGCAAAA
---------------------------------AGTCAAGGATTACCAGTGTTAGTTACA
CCAGGTTCAGGACAATTTTTGACAACGGATGACTACCAATCTCCGTGCGCGTTGCCGTGG
TACCATCCAACTAAAGAAATCTTTATTCCTGGTGAAGTCAAGAATTTAGTTGAGATCTGT
CAAGTGGATAGCTTGATACCAATTAATAATACAGAAGATAAT---ATCACCAGTGAAGCC
ATGTACTCCATAAAGTTACAATCATCAGTTGATCAG---------GATAAGATATTTTCC
CTTAGAACGGATATTGCTTCACAGCCTCTAGCCACTACTCTAATTGGTGAAATATCCAAT
TACTTCACACATTGGACAGGGAGTCTACGCTTCAGCTTCATGTTCTGTGGTACTGCCAAT
ACTACTGTTAAGCTACTATTAGCATATACACCACCTGGTATTGCTGAGCCTACAACAAGG
AAGGATGCAATGTTGGGTACTCATGTTATATGGGATATAGGTTTGCAATCCACAATATCA
ATGGTAGTGCCTTGGATTAGTGCTAGTCATTATAGAAATACATCACCAGATGTA---TCT
CCATCTGGATACATAACCTGTTGGTATCAAACTGGATTAGTAATACCACCTGAAACCCCC
CCCACGGCCAGATTACTGTGCTTCGTATCCGGGTGTAAAGACTTCTGCTTGCGCATGGCT
CGGGACACGAGTCTACACATGCAAAAAGGTGTGATAGAACAA------AACCCGGTTGAA
AATTTTGTAGATGAAGTTCTTAGTGAAGTTTTAGTTGTTCCAAACATTAACAGTAGTCAC
CCTACTACATCAAACTCTGCTCCGGCATTAGATGCTGCAGAAACAGGACATACTAGTAAT
GTTCAACCTGAAGATGTCATTGAAACTAGATATGTTCAAACATCACAAACAAGGGATGAA
ATGAGTTTAGAAAGCTTTCTTGGTAGATCAGGATGTATACACGAGTCTAAATTAGAACTT
GAGCTTGCACAC---------------------------------TATGATAAA------
AAGAACTTTACCACATGGAATATTAATCTTCAAGAAATGGCCCAAATTAGAAGAAAATTT
GAGCTATTCACTTACACTAGATTTGATTCTGAGATAACCTTGGTT------CCGTGTATT
TCAGCTCTCAGCCAAGATATCGGACACATTACAATGCAGTATATGTATGTTCCACCTGGC
GCTCCAATTCCCGAGAGCAGAAATGACTATGCATGGCAGTCTGGAACAAATGCATCTGTT
TTTTGGCAACACGGACAAACATACCCAAGATTCTCCCTACCATTTTTGAGTGTAGCATCT
GCTTATTACATGTTCTATGATGGATACAAT------------GAGGGAGGCACAAATTAT
GGTACAGTGAGCACAAACAACATGGGCACACTGTGTTCCAGAGTGGTAACAGAAAAACAC
ATTCATGATGTGCGCATAATGACAAGGGTCTACCACAAGGCTAAACATGTCAAAGCGTGG
TGTCCACGGCCACCTAGGGCGCTTGAGTATACCCGTGCTCATCGCACCAATTTTAAAATT
GATGGCAGGGAAGTTAAA---------------------------------TCAAGGGTT
GAACACAGAGCTAGGGTGACGACAGCTGGCCCTAGTGATATGTATGTACATGTGGGTAAC
CTCATCTACAGAAATCTCCATCTCTTTAACTCTGAA---ATGCATGATTCCATCTTAGTA
TCTTACTCATCAGATTTAATCATTTACCGAACAAACACTGTAGGTGATGATTATATTCCT
TCCTGTGATTGTACCCAAGCTACTTATTACTGTAAACATAAAAATAGATATTTTCCAATT
ACTGTCACAAGCCATGATTGGTATGAGATACAAGAAAGTGAGTATTACCCTAAGCATATA
CAGTACAATCTGCTAATTGGTGAAGGACCTTGTGAGCCAGGTGACTGTGGTGGAAAGTTA
CTGTGTAAACATGGGGTTATAGGCATTGTAACAGCTGGTGGTGACAATCATGTGGCTTTC
ATTGACCTTAGACATTTT------CACTGTGCTGAGGAGCAGGGA---ATTACAGATTAT
ATACACATGTTGGGTGAAGCATTTGGAAATGGATTTGTAGATAGTGTCAAAGAGCATGTG
CAAGCCATAAATCCAATCGGTAAT------ATTAGCAAAAAAATTATTAAATGGATGTTG
AGAGTAATATCAGCAATGGTCATAATAATCAAGAATTCTTCTGACCCGCAAACCATACTA
GCAACACTTACATTAATTGGATGTTCAGGATCCCCATGGAGGTTCCTTAGAGAAAAATTT
TGCAAGGGGACACAACTTAGTTATATACATAAGGAGTCA---GATTCATGGTTGAAAAAA
TTCACTGAGGCATGCAATGCAGCAAGAGGTCTTGAATGGATAGGAAACAAGATATCCAAA
TTCATTGAGTGGATGAAATCA---ATGCTCCCACAAGCCCAACTTAAAGTCAAGTATTTA
AATGAACTTAAAAAACTAAGCCTGTATGAGAAACAAGTTGAGAGTTTGAGAGTGGCAGAT
ATTAAGACACAGGAAAAG------ATCAAAATGGAGATTGACACCCTTCATGACTTGTCA
TGCAAATTTTTGCCACTATATGCAAGTGAGGCAAAAAGAATAAAGAATCTTCACATCAAA
TGCAACAATATTATT------AAACAAAAGAAGAGATGTGAACCAGTAGCTATAGTCATT
CATGGACCACCTGGTGCTGGAAAGTCTATAACAACAAATTTTCTGGCTAAAATGATCACA
AAT------GACAGTGATATATACTCCCTGCCCCCAGATCCAAAATATTTTGATGGTTAT
GATCAGCAAAGTGTAGTCATTATGGATGACATTATGCAAAATCCAGCTGGAGATGATATG
ACTTTGTTTTGTCAAATGGTATCTAGTGTCACTTTTATACCACCTATGGCTGATTTACCA
GATAAGGGCAAAACTTTTGACTCTAGATTTGTCTTGTGTAGCACAAATCATTCTCTTTTG
GCACCACCTACAATCACCTCACTTCCTGCTATGAATAGAAGATTCTTTTTAGATTTAGAT
ATAATAGTGCATGATCGCTTTAAGGATCCTCAAGGAAAACTTAATGTAGCAGCTGCTTTT
AGACCATGTGATGTGGACAATAAAATAGGAAAT---GCACGCTGTTGTCCATTTGTGTGC
GGCAAAGCAGTTTCTTTCAAAGACCGCAATACCTGCAACAAATATACTCTAGCACAAATC
TACAATATAATGCTTGAGGAGGATCAACGCAGAAGACAAATGGTTGATGTCATGTCAGCT
ATATTTCAAGGACCA------------------ATAGATATGAGAAAT---CCACCACCA
CCCGCCATCACTGACTTACTTCAAGCCGTCAGAACTCCTGAAGTCATTAAGTACTGTGAA
GAGAATAAGTGGGTTATTCCAGCAGAGTGC---AAGATAGAAAAGGGATTAAATCTAGCC
AACACAATTATAACAATTATTGCTAATGTTATTAGTATAGCAGGCATTATATATGTGATC
TACAAATTGTTCTGCACATTACAAGGACCTTATTCAGGAGAACCC---AAACCCAAAACT
AAGATTCCAGAA---CGGCGTGTGGTGGCTCAGGGCCCAGAGGAAGAATTTGGGCTATCC
TTGATTAAACACAATTCATGCGTTGTTACAACAGAAAATGGCAAGTTTACAGGTCTTGGT
ATACATGATAGAATCATGATTGTACCAACACACGCTGATCCGGGAAAGGAAATCCAGATT
GATGGCATAACTACAAAAGTAACTGATTCATATGACTTATATAATAAAGATGGTATCAAG
CTTGAAATAACAGTTTTAAAGTTAGATAGAAATGAGAAATTTAGAGATATCAGAAAATAT
ATACCTAGTAATGAAGATGATTACCCAGATTGTAATTTAGCCTTATTAGCAAACCAACCT
GAACCTACCATAATTAATGTTGGTGATGTTGTATCCTATGGTAATATCTTGCTTAGTGGG
AATCAAACTGCCAGAATGCTTAAATACAATTACCCAACTAAATCTGGGTATTGTGGGGGT
GTGCTATACAAAATTGGACAGGTGCTGGGGATACATGTAGGTGGAAATGGTAGAGATGGG
TTCTCAGCTATGTTACTTAGATCCTACTTTGCTGACACACAGGGTCAAATAACTTTATCA
AAAAGAACCAGTGAGTGTAACCTCCCTAGTATACACAACCCATGTAAAACCAAATTACAA
CCCAGTGTGTTCTATGATGTATTCCCTGGTTCAAAAGAACCTGCCGTATTATCTGAAAAA
GACACTAGATTGCAAGTTGACTTCAATGAGGCCTTGTTTTCAAAATATAAAGGAAATACA
CATTGCACAATGAATGACCATATGAAAATTGCATCATCACATTATGCAGCACAATTAATC
ACTCTTGATATCAATCCAAGCCCTATTACGCTTGAAGACAGTGTCTTTGGTACAGATGGT
CTGGAAGCCCTTGATCTAAATACCAGTGCAGGATTTCCATACATTACAATGGGAATTAAA
AAGAGGGATCTTATAAATAACAGGACTAAAGATATAAGTAAACTTAAAGAAGCAATTGAT
AAATATGGAGTTGATTTACCAATGGTTACTTTCTTAAAGGATGAGCTTAGAAAACCAGAG
AAAATATCAAAGGGAAAAACTAGGGTTATTGAGGCCAGCAGTGTTAATGATACTTTGTTG
TTCAGAACAACTTTTGGGAATCTTTTTTCAAAATTTCATCTGAATCCAGGAATTGTCACT
GGATCAGCAGTGGGTTGTGATCCTGAAACTTTTTGGTCAAAAATACCAGCAATGCTGGAT
GATAAATGTATCATGGCCTTTGATTATACAAACTATGATGGCAGTATACATCCTATTTGG
TTTGAAGCTCTCAAACTAGTACTTTCAGATTTATCATTCAATCCAATG---TTAATAGAC
AGGTTATGTAAATCTAAGCATATATTTAAAAATACATACTATGAAGTTGAGGGAGGTGTC
CCATCTGGGTGTTCTGGAACCAGCATATTCAATACTATGATAAATAATATTATTATAAGG
ACTTTGGTGTTAGATGCATACAAGAACATAGATTTAGATAAGCTTAAAATAATTGCTTAC
GGTGATGATGTGATATTTTCATACATTTATGAATTGGATATGGAAGCCATAGCAATGGAG
GGTGTTAAATATGGTTTAACTATAACCCCTGCTGATAAATCCACTACTTTCAGAAAACTA
GACTATAGTAATGTTACTTTTTTAAAAAGAGGATTTAAACAAGATGAAAAGTACAACTTT
TTAATTCATCCCACTTTTCCTGAGAATGAGATATTTGAATCAATTAGATGGACAAAGAAA
CCTTCACAGATGCATGAGCATGTTTTGTCTTTGTGTCATTTAATGTGGCATAACGGACGT
GACGCATACAAAGGATTCGTGGAGAAAATACGCAGTGTTAGCGCTGGACGCATGCTGTAT
ATTCCTCCATATGATTTGCTCTTGCATGAGTGGTATGAGAAATTT---TAAACAG-----
---------ATATAGAAATATTAAAC---TATTAGTTTACTAGTTTTGT
>A 31 FJ445126
TTAAAACTGGGTGCGAGTTGTTCCCACTCGCACTTCCTACGTGGAGTAGTACACTATTAT
TACGGTAATTTTGTACGCCAGTTTTATA------------------------------AC
CCTTCCCCTTTTGTAAC-TTAGAAGTTTGAACTTGA-----GACCAATAGG-TGGTG-AT
CAACCAGATCG-CCAAAGGTCAAGCA-CTTCTGTTT-CCCCGGTCAACATTG--ATATGC
TCCA-CCAGGGCAAAAACAATTGCGATCGTTACCCGCAAAGTGCCTACGCAAAGCTTAGT
AATATCTT-GAACGATATATGGTTGGTCGCTCCACTAAT--------CCCCATAGTAGAC
CTGGCAGATGAGGCTGGAAACTCCCCACTGGCGACAGTGTTCCAGCCTGCGTGGCTGCCT
GCGCACTC--TCACGA-GTGCGAAGCCATATATT-TGACAAGGTGTGAAGAGCCCCGTGT
GCTCA--CTTTGAGTCCTCCGGCCCCTGAATGTGGCTAACCTTAACCCTGCAGCTAGTGC
ATACAAACCAGTATGTGGCTAGTCGTAATGAGCAATTGCGGGACGGGACCAACTACTTTG
GGTGTCCGTGTTTCACTTTTT-CTTTT-ATGGTTT------GCTTATGGTGACAGTATAT
A------GTGTATATATTGTTACCATGGGTGCACAAGTCTCCAGACAGAATGTTGGTACG
CATTCCACACAGAATATGGTTTCAAATGGATCCAGTTTAAATTACTTCAACATAAATTAT
TTTAAGGATGCAGCCTCTAGTGGTGCTTCAAGATTGGATTTTTCACAAGACCCAAGCAAA
TTCACTGACCCAGTCAAGGATGTTCTTGAAAAGGGAATCCCAACTTTACAATCTCCTACA
GTAGAAGCATGTGGTTACTCAGACAGAATAATGCAAATTACAAGAGGTGATTCTACAATA
ACATCACAGGATGTTGCAAATGCAGTGGTAGGTTATGGAATATGGCCACACTACTTAAGT
GCAAAAGATGCTACTGCCATTGATAAACCCACGCAGCCAGACACCTCATCAAATAGATTT
TATACACTAGAGAGTAAAATATGGACACGAGATTCTAAGGGATGGTGGTGGAAGTTACCA
GATGCACTAAAAGACATGGGTATATTTGGGGAAAACATGTATTACCATTATCTTGGTAGA
AGTGGTTATACTGTGCACGTTCAGTGCAACGCTAGTAAATTCCACCAAGGGACTTTATTA
ATTATGATGATACCTGAGCATCAGCTAGCAAATGAAAACCGTACTAGAGCAGATGCTGGA
TATAACTTCACACATCCTGGTGAGTTAGGTAGGGAAGTTGGTAACAGACGCAACCCCCAT
------GACAACCTT---CCAAGTGATGACAATTGGCTTAACTTTGATGGTACTTTATTA
GGCAATGCTCTTATATATCCTCACCAATTCATTAACTTAAGGAGTAATAATTCTGCAACA
TTGATAGTCCCTTATGTGAATGCTGTTCCAATGGATTCAATGCTTAGACATAATAATTGG
AGTTTAGTGATAATTCCAATTTGTGAGTTACTAGTAGACTCTACAGTCAATGCT---ATA
GTCCCCATCACTATATCAATAAGTCCAATGTTTGCTGAATTCTCTGGAGCACGTGCAAAA
---------------------CCAGAAGCTGCCTCACAAGGCCTCCCAATTTATATGACA
CCTGGCTCAGGCCAGTTCATGACAACTGATGACTTTCAATCACCTTCAGCCTTACCATGG
TATCATCCAACCAAGGAGATTTTGATTCCGGGAGAAGTCAAAAATTTAATAGAAATGTGT
CAAGTTGATACCTTAATCCCTATTAACAATACAATGCAGAAT---TTAAGGAAGGTAAAT
ATGTACACCATACAATTGTCCAGTCAAACAGAAATG------GCCCAAGAGATCTTTGCT
ATTAAAGTAGACATTGCCTCACAACCTTTGGCAAACACCATGCTTGGAGAAATTGCAAGT
TACTTCACACACTGGACTGGTAGTTTGCGTTTCAGCTTTATGTTTTGTGGCACAGCAAAC
ACCACCCTCAAATTACTTTTGGCATACACACCACCAGGCATTGGTAAACCAAGCAGTAGG
AAACAAGCTATGCTTGGGACACACATAGTTTGGGACGTTGGATTACAATCTACAGTATCT
CTAGTTGTCCCATGGGTTAGTGCCAGCCATTTTAGATACACATCTAGGGATGAACATTCA
GCAGCTGGGTATATAACGTGTTGGTATCAAACAAATTTTGTTTTTCCCCCAAATACTCCT
AATACAGCCAACATGTTGTGTTTTGTATCAGCTTGCAAGGATTTCTGTTTACGTATGGCT
AGAGACACAGATATGCATATTCAAGATGATGCTATCACACAA------AATCCAGTTGAA
AACTATGTGGAAGAGGTTCTTAATGAAGTCTTAGTAGTACCTAATATCAAAGAAAGCCAT
CCAAGCACATCTAATTCTGCCCCAATCCTGGACGCTGCTGAAACTGGACACACTAGTAAT
GTACAACCAGAAGATACAATTGAAACTCGCTACGTGCAAACATCACAAACAAGAGATGAA
ATGAGCATTGAAAGTTTCCTTGGTAGGTCAGGATGTGTACATACTTCAATAATAGAACCA
GATGGACTCCAT---------------------------------------------GAT
AGCAAATATAAAGTATGGCACATTAATTTACAAGAGATGGCCCAGATTAGGCGAAAATTT
GAAATGTTCACATATGTAAGATTTGATTCAGAAGTGACCATAGTT------CCATGCATT
GCAGGACATGGTAGTGACATAGGCCATATAGTCATGCAATACATGTATGTACCACCTGGG
GCCCCAGTACCAACAAATAGAAAACATTTTGCATGGCAATCAGGTACTAATGCATCGATT
TTCTGGCAACATGGACAACCCTTTCCAAGATTTACATTACCCTTTTTGAGTGTCGCATCC
GCTTATTACATGTTTTATGATGGTTATGATGGA------GACAAAAGTGGAGCCAAGTAT
GGTACTACAGTAGTTAATCGCATGGGTGCACTATGCATGAGAGTTGTCACTAACAAACAA
GCTCATAAAGTTGAAATCACAACCAATATTTACCATAAGGCCAAACATGTAAAGGCATGG
TGTCCTAGGCCACCTAGAGCAGTTCCATACAGGTATGTTGGATCAACAAACTACAAACCT
GATGAAAATGAAGTTACAATC---------------------------TTTGTTAAACAC
AGGGATAATCCAAAGATTATCACAGCAGGACCAAGTGATCTGTTTGTACATGTAGGTAAT
CTAATATATAGAAATTTACACTTGTTCAACTCAGAA---ATGCATGATTCAGTGTTAGTA
TCATATTCCTCAGACTTAGTCATTTACCGCACAAACACTACAGGCAATGACTATATTCCT
ACATGTGATTGTACCCAAGCTACTTACTATTGTAAACATAAAGATAGGTATTATCCAATT
GTTGTCACCAGTCATGATTGGTATGAAATTCAAGAGAGTGAATACTACCCAAAACATATT
CAATATAATCTTTTAATTGGTGAAGGACCATGTGAGCCAGGAGACTGTGGAGGAAAGCTA
TTGTGTAAACATGGAGTGATTGGAATAATAACAGCAGGTGGGGAAGGGCATGTGGCATTC
ATCGATCTCAGACAATTC------CACTGTGCAGATGAACAGGGA---ATAACTGACTAC
ATTCACATGTTAGGTGAAGCTTTTGGATCGGGATTCGTTGATAGTGTCAAAGATCAAATA
AACGCTATCAACCCAATTAATAAC------ATCAGTAAGAAGATAATCAAGTGGTTACTC
AGGATAATTTCTGCAATGGTTATAATCATTAGAAATTCTTCTGACCCACAAACAATTGTG
GCTACACTAACATTGATTGGTTGCTCAGGTTCCCCTTGGCGATTCCTTAAAGAGAGGTTT
TGTAAATGGACTCAACTAAATTACATACATAAGGAATCT---GATTCATGGCTTAAGAAG
TTTACTGAAATGTGTAATGCAGCTAGAGGTTTGGAATGGATTGGAAATAAAATATCAAAA
TTTATTGAGTGGATGAAGTCT---ATGCTCCCCCAAGCTCAACTTAAAATCAAGTATCTG
AGCGAGCTTAAGAAACTCAGCTTTCTAGAAAAACAAATAGAATATCTGAGGGTTGCTGAT
TCCCAAACACAGGAAAAG------ATTAAATGTGAGATTGATACTTTACATGACCTCTCT
TGCAAATTTTTGCCACTCTATGCTAGTGAAGCCAAAAGAATAAAAATTCTACATAATAAA
TGTAACACAATTATC------AAACAAAGGAAAAGGTGTGAACCAGTTGCAGTTGCTATA
CATGGTGAGCCCGGTACTGGTAAGTCCATGACCACAAACTTTCTTGCTAGAATGATAACC
AAT------GATAGTGATATTTATTCTTTACCACCTGACCCCAAATATTTTGATGGATAC
GATCAACAGAGTGTGGTTATCATGGATGATATTATGCAAAATCCAAGTGGGGAGGATATG
ACCTTGTTTTGCCAAATGGTATCCAGTGTTACATTTATACCACCAATGGCTGACCTACCT
GACAAGGGCAAACCTTTTGATTCTAGATTTGTATTGTGTAGCACTAATCATAACTTGTTA
GCACCACCTACAATCACTTCATTACCGGCTATGAACAGAAGGTTCTTTTTAGATTTAGAT
ATTRTAGTATGTGATAAATATAAAGATCCACAAGGAAAGTTAAATGTGGCTGCTGCTTTT
CGACCTTGTGATGTGGATACAAAAATTGGAAAT---GCTCGCTGTTGTCCTTTCATTTGT
GGTAAAGCTGTTATTTTTAGGGATCGCAATAATTGTCAAACTTATACTCTGGCACAAGTG
TACAATCAAATACTTGCTGAAGACAAGAGACGTAGGCAAGTTGTGGATGTCATGGCAGCA
ATCTTTCAGGGGCCT------------------ATTACTCTTGAAGGG---CCCCCACCT
GCAGCAATAAATGATCTATTGAAATCAGTTAGAACTCCAGAGGTCATTAAATATTGTGAG
GATAACAAATGGATAGTGCCAACTGAGTGT---AAGATTGAGAGAGATCTTAATATTGCT
AATACCATTATTACAATTATTGCTAATATTATTAGTATTTCTGGAATAATTTATGTTATA
TATAAGCTTTTCTGTACATTACAAGGACCATATTCAGGTGAGCCC---AAGCCTAAAACC
AAGATACCAGAA---AGAAGAGTGGTAGCTCAAGGTCCAGAGGAAGAATTTGGTAGATCA
CTCATCAAACACAATTCATGTATTGTAACAACACAAAATGGTAAATTTACAGGTCTGGGT
ATCTATGATAGAACGCTAGTCTTACCAACACATGCAGATCCAGGTAATGAAATACAAATA
GATGGTATCACAACTAAGGTAGAAGATTCTTACGATCTGTTCAATAAAGATGGGATCAAA
TTGGAAATCACAGTGCTCAAACTCAAGAGAAATGAAAAGTTTAAGGATATTAGGAAGTAT
ATCCCAGAAAATGAAGATGATTATCCAGATTGCAATTTGGCTTTATCTGCTAATCAACCA
GAAACCACAATAATCAATGTTGGGGATGTAGTGTCATATGGAAATATTTTACTTAGTGGA
AATMAAACAGCAAGAATGCTCAAATATAATTATCCAACAAAATCAGGTTATTGTGGTGGA
ATTTTGTACAAAATTGGACAAGTCTTAGGGATTCATGTTGGTGGTAATGGAAGGGATGGA
TTTGCAGCCATGCTACTAAGATCATATTTTTCAGAAACACAAGGCCAAATAGTTGTCACT
AAACCTACTATTGAGTGCAATTTACCTAGTATCCACACACCCAGTAAGACTAAGTTACAA
CCTAGTGTATTTTATGATGTTTTCCCTGGTAGTAAAGAACCAGCTGTACTTTCAGAACAC
GACTCTAGGTTAGAAGTTGATTTCAAACAAGCTTTATTTTCTAAATATAAAGGTAATAGT
CAGTGTGAAATAAATGATCATGTTAAAGTGGCAATTTCTCATTATTCAGCACAACTAATG
ACATTGGATATTGACCCAAATCCAATCTCATTAGAGGATAGCGTTTTTGGTGCGGAAGGT
TTAGAAGCACTTGACCTTACTACCAGTGCTGGATTTCCCTATGTGTCCATGGGTATTAAG
AAGAGAGATTTGATTAACAAGCAAACAAAAGACATCACAAAACTTAAAATGGCACTAGAT
AAGTATGGTGTTGACTTGCCCATGGTCACATTTCTTAAAGATGAACTTAGGAAAAAAGAG
AAAATTGCCACTGGAAAGACACGTGTCATTGAAGCCAGCAGTGTAAATGACACTATTCTG
TTTAGAACAACTTTTGGGAATCTCTTTTCAAAATTTCACCTAAATCCTGGCATTGTTACT
GGTTCTGCAGTAGGTTGTGACCCAGAAACTTTTTGGTCAAAAATACCAGTAATGTTAAAT
GGCGAGTGCATAATGGCATTTGATTATACAAATTATGATGGCAGCATACATCCAATTTGG
TTTGAAGCTCTTAAAGAAGTGCTATCCAATTTAGGGTTCCAGTCTGAT---CTAATAGAT
AGATTATGCAGGTCTAAACACATTTTTAAAAATGTATATTATGAGGTAGAAGGGGGGGTG
CCATCAGGTTGTTCTGGAACAAGCATATTTAATACAATGATTAACAATATTATCATTAGG
ACACTAGTTCTGGATGCATATAAGAACATTGATTTAGATAAGCTTAAGATAATAGCTTAT
GGAGATGATGTTATCTTTTCTTATAAATATCAATTAGACATGGAAGTGATTGCAAAGGAA
GGCATTAAGTATGGACTTACAATCACTCCAGCTGATAAATCAAGTGAATTTAAGAAATTG
GATTATAATAGTGTGACTTTCTTGAAGAGAGGGTTTAAGCAAGATGAAAGGTATTCATTT
CTGATACATCCAATTTTTCCAATTGATGAAATTCATGAGTCCATTCGATGGACTAAGAAA
CCATCTCAGATGCAAGAACACGTTCTGTCACTGTGTCATTTAATGTGGCATAATGGTAGG
GATGTGTATAAGCAGTTCGAACAAAAGATACGCAGTGTGAGCGCTGGTCGCGCACTGTAT
ATCCCACCGTATGATCTGCTTTTGCATGAATGGTATGAAAAATTT---TAAGTTGTTTAG
---------ATATAGAAATAATAAAC---AATTAGTTTTTTAGTTTTAT
>A 32 FJ445127
TTAAAACTGGATCCGGGTTGTTCCCACCCGGATCTCCCACGTGGAGTTGTACACTATTAT
TACGGTAATTTTGTACGCCAGTTTTATA-------------------------------T
CCCTTACCCCAAGTAAC-TTAGAAGATAAACACACA-----GACCAATAGG-AGGTG-GT
CATCCAGATCA-CTAAGGGTCAAGCA-CTTCTGTTT-CCCCGGTCAAGGTTG--ATATGC
TCCA-ACAGGGCAAAAACAGCTGAGATCATTATCCGCAAAGTGCCTACGCAAAGCCTAGT
AACTACCTCGAAAG-TACTTGACTGGTCGCTCCGCCATA--------CCCCATGGTAGAC
CTGGCAGATGAGGCTAGAAATCCCCCACTGGTGACAGTGTTCTAGCCTGCGTGGCTGCCT
GCACACCC---TTTGG-GTGTGAAGCCAAGTAAT-GGACAGGGTGTGAAGAGTCGAGTGT
GCTCA--CTTTGAGTCCTCCGGCCCCTGAATGTGGCTAACCCTAACCCTGCAGCTAGGGC
ACACAATCCAGTGTGTATCTAGTCGTAATGAGCAATTGCGGGATGGGACCAACTACTTTG
GGTGTCCGTGTTTCTTGTTTTTCATTT-ATAATT-------GCTTATGGTGACAATATAT
A-----GTATTATATATTGGCGTCATGGGCGCTCAGGTATCCAGGCAAAACGTTGGAACT
CACTCTACACAGAATTCAGTCACAAATGGGTCTAGTTTAAATTATTTTAACATAAACTAC
TTCAAAGATGCTGCATCAAGTGGTGCATCCAAACTTGAATTTTCACAGGACCCAAGCAAA
TTTACTGATCCGGTTAAAGATGTTCTTGAAAAGGGAATACCTACTTTACAATCACCCACT
GTTGAAGCGTGTGGATATTCTGATAGAATAATCCAAATCACAAGAGGAGATTCAACAATC
ACTTCACAAGATGTAGCTAATGCAGTTGTTGCTTATGGAGTTTGGCCCCATTACCTCACC
CCACAGGACGCAACTGCCATTGATAAACCTTCTCATCCAGACACTTCATCAAATAGGTTT
TACACTCTTGAAAGTAAAAATTGGGATAGTGAGTCAAAAGGTTGGTGGTGGAAACTGCCT
GATGCATTAAAGGATATGGGGGTCTTTGGCCAAAATATGTACTACCATTTCCTTGGCAGG
AGTGGGTATACAGTTCATGTGCAGTGCAACTCAAGCAAATTCCATCAAGGAACCCTAATT
GTGGCTATGATACCTGAACACCAATTGGCAGCGGCAGAGAGGGGAAATGTCACCGCTGGA
TACAATTTCACACATCCTGGTGAAATTGGAAGGGATGTTGGAAAAACTGAACGCCAACAT
ACA---AGCAAGCAA---CCCAGTGATGACAACTGGCTCAATTTTGATGGAACACTGTTG
GGTAATATTACCATCTTTCCACACCAGTTTATTAACTTAAGAAGTAATAACTCAGCAACA
ATAATAGTGCCATATGTTAATGCTGTACCTATGGATTCCATGCTTAGACATAATAACTGG
AGTTTGGTGATTATACCTATCTGTCCACTACAATCTGAAGGAACTGTATCAACT---ACT
ATTCCAATTACTATTTCTATCAGTCCTATGTTTGCTGAGTTCTCTGGTGCACGTGCAAAG
---------------------------------AGTCAAGGTTTACCAGTACTAATGACA
CCAGGATCTGGCCAATTCATGACCACTGATGACTTTCAGTCACCTAGTGCGTTACCATGG
TTTCACCCTACCAAGGAGATATCCATACCTGGACAGGTTAGAAATTTAATAGAAATGTGT
CAGGTGGATACCATCATACCAATAAATAACACTGGTAATAAC---ACCACAAGCATTAAT
ATGTACACAGTACGGCTTGAAAGGCAGACAAATTTA------ATGGGTGAAGTTTTTGCC
ATAAACGTGGACATAGCCTCTCATCCTTTAGCAACTACATTATTAGGGGAAATTGCTGGT
TATTATACCCATTGGACAGGCAGTTTACGTTTTAGCTTTATGTTTTGTGGGTCTGCTAGT
ACTACCTTAAAGCTTCTGTTGGCATACACTCCACCAGGAATCTCAAAACCTACAACCAGG
AAGGAAGCAATGTTGGGTACTCATGTGGTTTGGGATGTTGGCTTACAATCAACTATTTCT
ATGATAGTACCTTGGGTTAGCGCTAGCCATTTTAGAAACACAACACCAGATAAGTACTCC
TTAGCAGGATTCATTACCTGTTGGTATCAAACAAATCTTGTAGTTCCTGCAGATACACCA
GCCACAGCCAACTTACTATGTTTTGTGTCCGCTTGCAAAGACTTTTGCTTGCGAATGGCT
AGAGATACCAACTTGCACAAACAAAGTGGTCCAATAACCCAA------AATCCTGTGGAG
AATTACATAGATCAAGTTTTAAATGAAGTTTTGGTAGTTCCAAACATCAAAGAAAGCAAT
CCCACAACCTCTAATTCAGCCCCAGCCTTAGATGCTGCCGAAACAGGTCATACCAGTAAT
GTTCAACCTGAAGACATGATTGAAACACGTTATGTGCAAACAACACACACTAGAGATGAG
ATGAGTCTTGAGAGCTTCTTAGGGAGGTCAGGATGTGTACATATATCCAAATTAGATATT
GATTATACCAAT---------------------------------TACAATAAAAGTGTT
AAGAATTTCACAATTTGGAAGATAAATATAAAAGAAATGGCCCAGATTAGGAGAAAATTT
GAGTTGTTTACATACACAAGGTTTGATTCTGAAATAACATTAGTA------CCTTGTATA
GCTGCAGAAAGTGACAGCATTGGTCATGTTGTTATGCAGTACATGTATGTACCACCAGGG
GCTCCTCTACCACAAGCAAGAGATGACTACACATGGCAATCTGGCACGAATGCATCTATC
TTTTGGCAGCATGGACAGGCATATCCCAGGTTTTCACTTCCATTTCTAAGTATTGCCTCT
GCATACTACATGTTTTATGATGGTTATGATGGT---------GGGCCAGATTCACAATAT
GGAACAATTGTAACAAATGATATGGGTTCCCTGTGTTCTCGTATAGTCACCGAAGAGCAC
GGATCCCGTGTTGATATTTCAACTAGGGTATATCACAAAGCTAAACACGTCAAAGCTTGG
TGCCCACGACCACCTAGGGCAGTTGAATATACACATACACATGTTACAAATTACAAACCA
AGCACAGGTGATTACACCACAGCC------------------------ATACAAACCAGA
GAGCATGTTAGAGCAGTCAAAAATGTAGGTCCTAGTGACATGTATGTCCATGTAGGTAAT
CTTATATATAGAAACCTTCATTTATTCAACTCAGAA---GCAAGTGATTCAGTGTTAATA
TCACATTCATCTGATTTAGTCATATACCGCACAAACACAACAGGTGATGACTACATACCA
ACTTGTGACTGTACAGATGCCACTTACTATTGCAGACACAAGAATAGATATTACCCCATT
AAGGTCACTAGTCATGATTGGTATGAAATACAAGAAAGTGAATATTACCCAAAACACATT
CAATATAACTTATTAATAGGTGAAGGACCTTGTGAGCCTGGTGATTGTGGTGGAAAATTA
TTGTGCAAGCATGGTGTAATAGGTATAATTACAGCTGGTGGTGAGGGTCATGTTGCATTT
ATAGATTTGAGACATTTT------CACTGTGCTGAAGAACAGGGA---ATTACTGACTAT
GTACATATGCTAGGTGAAGCTTTTGGAAATGGTTTTGTAGATAGTGTTAGGGATCAAGTT
AATGCAATAAATCCTATAAATAGT------ATAAGTAAGAAAATAATTAAATGGATGCTT
AGAATAATATCAGCTATGGTTATTATAATTAGGAATAGTTCTGACCCGCAAACAATAATT
GCTACATTAACTCTAATAGGATGTTCTGGTTCACCGTGGCGATTCTTAAAAGAAAAATTC
TGCAAATGGACACAACTAAATTATGTACACAAAGAATCA---GATTCTTGGCTTAAGAAA
TTTACTGAGATGTGCAATGCTGCCAGAGGTCTTGAATGGATAGGGAATAAAATATCCAAA
TTTATTGATTGGATGAAATCA---ATGTTGCCACAAGCACAACTTAAAGTTAAATATTTG
AGTGAGCTAAAGAAACTTAATTTATTAGAAAAACAGATTGACAATTTACGTTGTGCTGAT
ACAAAGGTGCAGGAAAAA------ATAAAATTTGAAATAGATACACTTCATGATTTGTCT
TGCAAGTTTCTGCCATTATATGCAAGTGAAGCAAAGAGAATAAAAACATTGCATAACAAA
TGCTGCAATATAATA------AAGCAAAAGAAAAGGAGTGAGCCAGTTGCCATTATGATA
CATGGACCTCCTGGCACTGGTAAATCCATAACAACCAGCTTTCTTGCCAGGATGATAACA
AAT------GAAAGTGATATCTACTCACTTCCACCGGATCCTAAATATTTTGATGGTTAT
GATCAACAGAGTGTTGTCATAATGGATGATATCATGCAGAACCCTGGTGGTGAAGATATG
TCTCTGTTTTGTCAAATGGTTTCCAGTGTAACTTTTATACCTCCAATGGCAGATTTACCT
GATAAAGGAAAACCCTTTGATTCAAGATTTGTTTTTTGCAGCACCAATCATTCACTTCTT
GCCCCTCCTACCATTACCTCACTTTCTGCAATGAATAGAAGGTTTTATTTAGATTTAGAT
ATTGTAGTAAATGAAAATTACAAAGATACCCAAGGAAAATTGWATGTCCCAAAATCTTTT
AAACCGTGTGACATAGATAATAAGATTGGAAAT---GCAAAATGTTGCCCCTTTATATGT
GGAAAAGCAGTCGTGTTCAAGGATCGGAACACGTGTCAAACATATACACTGTGTCAAATC
TATAACATGATCATTGAGGAAGACAAACGACGCAGAAGCGTTGTTGATGTTATGTCTGCA
ATTTTCCAAGGTCCC------------------ATATCTATGAATTCC---CCACCTCCA
CCTGCCATAGCTGATTTATTACAATCAGTAAGAACTCCAGAGGTTGTTAAGTATTGTGAA
TATAATAAGTGGATAATTCCAGCTGAATGT---AAAATAGAGAGAGATTTAAATCTTGCA
AACAACATAATAACAATTATTGCAAATATCATTAGTATAGCAGGTATTATATTTGTTATT
TATAAATTATTTTGCTCATTGCAAGGACCATATTCAGGTGAGCCT---AAGCCAAAAACC
AAGATTCCTGAA---AGAAGGGTAGTAGCACAAGGACCTGAGGAAGAATTTGGACGTTCA
TTAATAAAACACAATACATGTGTGATTACAACAGATAATGGAAAATTTACTGGATTGGGT
ATTTATGATAAATACATGATCATTCCAACACATGCTGATCCGGGCAAGACTGTCCAAATC
AATGGTATTATTACAAATGTTATTGACTCTTATGATTTACATAACAAAGATGGAGTTAAA
CTTGAAATTACAGTCATTAAGCTAGATAGAAATGAAAAATTCAGAGATATACGCAAGTAT
ATACCAGAGAGGGAAGATGATTATCCTGATTGTAATTTAGCACTTGTAGCAAATCAACCT
GAACCAACTATTATCAATGTAGGTGATGTGATTTCTTATGGAAACATATTACTTAGTGGA
AACCAAACAGCTAGAATGTTAAAGTACCATTACCCAACTAAATCTGGATATTGTGGTGGT
GTTTTATACAAGATAGGTAGTATAATAGGAATTCATGTAGGTGGTAATGGTAGAGACGGC
TTCTCAGCAATGCTACTTAGATCATACTTTAGTGAAACACAAGGTCAAATCACTAGCTCA
AGAAATGTTAAGGATCTTGGATACCCGACTATACACACCCCTAACAAGACTAAACTACAC
CCAAGTGTCTTTTATGATGTGTTCAAGGGCACTAAAGAACCTGCTGTTTTGTCGGAGAAG
GATCCACGTTTAGAAACTGATTTTAAAACTGCTTTATTCTCTAAATATAAAGGGAATGTT
AATTGTGAATTGAATGATCATATGAGAGTTGCTATAGCGCACTACTCAGCTCAATTAATG
ACCCTTGATATTGATCCAAGCAACATGACAATGGAAGAAAGTGTGTTTGGAACTGATGGT
TTGGAAGCATTAGACCTAAATACAAGTGCAGGGTTTCCATATATAAGTATGGGGATTAAA
AAGAGAGATCTTATCAACAACAGTACAAAGGATATATCTAAACTTAAAATAGCATTAGAT
AAATATGGAGTGGACTTGCCTATGGTTACCTTCTTAAAAGATGAGCTTAGGAAAAAAGAA
AAGATCCCATCTGGAAAAACTAGGGTTATAGAGGCTAGTAGTGTTAATGACACCATAGCA
TTTAGAATGACATATGGAAATTTGTTTGCATGTTTCCACAAAAACCCTGGAGTTGTAACT
GGTTCAGCAGTAGGGTGTGATCCTGAAACTTTTTGGTCAAAAATACCTGTGATGTTAGAT
GGTGATTGTATAATGGCATTTGATTACACAAATTATGATGGCAGTATACACCCTGTGTGG
TTTGAAGCACTGAAGGAAATCTTAAAAGACTTACAGTTTGAACATAGG---TTAATAGAT
AGATTGTGTAACTCCAAACATATATTTAAAGATTCTTATTATGAAGTTGAGGGAGGGGTG
CCTTCAGGTTGTTCAGGAACTAGCATATTCAACACAATGATTAATAATGTGATTATAAGA
ACCTTAGTCCTAGATGCCTATAAGCATATAGATCTAGATAAACTTAAGATAATAGCTTAT
GGAGATGATGTTATTTTCTCTTACAAATACCCTTTGGAAATGGAGGCAATTGCAATAGAA
GGCAAGAAATATGGTCTAACTATTACCCCTGCAGACAAATCTGATACTTTCAAGAAATTG
GATTATGATAGTGTCACATTCTTAAAAAGAGGATTCAAACAAGATTCCAAATACCCATTC
TTGATACATCCCACTTTTCCAGTAAGTGAAATTCATGAATCAATCAGATGGACAAAGAAA
CCATCCCAAATGCAGGAACATGTTCTTTCATTGTGTCACTTAATGTGGCATAATGGACGT
GATGTTTACAAAGAGTTTGAACGTGGGATTCGCAGCGTTAGCGCTGGACGTGCGTTGTAT
ATCCCACCCTATGAACTTTTACTGCATGAGTGGTATGAGAAATTT---TAA-CTTTC---
-----ATATATATAGAAGTAGTGAAT---ACTTAGTTCATTAGTTTTAT
>A 33 JN815250
------------------------------------------------------------
------------------------------------------------------------
------------------------------------------------------------
------------------------------------------------------------
------------------------------------------------------------
------------------------------------------------------------
------------------------------------------------------------
------------------------------------------------------------
-----------------------------ATGTGGCTAACCTTAACCCTGCAGCTGGTGT
GTGCAATCCAGCACATGGCCAGTCGTAATGAGTAATTGCGGGATGGGACCAACTACTTTG
GGTGTCCGTGTTTCCTGTTTTACCTTT-ATATTT-------GCTTATGGTGACAATATAT
ATA--TAACATATATATTGGCATCATGGGCGCTCAAGTTTCAAGACAGAATGTTGGTACA
CACTCTACACAGAATGCAGTTTCAAATGGATCAAGTCTGAATTATTTCAACATAAATTAT
TTTAAGGATGCTGCATCTAGCGGTGCATCAAAGCTTGAATTTTCGCAGGACCCAAGTAAG
TTCACAGACCCAGTTAAGGATGTATTGGAAAAAGGAATCCCCACTTTGCAATCTCCAACT
GTAGAGGCATGTGGATATTCAGATAGAATCATACAAATTACAAGAGGAGATTCTACAATA
ACATCACAGGATGTTGCAAATGCCGTTGTTGGTTATGGCGTGTGGCCTCATTATCTGACA
CCTCAGGATGCTACAGCTATAGACAAGCCCTCCCGACCAGATACTTCTTCTAATAGATTC
TACACCTTAGCTAGTAAGGAATGGGACTACAATTCTAAGGGATGGTGGTGGAAGCTGCCT
GATGCTCTCAAGGATATGGGAATCTTTGGTGAAAACATGTTTTACCATTTCCTTGGTAGA
AGTGGTTATACAGTACATGTACAATGCAATGCAAGCAAATTCCACCAAGGTACTTTGATT
GTTGCCATGATACCTGAGCACCAATTGGCGAGCGCAACAACTGGGAATGCCACTGCTGGG
TACAATCTTACGCATCCTGGAGAGACGGGTAGAGATGTTAGCCCGAAGGTCCGTGAGAAT
CCT---GATAAACAA---CCCAGTGATGATGCATGGCTTAATTTTGATGGTACACTATTA
GGTAATATAACTATATACCCACATCAGCTTATTAATCTGAGAAGCAACAATTCAGCTACT
ATCATTGTTCCATATGTAAATGCAGTTCCTATGGATTCAATGTTAAGACATAATAACTGG
AGTTTGGTCATAATACCAATTTGTCCATTAGAATCTATGCCAGCCTCA---------ACT
GTGCCCATTACCATCTCTATAAGCCCCATGTGTGCTGAGTTTTCTGGTGCCCGTGCTGCC
---------------------------GCAAGAAATCAAGGTTTGCCGGTGTTTATAACA
CCAGGATCTGGCCAATTTATGACAACAGATGATTTTCAATCACCTAGTGCTTTGCCCTGG
TTCCACCCTACCAGAGAGATTTCAATCCCAGGTCAAGTTAAAAACCTTGTTGAGCTTTGC
CAAGTAGATACATTGATCCCCATAAATAGTACAACTGCAAAT---AATGACAACACAAGT
ATATATACTGTGACTCTAGAAAAACAAACTAGCTTA------GCACAAGAAATATTTGCA
ATTAAAGTTGATATCGCATCCAATCCCCTTGCCACTACTTTAATTGGTGAAATAGCTAGT
TACTTTACCCATTGGACGGGTAGTGTCCGATTTAGTTTTCTTTTCTGTGGTACTGCAAAC
ACTACTCTCAAATTGTTAGTGGCTTATACACCCCCTGGAATACGTAAACCTACTAGTAGA
AAGGAAGCAATGCTTGGTACTCATGTTGTGTGGGATGTTGGTCTGCAATCAACAATGTCT
ATGGTTGTCCCTTGGGTTAGTGCTAGTCATTTTAGAAATACTACACCAGATACATATTCC
TTAGCTGGATACGTGACTTGCTGGTATCAAACTAATCTGGTGGTACCAAGCAACACGCCA
GTCACAGCCAAGATGTTGTGTTTTGTCTCAGGCTGTAAGGACTTTTGCTTGAGAATGGCC
CGTGACACAAATTTACATTTACAAAGTGGCATTATAACACAA------AATCCAGTGGAA
AATTACATAGATGAGGTATTAAATGAGGTTCTAGTGGTGCCTAACATCAGAGAGAGCAAG
CCAACCACATCAAACTCAGCGCCCGCTTTGGATGCAGCTGAGACTGGGCATACTAGCAAT
GTACAACCAGAAGACATGATTGAAACAAGATACGTACAAACATCACAAACTCTTGATGAG
ATGAGTGTAGAGAGCTTCTTAGGCAGATCTGGTTGTATTCACATATCAAAATTAGTAGTG
AAATATGAAGAT---------------------------------TATGATGAA---AAG
AAAAATTTCATGACATGGAAAATAAATCTTCAAGAAATGGCACAAATTAGGAGGAAATTT
GAAATGTTCACATATGCTAGATTTGATTCAGAGATTACCTTAGTT------CCTTCTATA
GCTGCTCAAGGAGATGATGTTGGTCATGTTGTCATGCAGTATATGTATGTCCCGCCAGGT
GCACCAGCCCCAGAAAAGAGAGATGACTACACATGGCAATCAGGGACAAATGCATCTGTC
TTCTGGCAATATGGACAAACATACCCTAGATTCTCACTGCCTTTCCTCAGCATAGCTTCA
GCATATTACATGTTCTATGATGGATATGATGGA------GACCAACCTAATTCTAGATAC
GGAAATATAGTTACTAATGATATGGGCACTTTATGTTCCAGAATAGTTACAGACAATCAT
AGGCATCCAATAGAGATAACGACAAGAGTATATCATAAAGCAAAGCATGTTAAAGTCTGG
TGCCCAAGACCACCCAGAGCTGTAGAGTATACCCATACCCATGTTACAAATTACAAATCA
ACAACTCGTGAAGTAAAG---------------------------------ACAGCTATT
AGACCAAGAGCAACAATCAAATCTGCAGGACCAAGTGACATGTATGTACATGTTGGTAAT
CTCATATATAGAAATCTGCACCTTTTCAACTCAGAC---GTTCATGACTCCATATTAGTA
TCATACTCATCAGATTTAGTCATCTATCGAACAAACACTACAGGTGATGACTATATACCA
ACTTGTGACTGTACTGATGCAACTTACTTTTGCAAACACAAGAATAGATATTATCCAATA
AAAGTCACTAGTCATGATTGGTACGAAATTCAGGAAAGTGAATACTACCCAAAACATATA
CAGTACAACTTATTGATAGGTGAAGGCCCATGTGAACCTGGTGATTGTGGCGGAAAGCTG
TTGTGCAAACATGGAGTTATTGGAATAATAACTGCAGGTGGTGAGGGGCATGTGGCATTC
ATAGATTTGAGACATTTC------CATTGTGCTGAGGAACAGGGA---ATTACTGACTAC
ATACACATGCTTGGTGAAGCATTTGGTAGTGGTTTTGTTGATAGTGTTAGAGACCAAATA
AATGCTATAAACCCAATTAACAAT------ATAAGTAGGAAAATTGTAAAATGGATTCTA
AGAATAATATCAGCAATGGTTGTAATTATTAGAAACTCGTCTGACCCTCAGACAATAATA
GCCACACTAACTCTGATTGGTTGCTCTGGATCACCATGGAGATTCCTCAAAGAGAAGTTC
TGCAAATGGACACAATTGAATTACATCCACAAAGAGTCA---GATTCTTGGTTGAAGAAA
TTTACTGAGATGTGCAATGCAGCTAGAGGCCTAGAATGGATTGGCAATAAGATATCTAAA
TTTATTGAATGGATGAAATCA---ATGCTGCCACAGGCACAACTCAAAATCAAATATCTC
AATGAACTCAAGAAGTTAAATCTTTTAGAGAAGCAAATTGAGCACTTGAGAATAGCTGAT
TCTGGTACTCAAGAGAAA------ATTAAGTGTGAGATAGACACCTTGCACGACTTATCA
TGTAAATTTCTCCCTTTATATGCTAGTGAAGCCAAAAGGATCAAAGTCCTATACAATAAG
TGTAATGTAATTATC------AAACAGAAGAAAAGGTGTGAACCAGTGGCAGTGGTTATA
CATGGGGAACCTGGGGCAGGAAAGTCTATGACCACAAACTTCCTAGCAAGAATGATAACT
AAT------GACAGTGACATATATTCACTCCCACCAGATCCCAAATACTTTGATGGCTAT
GATCAACAAAGCGTGGTCATAATGGATGACATCATGCAAAATCCAAGTGGTGACGACATG
ACTCTCTTTTGTCAAATGGTATCCAGTGTCACATTTATCCCTCCCATGGCTGACCTTCCA
GATAAAGGGAAACCTTTTGACTCCAGATTTGTTTTGTGTAGCACAAATCATAGTATGCTG
GCACCACCAACTATCACATCCTTACCAGCAATGAATAGGAGATTTTATTTAGATTTAGAT
ATTGTAGTTAGTGAAAAATACAAGGACCAGCAAGGAAAACTTAATGTTGCTGCTGCATTT
CAACCTTGCGATGTCAACACAAAAATTGGCAAT---GCTCGCTGCTGCCCATTCATATGT
GGGAAGGCAGTAATGTTCAAAGATAGGAATACTTGTCAATCATACACACTAGCACAGGTA
TACAATCATATACTTGATGAGGACAGAAGGCGCAGACAAGTCGTAGACGTCATGTCTGCG
ATCTTCCAAGGACCA------------------ATCTCTCTAGAAGGA---CCACCACCA
GCTGCAATAAGTGATCTGTTACAATCAGTTAGAACTCCAGAAGTCATCAAGTATTGTGAA
GACAATAAATGGATAGTCCCTGCTGAGTGT---AGAATAGAAAGAGACTTAAATATTGCT
AACACCATAATTACAATTATAGCAAATGTAATTAGCATCTCTGGAATCATTTATGTAATA
TATAAACTATTTTGCACATTACAGGGACCTTACTCTGGTGAGCCT---AAGCAAAAGACA
AAAATTCCTGAA---AGGAGAGTTGTTGCCCAAGGACCTGAGGAAGAATTTGGGCGATCA
CTAATCAAACA?????????????????????????????????????????????????
??????????????????????????CTTTGTGTTTGATCCAGGTAAGGAGGTTCAGATT
GATGGCATCTCCACAAAAGTTGAAGATTCTTATGACTTATACAATAAAGATGGTATCAAA
TTGGAAATCACTGTTCTTAAGCTCCAAAGAAATGAAAAATTTAGAGATATTAGGAAGTAC
ATACCTGAAAAAGAGGATGACTATCCTGAATGTAACTTAGCTTTATCTGCTAATCAACCT
GAAACCACTATAATCAGTGTTGGAGACGTTGTCTCATATGGAAACATCTTGCTCAGTGGC
AATCAAACAGCTAGGATGCTTAAGTACAATTATCCAACAAAATCAGGATATTGTGGTGGT
ATACTATACAAAATTGGTCAGGTTCTTGGCATTCATGTTGGTGGCAATGGTAGGGATGGA
TTTGCAGCAATGCTATTAAGATCTTATTTTTCTGAGACACAAGGTCAAATTACTATCTCA
AAACCAGTGGTTGAACTTGGCTTGCCTAGCATTCACACACCAAACAAAACAAAATTGCAA
CCTAGTGTTTTTCATGATGTCTTTCCTGGAAACAAAGAGCCAGCTGTTCTTACTGACAAT
GATCCCAGATTAACAGTAGACTTCAAACAGGCATTATTCTCCAAGTACAAAGGCAATAAT
GAGTGTACAATGAATGAACACATTAAAGTTGCTGTTTCCCACTATTCAGCACAATTACAC
ACACT???????????????????????????????????????????????????????
?????????????????????????????????????????????ATGATGGGCATCAAG
AAGAAAGACTTGATAGATAACCGTACTAAGGACTTAACCAAATTGAAAATAGCAATGGAT
AAGTATGGGGTTGACTTGCCTATGGTCACCTTCCTCAAGGATGAGCTTAGAAAGAAAGAG
AAAATCTCTACCGGAAAGACTCGTGTCATTGAAGCTAGCAGTGTAAATGACACCGTTTTG
TTTAGATCAGTCTATGGCAACCTTTTCTCAAAATTTCATTTAAATCCTGGTATCATCACT
GGTTCTGCAGTGGGATGTGATCCAGAGACTTTCTGGTCAAAGATACCTGTAATGTTAGAT
GGTGAGTGCATAATGGCCTTTGACTATACAAATTATGATGGCAGCATACACCCAATTTGG
TTTGATGCACTCAAATTAGTCCTAGCAAACCTTTCATTTAGAACTGAC---CTGATAGAC
AGATTGTGTAAATCAAAACACATATTCAAAGGCACATATTATGAGGTAGAGGGAGGGGTT
CCATCAGGATGCTCTGGTACAAGCATATTTAATACAATGATCAATAATGTGATTATTAGA
ACATTAGTGTTGGATGCTTACAAAAACATTGATCTGGATAAACTTAAAATTATTGCCTAT
GGAGATGATGTCATTTTCTCTTATAAATATCAGCTTGATATGGAAGCAATTGCTTTAGAA
GGTGTTAAGTATGGATTAACAATAACCCCTGCAGATAAGTCTAGCACTTTTAAGAAACTT
GACTACAACAACATAACTTTTCTAAAGAGAGGCTTTAGGCAAGATGAAAAGCATAACTTC
CTTATTCACCCAACTTTCCCAATTGATGAAATTCATGAATCAATTAGGTGGACTAAGAAA
CCATCTCAGATGCAGGAGCATGTCCTGTCATTGTGTCATTTAATGTGGCACAATGGTAGA
GATGTGTATACTCAATTTGAAAAGGGGATACGTAGTGTCAGCGCTGGTCGTGCACTATAT
ATACCTCCTTATGATTTACTTCTGCATGAGTGGTATGAAAAATTT---TAAACTGTTAA-
-------------------------------------------------
>A 34 JF781510
------------------------------------------------------------
------------------------------------------------------------
------------------------------------------------------------
------------------------------------------------------------
------------------------------------------------------------
------------------------------------------------------------
------------------------------------------------------------
------------------------------------------------------------
GCTCG--TCTTGAGTCCTCCGGCCCCTGAATGTGGCTAACCTTAACCCTGCAGCCAGTAC
ACACAAACCAGTGTGTAGCTGGTCGTAATGAGCAATTGCGGGATGGGACCAACTACTTTG
GGTGTCCGTGTTTCACTTTTTACCTTTTATTAT--------GCTTATGGTGACAATATAT
A-----GACATATATATTGACACCATGGGCGCACAGGTTTCCAGGCAGAACGTTGGTACG
CACTCAACCCAAAACACAGTTTCAAATGGTTCAAGCTTAAATTATTTTAACATCAATTAC
TTCAAGGATGCTGCATCACATGGTGCTTCTAAATTGGATTTTTCACAGGACCCAAGCAAA
TTTACTGACCCTGTTAAGGATGTGCTTGAGAAGGGCATTCCCACACTTCAATCTCCAACT
GTGGAAGCATGTGGTTATTCAGACAGGATTATACAGATAACAAGAGGAGATTCCACAATC
ACTTCTCAAGATGTGGCGAATGCAGTAGTTGGGTATGGAGTATGGCCCCACTATCTAACA
CCACAGGATGCTACAGCTATTGACAAACCCTCACGACCAGACACTTCTTCCAATAGATTT
TACACCTTAGAAAGTAAGATGTGGGATAGTTCATCAAAAGGATGGTGGTGGAAATTACCA
GATGCTCTTAAAGAAATGGGAATCTTTGGTGAAAATATGTACTATCATTTCTTGGGCCGA
AGTGGTTATACCGTACATGTCCAATGCAATGCCAGTAAATTTCATCAGGGTACACTTATT
GTGGCAATGATACCAGAACACCAATTGGCAAGTGCAACACATGGAAATGTTGCTGCTGGG
TATAACTACACACATCCGGGTGAGCGTGGCAGAGTTATTAACGTTGCCATGCGTGAGCAA
AAT---GATAAACAA---CCTAGTGATGATAATTGGCTTAATTTTGATGGTACACTATTA
GGCAATATTACAATTTACCCACATCAACTTATTAATTTGAGAAGTAACAATTCAGCTACA
ATTATTGTCCCATATGTTAATGCAGTTCCAATGGATTCTATGCTTAGACACAACAACTGG
AGTTTAGTCATAATACCTATATGCCAGCTAGAAGGAACTCCAAGC------------ACT
GTACCCATCACCATTTCCATCAGTCCGATGTGTGCTGAGTTCTCAGGGGCTAGAGCAAGA
---------------------------------AATCAAGGTCTACCAGTTATGTTAACC
CCTGGTTCTGGACAATTCATGACTACTGATGATTTTCAATCCCCTTGTGCTTTACCTTGG
TACCACCCCACTAAAGAGATATCTATCCCAGGCCAAGTTAGGAATTTAATTGAGTTATGT
CAAGTAGACACATTAATACCCATAAATAACTTAGAACAAAAT---GTCAACAATACTGAT
ATGTATTCAGTTGTATTAAACAATGAAACAGAATTA------GCAAAAGAGATTTTTGCT
ATTAAGGTTGACATTGCATCCCAACCTTTAGCTACCACCCTCATTGGTGAAATTGCAAGT
TACTACACTCATTGGACTGGTAGCCTTAGATTTAGTTTTCTGTTCTGTGGATCTGCTAAC
ACCACTCTTAAACTTCTAATAGCATACACACCACCAGGTATCAGCAAACCAACCAAGAGA
AAAGAAGCTATGTTAGGAACTCATGTTGTCTGGGATGTTGGACTACAATCCACTATGTCA
ATGGTAGTTCCCTGGGTGAGTGCTAGTCATTTCAGAAACACAACTCCTGACAAATACTCC
TTGGCTGGATACATAACTTGTTGGTATCAAACAAATCTTATAGCACCACCAAATACACCC
CAAACAGCCAGGATGTTATGCTTTGTTTCA????????????????GTTTAAGAATGGCA
AGAGATACAAATTTGCACAAGCAATCTGGACCTATAGAACAA------AATCCAGTTGAG
AATTACATAGATGAAGTACTGAATGAAGTGTTGGTTGTTCCTAACATCAAAGAAAGTCAA
GCCACTACATCGAACTCAGCCCCTGCTCTGGATGCAGCTGAGACTGGTCATACAAGTAAT
GTACAACCTGAGGATATGATTGAGACTAGATATGTACAAACATCACAAACAAGAGATGAA
ATGAGCATTGAGAGTTTTCTTGGTAGATCTGGATGCATACATTTGTCCAAATTGGTAGTA
GATTATGAAAAT---------------------------------TATAATGCAAAAACC
AAAAACTTCATGACATGGCAAATTAACTTACAGGAAATGGCACAGATTAGAAGGAAATTT
GAGATGTTTACCTATGTTAGATTTGATTCTGAGGTCACTCTAGTA------CCATCAATA
GCAGCCAAAGGTGATGATATTGGCCATGTTGTGATGCAATACATGTATGTACCACCAGGT
GCACCAATACCTGAAACCAGAGATGATTTTGCATGGCAATCTGGAACAAATGCCTCAATA
TTTTGGCAACATGGTCAAACATACCCCAGATTTTCTCTTCCTTTCTTAAGCATAGCCTCA
GCATATTACATGTTTTATGATGGATATGATGGT------GACCAGCATGACTCAAGATAT
GGCACAGTGGTCACAAATGACATGGGTACCTTATGCTCCAGAATTGTAACTGATCAACAT
CAAAACAGGGTGGAAATCACAACTAGAATTTACCACAAAGCCAAACATGTGAAGACCTGG
TGCCCA??????????????????????????????????????????????????????
??????????????????---------------------------------?????????
????????????????????????????????????????????????????????????
????????????????????????????????????---?????????????????????
????????????????????????????????????????????????????????????
????????????????????????????????????????????????????????????
????????????????????????????????????????????????????????????
???????????????????????????????????????????????????????????G
CTATGTAAGCATGGTGTCATTGGGATTATAACTGCTGGTGGTGAAGGACATGTGGCTTTT
ATTGATCTCAGACATTTC------CATTGCGCTGAAGAACAGGGC---ATAACTGATTAT
GTTCACATGCTTGGTGAGGCTTTTGGTTTGGGCTTTGTAGACAGTGTTAAGGACCAAATA
AATGCAATCAACCCAATTAATGGT------ATTAGTAAGAAAATTATTAAATGGCTATTG
AGAATAATATCAGCAATGGTGATTATAATTAGAAATTCATCAGACCCACAAACAATAATA
GCCACTTTAACATTAATTGGTTGTTCAGGATCACCATGGAGATTTCTGAAAGAGAAGTTT
TGTAAATGGACTCAACTTAATTATATCCATAAAGAATCA---GACTCATGGCTCAAGAAG
TTTACTGAAATGTGTAATGCAGCTAGAGGTTTAGAGTGGATTGGTAATAAGATATCAAAA
TTCATTGATTGGATGAAGTCT---ATGTTACCCCAAGCACAACTTAAAGTCAAATATCTC
AATGAACTAAAGAAGTTGAGTTTTCTTGAGAAACAAATGGAGCATCTTAGAGTTGCTGAC
TCCCAAACCCAAGAAAAG------ATAAAATGTGAAATTGATACCTTGCATGATTTATCT
TGTAAATTTCTTCCACTCTATGCTAGTGAGGCAAAAAGAATAAAGATTTTACATAATAGA
TGCAGCACAATCATC------AAACAGAGGAAAAGATGTGAACCAGTGGCCGTTGTTATA
CATGGTGAGCCCGGTACTGGAAAATCTATGACTACAAACTTTTTAGCAAGAATGATAACA
AAT------GATAGTGACATTTATTCCCTGCCACCAGACCCAAAGTATTTTGATGGATAT
GATCAGCAAAGTGTGGTCATTATGGATGATATCATGCAGAATCCTAGTGGAGATGACATG
ACTTTGTTTTGTCAGATGGTGTCAAGTGTGACCTTCATACCGCCAATGGCAGATTTACCA
GATAAAGGGAAACCATTTGACTCCAGATTTGTATTGTGCAGTACTAATCATAATTTGTTA
GCACCCCCCACCATAACATCTTTACCAGCAATGAATAGAAGATTTTTCCTTGATTTAGAT
ATTGTAGTATGTGAAAAATACAAAGATTCACAGGGAAAACTAAATGTTTCTGCTGCTTTC
CAACCATGTGATGTTAATACAAAGATTGGCAAT---GCCCGATGTTGTCCATTTATTTGT
GGTAAAGCAGTCAACTTCAGAGATCGAAATACATGCCAGACATACACGCTTTCACAAGTA
TATAATCAGATGCTTGAAGAGGATAAAAGGCGTAGGCAAGTCATTGATGTCATGGCAGCA
ATATTTCAAGGACCA------------------ATCTCTATGGAAGGC---CCTCCACCA
GCAGCAATAAGTGATCTGTTGCAATCAGTTAGAACCCCTGAAGTGATCAAATACTGTGAG
GAAAACAAGTGGATAATCCCAGCAGAATGT---AAAGTGGAAAGAGATTTAAATATAGCT
AACACTATTATTACAATCATAGCAAATATTATTAGTATTTCTGGAATTATCTATGTCATA
TATAAACTCTTTTGTACATTACAAGGACCCTATTCTGGAGAACCC---AAACCTAAAACA
AAAATGCCAGAA---AGAAGAGTGGTTGCACAAGGACCTGAAGAGGAGTTTGGCAGATCA
CTCATCAAACACAATTCATGTGTGGTGACTACTGAGAATGGAAAGTTCACAGGCCTAGGC
ATCTATGACAGGACATTGATTGTACCAACACATGCAGACCCTGGTAAAGAGGTGCAAATA
GATGGTATTACTACCAAGGTAGAGGATTCCTTTGATTTGTTTAATAAAGATGGTGTGAAA
TTGGAAATCACTGTACTTAAATTAAAGAGAAATGAAAAGTTTAAGGACATTAGGAAATAC
ATACCAGAACATGAAGATGATTACCCAGACTGTAATTTAGCTTTATCTGCCAATCAACCA
GAAACTACTATAATTAAAGTGGGTGATGTTGTATCATATGGAAATATCTTGCTAAGTGGC
AATCAAACAGCTAGAATGCTTAAATACAACTACCCGACTAAATCGGGATACTGTGGTGGT
ATACTATATAAAATTGGACAAGTCCTCGGCATTCATGTTGGTGGTAATGGAAGAGATGGG
TTTGCTGCAATGCTATTAAGATCTTATTTCACTGAGGCACAAGGTCAAATAACCACCTCC
AAGAGTACTACTGAGTGTAACCTACCCAGTATACACACACCAAGCAAGACAAAATTGCAA
CCTAGTGTCTTCTATGATGTATTTCCAGGTAATAAGGAACCAGCTGTCCTTTCAGACCAT
GACCCAAGGTTAAAAGTCAATTTCAATGACGCACTTTTCTCCAAATACAAAGGTAACAAT
CAGTGCACTATGAATGATCACATTAAAGTGGCCATTTCCCATTACTCAGCACAATTAACC
ACACTAGATATAGACCCAAATCCTATAACTTTAGAAGAAAGTGTCTTTGGTATAGAGGGT
TTAGAGGCACTTGACCTTAACACTAGTGCTGGATTTCCTTATGTGTCGATGGGTATAAAG
AAAAAAGATTTAATCAATAAGCAGACCAAGGATATTTCTAAATTGAAAATGGCATTAGAT
AAATATGGTGTTGATTTACCCATGGTCACATTTCTTAAAGATGAGCTTAGAAAGAAAGAA
AAGATCTCTGCAGGTAAGACCCGTGTGATAGAAGCCAGCAGTGTGAATGATACTGTATTA
TTTAGAACAACCTTTGGAAACCTCTTTTCTAAATTTCATCTCAATCCTGGAATTGTTACT
GGCTCCGCTGTGGGCTGTGATCCAGAAACATTTTGGTCAAAAATACCAGTAATGTTGGAT
GGGGACTGCATAATGGCATTTGACTATACAAATTATGATGGTAGTATACATCCAATTTGG
TTCCAAGCACTTAAACAGGTATTGAGTAACTTATCATTTGAGGCCAGT---TTAATAGAT
AGGTTATGTAATTCTAAACACATTTTTAAAAATATATACTATGAAGTTGAGGGTGGGGTT
CCATCAGGATGTTCTGGCACAAGCATATTTAACACAATGATAAATAACATCATTATTAGA
ACATTGGTCCTTGATGCATATAAAAACATTGACCTAGACAAGCTTAAGATAATAGCTTAT
GGAGATGATGTTATTTTTTCATATAAATACCAACTTGACATGGAAGCAATTGCCATGGAG
GGCACCAAATATGGATTGACAATAACCCCTGCTGACAAGTCAGATAAATTTAAACAGCTT
GATTATAACAATGTGACCTTTCTTAAAAGAGGATTCAAACAAGATGAGAAGCACAATTTC
CTAATACACCCAACTTTCCCAGTTGAAGAAATTCAGGAGTCCATTCGTTGGACAAAGAAA
CCATCTCAAATGCAAGAGCATGTCCTATCGTTGTGTCATTTAATGTGGCATAATGGTAGA
GATGTGTATAAGAAGTTTGAGGAGCGGATACGTAGTGTGAGCGCTGGTCGCGCATTATAT
ATCCCTCCCTATGACCTGCTTTTGCATGAGTGG????????????---------------
-------------------------------------------------
>A 36 DQ473505
TTAAAACTGGGAGTGGGTTGTTCCCACTCACTCCACCCATGCGGTGTTGTACACTGTTAT
TACGGTAACCTTGTACGCCAGTTTTG-----------------------------CCACC
CTTCCCCATTATGTAAC-TTAGAAGTTTGTACAACA----AGACCAATAGG-TGATA-AT
TATCCAGATTA-TCAAAGGTCAAGCA-CTTCTGTTT-CCCCGGTCGATGAGG--ATATGC
TTTACCCAAGGCAAAAACCTTAAAGATCGTTATCCCCACACTGCCTACACAGAGCCTAGT
ACCACTTTTGA-TGTAATTAGGTTGGTCGCTCCCTGCAAA-------CCCAGCAGTAGAC
CTGGCAGATGAGGCTGGACACTCCCCACTGGTGACAGTGGTCCAGCCTGCGTGGCTGCCT
GCTCACCC--TATTGG-GTGAGAAGCCTACTTAT-TGACAAGATGTGAAGAGCCGCGTGT
GCTCA--GTGTGCTTCCTCCGGCCCCTGAATGTGGCTAACCTTAACCCTGCAGCCGCTGC
CCATAATCCAATGGGTTTACGGTCGCAACGCGCAAGTGCGGGATGGGACCAACTACTTTG
GGTGTCCGTGTTTCCTATTTTTCTTTTATTTGCATT-------TTATGGTGACAATTTAT
A------GTATATAGATTGTCGTCATGGGTGCACAAGTGTCTAGACAAAATGTTGGTACA
CATTCTACACAAAATTCAGTTAGCAATGGATCTAGTCTGAACTATTTTAACATCAATTAT
TTTAAAGATGCAGCTTCAAGTGGTGCTTCCAGGTTAGATTTCTCCCAAGATCCTAGTAAA
TTTACTGATCCTGTCAAAGATGTACTGGAAAAAGGTATTCCAACACTCCAATCACCGACA
GTTGAAGCTTGTGGCTATTCAGATAGGTTGATACAGATAACCCGTGGAGATTCCACCATA
ACATCCCAAGACATTGCAAATGCAGTTGTTGGTTATGGTGTATGGCCATCATACCTAACC
CCAGATGATGCAACTGCTATTGATAAACCCACACAACCAGACACTTCATCTAACAGATTT
TATACTTTGGAGAGCCGTTCTTGGACGTCCTCTTCATCTGGCTGGTGGTGGAAATTACCT
GATGCCCTTAAAAATATGGGCATATTTGGTGAGAACATGTTTTATCACTTTCTAGGAAGA
TCTGGATACACAATACATGTGCAATGTAATTCCAGCAAATTTCACCAGGGTTTGCTGATA
GTTGCTGCCATTCCAGAACATCAATTGGCATCTGCAACAAGTGGGAATGTATCAGTGGGA
TACAACCACACCCACCCTGGTGAACAAGGTAGAGAAGTGGTGCCATCACGAAACTCCGAA
GAC---AACAAAAGA---CCTAGTGATGATAGTTGGCTAAATTTTGATGGAACTTTACTT
GGTAACTTACCTATTTACCCCCACCAATATATCAATTTGAGAACTAACAATTCAGCCACT
CTTATTTTGCCTTATGTCAATGCTGTGCCAATGGACTCTATGCTTAGACATAATAATTGG
AGTTTGGTCATAATTCCAATATGCCCTTTGCAGGTCCAGACTGGGGGAACAAAT---TCT
ATACCTATAACAGTATCAATTAGCCCTATGTTTTCAGAATTCTCAGGACCAAGAAATAAA
GTTGTGTTT------------------GGTGCCACTGAAGGTTTACCAGTCATGCTGACA
CCTGGATCTGGACAATTTTTAACAACTGATGACACACAATCCCCATCAGCATTCCCTTAT
TTTCACCCAACCAAGGAAATATTCATACCTGGACAAGTTAGGAATTTAATTGAAATGTGC
CAAGTTGATACACTCATTCCTGTTAACAATAAAGAGGAAAAT---GTAAAATCTGTGAAT
ATGTACACTGTTGATTTACGCACGCAAACTGAATTA------GCAAAAGAAGTTTTTTCT
ATACCAGTAGATGTTGCCTCACAACCACTGGCCACCACCCTCATAGGTGAACTTGCAAGT
TATTATACACACTGGACTGGCAGTTTGCGTTTTAGTTTCATGTTCTGTGGTTCTGCCAGC
TCCACCTTAAAGCTGTTGATTGCATATACTCCTCCTGGTGTTGGAAAACCCAAATCTAGA
AGAGAAGCCATGCTTGGTACACATCTAGTATGGGATGTAGGATTACAGTCCACTGCCTCG
CTGGTCGTGCCATGGGTTAGTGCTAGCCACTTTAGATTCACCACACCTGACACGTATTCC
TCAGCTGGTTACATTACATGCTGGTATCAAACCAACTTCGTAGTTCCTGCTAGCACACCA
GACAATGCTAAAATGGTGTGTATGGTTTCAGCTTGCAAAGATTTTTGTTTGAGATTAGCC
AGGGATACCAATTTGCATATGCAAGAAGGGGTGCTTACACAA------AATCCAGTTGAA
AATTACATAGATAATGTATTAAATGAAGTACTTGTAGTGCCAAACATCCAACCTAGTTCA
TCTGTGTCAAGTCATTCAGCTCCCGCCTTAGACGCTGCGGAAACTGGACATACCAGCTCT
GTCCAACCAGAGGACATGATCGAGACCAGATATGTCATAACTGATCAAACAAGAGATGAG
ACAAGTATTGAAAGCTTCTTAGGTAGGTCAGGGTGCATAGCTATGATAGAATTTAGCACA
AGTAGTGATAAAGATGAACAT---------------------------GATAAAATTGGC
AAGGGATTCAAAACATGGAAGATTAGTCTTCAAGAAATGGCACAAATTAGAAGGAAATAT
GAATTGTTTACATACACAAGATTTGACTCAGAAATAACAATAGTC------ACCGCAGCT
GCAGTGCAGGGAGATGATAGTGGGCATGTAGTATTACAATTCATGTATGTACCTCCAGGA
GCGCCTGTTCCTGTGAAGCGTGATGACTACACATGGCAATCAGGGACAAATGCATCTGTG
TTCTGGCAAGAAGGGCAACCATATCCTAGATTTACAATCCCCTTTATGAGTATTGCATCA
GCTTATTATATGTTTTATGATGGTTATGATGGT------GATAATGCCGCATCAAAATAT
GGATCTGTGGTTACTAACGACATGGGAACCATATGTGTTAGAATAGTTACATCCAACCAA
AAACATGATTTAAATATTGTATGCCGCATTTATCATAAAGCTAAACACATAAAGGCCTGG
TGCCCGCGTCCACCAAGGGCCGTTCCTTACCAACACACACATTCCACTAATTATATACCA
TACAAAGGTGAGATCACA---------------------------------ACCCAAATT
AAAACCAGACCTAATGTCTTCACTGTTGGACCATCTAGTATGTTTGTACATGTAGGTAAT
TTAATTTATAGAAACCTTCATCTCTTTAACTCTGCT---CTTGATGATTCCATTCTTGTG
TCATACTCCAGTGATCTAGTCATATACCGAACAAACACTGAAGGTGATGATGTGATCCCA
AATTGTGACTGTACTGAATGCACATATTACTGTCATCATAAGGATAGATATTTTCCTATT
AAAGTTACTCCACATGATTGGTATGAAATTCAGGAGTCAGAGTATTACCCAAAACATATC
CAGTATAATCTCTTAATTGGAGAGGGACCCTGTGAACCAGGTGATTGTGGAGGTAAACTA
TTATGTAAACATGGGGTCATAGGTATGGTTACAGCTGGTGGTGATGGTCATGTTGCTTTC
ATTGACCTCAGAAAATTC------CAATGTGCTGAAGAACAAGGA---TTGTCTGATTAT
GTGGAACACCTTGGCCAAGTTTTTGGTGTTGGCTTTGTGGATAGCATCAAGCAACAAGTA
AACTTTATTAATCCCACTAGTAAA------ATTGGCTCAAAAGTAATTAAATGGTTGCTA
AGGATAGTCTCAGCCATGATAATAATGGTGAGAAACAGTTCTGACCCTCAAACCATAATT
GCTACTCTTACCCTCCTAGGTTGCTCAGGCTCACCATGGAGATTCCTTAAAGAAAAACTC
TGTGCATGGCTTCAGCTTAGTTATGTTCATAAACAATCT---GATTCATGGCTTAAAAAA
TTCACTGAAGCGTGTAATGCAGCACGTGGATTAGAATGGATTGGACAGAAAATATCTAAA
TTCATAGATTGGATAAAGAGT---ATGTTACCACAAGCTCAATTAAAAGTTGACTACCTG
ACCAAATTAAAGCAACTTAATCTCTTAGAGAAACAAATAGAAACAATTACGCTTGCACCT
GCTAATGACCAGGAAAAA------ATATTTACTGAGATAAACACTCTCCATGATCTATCC
TTGAAATTTCTACCACTGTATGCATCTGAAGCACGCAGGATCAAAAGTCTATATATTAAA
TGTAGTAACATCATT------AAAGGAGGGAAAAGGAATGAACCAGTTGCAGTATTAATA
CATGGTTCCCCTGGTACTGGAAAATCTCTTGCCACTTCAGTTCTCGCTCGGATGCTAACT
GTT------GAGACTGATATATATTCTTTACCCCCAGATCCCAAATATTTTGATGGGTAT
GACCAACAAAGTGTTGTTATCATGGATGATATCATGCAAAACCCTAGTGGTGAAGATATG
ACCCTATTTTGCCAAATGGTATCAAGTGTTCCTTTCATACCTCCTATGGCAGATCTTCCA
GATAAAGGGAAACCATTCACATCCAAATTTGTGCTTGCAAGTACTAATCACACCATGTTG
ACACCACCAACAGTATCTTCGCTACCAGCAATGTCAAGGAGATTTTACTTTGATCTAGAT
ATTCAAGTTAAGAAGGATTAT---CTTTTAGATGGTAAGTTAGATATAGCAAAAAGTTTT
CGACCATGTGATGTTAACACTAAAATAGGTAAT---GCCAAGTGCTGCCCATTCATTTGT
GGAAAAGCTGTGGAATTTAAAGACAGAAATTCATGCACTACCTTATCCTTGTCCCAATTA
TACAACCATATTAAAGAGGAAGATAGGAGAAGAAGTAGTGCAGCACAAGCAATGGAGGCT
ATATTTCAAGGT---------------------ATAGATCTCCAATCT---CCCCCACCT
CCAGCCATAGCTGATCTTCTTAGATCTGTGAAAACACCAGAAATTATTAAATATTGTCAA
GGTAATAATTGGATTGTCCCAGCAGAGTGT---TCTATTGAAAGAGATTTAGGGATAGCA
AATATGACTATAGGTATAATAGCTAATGTAGTATCCATAGTAGGTGTTATCTACATAATT
TATAAATTATTTTGCACACTCCAAGGTCCATACTCAGGAGAGCCT---AAGCCCAAAAGT
AAAGCTCCAGAA---AGAAGGGTAGTCACTCAGGGCCCAGAAGAAGAATTTGGTCGTTCA
CTGCTCAAACATAACTGTTGTATTGTGACAACCGATAAAGGCAAATTCACAGGCCTTGGG
ATATATGATCAGGTCATGGTACTTCCAACACATTCTGATCCAGGCTCTGAAATCTTAGTG
GATGGAGTAAAAGTTAAAATTTCTGACTCTTATGACTTACATAACCATGAAGGTGTCAAA
CTAGAGATTACAGTTGTAAAGCTAGTTAGGAATGAGAAGTTCAAGGATATCAGAAAATAT
TTGCCCTCACGTGAGGATGATTACCCTGCTTGCAATCTTGCTTTACTAGCCAACCAGGAT
GAACCAACAATAATAAATGTTGGAGATGCAGAGTCTTATGGTAATATATTATTAAGTGGT
ACCAATACTGCACGAATGATCAAGTACCATTATCCAACAAAAGCTGGATATTGTGGGGGT
GTCTTATATAAGGTTGGTTCCATCCTTGGCATACATGTTGGTGGTAATGGTAGAGATGGA
TTTTCTGCAATGCTTCTTAAATCTTACTTTGGTGAAACTCAAGGCTTAATTACTAAAGAA
CTACCTGTATCTGCCAGGAACCTACCATCTATACATGTTTCATCCAAAACCCGCTTGCAA
CCCAGTGTTTTTCATGATGTTTTTCCTGGAACAAAGGAACCTGCAGTCCTAAGTAATAAT
GACCCAAGATTAGAGACTGACTTTGACACGGCACTCTTCTCAAAGTATAAAGGTAACCCT
GCTTGTGAAGTGACCACACATATGAAAATTGCTGTAGCACATTATGCAGCACAGCTATCC
ACACTAGATATAAATCCCCAGCCCCTTTCATTAGAGGAAAGTGTGTTTGGTATTGAAGGA
CTAGAGGCTTTAGACCTGAATACTAGTGCAGGGTTTCCTTATGTTTCACTAGGGATAAAA
AAGAAGGACCTTATAGATAAGAAAACAAAAGATATTACAAAACTTAAGAAAGCAATTGAT
AAGTATGGTATTGATCTACCCATGGTTACCTTCCTTAAAGATGAGCTTAGAAAGAAGGAG
AAAATAAGGGATGGCAAAACTAGAGTCATAGAAGCCAATAGTGTGAATGACACTGTACTT
TTTAGAAGTGTGTATGGAAACCTCTTTTCCGCCTTCCATAGAAACCCAGGTATAGTTACT
GGTTCAGCAGTAGGGTGTGATCCTGAAATATTCTGGTCAACCATACCTCTTATGTTAGAT
GGGGAATGTCTAATGGCTTTTGATTACTCAAATTATGATGGTAGTTTACATCCGGTTTGG
TTCAAGTGCTTGAGCATGCTTTTAGAAGATATAGGATTCTCTTCTCAA---CTTATTAAT
CAAATTTGTAATTCTAAACATATATACAAATCTAAATATTATGAAGTGGAAGGAGGCATG
CCATCTGGATGTGCAGGTACTAGTATTTTCAACACAATGATTAACAACATTATTATTAGA
ACTCTAGTACTGGATGCTTACAAAAATATAGATTTGGATAAATTGAAAATTTTGGCATAT
GGGGATGATGTTATCTTTTCTTACAACTTTAAACTTGATATGACAGTCCTTGCTAAGGAA
GGAGAGAAATATGGATTGACAATCACCCCTGCTGATAAATCTGATACCTTTCAGGAATTA
ACCTACAAGAATGTGACCTTTCTAAAAAGAGGATTCAGAGCTGATGAGCGCCATTCTTTT
CTTGTACATCCTACCTTCCCTGTGGCAGAGATCCATGACTCCATCAGATGGACTAAAAAC
CCTTCATGCATGCAGGAACACGTACTATCCTTGTGCCATTTAATGTGGCACAATGGTAAA
CACACATACCAAGAATTTGTTAAAGGTATACGCAGTGTGTCTGCTGGTCGGGCACTGTAT
ATACCAGCTTACGAAGTTCTTGAGCATGAGTGGTATGAAAAATTT---TAG---------
---------ATATAAAACCATTAAAT-GTAGTTAGTTTATTAGTTTTAT
>A 36 JN815242
------------------------------------------------------------
-------------------------G-----------------------------CCACC
CTCCCCTAACATGTAAC-TTAGAAGTTTGAACGATA----AGACCAATAGG-TGATA-AT
CATCCAGATTA-TCAAAGGTCAAGCA-CTTCTGTTT-CCCCGGTCGATGAGG--ATATGC
TTTACCCGAGGCAAAAACCTTAGAGATCGTTATCCACACACTGCCTACACAGAGCCTAGT
ACCACTTTTGA-CGTAACTAGGTTGGTCGCTCCCTGCAAA-------CCCAGCAGTAGAC
CTGGCAGATGAGGCTGGACGTTCCCCACTGGCGACAGTGGTCCAGCCTGCGTGGCTGCCT
GCTCACCC--TATTGG-GTGAGAAGCCTACTTAT-TGACAAGGTGCGAAGAGCCGCGTGT
GCTCA--GTGTGCTTCCTCCGGCCCCTGAATGTGGCTAACCTTAACCCTGCAGCCGCTGC
CCATAATCCAATGGGTTTACGGTCGTAACGCGTAAGTGCGGGATGGGACCAACTACTTTG
GGTGTCCGTGTTTCTTATTTTTCCTTTATTTGCATT-------TTATGGTGACAATTTAT
------GGTATATAGATTGTCATCATGGGTGCACAAGTATCTAGACAAAATGTTGGTACA
CATTCTACACAAAATTCAGTGAGCAATGGATCAAGTCTAAATTATTTTAATATTAATTAT
TTTAAAGATGCAGCATCAAGTGGTGCCTCCAGATTGGATTTTTCTCAAGACCCTAGTAAG
TTTACTGACCCTGTTAAAGATGTACTAGAAAAAGGTATCCCAACACTCCAATCACCAACA
GTTGAAGCTTGTGGTTATTCAGATAGGTTAATACAAATAACCCGTGGAGACTCCACTATA
ACATCTCAAGACATTGCAAATGCAGTTGTTGGTTATGGTGTATGGCCATCATACCTAACC
CCGGAT??????????????????????????????????????????????????????
????????????????????????????????????????????????????????????
????????????????????????????????????????????????????????????
????????????????????????????????????????????CCAGGGTTTACTAATA
GTTGCTGCTATTCCAGAGCATCAATTGGCATCTGCAACAAGTGGGAATGTATCAGTAGGG
TATAATCACACCCATCCAGGTGAGCAAGGTAGAGAAGTGGTGCCATCACGAAATTCTGAT
GAT---AACAAAAGG---CCTAGTGATGATAGTTGGCTAAATTTTGATGGGACTTTACTT
GGCAACTTACCCATTTACCCACATCAATATATCAACTTGAGGACCAACAACTCAGCCACT
CTCATTTTACCTTATGTCAATGCTGTGCCAATGGACTCTATGCTTAGACATAATAATTGG
AGTCTAGTCATTATTCCAATATGTCCTTTGCAAGTTCAGGCTGGGGGGACAAAT---TCC
ATACCCATAACAGTGTCAATTAGCCCCATGTTTTCAGAATTCTCAGGACCAAGAAATAAA
GTCACATTT------------------GGTGCTACTGAAGGCTTACCAGTCATGCTTACA
CCTGGATCTGGACAATTTTTAACGACTGATGACACACAATCTCCATCAGCATTTCCATAC
TTTCACCCAACCAAGGAGATATTTATACCTGGACAAGTCAGAAACTTGATTGAAATGTGC
CAAGTTGATACACTCATTCCCGTTAACAATAAAGAGGAAAAT---GTAAAATCTGTAAAT
ATGTACACTGTTGATTTACGCACTCAAACTGAATTA------GCAAAAGAAGTCTTTTCC
ATACCAGTGGATGTCGCC??????????????????????????????????????????
????????????????????????????????????????????????????????????
????????????????????????????????????????????????????????????
????????????????????????????????????????????????????CTGCCTCT
CTGGTAGTACCATGGGTTAGTGCTAGTCATTTTAGATTCACCACACCTGATACATATTCT
TCAGCTGGTTACATTACATGCTGGTATCAGACCAATTTTGTAGTTCCTGCTAGTACACCA
GACAATGCTAAAATGGTGTGTATGGTTTCAGCTTGTAAAGACTTTTGCTTAAGATTAGCT
AGGGATACCAATCTACACATGCAAGAAGGGGTGCTTACACAA------AACCCAGTTGAA
AATTACATAGATAATGTGTTAAATGAGGTGCTTGTAGTGCCAAATATCCAGCCTAGTTCA
TCTGTATCAAGCCATTCAGCCCCTGCCCTAGATGCTGCAGAAACTGGACATACTAGCTCC
GTCCAACCAGAGGATATGATTGAAACCAGATATGTCATAACTGATCAAACAAGAGATGAA
ACAAGTATTGAGAGTTTTTTAGGTAGGTCAGGATGTATAGCTATGATAGAATTCAGTACA
AGTAGTGATAAAGATGAACAT---------------------------GATAAAATTGGT
AAGGGATTTAAAACATGGAAAATTAGTCTTCAAGAAATGGCACAAATCAGAAGAAAATAT
GAATTGTTTACATACACAAGATTTGATTCAGAAATCACAATAGTC------ACCGCAGCA
GCAGTACAAGGAGATGACAGTGGGCATGTAGTATTGCAATTCATGTATGTGCCTCCTGGA
GCACCCGTCCCTGTAAAACGTGATGACTACACATGGCAATCAGGAACAAATGCATCTGTG
TTTTGGCAAGAAGGGCAACCATATCCTAGATTTACAATTCCCTTTATGAGTATTGCATCA
GCTTATTATATGTTTTATGATGGTTATGATGGT------GATAATGCTGCATCAAAATAT
GGGTCTGTGGTCACTAATGACATGGGGACCATATGTGTTAGAATAGTTACATCTAACCAG
AAACATGATTTAAATATCGTGTGCCGCATTTATCACAAAGCCAAACACATAAAGGCCTGG
TGTCCACGTCCACCAAGAGCCGTTCCTTACCAACACACACATTCCACTAATTATATACCA
TCCAAAGGTGAGATTACA---------------------------------ACCCAAATT
AAGACCAGACCTAATGTTTTCACTGTTGGACCTTCCAGCATGTTTGTACATGTGGGTAAT
TTAATTTATAGAAATCTCCATCTTTTTAACTCTGCT---CTTGATGATTCCATCCTTGTG
TCTTATTCCAGTGATCTAGTCATATACCGAACAAACACTGAAGGTGATGATGTGATCCCA
AATTGTGATTGTACTGAATGTACATATTATTGTCATCACAAAGATAGATATCTCCCCATC
AAAGTTACCCCACATGATTGGTATGAAATTCAAGAGTCAGAGTATTACCCAAAACACATT
CAGTATAATCTCCTAATTGGAGAGGGACCTTGTGAACCAGGTGACTGTGGGGGTAAATTA
CTATGTAAACACGGGGTCATAGGCATGATTACAGCTGGTGGTGATGGTCATGTTGCTTTC
ATCGACCTTAGGAAATTT------CAATGTGCTGAAGAACAAGGG---TTATCTGATTAT
GTGGAACACCTTGGTCAAGTCTTTGGTGTTGGTTTTGTAGATAGTATCAAACAACAAGTA
AATTTTATTAATCCCACTAGCAAA------ATTGGTTCAAAAGTAATTAAATGGCTGCTG
AGGATAGTCTCAGCTATGATAATAATGGTAAGAAATAGTTCTGACCCTCAAACTATAATT
GCTACCCTTACCCTCTTAGGCTGTTCAGGTTCACCATGGAGGTTCCTTAAAGAGAAACTC
TGTGCATGGCTTCAACTCAGTTATGTACATAAACAATCT---GACTCATGGCTTAAAAAA
TTTACTGAAGCGTGTAATGCAGCACGTGGATTAGAATGGATTGGACAAAAAATATCTAAA
TTCATAGATTGGATAAAGAGT---ATGTTACCACAAGCTCAATTAAAGGTTGATTATCTG
ACTAAGCTAAAACAACTTAATCTCTTAGAGAAACAAATAGAGTCAATCAGGCTTGCACCT
GCTAACGATCAGGAAAAA------ATATTTACTGAAATAAATACTCTCCATGATCTGTCC
TTGAAATTTTTACCACTGTACGCATCTGAAGCGCGC????????????????????????
???????????????------???GGAGGGAAGAGAAATGAACCAGTTGCAGTATTAATA
CATGGTTCTCCTGGTACTGGAAAATCTCTTGCTACTTCAGTTCTTGCTCGGATGCTGACT
GTT------GAAACTGACATATATTCTTTACCCCCAGATCCCAAATATTTTGATGGGTAT
GATCAACAGAGTGTTGTTATCATGGATGATATTATGCAAAATCCTAGTGGTGAAGATATG
ACCCTATTCTGTCAAATGGTATCAAGTGTTCCTTTCATACCTCCTATGGCAGATCTTCCA
GATAAAGGGAAACCATTTACATCTAAATTTGTACTTGCGAGTACTAACCATACCATGTTA
ACACCACCAACAGTATCTTCACTTCCAGCAATGTCAAGGAGATTTTACTTTGATTTAGAT
ATTCAGGTTAAGAAAGATTAT---CTCTTAGATGGTAAGTTAGATATAGCAAAAAGTTTT
AGACCATGTGATGTTAACACCAAAATAGGTAAT---GCTAAGTGCTGCCCATTCATTTGT
GGAAAAGCTGTGGAATTTAAAGACAGAAACTCATGCACTACTTTATCCTTGTCTCAGTTA
TACAACCACATCAAGGAAGAAGACAAGAGAAGAAGTAGCGCGGCACAAGCAATGGAGGCA
ATATTCCAAGGT---------------------ATAGACCTCCAGTCT---CCCCCACCT
CCAGCCATAGCTGATCTTCTCAGATCTGTGAAAACACCAGAAATTATTAAATATTGTCAA
GATAATAACTGGATTGTCCCGGCAGAGTGC---TCTATTGAAAGAGATTTAGGGATAGCA
AATATGACTATAGGTATAATAGCTAATGTAGTGTCTATAGTAGGTGTTATCTATATAATT
TATAAATTATTTTGTACACTCCAAGGTCCATACTCAGGAGAACCT---AAACCTAAGAGT
AAAGCTCCAGAA---AGAAGGGTAGTTACCCAGGGCCCAGAAGAGGAATTTGGTCGTTCA
CTGCTTAAACACAATTGTTGTATTGTAACAACTGATAAAGGCAAATTTACAGGTCTTGGG
ATATATGATCAGGTTATGGTACTCCCAACACACTCTGATCCAGGTTCTGAAATTTTAGTG
GATGGGGTGAAAGTTAAAATTTCTGACTCTTACGACCTGCACAACCATGAGGGTGTTAAG
CTAGAAATAACAGTAGTAAAGTTAGTTAGAAATGAGAAATTTAAAGACATTAGGAAATAT
TTACCCTCACGTGAGGATGATTACCCTGCTTGCAATCTTGCTTTACTAGCCAACCAAGAT
GAACCAACAATAATAAACGTTGGAGATGCAGAATCCTATGGTAACATATTGTTAAGTGGT
ACCAACACTGCACGAATGATCAAATACCATTACCCAACAAAAGCTGGATATTGTGGGGGT
GTCTTATATAAGGTTGGCTCTATCCTTGGTATACATGTGGGTGGTAATGGTAGAGATGGA
TTTTCTGCAATGCTCCTTAAATCTTACTTTGGTGAAACTCAAGGCTTAATTACTAAAGAG
CTACCTGTATCTGTCAAGAATTTACCATCTATACATGTCTCATCTAAAACTCGCTTGCAA
CCCAGTGTTTTTCATGATGTCTTTCCCGGAACAAAGGAACCTGCAGTTCTAAGCAATAAT
GATCCAAGATTAGAAACTGACTTTGACACGGCACTTTTCTCAAAGTACAAAGGTAACCCT
GCTTGTGAAGTGACCACACATATGAAAATTGCTGTAGCACATTATGCAGCACAATTATCC
ACACTAGATATAAATCCCCAACCCCTCTCACTTGAGGAAAGCGTCTTTGGTATTGAAGGA
CTGGAGGCTCTAGATCTGAATACTAGCGCAGGATTCCCTTATGTTTCATTAGGGATTAAA
AAGAAAGATCTCATAGATAAGAAAACAAAGGACATCACAAAACTCAAGAAAGCAATTGAT
AAATATGGCATTGATTTACCCATGGTCACCTTTCTTAAAGATGAGCTTAGAAAGAAAGAA
AAAATAAGGGACGGGAAAACTAGAGTTATAGAAGCCAATAGTGTGAATGATACTGTACTT
TTTAGAAGTGTGTATGGAAACCTTTTCTCTGCTTTTCATAAAAACCCAGGCATAGTTACT
GGTTCTGCGGTAGGGTGTGACCCTGAAGTATTCTGGTCAACCATACCTCTTATGTTAGAT
GGAGAATGTCTAATGGCTTTTGATTACTCAAATTATGATGGTAGTTTACACCCAGTTTGG
TTTAAGTGCCTGAGCATGCTTTTAGAAGATATAGGATTTTCTTCTCAA---CTTATCAAC
CAAATCTGCAACTCTAAGCATATATACAAATCTAAATATTATGAGGTGGAAGGAGGTATG
CCATCTGGGTGTGCAGGTACTAGCATTTTCAACACAATGATAAATAATGTTATCATCAGA
ACTCTAGTACTTGATGCTTACAAAAATATAGATTTGGATAAGTTGAAAATTTTAGCATAT
GGTGATGATGTTATCTTTTCTTATAACTTTAAACTTGATATGGCAGTCCTTGCTAAAGAA
GGAGAGAAATATGGACTGACAATCACCCCTGCTGACAAATCTGACACTTTTCAGGAATTG
ACTTATAAGAATGTGACCTTCCTAAAGAGAGGATTCAGAGCCGATGAGCGCCACTCTTTT
CTTATACATCCTACCTTTCCTGTGGCAGAGATCCATGATTCCATTAGATGGACTAAGAAC
CC??????????????????????????????????????????????????????????
????????????????????????????????????????????????????????????
?????????????????????????????????????????????---------------
-------------------------------------------------
>A 38 DQ473495
TTAAAACTGGATCTGGGTTGTTCCCACTCAGATCTCCCATGCGGAGTTGTACTCTATTAT
TCCGGTAATCTTGTACGCCAGTTTTTA-------------------------------CA
CCCTCCCCCCTTGTAAC-TTAGAAGAAAGTACATAA----CGACCAATAGG-TGGCA-AT
TAACCAAATTG-TCAACGGTCAAGCA-CTTCTGTTT-CCCCGGTCAAGATTG--ATACGC
TCCA-ACAGGGCGAAAACAATTGAGATCGTTATCCGCAAAGTGCCCACGCAAAGCCTAGT
AACACTTT-GAAAGGTCTATGGTTGGTCGTTCAGCTAAA--------CCCCATAGTAGAC
CTGGCAGATGAGGCTAGAAATTCCCCACTGGCGACAGTGTTCTAGCCTGCGTGGCTGCCT
GCACACCC--TCACGG-GTGTGAAGCCATATACT-CGACAAGGTGTGAAGAGCCCCGTGT
GCTCA--CTTTGAGTCCTCCGGCCCCTGAATGTGGCTAACCTTAACCCCGCAGCTAGTGC
ATACAAACCAGTATGTGGCTAGTCGTAATGAGCAATTGTGGGATGGGACCAACTACTTTG
GGTGTCCGTGTTTCACTTTTTTCCTTTTGTTT---------GCTTATGGTGACAATATAT
A------TAGTATATATTGACACCATGGGCGCGCAGGTTTCTAGACAGAATGTTGGGACA
CACTCCACGCAAAACTCTGTTTCAAATGGATCCAGTTTAAATTACTTTAACATAAATTAC
TTCAAAGATGCAGCATCAAGCGGTGCATCAAAATTGGAATTCTCACAAGATCCAAGTAAA
TTTACTGATCCAGTCAAGGATGTCCTGGAAAAAGGAATCCCCACGCTACAATCACCAACA
GTTGAAGCATGTGGATATTCTGATAGAATAATACAAATTACTAGAGGAGATTCAACTATT
ACATCACAGGATGTGGCTAATGCAGTTGTTGGATATGGGGTGTGGCCACATTATCTAACT
TCACGAGATGCCACCGCTATAGATAAGCCTTCACAACCAGACACATCTTCCAATAGGTTT
TACACTCTAGAAAGCAAAACATGGACAAGTGATTCCAAGGGGTGGTGGTGGAAGCTACCT
GATGCCCTTAAGGAGATGGGAGTCTTTGGCCAAAACATGTATTACCATTTCCTTGGAAGG
AGTGGCTATACAGTCCATGTGCAGTGCAACTCTAGTAAATTTCATCAGGGCACACTAATT
GTAGCAATGATACCAGAACACCAATTGGCTGCAGCTGAAAAAGGAAATGTAACTGCTGGT
TACAATCTTACACACCCAGGTGAGACGGGCAGGGATGTCGGTATAACTGTTCGTGAACAT
CCA---AACAAACAA---CCTAGTGATGATAACTGGCTTAATTTTGATGGTACATTGTTG
GGAAATATAACCATTTTTCCGCATCAATTTATTAATTTGAGGAGCAATAATTCAGCCACA
ATAATAGTCCCTTATGTAAATGCAGTGCCTATGGATTCTATGCTTAGACACAATAATTGG
AGTTTAGTGATAATACCCATTTGTCCATTAGAGGTTAGTAGTCCTGGAAGTAAT---AGC
ATCCCAATCACTGTGTCTATAAGTCCAATGTTTGCTGAATTTTCTGGTGCACGTGCCAGA
---------------------------------AGTCAAGGTCTGCCAACAATGATGACA
CCTGGGTCAGGACAATTTATGACCACAGATGATTTCCAATCTCCTTGTGCTTTACCATGG
TTCCACCCAACTAAAGAGATTTCTATACCTGGTGAGGTCAAAAATCTAATTGAATTGTGC
CAAGTTGACACAATGATTCCTATAAATAATGTTGGAAATAAT---ACTAAGAGTGTGGAT
ATGTATACAGTAGTATTACAAAGACAGGATCAACTA------ATGCAAGAAGTTTTTGCT
ATTAGAGTTGATGTGGCATCACAACCTTTAGCAACAACACTAATTGGAGAAATTTCAAGT
TATTATACTCAGTGGACTGGTAGCTTACGCTTCAGTTTCATGTTTTGTGGAACGGCCAAC
ACAACTCTCAAACTTTTAATAGCATACACACCACCAGGTATAGTTAAACCCAGAAATAGG
AAGGAAGCAATGCTAGGAACACACATTGTCTGGGATGTGGGTCTACAGTCTACAATTTCT
ATGATTGTACCATGGGTTAGTGCTAGTCACTTTAGAAATACCACACCTGACACATACTCA
TTAGCTGGGTTTATAACATGTTGGTATCAGACCAATCTTGTAGTCCCTCCAGACACTCCA
GCCACAGCCAGAATGCTATGTTTTGTATCAGGTTGCAAAGATTTTTGTCTACGTATGGCT
AGAGACACAAACTTACACAAACAATCTGGAGCTATAACCCAA------AACCCAGTAGAG
GAATACATAGATGGAGTCTTGAATGAGGTTCTTGTGGTTCCGAACATTAAGGAAAGCCAC
TCCAGCACATCAAATTCAGCACCAGCATTAGATGCTGCTGAGACTGGACACACCAGTAAT
GTGCAGCCTGAGGATATGATTGAAACTCGCTATGTACAGACATCACAAACTAGAGATGAA
ATGAGTGTAGAAAGTTTTCTAGGAAGATCAGGTTGTGTACATATATCCAATCTTGACATA
GATTACATTAAT---------------------------------TACAACTCTGAAGAC
AAAAACTTTACAACATGGCAAATCAATCTCAAAGAAATGGCTCAAATCAGAAGAAAGTTT
GAAATGTTTACATATGTGAGATTTGATTCAGAAGTTACATTAGTC------CCATGTATA
GCAGCACAAAATGAAGGTGTGGGGCATGTTGTTATGCAGTATATGTATGTCCCTCCAGGG
GCACCATTACCCAGGAAGAGAGATGATTACACTTGGCAATCTGGTACAAATGCCTCTGTT
TTCTGGCAATATGGTCAGACATATCCTCGATTTTCCTTACCTTTCTTAAGCATTGCATCT
GCCTATTATATGTTTTATGATGGATATGATGGG------GACTCAACAGAATCACATTAT
GGGACAGCGGTGACCAATGATATGGGGACACTTTGTTCAAGAATAGTCACTGAAAATCAT
GGGACCCAAGTGAAGATAACAACTAGAATTTATCATAAGGCAAAACATGTAAAAGCCTGG
TGTCCAAGACCCCCAAGGGCAGTTGAATATAGACATACACATGTTAACAATTACAAACCA
GACCAAGGGGAAGTAACCACTATG------------------------ATTCCAACTAGA
ACCAACATAAGAACCATCGTAAATGTTGGTCCCAGTGACATGTATGTGCATGTAGGGAAT
TTAATCTACAGAAACTTACATTTATTTAACTCAGAG---GTTAGTGATTCTGTTTTAGTT
TCATATTCATCAGACTTAGTCATTTACCGAACAAACACAACAGGTGATGACTATATCCCA
ACTTGTGACTGTACTGATGCAACATACTATTGTAAACATAAAAATAGATACTTCCCAATA
AAAGTTACTAGCCATGATTGGTATGAAATACAAGAAAGTGAATATTATCCAAAGCACATT
CAGTATAATCTGTTAATTGGTGAAGGGCCATGTGAACCTGGGGATTGTGGTGGCAAGCTG
CTGTGCAAACATGGTGTGATCGGCATCATCACAGCTGGTGGTGAGGGTCATGTGGCATTT
ATAGATCTACGCCACTTC------CATTGTGCAGAAGAGCAGGGC---ATCACAGACTAC
ATACACATGTTAGGTGAGGCATTTGGTAATGGGTTTGTAGATAGTGTTAAAGAACAGGTG
AATGCTATTAATCCAATAAATAAT------GTTAGTAAGAAAATAATCAAATGGATGCTC
AGAATTATATCAGCAATGGTAATAATAATTAGAAACTCCTCTGATCCACAAACGATCATA
GCTACACTCACTCTAATTGGATGTTCTGGGTCACCTTGGCGATTCCTTAAGGAGAAATTT
TGTAAATGGACTCAATTAAATTATATTCATAAGGAATCA---GATTCATGGCTCAAAAAA
TTTACCGAAATGTGCAATGCAGCTAGGGGTCTTGAATGGATTGGTAACAAAATTTCTAAA
TTTATTGATTGGATGAAATCT---ATGTTACCTCAAGCACAACTTAAGGTTAAATATCTT
AGTGAATTGAAGAAATTGAATTTACTGGAAAAGCAGATTGACAATTTACGCTGTGCAGAT
TCAAAAGTTCAAGAGAAG------ATTAAATTAGAGATTGACACCCTTCATGATCTATCT
TGTAAATTTCTTCCCTTATATGCTAGTGAAGCCAAAAGAATTAAAGTATTATTTAACAAG
TGTAATACCATAATT------AAACAAAAGAAGAGAAGTGAACCAGTCGCCATTATGGTG
CACGGTCCACCAGGGACCGGTAAGTCCATAACAACTAGTTTCCTTGCTAGAATGATAACT
AAT------GAAAGTGATGTCTACTCACTACCTCCGGATCCTAAATATTTTGATGGCTAT
GATCAACAAAGTGTTGTCATAATGGATGATATCATGCAAAATCCAGACGGTGAGGACATG
TCATTGTTTTGTCAAATGGTATCCAGTGTTACATTCATACCGCCAATGGCTGATCTACCT
GATAAAGGCAAACCATTTGATTCAAGATTTGTTTTTTGCAGCACAAACCAATCTCTTCTA
GCTCCACCAACCATCACGTCACTCTCAGCAATGAATAGAAGATTTTTCCTGGATCTAGAC
ATCACAGTTCATGATAACTACAAGGATAATCAAGGGAAATTGAATGTTCCAAAATCATTT
AAACCATGTGATGTGGATAATAAAATAGGTAAC---GCAAAGTGTTGCCCATTCATATGT
GGAAAAGCTGTCTCATTCAAAGATCGAAACACATGCCAAACTTACTCACTCAGCCAGATT
TATAACATGATCATTGAAGAGGATAAACGGCGGAGAAATGTGGTCGATGTCATGTCAGCA
ATCTTCCAGGGCCCT------------------ATTTCAATGAATGCT---CCACCACCT
CCAGCAATAGAAGATTTGTTGCAATCAGTCAGAACTCCAGAAGTCATAAAATATTGTGAG
GAAAATAAATGGATAATTCCAGCAGATTGC---AAAATTGAGCGTGATTTAAACCTTGCA
AATAATATAATAACAATCATAGCAAATATTATTAGTATAGCAGGCATTATATTTGTGATT
TATAAATTATTTTGCTCACTCCAGGGTCCATATTCTGGTGAACCT---AAACCTAAGACT
AGAACTCCAGAA---AGAAGAGTGGTCGCACAAGGACCAGAGGAAGAATTTGGCCGATCA
CTCATTAAACACAACTCTTGCATTGTAACTACACAAAACGGTAAATTTACAGGGTTAGGA
ATATATGATAGGACATTAATAATACCAACACATGCAGATCCAGGAAATGAGGTCCAAATT
GATGGAATCACCACTAAAGTAGAAGACTCTTATGATTTGTTTAATAAAGATGGAGTCAAA
TTGGAAATCACTGTACTTAAATTGAAGAGAAATGAAAAATTCAAAGATATTAGGAAGTAC
ATACCAGAAAATGAGGATGATTACCCTGATTGTAATTTGGCCCTCTCCGCCAATCAACCT
GAAACTACTATAATTAATGTTGGAGATGTTATATCATATGGTAATATTTTACTCAGTGGA
AATCAGACAGCCAGAATGCTCAAATACAATTACCCAACAAAATCAGGCTATTGTGGTGGT
ATTTTGTACAAGATTGGACAGGTCTTGGGTATACATGTTGGTGGTAATGGGAGAGATGGA
TTTGCAGCCATGTTACTCAGGTCATACTTCACAGAAGTGCAAGGTCAGATAACCACTACC
AAGTCTACTAGTGAGTGTAATTTACCTAGTATTCACACGCCAAGCAAAACTAAATTACAA
CCTAGTGTGTTCCATGATGTCTTTCCAGGGAGTAAAGAGCCAGCTGTACTCTCAGAGCAT
GACCCTAGATTAAAGGTTAATTTCAAAGAAGCTATATTTTCTAAGTACAAAGGAAATAAC
CAGTGTGAAATGAATGACCACATTAGAGTAGCAATTTCACATTACTCAGCACAATTGGCA
ACACTGGATATTGATCCAAATCCAATCTCCCTAGAAGATAGTGTCTTTGGCATAGAAGGT
CTAGAAGCACTTGACCTTAACACTAGTGCTGGATTTCCTTATGTTTCCATGGGTGTTAAG
AAAAGAGATTTGATTAACAAACAAACCAAAGATGTAACAAGATTAAAAGCAGCAATGGAC
AAATATGGTGTTGACTTACCTATGGTTACATTTCTTAAAGATGAGCTTAGGAAACAGGAG
AAGATTTCTGCTGGAAAGACACGTGTCATAGAGGCTAGTAGTGTGAGTGACACTGTGATG
TTTAGAACAAATTTTGGAAATCTTTTTTCAAAATTTCATTTAAACCCTGGAATTGTGACT
GGCTCTGCTGTGGGTTGTGATCCAGAGACGTTCTGGACAAAGATACCAGTGATGTTAGAT
GGTGAATGCATAATGGCATTCGATTACACAAATTATGATGGTAGTATACACCCTATATGG
TTCCAGGCTCTCAAGGAAGTACTATCCAATCTGGGTTTTCAACCTAAT---TTAATAGAT
AGATTATGTAAATCAAAACATATCTTTAAAAATACATACTATGAGGTTGAGGGAGGAGTA
CCATCAGGCTGCTCTGGGACAAGCATATTTAATACAATGATCAATAATGTAATAATTAGA
ACATTAGTCTTGGATGCTTACAAAAACATTGATTTGGACAAATTGAAAATAATAGCATAT
GGAGATGATGTCATATTCTCATACAAATATCAATTAGATATGGAAGCAATAGCCAATGAA
GGTGTGAAGTATGGTCTTACAATAACTCCTGCTGACAAATCAAGTGAGTTCAAGCAATTG
GATTATAGCAATGTAACTTTTTTAAAAAGAGGATTTAAACAAGATGACAGATACCAATTT
CTGATACATCCAACTTTTCCAATTGATGAGATACAAGAATCCATAAGGTGGACAAAGAAA
CCATCTCAAATGCAGGAGCATGTTCTGTCATTGTGTCACCTAATGTGGCATAATGGTAAG
GATGTGTACAAGCAGTTTGAAAGGAAGATACGCAGTGTCAGCGCTGGTCGCGCACTGTAT
ATCCCTCCCTATGAAGTGCTTCTGCATGAGTGGTATGAAAAATTT---TAAATTGTTTAG
---------ATATAAAAGTAATAAAC---AATTAGTTTTTTAGTTTTAT
>A 41 DQ473491
TTAAAACTGGGTTTGGGTTGATCCCACCCAAACCACCCACGTGGTGTAGTACACTGTTAT
CTCGGTAACTTTGTACGCCAGTTTTAT----------------------------CTCCC
CCTCCCCCCTTTGTAAC-TTAGAAGTC-ATGCACAA----TGACCAATAGC-AGGCA-AT
CATCCAGATTG-TCATCGGTCAAGTA-CTTCTGTTT-CCCCGGTTCAGATTG--ATATGC
TCCA-ACAGGGCAAAAACAACCTGGATCGTTATCCGCAAGATGCCTACGCAGAACCTAGT
ATCACACTGGAAGA-TTCTCGGTTGGTCGCTCAGTTACAA------CCCCAGTAACAGAC
CTGGCAGATGAGGCTAGAAATTCCCCACTGGCGACAGTGTTCTAGCCTGCGTGGCTGCCT
GCACACCC--GTTTGG-GTGTGAAGCCTAGAATT-GGACAGGGTGCGAAGAGTCGAGTGT
GCTCA--TCTTGAGTCCTCCGGCCCCTGAATGCGGCTAACCCTAACCCTGCAGCCATTGC
CCACAAACCAGTGGGTCTATGGTTGTAATGAGCAATTGCGGGATGGGACCGACTACTTTG
GGTGTCCGTGTTTCACTTTTTACTT-ATTATTT--------GCTTATGGTGACAATATAT
A-----GATACATATATTGACACCATGGGCGCTCAGGTTTCTAGACAAAATGTTGGAACT
CATTCAACTCAAAATTCAGTCTCAAATGGTTCAAGTCTAAATTACTTCAATATTAATTAT
TTTAAGGATGCAGCATCAAGTGGTGCTTCTAAGCTGGAATTTTCGCAAGACCCAAGTAAA
TTTACAGATCCAGTCAAAGATGTCTTAGAGAAAGGAATCCCCACCTTACAATCTCCTACA
GTGGAAGCATGTGGCTATTCGGATAGAATTATACAAATCACAAGAGGTGACTCCACCATT
ACCTCGCAAGATGTGGCCAATGCAGTTGTTGGTTATGGCGTGTGGCCTCATTATTTAACA
TCACAGGATGCCACTGCTATAGATAAACCAACTAGACCTGATACTTCTTCCAATAGATTC
TATACATTAGAAAGTCAGTTGTGGACCAATACCTCCAAGGGATGGTGGTGGAAACTACCT
GATGCTTTAAAGGACATGGGGATTTTTGGTGAAAACATGTTCTATCATTTTTTAGGTAGG
AGTGGTTACACTGTACATGTGCAGTGCAATGCCAGCAAATTCCATCAAGGGACTTTACTA
ATAGCAACGATACCAGAACATCAGCTGGCCACTGCTGTTGGTGGCAGTGTCTCTGCAGGA
TATAACTACACACACCCTGGTGAGAAAGGTAGAGATGTTGGAAAGATGGATCGTGAAAGA
AAC---GACCGACAA---CCTAGTGATGATAGCTGGCTGAATTTTGATGGGACGCTTTTA
GGAAATTTAACCATTTTTCCTCACCAATTTATTAACCTTAGGAGCAATAATTCAGCTACC
ATTATAGTACCATATGTAAATGCAGTCCCAATGGATTCTATGCTTAGACATAACAACTGG
AGCCTAGTTATCATACCCATATGTGAACTCAAATGTGATACT---ACTGCTGCA---ACT
GTACCCATTACAATATCCATCAGTCCCATGTGTGCTGAGTTTTCTGGAGCAAGGGCTAGG
---------------------------AATGTTACACAAGGTCTTCCAACATTATTGACA
CCTGGATCTGGTCAATTCTTAACAACGGACGATTACCAGTCCCCTAGTGCATTACCATGG
TATCATCCCACCAAGGAAATTTCAATCCCAGGACAAGTACAAAATTTAATAGAGTTGTGT
CAAGTAGCTACCATGATACCAATTAATAATACCAATACAAAT---ATCAGGGATAAAAGC
ATGTACACAATCAGACTTGGTGGAGAGACTGATATT------AAGGAGGCCATTTTTGCA
ATGAGGGTCGATATTGCATCTCAGCCTTTGGCAACTACATTAATTGGTGAGATAGCTAGT
TATTACACACACTGGACAGGAAGTCTCCGCTTCAGCTTCATGTTCTGTGGCTCCGCTTTC
ACAACACTTAAATTGCTGATTGCATACACACCACCAGGAATTGATGTTCCTAGCACTAGA
AAGCAAGCCATGCTTGGTACACATGTCATATGGGATGTTGGGCTTCAATCTACAGTATCA
ATGGTAGTTCCATGGGTTAGTGCTAGTCATTATAGAAACACAACACCAGATACATACTCT
TCGGCTGGTTACATCACTTGCTGGTATCAGACAAATTTGATAATACCTCCAAATGCTGCC
CCAGTAGCTGATATGATATGTTTTGTATCAGGATGTAAAGATTTTTGCCTCCGCATGGCA
AGAGACACAAACTTGCACAAACAAAGTGGTGTGATAGAACAA------AATCCTGTAGAA
AGGTATGTGGATGAGGTCCTGAATGAGGTTCTTGTGGTACCAAATATTAGTGAAAGCAGT
CCAACTACTTCTAATTCAGCTCCAGCCCTAGATGCAGCAGAGACTGGTCATACCAGTAAT
GTACAACCAGAGGACATGATTGAAACACGATATGTCCAAACCTCACAAACTAGAGATGAA
ATGAGCATAGAAAGCTTTTTAGGTAGATCAGGCTGTGTACATAAGTCCACTTTGAATATA
GATTATACTGAT---------------------------------TATGATGATTCTATC
CAGAACTTCAAGAAGTGGAAAATTAGCTTACAGGAGATGGCCCAAATACGTAGAAAGTTT
GAGCTTTTTACGTATGTTAGATTTGACTCAGAAATAACAATTGTG------CCAAGTATA
GCTGGACAGGGTAGTGATGTCGGACATGTTGTCATGCAATACATGTTCGTACCACCTGGC
GCACCCCTCCCAGAAAAGAGAGATGATTACACATGGCAATCTGGCACCAATGCATCTGTA
TTCTGGCAGTATGGTCAAGTTTACCCTAGGTTTTCTCTACCATTTCTTAGCATTGCTTCC
GCATATTACATGTTTTATGATGGTTATGAAGAA------GGCTCTACAAATGCACGCTAT
GGAACAACAGTCACAAATGACATGGGTACATTATGCTTTAGAATAGTTACTGAAGAACAC
ACCAACAAAGTTAAGGTCACAACTAGAGTTTACCACAAAGCTAAACATGTTAAAGCATGG
TGTCCTAGACCTCCCAGGGCTGTGGAGTACACCAATGTGCATGTCACAAATTACAAACCA
AAAGCAGGAGCAGAGATTGTGGCT---------------------TCTGTCAGACCTAGA
GACAATGTTAGACAAGTAAGAAATTATGGACCCAGTGACATGTATGTACATGTTGGAAAT
TTAATCTATAGAAACTTACACTTATTTAACTCAGAA---ATGCATGACTCAATCCTAGTG
TCCTACTCATCTGATTTAGTCATCTACCGAACAAACACTATAGGTGATGACTACATTCCA
TCTTGTGATTGCACTCAAGCTACATACTACTGTAAACATAAAAATAGATATTACCCAATC
ACAGTTACTAGTCATGATTGGTATGAGATACAAGAGAGTGAATATTACCCAAAGCACATA
CAGTACAATTTACTAATTGGTGAGGGACCATGTGAACCTGGGGATTGTGGTGGCAAATTA
TTGTGTAAACATGGAGTGATAGGGATTATAACAGCTGGTGGTGAGGGTCACGTGGCCTTT
ATTGACCTGAGACACTTC------CTTTGTGCAGAAGAACAAGGT---GTGACAGACTAC
ATACACATGCTAGGTGAAGCTTTTGGTAATGGGTTTGTAGACAGTGTTAAGGAACATGTT
AATGCAATAAATCCTATAAATAAC------ATCAGTAAAAAAGTCATTAAATGGTTATTG
AGAATTGTATCTGCTATGGTAATAATTATTAGAAACTCCTCAGACCCCCACACTGTTGTT
GCCACATTAACATTAATTGGCTGTTCTGGTTCACCATGGAGGTTCTTGAAAGAGAAATTC
TGTAAATGGACCCAACTTAATTACATCCACAAAGAATCT---GACTCATGGCTCAAGAAA
TTTACTGAGATGTGCAATGCGGCACGCGGTCTTGAATGGATAGGCAACAAAATATCAAAA
TTCATAGAATGGATGAGATCA---ATGTTACCACAGGCACAGCTTAAGGTCAAGTATCTA
AGTGAGCTAAAGAAATTGAATCTTTTGGAGAAACAGGTTGAAAACCTAAGATGTGCTGAT
TCAAAAACTCAGGAAAAG------ATCAAGATTGAGGTAGACACTTTACATGACCTGTCT
TGCAAATTCCTTCCATTATATGCTAGTGAGGCAAAAAGAATTAAAGTTGTTTATAATAAA
TGCAATAACATCATT------AAACAAAAGAAGAGAAGTGAACCTGTAGCAGTGATGATA
CATGGCTCACCAGGAACTGGCAAGTCTATCACAACTAGCTTTTTAGCTAGAATGATCACA
AAT------GAGAGTGACATTTATTCCTTACCACCTGATCCCAAGTATTTTGATGGTTAC
GACCAACAGAGTGTTGTCATAATGGATGATATCATGCAGAATCCTGATGGTGAAGACATG
TCACTGTTCTGCCAAATGGTATCTAGTGTTACTTTCATTCCTCCAATGGCTGATCTACCT
GATAAAGGGAAACCTTTTGATTCAAGATTTGTTCTTTGTAGCACTAACCACTCTCTTTTG
GCTCCCCCCACTATCACATCTCTGCAGGCCATGAATAGGCGATTCTTCCTTGATTTAGAT
ATTGTAGTCCATGAAAATTATAAAGATGCCCAGGGTAAATTAGATGTATCAAGAGCATTC
AAGCCTTGTGATGTGGACACTAAAATAGGCAAT---GCTCGGTGTTGTCCATTTATCTGT
GGTAAAGCAGTCACATTCAAAGATCGCAACACCTGCTTAAATTATTCACTAAGTCAAATT
TACAATTTGATCTTAGAAGAGGATAAAAGGCGGACACATGTTGTGGATGTCATGTCTGCT
ATATTTCAGGGCCCC------------------ATCTCTATGGAAGTT---CCACCCCCA
CCCGCCATAACTGATCTCCTACGCTCTGTAAAAACACCAGAAGTCATTAAATATTGTGAA
AACAATAAGTGGATTATTCCAGCTGAATGC---AAAATTGAACGTGATTTAAATCTTGCA
AATAACATAATCACCATAATTGCAAACATAATCAGTATAGCAGGTATTATATATATAATA
TACAAATTATTCTGCTCTTTCCAAGGTCCATACTCGGGTGAACCA---AAACCTAAAACT
AGGGTCCCTGAG---AGGAGGGTGGTCGCACAGGGTCCTGAGGAAGAATTTGGTCGATCA
CTGATCAAACACGATACTTGTGTGGTCACCACTGATAATGGCAAGTTCACTGGATTGGGG
ATATATGACAAACTCATGGTGCTCCCAACTCATGCTGACCCCAGTAGTATGATTTATGTG
AATGGGATTGCTACTAAAGTCAAAGATTCATATGATTTATATAACAAACAGGGTATTAAA
TTAGAAATCACTGTTGTAATATTAGATAGAAATGAAAAATTTAGGGACATAAGGAAATAT
ATACCAGAAAAGGAAGATGATTATCCTGAGTGTAATTTGGCACTTGTAGCAAACCAACCA
GAACCAACTATCATTAATGTTGGAGATGTGATCTCTTATGGTAATATATTACTTAGTGGT
AACCAAACAGCACGGATGCTTAAATACCATTACCCCACCAAATCCGGGTACTGTGGAGGC
GTGCTTTACAAGATAGGGCAAATTATGGGAATACATGTGGGTGGTAATGGTAGGGATGGC
TTCTCAGCAATGTTACTCAGATCTTACTTTAGTGAAACTCAGGGTGAAATAACAACAACA
AGGAAAGTCAGTGAACTTAATCTTCCAACAATACATACTCCTGCCAAAACCAAATTACAA
CCAAGTGTTTTCTTTGATGTCTTTGAAGGGACTAAGGAGCCTGCTGTGTTGACTGAAAGA
GATCCCCGTCTGACAACTGACTTTAACACGGCTTTGTTCTCTAAATATAAAGGTAATGTC
AAATGTGAAATGTCTGAACACATGAAGGTTGCCATATCCCATTACTCAGCCCAATTAATG
ACACTTGATATTGACCCTACAAAAATATCTTTGGAAGAGAGTGTTTTTGGCACTGAGGGT
TTGGAAGCTCTTGATTTGAATACTAGTGCAGGATTTCCATATATAAGCATGGGGATTAAG
AAAAGAGACTTGATCAATAACAGCACAAAGGATATAACAAAACTCAAGATAGCACTTGAC
AAATATGGTGTAGACCTGCCCATGGTTACATTTCTTAAAGATGAGCTCAGAAAGAAAGAG
AAAATAGCTGCAGGTAAAACCAGGGTTATTGAAGCCAGTAGTGTTAATGACACCATTGCA
TTTAGAGTTACCTATGGAAATTTATTTTCGACCTTTCACAGGAACCCAGGCATTATAACA
GGATCTGCAGTGGGATGTGATCCTGAAACATTTTGGTCAAAGATCCCAGTCATGCTTGAT
GGAGAGTGCATAATGGCATTTGATTACACCAATTATGATGGCAGTATACACCCTGTTTGG
TTTGAAGCTCTGAAGCAGGTCTTGGCCAATTTATCCTTTGAAGACAGA---TTAATTGAC
AGATTATGTAAATCAAAACACATATTCAGAGACACATATTATGAAGTTGAAGGAGGTGTA
CCATCTGGATGTTCAGGAACCAGCATATTCAACACCATGATAAACAATATAATCATAAGA
ACTTTGGTTCTTGATGCATACAAGCACATAGATTTGGATAAACTTAAAATAATAGCATAT
GGTGATGATGTCATCTTCTCATATAAATACCCACTAGATATGGAAGCAATTGCATCTGAA
GGGATTAAATATGGATTAACCATAACACCAGCTGACAAATCAGATACTTTTAAAAAACTT
GATTATGATAGTGTGACCTTCCTTAAGAGGGGGTTCAGACAAGATGCAAAATATCCTTTC
CTAATACATCCTACATTTCCTGTTTCTGAAATACATGAATCAATCAGGTGGACCAAAAAA
CCCTCGCAGATGCAAGAGCACGTCCTGTCCTTGTGTCACTTAATGTGGCATAATGGGCAG
GATGTGTACAGGGAGTTTGAAAGGAAAATACGCAGTGTTAGCGCTGGACGTGCACTGTAT
ATCCCTCCTTACGAGCTTCTTTTGCATGAGTGGTATGAAAAATTT---TAATTAACTA--
---------ATATAGAAATAATAAAC---AATTAGTTTTTTAGTTTTGC
>A 43 JN815237
---------------------------------TTGTGTTTGAGTGTTGTATACTGTTAT
TACGGTAACCTTATACGCCAGTTTTATA----------------------------TCCC
CCTTACCCCAATGTAAC-TTAGAAGTTTGTACATAC----CGACCAACAGT-AAGCA-AT
CATCCAGATTG-TTTAAGGTCAAGCA-CTTCTGTTA-CCCCGGTCAGCGTTG--ATATGC
TCCA-ACAGGGCAAAAACAGCAATGATCGTTATCCGCAAGATGCCTACACAGAGCCTAGT
AGCACTCTAGAAGAA-TTCTGGTTGGTCGCTCAGTTGCAAA------CCCAGCAATAGAC
CTGGCAGATGAGGCTGGACGTTCCCCACTGGCGACAGTGGTCCAGCCTGCGTGGCTGCCT
GCACACTC-CTTTGGA-GTGTGAAGCCTTAATTT-GGACAGGGTGCGAAGAGCCGCGTGT
GCTCA--TCTTGAGTCCTCCGGCCCCTGAATGCGGCTAACCTTAAACCTGCAGCCATTGT
TTGCAATCCAGCAAATATGTGGTCGTAATGAGTAATTGCGGGATGGGACCGACTACTTTG
GGTGTCCGTGTTTCTTTTATTTCCATTT-GTAT--------GCTTATGGTGACAATATAT
G--------ATATATATTGACACCATGGGCGCTCAGGTATCTAGACAGAATGTTGGCACA
CACTCAACACAGAACATGGTTTCAAATGGATCAAGTCTGAATTATTTTAACATCAATTAC
TTCAAAGATGCGGCATCTAGCGGTGCCTCTAAATTGGAGTTCTCACAGGATCCTAGCAAG
TTTACTGACCCAGTTAAGGATGTTTTGGAAAAAGGAATACCAACTCTACAATCCCCAACT
GTTGAAGCATGTGGTTATTCAGATAGAATTATTCAAATAACTAGAGGAGATTCAACAATT
ACATCCCAAGATGTTGCAAATGCAGTGGTGGCATATGGGGTGTGGCCACATTATTTAACA
CCACAAGATGCAACTGCCATTGACAAACCGTCACAACCAGAAACCCTG????????????
????????????????????????????????????????????????????????????
???????????????????????????????????????????????????????????G
AGTGGTTATACAGTGCATGTGCAGTGCAATGCCAGCAAGTTTCATCAGGGCACACTAATT
GTGGCAATGATTCCAGAACACCAGTTAGCTAGTGCAACACATGGTAATGTCACAGCTGGA
TACAATTTCACCAACCCTGGAGAAGCTGGAAGAAATGTTGGACAAATTAGAAATGAACAC
CTT---AACAAACAA---CCAAGTGATGACAATTGGCTAAATTTTGATGGTACATTGCTT
GGTAACATCACTATTTTTCCTCATCAATTTATCAATTTGAGAAGTAACAACTCAGCTACA
ATAATTGTTCCATATGTAAATGCTGTTCCCATGGATTCCATGCTTAGACATAACAACTGG
AGTTTAGTTATCATCCCTATATGTGAACTACAAGTAGAAGGAGGTGTTCCACGC---ACT
GTACCAATAACTATATCAATAAGTCCAATGTATGCTGAATTTTCAGGTGCTAGAGCAAAA
---------------------------------AGCCAGGGAATACCCACCATGCTAACA
CCCGGCTCTGGGCAATTTATGACAACTGATGACTTCCAATCACCAAGTGCATTGCCTTGG
TACCATCCTACAAAAGAAATATCTATCCCAGGACAGGTTAGAAACTTAATAGAAATGTGT
GAGGTTGACACCCTAATACCTATAAACAATGTAGGTACAAAT---GTAAAGAATGTGAAC
ATGTACACAGTGCTCTTAGAGAGACAAAATGACTTA------GCTCAGGAAATTTTTGCA
ATTAGAGTAGATATTGCTTCCCAACCTCTTGCCACCACACTAATAGGAGAGATTGCCAGT
TATTATACACACTGGACTGGTAGTCTTCGATTTAGTTTCATGTTCTGTGGATCTGCTAGC
ACAACACTCAAGCTCTTGCTGGCATACACACCACCAGGGATAGCAAAGCCCACCACAAGG
AAGGATGCCATGTTGGGTACACATGTGGTGTGGGATGTGGGCCTACAATCTACAATCTCT
ATGATTGTTCCGTGGGTTAGCGCCAGCCACTTTAGAAATACAACTCCAGACACCTACTCA
TTAGCAGGTTATATTACATGCTGGTACCAAACAAATTTAGTTGTTCCACCCAATACACCA
TCAACTGCTAAAATGCTCTGTTTTGTGTCAGGTTGTAAAGATTTCTGTTTAAGAATGGCA
AGAGATACAAATTTGCACAAGCAGAGTGGCACTATCACACAA------AACCCTGTTGAA
AATTATGTCGATGAAGTTTTAAATCAAGTTCTTGTAGTTCCAAACACTGTAGAAAGTCAT
CCCACAACATCTAATGCAGCCCCTGCACTTGATGCGGCTGAAACTGGACACACCAGCCAG
GTGCAGCCCGAAGACATGGTGGAGACAAGGTCAGTACATAATTTCCAAACTAGAGATGAG
ATGAGTATAGAAAGTTTTCTGGGTAGATCTGGATGCATACACATTTCAACACTTACAGTG
AATTATGAAGAT---------------------------------TATAATGGATTAAAT
AAGAATTTCACTCAATGGCCAATCAATTTGCAAGAAATGGCACAAATCAGAAGAAAATAT
GAGCTGTTCACATATCTGAGATTTGATTCTGAAGTTACTCTTGTC------CCTTGCATT
GCAGCAAAAGGAAATGACATAGGCCATGTGGTAATGCAATATATGTATGTGCCACCGGGC
GCACCAATCCCAAAAACTAGAAAAGATTATGCATGGCAGTCTGGCACAAATGCATCTGTC
TTTTGGCAACATGGACAGACATTTCCAAGATTTTCTCTACCCTTTCTGAGTATAGCATCA
GCATATTACATGTTTTATGATGGTTATGAAGGT------GACCAAAAGACATCCCGCTAT
GGCACAATAGCAAGCAACCATATGGGGACATTATGCTCTAGAATAGTCACAGAAGAACAT
CAAAATCAAATTGAAATAACCACTAGAATATATCATAAGGCTAAACATATTAAAGCTTGG
TGCCCAAGACCACCCAGGGCTGTAGAATACACACACACACATGTCACAAATTATAAAAGA
GAAGGAAAGGAGGTAGAAACA---------------------------GCCATAGTATCT
AGGAGAGACATTAAGATTGTTAGTGCAGGCCCAACAGATATGTATGTGCATGTGGGAAAT
TTGATATACAGAAATTTACATCTTTTTAATTCAGAA---ATGCATGAGTCTGTATTAGTT
TCTTACTCCTCTGATTTAGTCATATACCGAACAAACACTGTAGGTGATGACTATATTCCA
ACATGTGATTGCACAGATGCCACATACTACTGTAAACACAAAAACAGATATTACCCAATT
AAAGTGACTAGTCATGATTGGTATGAGATACAAGAAAGTGAATATTACCCCAAGCACATT
CAGTATAATTTGCTGATAGGTGAAGGTCCATGTGAACCAGGTGATTGTGGCGGTAAATTG
TTGTGCAAACATGGTGTGATAGGCATTATAACTGCAGGTGGAGAAGGCCATGTTGCATTT
ATAGACCTCAGACATTTC------CACTGTGCTGAAGAGCAAGGC---ATAACAGATTAC
ATTCACTTACTTGGGGAGGCCTTTGGTAATGGATTTGTTGAAAGTGTCAAGGAGCAAGTA
AATGCAATAAATCCAATTAATAAT------ATCAGTAAAAAGATGGTTAAATGGATGCTC
AGAATAATTTCAGCAATGGTTATCATTATTAGAAACAGCTCTGATCCACAAACAATCATT
GCTACTTTGACATTAATTGGATGCTCTGGATCGCCATGGCGATTCCTAAAGGAAAAATTT
TGTAAATGGACTCAGCTTAATTATATTCATAAAGAATCA---GATTCTTGGTTAAAGAAA
TTTACTGAAATGTGCAATGCAGCCAGGGGTTTAGAGTGGATTGGTAATAAAATTTCAAAA
TTTATAGAATGGATGAAGTCT---ATGTTGCCCCAAGCCCAACTTAAGGTTAAATATCTT
GCTGAACTCAAGAAATTAAATTTATTAGAGAAGCAAATTGAAAATTTAAGGGGAGCTGAT
ACAAACACACAAGAGAAA------ATAAAGCTTGAAATTGATACACTGCATGACCTATCA
TGTAAATTTCTACCTTTATATGCAAGTGAAGCAAAGAGGATAAAAGTTTTACATAACAAA
TGCAATAACATAATC------AGGCAGAAAAAGAGAAGTGAGCCAGTAGCCATAATGATA
CATGGACCCCCAGGCACTGGCAAATCAATAACCACTAGTTTCTTGGCCAGAATGATAACA
AAT------GAAAGTGATGTGTACTCCCTACCACCTGATCCAAAATATTTTGATGGATAT
GATCAACAGAGTGTGGTTATAATGGATGACATCATGCAGAACCCTGATGGAGAGGACATG
TCATTATTTTGTCAAATGGTTTCTAGTGTGACATTCATACCCCCAATGGCTGATTTACCT
GATAAAGGCAAACCCTTTGATTCCAGGTTTGTGTTTTGTAGCACAAATCAAACACTATTA
GCACCACCCACCATAACATCTCTGCCAGCTATGAATAGGCGCTTCTTTTTGGATTTAGAC
ATAGTAGTTCATGATAATTATAAAGATGCCCAAGATAAACTTGATGTCCCAAAGGCATTC
AAACCATGTGATGTGGATAATAAAATAGGTAAT---GCTAGATGTTGTCCATTTATATGT
GGAAAAGCTGTTTCATTCAAAGATCGAAACACATGTCAAAGTTATACCTTATGTCAGATT
TACAATAAAGTATTGGAGGAAGACAAACGCCGCAGAAATGTGGTTGATGTCATGTCTGCA
ATATTCCAAGGGCCT------------------ATTACATTAGATGCA---CCACCGCCT
CCTGCAATCACTGATTTGTTACGTTCTGTCAGAACCCCAGAAGTTATCAAATACTGTGAG
GATAATAAATGGATAATACCAGCAGATTGT---AAAATAGAAAGAGATTTAAATCTGGCC
AACAATATCATCACTATAATAGCTAATATAATAAGTATAGCAGGTATAATTTTTGTGATT
TACAAACTCTTTTGCTCATTGCAAGGGCCTTACTCAGGTGAACCC---AAACCTAAAACC
AAAGTGCCAGAA---AGAAGGATAGTAGCACAAGGTCCAGAGGAGGAATTTGGACGCTCT
CTTATTAAACATAACACATGTGTTGTTACAACTGACAATGGAAAGTTTACAGGATTAGGT
ATATATGATAAATTGATGATCTTACCAACACATGCTGACCCTGGGAAAGAAATTTATATA
AATGGGATAAAAGTTAAAGTTAGTGATTCTTATGACTTGTACAACAAAGATGGTGTGAAG
CTGGAGATTACTGTAGTTAAATTAGATAGAAATGAGAAATTCAGAGATATCAGGAAGTAT
ATTCCAGAAAGAGAAGATGATTACCCCGAATGTAATTTAGCTCTTGTGGCAAATCAACCA
GAACCAACTATAATAAGTGTGGGAGATGTAGTGTCATATGGCAACATTTTATTAAGTGGA
AATCAAACAGCAAGGATGCTCAAGTATAACTACCCTACAAAATCAGGATATTGTGGTGGT
GTTTTATATAAGATAGGAAATATTCTAGGAATTCATGTAGGTGGGAATGGTAGAGATGGC
TTTTCCGCCATGTTATTGAGATCATACTTTAATGAAACTCAAGGGAAAATTGTCACAGAA
AAAAGTGTCAGAGAAAATGGATTTCCTACTATTCACACCCCAAGCAAAACAAAGTTACAG
CCTAGTATCTTCTTTGATGTGTTTGATGGTAGCAAAGAACCAGCTGTGTTATCAGACAAA
GATCCACGTCTTGAAACTGATTTTAAAACAGCATTGTTTTCCAAATACAAGGGCAATAAG
GAATGTGAAATGAATGATCATATAAAAATTGCTGTTGCTCATTACTCAGCTCAATTAATG
ACACTAGATATTGATCATAGCAACATGTCTCTGGAGGACAGTGTATTTGGAATAGAAGGT
CTTGAGGCATTGGATTTGAACACAAGTGCAGGGTTTCCTTATATTAGCATGGGAATTAAA
AAGAGGGACTTGATAAACAAGAGTACTAGAGACATTTCCAAGCTCAAAGCAGCATTAGAT
AAATACGGGGTAGATCTACCAATGGTGACCTTTTTAAAAGATGAACTTAGAAAGAAAGAG
AAAATTTCAGCAGGAAAAACCCGCGTGATTGAGGCTAGTAGTGTTAATGACACAGTAGCT
TTTAGAATGATTTATGGTAACTTATTTGCTGCCTTTCATAAAAACCCTGGAATAGTGACA
GGTTCTGCAGTAGGGTGTGATCCTGAAATCTTCTGGTCAAAAATACCTGTAATGTTAGAT
GGTGAATGCATTATGGCCTTTGATTATACCAACTATGACGGCAGCATACATCCTGTTTGG
TTTCAAGCCCTTAAATTAGTACTTGAGAATTTGCAGTTTGAACCTAAA---TTAGTAGAT
AGATTATGCAATTCCAAACATATCTATAGAGATTCCTATTATGAGGTGGAAGGAGGGGTC
CCGTCAGGGTGTTCTGGAACTAGCATATTCAACACAATGATTAATAATGTAATTATTAGA
ACTCTAGTTTTGGATGCTTATAAACACATAGATCTAGATAAATTGAAGATAATAGCTTAT
GGGGATGATGTTATATTCTCTTATAAATATACATTGGATATGGAGGCTATTGCAAATGAG
GGTGTAAAATATGGACTAACAATCACACCTGCTGATAAGTCTGAGACATTTACTAAACTT
GATTACAACAATGTCACTTTCCTTAAGCGGGGTTTCAAACAAGATGCAAGATATCCCTTT
CTTATACACCCAACTTTTCCAGTACAAGAGATTCATGAATCAATTAGATGGACAAAGAAA
CCATCACAAATGCAGGAGCATGTACTATCACTGTGCCACCTAATGTGGCATAATGGACAG
GATGTCTACAAAGAATTTGAACGGAGAATACGTAGTGTGAGCGCTGGTCGTGCACTATAT
ATTCCTCCTTATGAAATGCTTCTGCATGAGTGGTATGC???????---------------
-------------------------------------------------
>A 46 DQ473506
TTAAAACTGGATCTGGGTTGTTCCCACCCAGATTTCCCATGTGGAGTAGTACTCTATTAT
TCCGGTAATTTTGTACGCCAGTTTTATA-------------------------------T
TCCCTACCCCGAGTAAC-TTAGAAGAT-AAGCACAC---AAGGCCAATAGT-GGGTG-AT
TAGCCAAATCA-TCAAAGGTCAAGCA-CTTCTGTTTCCCCCGGTCAAGGTTG--ATATGC
TCTA-CCAGGGCAAAAACAACTGAGATCGTTATCCGCAAAATGCCTACACAAAGCCTAGT
ATCATCTTGGAAGG-CACAGAGTTGGTCGCTCCACTATT--------CCCCATAGTAGAC
CTGGCAGATGAGGCTAGAAAATCCCCACTGGCGACAGTGTTCTAGCCTGCGTGGCTGCCT
GC-GTGCC-TTGCGAG-GCACGAAGCCCTGTGTT-TGACAAGGTGTGAAGAGCCCCGTGT
GCTCA--TTTTGATTCCTCCGGCCCCTGAATGTGGCTAACCTTAACCCTGCAGCTAGTGC
ACACAAACCAGTGTGTATCTAGTCGTAATGAGTAATTGCGGGACGGGACCAACTACTTTG
GGTGTCCGTGTTTCACTTTTTACCTTTTAATT---------GCTTATGGTGACAATATAT
ATA-----AATATATATTGACACCATGGGCGCACAAGTTTCTAGACAAAATGTTGGTACA
CATTCCACACAAAATACAGTTGCTAATGGTTCTAGCTTGAATTACTTCAACATTAATTAT
TTTAAAGATGCAGCGTCATCTGGAGCATCAAGATTGGATTTTTCACAAGATCCCAGCAAA
TTCACTGATCCAGTTAAGGATGTTTTAACAAAAGGCATCCCTACACTACAATCCCCTTCA
GTTGAAGCATGTGGATACTCTGACAGAATCATACAAATAACTCGTGGTAATTCAACTATT
ACATCACAAGATATAGCTAATGCTGTTGTAGGATATGGAGTTTGGCCGGAATATCTGACT
GATGATGATGCTAGTGCCATAGATAAACCAACACATCCAGATACATCATCCAACCGATTC
TATACCTTGGAAAGTAAACATTGGGAAAATAATTCTAAAGGATGGTGGTGGAAATTACCA
GATGCATTAAAGAGTATGGGCATATTCGGTGAGAATATGTTTTATCACCACTTAGGTAGA
GCTGGTTACACTATACATGTACAATGTAATGCCAGTAAATTCCATCAGGGTACTTTAATA
GTCGTTGCCATACCAGAACATCAGTTGGCTTACATAGGTGGGGGCAATGTTACTGTTGGA
TATAACCATACACACCCAGGTGAGTCAGGGAGACGGATTGGAGGTTTTGATGGTACTGAG
CGT---AACAGACAA---CCTAGTGATGAAAACTGGCTTAATTGTAATGGAACCCTATTA
GGAAATTTAACTATTTTTCCCCACCAGTTTATTAATTTGAGAAGTAACAATTCAGCAACT
CTTATATTACCATATGTTAATGCAGTGCCCATGGACTCAATGCTTAGACACAACAATTGG
AGCCTAGTCATTATACCAGTTTGCCCTCTTGAGGTAGCACAAGGATCAGAGCAA---TAT
GTGCCAATAACCATATCAATTAGCCCGATGTGCTCAGAATTCTCCGGAGCACGTAAT---
------------------------GCAGCAAGGACACAGGGATTACCAGTATTCATTACT
CCAGGCTCTGCACAATTCCTTACCACTGATGATACACAATCACCATCAGCATTACCATAT
TTCCATCCTACTAAGGAAATATTCATACCAGGTGAAGTTAAGAATCTCTCAGAAATCTGC
CAAGTAGACTCTATGATACCTATAAACAATGTTGAACAGCAT---AAAAACTCTGTGGAT
ATGTACTCTGTTGTCCTCACTAAACAAACAAACCCA------GCAGAAGAGATCTTTGCA
ATCCCAGTAGACGTAGCTTCTCAACCATTAGCTACAACACTCATAGGTGAAATTGCTAGT
TACTACACACACTGGACAGGAAGCATAAGAATCAGTTTTATGTTTTGTGGATCTGCTAAC
ACCAGTCTTAAATTACTAATAGCATATACTCCTCCAGGTGTTCCTAAACCTACTAGTAGA
AAAGAAGCAATGCTTGGAACACACTTGGTCTGGGATGTAGGTTTGCAATCAACAGCTTCC
ATGGTTATACCATGGGTGTCTGCATCCCATTACAGATTCACAACTCCAGATATCTACACT
CTAGCAGGTTATGTAACATGTTGGTACCAAACAAATCTTGTTGTGGCGCCAAATACACCA
ACAACAGCTAGAATGATTTGTTTTGTATCAGGATGTAAGGACTTCTGTCTACGAATGGCT
AGAGACACTAATCTACACAGCCAAACTGGGGCTATTACCCAA------AATCCAGTGGAA
AAATATACAGAAGCTGTTCTTAATGAGGTCCTTGTAGTACCTAACATCAATGCCAGTAGT
GGACATACATCTAATTCAGCTCCAGCACTTGATGCAGCAGAAACTGGACACACTAGCCAG
ATACAACCAGAAGACATGATAGAAACCAGATATGTTATCACAGACCAAACAAAAGATGAA
ATGAGTATAGAAAGTTTTCTAGGAAGGTCAGGCTGCATTGCCATTATTGAGACAGAATTG
AATCATGAAGAAGGGAAA---------------------------TACAATGCAGAAGAT
CAAAACTTCTCAAAATGGAAAATGACACTGTTGGAAATGGCACAAATCAGAAGAAAGTGT
GAACTTTTTACATATCTCAGATTTGATTCAGAAATAACAATAGTC------ACCACATTG
GCAGGCCAAGGGGATGATATTGGACATGTGGTCATACAATATATGTATGTGCCTCCTGGT
GCTCCATTACCGAGATATCGGAATGATTATACTTGGCAGTCTGGTACTAATGCTTCAGTG
TTCTGGCAGCAAGGGCAGCCATACCCTAGATTCACTATCCCGTTCATGAGTATAGCCTCA
GCATATTACATGTTTTATGATGGCTACGAAAGT------GATAAA---GGCAAGATCTAT
GGAACTGCAGTCACCAATGATATGGGAACTATATGTGTCAGAATTGTTACCGAACAACAA
AAACATAAGGTTCTTATAACTAGCAGAATATATCACAAGGCTAAACACATTAAAGCATGG
TGCCCCAGGGCACCCAGAGCAGTCCCATATCAACATATTTATAATCCAAATTTCAAGACT
ACTCAACCTGAGACTATACCAGATACT------------------CATATTAAAATTAGA
AGGGATATAAAGTACATTAAAACAGCTGGTCCATCAGATCCTCATGTTCACGCGGGAGAC
TTAATATACAGAAATCTACATTTATGTGAATCAGAAAATCTAAATGATTCAATTCTAATT
AGTTACTCTAGTGATCTTGTCATTTACCGCACAAATACTACAGGTGATGACATAGTCCCA
ACATGTGACTGCACACTAGGCACATACTACTGTAAACATAAAGACAGATATTACCCTGTG
AGTGTAACAAAACACCAGTGGTATGAGATACAGGAATCAGATTATTATCCTAAACACATC
CAATATAATATCTTGTTGGGTGTAGGACCTTGTAAACCAGGTGATTGTGGGGGCAAGCTC
CTTTGTAAACATGGTGTAATTGGTATAATAACTGCTGGAGGTGACAACCATGTAGCTTTT
ATAGATCTTAGGGATTTC------CAGATTGCTGAGGAACAAGGA---ATACCAGAATAT
ATTCACTCTCTTGGTGAAGCTTTTGGTTCAGGGTTCGTGGACAATATTAAAGATCAAATC
CAGTCTATCAACCCAATCAATAAA------ATAACAAGTAAAATAATCAAGTGGGTGATA
AGGATCATTTCAGCTGTCACTATAATAATCAGAAACAGTGCAGATCCACATACAATAGTA
GCCACACTAGCTTTGTTGGGCTGTTCAGGCTCACCTTGGAGATTTATTAAAGAAAAAGTT
TGTGGATGGTTGCAGCTCACTTACATACACAAAGAATCA---GATGGATGGATCAAGAAA
TTCACAGAGATGTGTAACGCTGCCAGAGGTTTGGAATGGTTAGGTAATAAAATATCAAAG
TTTATTGATTGGCTTAAATCC---ATGTTACCACAGGCTAGATTGAAAGTAGATTTTATC
AAGAACCTTAAACAGCTGCCATTGTTAGAAAAACAAGTGGATGGACTGAGACTTGCAACA
CAAAAACAACAACAGGAA------TACATAGACACCCTCACCCTGATGCTAGACTCATCA
AACAAATTCTTGCCCCTTTATGCACTAGAGAATAAACGAATTAAAGAGTTGCTTAAAAGG
GGTCAGATGATACTC------CGTACATCCAAAAGAACTGAACCAGTTGGGGTTATTTTC
CATGGTGAACCAGGTACAGGAAAATCAATCACAACATCTATTCTTGCTAGAATGCTCACC
TCA------GAATCAGATATCTACTCACTGCCTCCATCGCCCAAATATTTTGATGGGTAT
GACCAGCAAAGTGTGGTTATTATGGATGACATAATGCAAAACCCCAGTGGAGAGGATATG
TCATTATTCTGTCAAATGGTATCGTCTGTTCCATTTATACCACCTATGGCTGACCTACCA
GACAAAGGAAAACCATTTTCATCAGATTATGTGCTTGCGAGTACTAATCATACTTTACTC
CACCCCCCAACAATCACGTGTACAACAGCAATGAACAGGAGATTCTTCCTGGATTTAGAT
ATCATTGTCAAAGATGAATACAAATTAAATCAAGGTAAATTAAATCTACAGTGTGCACTC
AGACCATGCAAG---GAAGGGAAAATTGGTAAT---GCAAAATGCTGCCCTCTTATCTGT
GGAAAGGCTCTGCAGTTTAGAGATAGAAGCAACGGGGAGCATTTATCCCTGGCTACTATA
TATAACAGAATCACTCACGAAAGCAAGAACAGAAAAGAGTTAACAAACTCATTACAGGCA
ATTTTCCAGGGACCA------------------ATTGATGTTGTAAATAAACCACCACCG
CCAGCCATTGTGGATTTACTTAAATCAGTTAGGAATCCAGATGTAATTAGATATTGTGAA
GAAAATAAATGGATAATCCCTGCAGATTGT---AGGCTTGAACGGGATCTTAATTATGCA
AATTTAATAATATCTATGATAGCTAATGTAATCAGTATAATGGGTGTGATCTATATTATA
TATAAATTGTTTTGCTCCTTACAGGGACCATATTCAGGAGAACCA---AAACCAGTAACA
AAGAAACCAGAG---AGAAGAGTAGTCACACAAGGACCCCAAGAAGAGTTTGGACGTAGT
TTGATTAAGCATAACACATGTGTAGTCACCACAAGTAATGGAAAATTCACTGGTTTGGGT
ATCTATGACAATGTAATGATAATACCAACACATGCTGATGCAGGCCAAGAAGTGGAAATA
GATGGAATTAAAACCAAAGTTAGTGATGCATATGACCTGCACAATATGCATGGTGTCAAG
TTAGAGATTACAGTATTGAAGTTGAGCAGAAATGAAAAATTTAGGGACATAAGAAAATAC
ATCCCAGAAAGTGAGGATGACTACCCAGAATGCTGTTTGGCATTGGTTGCTAATCAGACT
GAGCCTACAATTCTAGAAGTTGGTGATTGTTGTTCCTATGGGAATATTTTACTGAGTGGT
AATCAAACTGCTAGGATGATTAAATACAACTATCCTACTAAATCAGGATTTTGTGGTGGG
GTTTTGTATAAGATAGGTTTAGTCTTAGGAATACATGTAGGTGGTAATGGGAGGGATGGC
TTTTCTGCAATGTTACTAAGATCTTACTTCAATGAGCAACAAGGAAAGATTGTGTCAAGA
GCTGATGTGAAAGAATATAATATGTATAGCATACATACTCCCACTAAAACAAAATTACAA
CCCAGTGTTTTTCATGATGTATTCCCAGGTAGCAAAGAACCTGCTGTGTTATCTACAAAA
GATCCAAGATTGGAAGTAGACCTTGATAGTTCTATTTTTTCAAAATATAAAGGAAATGAG
GCAATTAAAATTACTGATAACATGTTAGTTGCTGCTGCTCACTACACAGCTCAACTGTCA
ACATTGGACATTGATCCACAACCAATTAGTTTGGAGGATAGCGTGTATGGAATTGAAGGT
TTGGAAGCGCTAGACCTCCACACTAGTGCTGGTTATCCATACACAGCTCATGGAATTAAG
AAGAAAGATCTTATACCAAAGGAC---AGAAATCTAACAAAACTCAAAGTTGCTATGGAA
AAATATGGGCTAGACTTACCAATGATAACATTTCTTAAAGATGAGCTCAGAAAACCAGAG
AAAATAAGTGCTGGAAAAACTAGAATTATAGAGGCTAGTAGTTTAAATGATACTGTACAA
TTCAGAATGGCATTTGGTAACCTCTTTTCTAAATTCCATAAAAACCCAGGCATTGTTACT
GGTTCAGCTGTAGGGTGTGACCCAGAGATATTCTGGTCAAAAATTCCAGTAATGTTGGAT
GGAGATTGTCTCATGGCATTTGACTATTCCAATTATGATGGGAGTTTAAATCCAGTATGG
TTCGAACTCTTAGAAAAAGTCCTTAATGATCTTGGTTTCCCTGGTAAA---CTGGTCAAT
AAATTGTGTCACTCTAAGCACATTTACAAAACAACATACTATGAAGTTGAAGGTGGGATG
CCTTCAGGTTGTGCTGGAACTAGTATATTTAATTCAATGATTAATAACATCATAATTAGA
ACACTAGTCTTGGATACCTATAAGCACATTAATCTGGACAAACTTAAAATACTTGCATAT
GGAGATGATGTTTTGTTTTCATACCCTTTTGATTTAGATATGGCAGAACTAGCCAAAGAA
GGTGATAAATATGGTTTAACAATTACACCTGCAGATAAATCTGACAAATTTGAAAAACTA
GACTATGGAAATGCCACCTTTCTGAAGCGAGGGTTTAAACAAGATAATAGATACAAGTTT
CTAATACATCCCATTTACCCAGAAAGTGAAGTTTGGGAGTCCATTAGATGGACGAAGAAC
CCAAGAAACATGCAAGAACATGTTCTCTCCTTGTGCCACCTCATGTGGCACAATGGTAGG
GATAAATATGAATCATTCGTGAACAGGATTAGGAGTGTTAGCGCTGGTCGTGCACTCTAT
ATCCCACCATACGAAGTTCTGTTGCACGAATGGTATGAAAAATTT---TAAATAC-----
---------?TATAGAAAGTATAAAT--GAAGTAGTTTATAGTTTTTGT
>A 47 JN837692
------------------------------------------------------------
---GGTAACTTTGTACGCCAGTTTTAT-----------------------------CATC
CCTTTCCCTTTTGTAAC-TTAGAAGTTATAAACTTG----AGACCAATAGG-TGGTG-AT
CAACCAGATCA-CTAAAGGTCAAGCA-CTTCTGTTT-CCCCGGTCAATGCTG--ATATGC
TCCA-CCAGGGCAAAAACAGCCGCGATCGTTATCCGCAAAGTGCCTACGCAAAGCCTAGT
AATATCTT-GAATGATATATGGTTGGTCGTTCAGCTAAA--------CCCCATAGTAGAC
CTGGCAGATGAGGCTGGAAATTCCTCACTGGCGACAGTGTTCCAGCCTGCGTGGCTGCCT
GCGCACTC--TCACGA-GTGCGAAGCCATATATT-TGACAAGGTGTGAAGAGCCCCGTGT
GCTCA--CTTTGAGTCCTCCGGCCCCTGAATGTGGCTAACCTTAACCCTGCAGCTAGTGC
ATACAATCCAGTGTGTGGCTAGTCGTAATGAGCAATTGCGGGATGGGACCAACTACTTTG
GGTGTCCGTGTTTCACTTTTT-CCTTTT-ATAATTT-----GCTTATGGTGACAGTATAT
A------GCTTATATATTGTTACCATGGGCGCACAAGTCTCCAGACAGAATGTTGGCACA
CACTCCACACAAAACATGGTCTCAAATGGGTCTAGTTTAAATTATTTTAATATAAATTAT
TTTAAGGACGCAGCCTCCAGCGGTGCTTCAAAATTAGAATTTTCACAAGACCCAAGCAAA
TTTACTGACCCAGTCAAAGATGTCCTTGAAAAGGGAATCCCAACACTGCAATCTCCTACA
GTAGAGGCATGTGGTTATTCAGATAGAATAATGCAAATCACAAGGGGTGACTCTACAATA
ACATCACAGGATGTTGCAAATGCAGTGGTGGGTTATGGGGTATGGCCACACTATTTAAGT
GCAAAAGATGCCACTGCTATCGATAAACCCACACAACCAGACACTTCATCAAATAGATTC
TACACACTAGACAGTAAGATATGGAAACCAGATTCTAAGGGATGGTGGTGGAAGTTACCA
GATGCATTGAAGGAAATGGGTATATTTGGAGAAAATATGTACTATCATTATCTTGGCAGA
AGTGGTTACACTGTACATGTTCAATGCAATGCCAGTAAATTTCATCAAGGGACTTTACTA
ATTTTGATGATACCTGAGCACCAGTTAGCAAATGCAAATGCTACCAATGCAGACGCCGGA
TACAATTATACCCATCCTGGTGAACGAGGCAGAGAGGTTGGTGGCGATCGTATTGCTCAT
GCT---AACCTC------CCTAGTGATGATAACTGGCTTAATTTTGATGGTACTTTATTG
GGTAATGCTCTTATATTTCCCCACCAATTCATTAATTTGAGAAGCAACAACTCTGCAACA
CTGATAGTCCCTTATGTAAATGCTGTTCCAATGGACTCAATGCTTAGACATAATAACTGG
AGCTTAGTGATAATTCCAATTTGTGAATTATTGGCAGATACCAAAGCCAGTGCT---GTA
GTTCCAATCACTATATCAATAAGCCCAATGTTTGCCGAATTCTCTGGGGCACGTGCAAAA
---------------------CCAGTGGCTGCTACACAGGGTCTACCAATTTATATGACA
CCTGGCTCAGGTCAATTTATGACAACTGATGATTTCCAATCACCTTCAGCCTTACCATGG
TATCACCCAACCAAGGAAATCCTAATCCCAGGGGAGGTCAAAAATTTAATAGAGATGTGT
CAGGTGGATACTTTGATCCCTATCAATAACACAACACAAAAC---TTGAGAAAGGTGAAT
ATGTATACTATACAGTTAGAAAACCAAACAGAAATG------GCCAAAGAGATTTTTGCT
ATTAAAGTAGATATTGCATCACAACCTTTAGCAAACACCATGATTGGAGAAATCGCAAGC
TATTTTACACATTGGACTGGTAGTTTGCGTTTTAGTTTCATGTTCTGTGGTACAGCAAAT
ACCACTCTCAAACTACTTCTAGCATACACACCACCAGGCATTGGCAAACCAAGGGACAGA
AAGCAAGCTATGCTTGGGACACACATAGTTTGGGACGTTGGGTTGCAATCAACAGTATCT
TTAGTTGTTCCATGGGTTAGTGCCAGTCATTTCAGATACACATCTAGGGATGAACATTCA
GCAGCTGGATTCATAACATGTTGGTATCAGACAAATTTTGTTTTTCCCCCAAACACTCCC
AATAGGGCTGACATGCTGTGTTTCGTATCAGCGTGCAAGGATTTCTGCTTGCGTATGGCC
AGAGACACGGATATGCACATACAAAATGATGCCATTGAACAA------AACCCAGTTGAA
AATTATGTGGAAGAGGTGCTTAATGAGGTCTTAGTTGTACCAAATATTAAAGAGAGTCAT
CCAAGCACGTCTAACTCTGCCCCAATTTTAGATGCTGCTGAAACTGGGCACACTAGTAAT
GTACAACCAGAGGATACAATTGAAACCCGATATGTACAAACAACACAAACAAGAGATGAA
ATGAGTATTGAGAGCTTCCTTGGTAGGTCAGGATGCGTGCACTCCTCAACAATAACACAT
GATGAACAACAC---------------------------------------------ACT
AATAAATTTAGAGTGTGGCGCATCAATTTACAAGAAATGGCCCAGATTAGGCGTAAATAT
GAAATGTTTACATATGTGAGATTTGATTCAGAGGTAACCATGGTT------CCAAGCATT
GCAGGGTATGGTAATGATGTGGGTCATATAGTTATGCAATATATGTATGTACCACCTGGA
GCTCCAGAACCAACAAGTAGAGAACATTTTGCATGGCAATCAGGCACTAATGCATCTATC
TTCTGGCAACAAGGACAGCCCTTCCCAAGATTTTCATTACCATTTTTGAGTGTTGCATCT
GCTTATTACATGTTTTATGATGGTTATAATGGT------GACACACCTGGATCCAAATAT
GGCACCACAGTAGTCAACCGCATGGGTGCACTGTGTATGAGGGTTGTGACAAACAAACAA
GTCAATAAAGTTGAGATCACAACTAATATATACCATAAAGCTAAGCATGTGAAAGCATGG
TGTCCCAGACCACCCAGAGCTGTTCCATACAGGTATGTTGGATCAACAAATTACAAGAAA
CCTAATCAGGAAGATGTTACA------------------------ATTTTCATTGAACAC
AGAGAAAACCCAAAAATCATTACAGCAGGACCAAGTGATTTGTTTGTACACGTGGGTAAT
TTAATATACAGAAATTTACATCTATTTAATTCAGAA---GTACATGACTCAGTATTAATA
TCATATTCCTCAGATTTAGTCATCTACCGCACAAACACTACAGGTAATGACTACATTCCC
ACATGCGACTGCACCCAAGCAACCTATTATTGTAGACATAAAGATAGGTATTACCCAATT
AATGTCACCAGTCATGACTGGTATGAGATTCAAGAAAGTGAATACTACCCAAAACACATT
CAATATAACCTTTTGATTGGTGAAGGTCCATGTGAACCAGGAGACTGTGGAGGAAAGCTA
TTGTGTAAACATGGAGTGATTGGAATAATAACAGCAGGTGGAGAGGGTCATGTGGCATTT
ATCGATCTCAGGCAATTT------CATTGCGCGGATGAGCAAGGA---ATAACTGATTAC
ATTCACATGCTGGGTGAAGCTTTTGGATCAGGATTTGTTGATAGTGTTAAAGATCAAATA
AATGCTATCAATCCAATTAACAAC------ATTAGTAAAAAGATAGTTAAATGGTTACTT
AGGATAATTTCTGCAATGGTCATAATTATTAGAAATTCCTCTGATCCACAAACAATCATA
GCCACATTAACACTAATTGGATGCTCAGGTTCCCCCTGGCGATTTCTTAAAGAAAAATTT
TGCAAATGGACCCAATTAAATTACATACATAAGGAATCT---GATTCATGGTTGAAGAAA
TTCACTGAAATGTGCAATGCAGCTAGAGGCCTAGAATGGATTGGTAATAAAATATCAAAA
TTCATTGAATGGATGAAATCC---ATGCTTCCTCAGGCTCAGCTTAAAATCAAATATTTG
AGTGAGCTCAAGAAACTTAGTTTTTTAGAGAAGCAGATGGAGCACTTGAGAGTTGCTGAC
TCACAAACACAGGAAAAA------ATTAAATGTGAGATTGACACTTTACATGATCTTTCT
TGTAAATTTTTACCACTCTATGCTAGTGAAGCTAAAAGAATAAAGATATTATATAACAAA
TGCAATACAATTATT------AAACAGAAGAAAAGGTGTGAACCAGTTGCAGTTGCCATA
CATGGTGAACCTGGTACTGGTAAATCCATGACTACAAACTTTCTTGCTAGAATGATAACT
AAT------GATAGTGACATATACTCCTTACCACCCGACCCCAAATACTTTGATGGATAC
GACCAACAGAGTGTGGTTATTATGGATGACATTATGCAAAATCCAAGTGGGGAAGATATG
ACCTTATTCTGTCAAATGGTATCTAGTGTCACATTCATACCACCAATGGCTGATTTACCT
GATAAGGGTAAACCTTTTGATTCCAGGTTTGTATTGTGCAGTACTAATCATAATTTGTTA
GCACCCCCTACAATTACCTCATTGCCAGC???????????????????????????????
????????????????????????????????????????????????????????????
?????????????????????????????????---????????????????????????
????????????????????????????????????CAGACTTACACTCTGGCGCAAGTG
TATAATCAAATACTTGCTGAGGACAAAAGACGTAGGCAAGTAGTAGATGTTATGGCAGCA
ATTTTTCAGGGACCC------------------ATTACTCTTGAAGGA---CCTCCGCCT
GCAGCAATAAATGACTTATTGAAATCAGTTAGAACTCCAGAAGTCATTAAGTATTGTGAG
GACAATAAATGGATAGTACCAGCTGAGTGT---AAGGTTGAGAGAGATCTCAATATAGCT
AACACTGTTATTACAATTATTGCTAACATTATTAGTATTTCTGGAATAATTTATGTTATA
TATAAACTTTTCTGTACATTACAAGGACCATATTCAGGTGAACCC---AAGCCCAAAACT
AAGATACCAGAA---AGGAGAGTAGTGGCTCAAGGACCAGAAGAAGAGTTTGGTAGGTCC
CTTATTAAGCACAATTCGTGCGTTGTAACAACACAGAATGGTAAATTCACAGGTCTAGGG
ATATATGATAGAACACTAATCCTACCAACACATGCAGATCCAGGTAGTGAAATACAGATA
GATGGCATTACAACTAAAGTGGAAGACTCTTATGACCTATTTAATAAAGATGGAATCAAG
CTAGAAATTACAGTGCTTAAACTCAAGAGAAATGAAAAGTTTAAGGATATCAGGAAGTAC
ATTCCAGAAAATGAAGATGATTACCCAGATTGTAATTTGGCCCTATCTGCTAATCAACCA
GAAACCACAATAATCAATGTAGGGGATGTAGTGTCATATGGAAACATTCTGCTTAGTGGA
AATCAAACAGCAAGAATGCTCAAATACAATTACCCAACAAAATCAGGTTATTGTGGTGGG
ATTCTATACAAAATTGGACAAGTTTTGGGAATTCATGTTGGTGGTAATGGAAGAGATGGG
TTTGCAGCTATGTTATTAAGATCATATTTTTCAGAAACACAAGGTCAAATAACTACTACT
AAACCTACTATTGAATGCAATCTACCTAGTATACATACACCCAGCAAAACCAAGTTACAA
CCTAGTGTATTTTATGATGTCTTTCCTGGTAGTAAGGAACCAGCTGTGCTTTCAGAATAT
GACCCCAGATTAGAGGTTGATTTCAAACAAGCCTTATTTTCTAAATACAAAGGTAACAAC
CAATGTGAAATAAATGATCATGTTAGGGTAGCAATTTCCCACTATTCAGCACAGTTGATG
ACATTGGATATTGATTCAAGTCCAATTTCATTAGAAGATAGTGTTTTTGGTACAGAGGGT
CTGGAGGCGCTCGATCTTACCACTAGTGCTGGATTTCCTTATGTGTCTATGGGCATTAAG
AAAAGAGACTTGATTAATAAACAAACTAGAGATATCACAAAACTCAAAATGGCATTGGAC
AAGTACGGTGTTGACTTGCCTATGGTTACATTTCTCAAGGATGAACTTAGGAAGAAGGAA
AAAATCTCTGCTGGGAAAACGCGTGTCATTGAAGCTAGTAGTGTAAATGACACTGTGCTG
TTTAGAACAACTTTTGGCAACCTCTTCTCCAAATTTCATTTAAACCCTGGTATCGTTACT
GGTTCTGCAGTGGGATGCGATCCAGAGACATTTTGGTCAAAAATACCAGTAATGTTAGAT
GGTGAGTGCATAATGGCATTTGATTATACAAATTATGATGGTAGTATACACCCAATTTGG
TTTGAAGCTCTTAAAGAAGTGCTCTTTAATCTAGGGTTTAAGCCTAAT---TTAATAGAT
AGGTTGTGTAAATCAAAACACATTTTTAAAAATGTGTATTATGAAGTAGAAGGAGGGGTC
CCATCAGGTTGCTCTGGAACAAGTATATTTAATACAATGATTAATAATATTATTATCAGG
ACATTAGTTTTGGATGCTTATAAAAATATTGATTTAGACAAGCTCAAGATAATAGCTTAT
GGAGATGATGTCATCTTTTCTTATAAGTATCAGTTGGATATGGAAGCAATTGCTAAAGAA
GGCATTAAGTATGGTCTTACAATCACTCCAGCTGACAAATCAAGTGAATTCAAGAAATTG
GACTATAACAGTGTGACCTTTCTAAAAAGAGGATTTAAACAAGATGACAGATACTCATTT
TTAATACATCCAACCTTTCCAGTTGATGAGATACATGAATCCATTCGATGGACTAAAAAG
CCATCACAGATGCAAGAACATGTTCTGTCACTGTGTCATTTAATGTGGCACAATGGCAGG
GACGTGTATAAGCAGTTTGAGCAAAGGATACGCAGTGTGAGCGCTGGTCGCGCACTGTAT
ATCCCTCCATATGACCTGCTTTTGCATGAATGGTATGAAAAATTT---TAAGTTGTTTAG
---------ATATAGAAATAATAAAC---AATTAGTTTTTTG-------
>A 49 JN621241
-------------------------------------------GAGTGGTACTCTGTTAT
TACGGTAACTTTGTACGCCAGTTTTAT-----------------------------CCTC
CCCTTACCCCGTGTAAC-TTAGAAGTTTTTCACAA-----AGACCAATAGT-TGGTA-AT
CATCCAGATTA-CTTAAGGTCAAGCA-CTTCTGTTT-CCCCGGTCAATGTTG--ATATGC
TCCA-ACAGGGCAAAAACAACTGCGATCGTTATCCGCAAAGCGCCTACGCAAAGCCTAAT
AGCACCTTTGAGAT-TATTTGGTTGGTCGTTCCGCCATTT--------CCCCTGGTAGAC
CTGGCAGATGAGGCTGGAAGTACCCCACTGGCGACAGTGTTCCAGCCTGCGTGGCTGCCT
GCACACCC---TATGG-GTGTGAAGCCAAATAAT-GGACAAGGTGTGAAGAGCCCCGTGT
GCTCG--CTTTGAGTCCTCCGGCCCCTGAATGCGGCTAACCTTAACCCTGCAGCTGGAGC
ACACAAACCAGTGTGTATCTAGTCGTAATGAGCAATTGCGGGATGGGACCGACTACTTTG
GGTGTCCGTGTTTCACTTTTTACTT----ATAATT------GCTTATGGTGACAATATAT
ATATAG----TATATATTGGCACTATGGGCGCACAGGTATCTAGACAGAATGTTGGGACT
CACTCTACACAAAACTCTGTATCTAATGGATCTAGTTTAAACTACTTCAACATCAACTAC
TTCAAAGATGCTGCTTCAAATGGTGCATCTAAATTAGAGTTCACTCAAGACCCTAGCAAA
TTCACAGACCCTGTTAAAGATGTATTAGAGAAAGGAATACCGACACTGCAATCACCCACA
GTTGAGGCTTGTGGATATTCGGATAGAATCATACAGATTACCAGAGGAGATTCAACAATA
ACATCACAGGATGTGGCAAATGCTGTTGTTGCATATGGTGTTTGGCCACACTATCTATCC
TCTAAAGATGCTTCTGCAATTGACAAGCCTTCCCGCCCAGACACATCTTCCAATAGGTTT
TATACTTTAAAGAGTGTGACTTGGTCTAACTCTTCAAAAGGTTGGTGGTGGAAATTACCA
GATGCATTGAAGGAAATGGGCATCTTTGGTGAAAATATGTTTTACCACTACTTGGGCAGA
AGTGGTTATACAATACATGTACAGTGTAATGCTAGTAAATTCCACCAAGGCACACTAATC
GTTGCACTGATACCTGAACACCAGATCGCAAGCGCACTCCATGGTGATGTAAATGTTGGT
TATAAATACACTCACCCAGGAGAAGCAGGGAGAGAGGTCAAAAGTGACAGGAATATAAAC
CTA---GCTGTGCAA---CCCACTGAAGAATATTGGCTGAATTTTGATGGAACACTACTT
GGAAACATTACCATATACCCCCATCAATTTATTAACCTGAGAAGCAATAACTCTGCTACA
ATAATTGCTCCATATGTTAATGCAGTTCCCATGGATTCAATGCGCAGCCACAACAACTGG
AGCCTGGTGATAATCCCAATATGTCCTCTTGAAACATCAAGT---ACTGTTAAT---ACA
ATACCTATTACAATATCAATAAGTCCCATGTGTGCAGAGTTTTCTGGAGCACGTGCCAAA
---------------------------------AGCCAGGGTCTACCAGTTTTCATCACA
CCAGGATCAGGTCAATTTCTGACAACAGATGATTTTCAATCCCCATGTGCGCTCCCCTGG
TATCACCCAACCAAGGAAATATCCATCCCAGGTGAGGTGAAAAACTTAGTTGAAATATGT
CAAGTGGATAGCTTAGTGCCAATAAACAACACTGAAAATAAC---ATCACCAATGGGGAC
ATGTATTCGGTTATATTGCAATCAACAATTGGAGAA------CCAGATAAAATCTTTTCA
ATCAAAACAGATGTAGCCTCTCAGCCACTAGCTACCACTCTAATTGGTGAAATATCCAGC
TATTACACTCACTGGACAGGAAGCCTCCGTTTCAGTTTTATGTTCTGTGGTACAGCCAAC
ACTACTGTTAAACTCTTGCTAGCCTATACACCGCCTGGTATTAGAGAGCCTACTACAAGA
AGAGAAGCAATGTTGGGCACTCATGTTATATGGGATATAGGCCTTCAATCTACAATATCA
ATGGTAGTACCATGGATTAGTGCCAGCCATTACAGAAATACATCATCGGGTGCA---TCT
ACAGCAGGATACATAACATGCTGGTATCAAACCAGATTAGTAATTCCACCTCAAACTCCA
CCCACAGCTAGGTTGTTGTGTTTTGTATCAGGCTGCAAGGATTTTTGTTTACGCATGGCT
CGTGATACCAATTTGCATCTACAGAGTGGGCCAATAGAGCAA------AATCCTGTTGAA
CACTACATAGATGAGGTCCTTAATGAGGTTTTAGTAGTTCCAAATATTAATAGTAGTCAT
CCCACAACATCAAATTCTGCCCCAGCACTAGATGCCGCAGAAACAGGACATACTAGTAAT
GTGCAGCCTGAAGATGTCATTGAAACCAGATATGTACAGACATCACAAACAAGAGATGAG
ATGAGTTTAGAGAGTTTTCTTGGTAGATCAGGGTGCATACATGAATCTAAACTGGAGGTC
ACGCTTACAAAT---------------------------------TACAATGAA------
AACAATTTCAAAGTGTGGAATATCAATTTACAAGAGATGGCCCAGATTAGAAGGAAATTT
GAACTGTTCACCTATACTAGATTTGACTCTGAGATAACCCTAGTT------CCATGTATT
TCTGCACTTAGTGAGGACATTGGACATGTTACTATGCAATACATGTATGTACCACCAGGT
GCACCTGTACCAGAGAGCAGGGATGATTATGCATGGCAGTCTGGCACTAATGCATCTATT
TTCTGGCAACATGGGCAAGCATACCCAAGATTTTCTCTACCCTTTCTGAGTGTGGCTTCA
GCTTACTATATGTTTTATGATGGATATAAT---------GAAGAA---GGGCAAAATTAC
GGCACAGTAAGCACAAATAACATGGGGTCATTATGTTCTAGAATAGTGACAGAGAAACAC
ATTCATAATATGCATATTATGACAAGAATCTATCATAAAGCCAAACATATCAAAGCGTGG
TGCCCGCGCCCACCCAGAGCACTTGAATATACTCGTGCTCACCGCACTAATTTTAAGATT
CAAAATAAAGATATCAAA---------------------------------ACAGGAATT
AAATCCAGAGCAATTATTACAACAGCTGGTCCTAGTGATATGTATGTCCATGTTGGTAAT
CTTATTTATAGAAATTTACACCT?????????????---?????????????????????
????????????????????????????????????????????????????????????
?????????????????GGCTACATACTATTGTAAACATAAAAATAGATATTTCCCAATA
ACAGTGACAAGTCATGACTGGTATGAAATACAGGAAAGTGAATACTATCCCAAACATATA
CAGTACAATTTGCTAATTGGTGAGGGTCCTTGTGAACCAGGTGATTGTGGTGGGAAATTA
TTATGTAAACATGGTGTTATTGGCATAGTAACAGCTGGTGGTGACAATCATGTGGCTTTC
ATCGATCTTAGACACTTT------CATTGTGCCGAAGAGCAAGGA---GTTTCAGATTAC
ATACATATGCTAGGTGAAGCATTTGGAAATGGATTCGTAGATAGTGTAAAAGAACACATA
CATGCCATTAACCCAGTTGGAAAT------ATTAGCAAAAAGATCATTAAATGGATGTTA
AGGATAATATCTGCAATGGTCATAATAATAAGGAATTCCTCTGATCCACAAACTATATTG
GCAACACTTACATTGATTGGATGTTCTGGTTCACCATGGAGATTTTTAAAAGAGAAATTT
TGTAAATGGACACAACTTAATTATATACATAAAGAATCA---GACTCATGGTTGAAGAAA
TTCACTGAAGCATGCAATGCGGCCAGAGGACTTGAGTGGATAGGAAATAAAATATCCAAA
TTCATTGAATGGATGAAGTCA---ATGCTCCCACAAGCACAACTCAAGGTGAAGTACTTA
AATGAACTTAAAAAATTAAGCCTGTATGAAAAGCAAGTTGAAAGTCTTAGAATAGCAGAT
GTAAGAACACAAGAAAAG------ATCAAGATGGAAATTGACACTTTACACGACTTATCA
TGCAAATTTCTGCCATTGTATGCAAGTGAAGCAAAGAGAATAAAGACACTACACATCAAG
TGTGACAACATTATC------AAACAAAAGAAAAGGTGTGAGCCAGTGGCTGTAGTCATC
CATGGGCCACCTGGTGCTGGAAAATCAATAACAACAAATTTTTTAGCCAGGATGATAACT
AAT------GATAGTGATATATACTCTTTACCCCCAGATCCAAAATATTTTGATGGCTAT
GATCAACAAAGTGTCGTAATAATGGATGATATTATGCAAAACCCAACTGGGGATGATATG
ACCCTATTCTGTCAAATGGTTTCAAGTGTCACTTTTATACCACCAATGGCTGATTTACCA
GACAAGGGCAAGGCCTTTGACTCTAGGTTTGTGCTATGCAGCACAAATCACTCACTTTTA
GCACCACCTACAATAACATCACTACCTGCAATGAATAGAAGGTTCTTTTTAGATCTAGAT
ATATTAGTGCATGATAATTTCAAGGACTCACAGGGCAAACTTAATGTAGCAGCAGCCTTC
CAACCATGCGACGTGGACAACAAAATCGGGAAT---GCCCGGTGTTGCCCATTCGTGTGT
GGAAAGGCTGTTTCTTTCAAGGACCGCAATTCTTGCAATAAATACACCTTAGCACAAGTA
TATAACATAATGCTTGAAGAAGACAAACGCAGGAGACAAGTGGTTGATGTTATGTCAGCT
ATTTTCCAGGGACCA------------------ATTGACATGAAGAAC---CCACCGCCG
CCTGCAATTACAGATCTACTCCAATCAGTTAGGACTCCTGAGGTTATCAAGTATTGTGAA
GATAATAGGTGGATAATACCAGCAGAATGT---AAGATAGAGAAGGAGTTAAATTTAGCT
AATACAATCATAACAATCATTGCCAATGTTATTAGTATAGCAGGTATTATATATGTTATC
TATAAACTCTTCTGCACACTACAAGGGCCATACTCAGGAGAACCC---AAACCTAAGACT
AAAGTTCCAGAG---AGGCGTGTTGTAGCGCAAGGACCAGAGGAAGAATTTGGAATGTCC
TTAATCAAACACAATTCATGTGTGATCACAACAGACAATGGAAAGTTTACAGGTCTTGGA
ATTTATGACAAATTTGTGGTTGTGCCGACACATGCAGACCCTGGGAAAGAAATTCAAGTT
GATGGTATAACTACAAAAGTTGCTGACTCATTCGATTTGTACAATAAAGATGGTATAAAG
TTGGAGATAACAGTCCTTAAATTAGATAGGAATGAGAAATTTAGAGACATCAGAAAATAT
ATACCAAATAATGAAGATGACTACCCTGATTGTAACTTAGCCTTGTTAGCAAATCAACCT
GAGCCCACTATAATCAATGTTGGAGACGTTGTATCCTATGGTAACATACTACTCAGTGGT
AACCAGACAGCTAGAATGCTCAAGTACAACTATCCAACAAAATCTGGGTACTGTGGGGGT
GTTCTGTATAAAATTGGACAAGTACTTGGGATACATGTAGGGGGAAATGGTAGAGATGGA
TTTTCAGCTATGCTACTTAGATCTTACTTTACTGATGTGCAGGGTCAAATAGTTTCATCA
AAGAAAACTAGTGAGTGTAATCTCCCCAGTATACATAGTCCATCCAAAACAAAATTGCAA
CCCAGTATTTTCTATGATGTTTTCCCCGGTTCAAAAGAACCAGCTGTGTTGTCTGAAAAA
GATGCTCGACTCCAGGTCGATTTTAATGAAGCACTGTTTTCCAAATACAAAGGAAACACA
AACTGTTCTATGAATGATCACATAAAGATTGCATCTTCACACTATGCAGCTCAGTTAATT
ACTTTAGATATTGACCCAAGTCCTATCACTCTTGAAGATAGTGTTTTTGGTACTGATGGA
TTAGAAGCTCTTGATCTAAACACTAGTGCAGGATTCCCTTACATCACAATGGGTGTAAAG
AAGAGGGATTTAATAAACAACAAGACCAAAGATATAAGTAAACTTAGGGAGGCAATTGAC
AAATATGGAGTTGACTTGCCTATGGTTACCTTCTTAAAGGATGAACTTAGGAAGCATGAA
AAGATAATCAAGGGTAAAACTAGAGTCATTGAGGCTAGTAGTGTGAATGACACTCTGCTA
TTTAGAACAACTTTTGGGAATCTTTTTTCAAAATTTCATCTAAATCCTGGAATTGTCACT
GGATCAGCAGTCGGGTGTGACCCAGAAACTTTCTGGTCAAAAATACCGGCAATGTTGGAT
GATAAGTGTATAATGGCCTTTGATTATACGAATTATGATGGTAGCATACACCCCATTTGG
TTTGAGGCCCTTAAACGAGTATTGATGGACTTGTCTTTTGATCCCGTG---TTAATAGAT
AGACTATGCAAATCCAAACATATCTTCAGAAACACATACTATGAAGTTGAAGGGGGTGTT
CCATCTGGATGCTCAGGTACTAGTATTTTTAACACAATGATTAATAATATTATTATAAGG
ACTTTGGTGTTAGATGCCTATAAAAATATAGATTTAGATAAGCTTAAGATAATTGCATAT
GGTGATGATGTTATATTCTCATATACATATGAATTGGACATGGAAGCTATAGCAGTAGAG
GGCACTAAATATGGTCTAACCATAACCCCTGCTGACAAATCCACCACTTTTGTGAAATTA
AATTACAACAATGTCACCTTTTTAAAAAGAGGATTCAAGCAAGATGAGAAATACAACTTC
TTGATACACCCTACATTTCCTGAGAGTGAAATATTTGAATCCATCAGGTGGACAAAGAAG
CCTTCACAGATGCATGAGCACGTACTATCCCTGTGTCACTTAATGTGGCATAATGGGCGT
GATGCATACGAAAAGTTTGTGGAGAAGATACGCAGTGTGAGCGCTGGTCGTGCACTGTAC
ATCCCTCCATATGACTTGCTTTTGCATGAGTGGTATGAAAAATTT---TAAACTG-----
---------ATATAGAAATATTAAAC---AGTTAGTTTATTAGTTTTAT
>A 50 FJ445135
TTAAAACTGGGTCCAGGTTGTTCCCACCTGGATCTCCTAATGGGAGTTGTACTCTGTTAT
TCCGGTAACTTTGTATGCCAGTTTTAT------------------------------CTC
CCTACCCCCAATGTAAC-TTAGAAGATGTACACAA-----CGACCAATAGG-TGATG-AT
CAACCAGATTA-TCAAAGGTCAAGCA-CTTCTGTTT-TCCCGGTTAGAGTTG--ATATGC
TCCA-ACAGGGCAAAAACAACTTTAATCGTTATCCGCAAAGCGCCTACGCAAAGCCTAGT
AACAGCTTCGAAGA-TTTATGGTTGGTCGTTCCGCTGTT--------CCCCACAGTAGAC
CTGGCAGATGAGGCTAGAGATTCCCCACTGGTAACAGTGTTCTAGCCTGCGTGGCTGCCT
GCGCACCC---TTCGG-GTGCGAAGCCATATTTC-GGACAAGGTGCGAAGAGCCCCGTGT
GCTCG--CTTTGAGTCCTCCGGCCCCTGAATGTGGCTAACCTTAACCCTGCAGCTAGTGC
ATACAAACCAGTATGTGGCTAGTCGTAATGAGCAATTGCGGGATGGGACCAACTACTTTG
GGTGTCCGTGTTTCTCTTTTT-CCTTTTATTATT-------GCTTATGGTGACAATATAT
A------GTTTATATATTGGCACCATGGGCGCTCAGGTATCTAGACAGAATGTTGGCACA
CACTCAACACAAAATTCAGTATCAAATGGATCCAGCCTAAATTATTTTAACATCAATTAT
TTTAAGGATGCTGCCTCACATGGCGCTTCAAAATTAGATTTTTCCCAGGATCCAAGTAAA
TTTACTGACCCAGTCAAAGATGTTTTGGAGAAGGGTATCCCTACTCTTCAATCACCAACT
GTAGAGGCATGTGGGTATTCAGATAGGATCATTCAAATTACAAGGGGAGATTCTACAATA
ACATCTCAAGATGTGGCAAATGCGGTAGTTGGCTATGGAGTATGGCCCCACTACTTATCA
TCACAAGATGCCACAGCTATTGATAAACCATCACGTCCTGACACTTCATCAAACAGATTT
TACACTTTAGAGAGTAAATCATGGGATAGCATGTCAAAAGGATGGTGGTGGAAATTGCCA
GATGCTCTTAAAGAAATGGGTATTTTTGGTGAAAATATGTATTATCATTTCTTGGGAAGG
AGTGGTTACACTGTACATGTACAGTGTAATGCAAGTAAATTTCATCAAGGAACATTAATT
GTGGCAATGATACCAGAACATCAATTAGCAAGTGCAACCCATGGGAATGTGACTGCTGGG
TACAATTACACACACCCCGGGGAGAGGGGTAGAACCATTAATGTAGTGAACCGTGATCAA
AAT---GACAAACAA---CCTAGTGATGATAATTGGCTCAACTTTGACGGAACACTATTA
GGTAATATCACAATCTACCCACATCAGCTTATTAACTTGAGGAGCAACAACTCAGCCACA
ATTATAGTCCCATATGTTAATGCAGTACCAATGGACTCTATGCCTAGACACAATAATTGG
AGTTTAGTAATTATACCTATATGCCCATTAGAAGGA---------ACCCCAACC---ACA
GTACCCATTACTATTTCCATTAGTCCAATGTGTGCTGAGTTCTCTGGTGCTCGAGCAAAA
---------------------------------AGTCAAGGTCTACCGGTTATGCTAACA
CCTGGATCTGGCCAGTTTATGACTACTGATGATTTCCAATCTCCTTGTGCTTTACCTTGG
TACCACCCAACCAAAGAGATATCAATACCAGGTCAGGTTAGGAATTTAATTGAGTTATGT
CAAGTAGATACATTAATCCCAATAAACAATCTTGAGCACAAT---ACCACTAACATTAAC
ATGTATTCAGTTGTCTTGAGCAATGAAACAGAGATG------GCAAAGGAAATTTTTGCC
ATCAAAGTTGATATTGCTTCCCAACCCTTAGCAACTACCTTGATTGGAGAGGTTTCAAGT
TACTACACACACTGGACTGGCAGTCTCAGGTTCAGTTTTTTGTTCTGTGGATCTGCTAAC
ACTACACTCAAACTCCTAATAGCTTACACACCACCAGGTATTGGTAAACCAACTAACAGG
AAAGAAGCTATGTTAGGCACTCATGTTGTCTGGGATGTCGGACTACAATCCACCATATCA
ATGGTGGTGCCATGGGTTAGTGCCAGTCACTACAGAAACACAACTCCTGACACATACTCT
TTAGCCGGATATATAACCTGTTGGTATCAAACAAATCTCATAGCACCACCAAACACACCG
TCAACAGCTAGAATGCTCTGTTTTGTTTCAGGATGCAAGGATTTCTGCTTAAGGATGGCC
CGAGATACCAATTTACACACTCAATCTGGAAATATTGAACAA------AATCCAGTGGAG
AATTACATAGATGAAGTATTAAATGAGGTATTAGTTGTCCCAAATATCAAGGAGAGTCAA
GCCACTACATCAAACTCTGCCCCTGCTTTAGATGCAGCTGAAACTGGACACACAAGTAAT
GTGCAGCCTGAAGATATGCTTGAAACTAGATATGTGCAAACATCGCAGACAAGAGATGAA
ATGAGCATTGAAAGTTTCCTAGGTAGATCTGGTTGTATACATATATCTAAATTAGTTGTT
GATTATGATGGT---------------------------------TACAATGAGGAAACA
AAGAACTTCAAGAAATGGCAAATCAACCTACAAGAAATGGCACAGATCAGAAGGAAATTT
GAGATGTTCACCTATGTGAGGTTTGATTCTGAGGTCACATTAGTA------CCATCCATA
GCTGCCAAGGGTGTTGATATTGGACATGTTGTCATGCAATACATGTATGTCCCACCAGGT
GCACCAATACCCAAGACTAGGGATGATTTTGCCTGGCAATCTGGAACTAATGCTTCAATC
TTTTGGCAACATGGTCAAACATACCCTAGATTCTCTCTACCATTCTTGAGTATAGCATCT
GCATATTACATGTTTTATGATGGTTATGATGGT------GATAAATCTACATCCAGGTAT
GGTACAGTAGTTACCAATGACATGGGCACTTTGTGTTCTAGGATTGTCACTGATGAGCAC
CAAAATAAAGTGGAAATCACAACCAGAGTATACCATAAAGCCAAACACATAAAAGTCTGG
TGTCCAAGACCACCAAGAGCTGTTGAATACACACACACCCATGTCACTAACTACAAGAAA
AGTGATGCTACTGAGAAG---------------------------------ACTGCAATT
GCAACTAGACCAAAGATCACAGTGGCTGGCCCCAGTGACATGTATGTACATGTAGGGAAT
CTTATATATAGAAATTTACATCTATTCAACTCAGAG---ATGCATGATTCAATCTTAGTC
TCCTATTCCTCAGACTTAGTCATATACCGCACAAATACAATAGGTGATGACTATATCCCA
ACATGTGATTGTACTGATGCCACTTATTATTGCAAACACAAAAACAGGTATTACCCAATT
AAAGTAACAAGTCATGATTGGTACGAAATCCAGGAAAGTGAATATTACCCAAAGCACATA
CAATATAACCTTTTAATTGGGGAAGGACCATGTGAACCAGGTGATTGTGGAGGCAAGTTG
TTGTGTAAACATGGAGTAATTGGAATTGTGACTGCTGGTGGAGAAGGACATGTGGCATTC
ATTGATCTTAGACATTTC------CATTGTGCTGAAGAACAGGGT---ATAACTGACTAT
GTCCACATGTTAGGTGAAGCCTTTGGTTTGGGGTTTGTAGATAGTGTTAAAGATCAAATA
AATGCAATCAACCCAATTAATAGT------ATCAGTAAGAAGATTATAAAATGGCTTTTG
AGAATTATATCAGCAATGGTAATCATAATAAGAAATTCATCTGATCCACAAACAATAATT
GCAACATTAACTCTAATTGGTTGTTCTGGTTCACCATGGAGATTTCTTAAAGAAAAATTC
TGTAAATGGACTCAACTCAACTATATCCACAAGGAATCA---GACTCATGGTTAAAGAAA
TTTACTGAGATGTGTAATGCAGCTAGAGGTCTAGAATGGATTGGCAATAAAATCTCAAAG
TTTATTGAGTGGATGAAATCT---ATGCTGCCCCAAGCTCAACTTAAAATCAAGTACTTA
AGTGAACTAAAGAAATTGAACTTTCTTGAGAAACAAATGGAACACCTTAGAGTTGCTGAT
TCCCAGATTCAAGAAAAA------ATTAAACATGAAGTTGACACACTACATGATTTATCC
TGCAAATTTCTCCCACTTTATGCCAGTGAGGCAAAAAGAATTAAAGTCTTGTATAACAAA
TGTAATACCATCATC------AAGCAAAAGAAAAGGTGTGAACCCGTAGCTGTGGTGATA
CATGGTGAACCTGGAACTGGCAAGTCTATGACTACAAGCTTTCTGGCAAGGATGATAACC
AAT------GAAAGTGATATCTACTCGCTACCACCAGATCCTAAATACTTTGATGGATAT
GATCAACAGAGTGTGGTTATCATGGATGATGTGATGCAAAATCCCAGTGGAGATGACATG
ACCCTATTTTGTCAGATGGTGTCTAGTGTCACTTTTATACCACCAATGGCTGATTTACCA
GATAAAGGGAAGCCATTTGATTCCAGATTTGTGTTGTGTAGTACTAACCATAGTTTGCTA
GCACCTCCTACTATAWCTTCCTTACCAGCTATGAATAGAAGGTTTTTCTTAGATTTAGAT
ATTATAGTGTGTGATAAGTATAAAGATTCACAAGGGAAATTAAATGTTTCTGCTGCTTTC
CAACCATGTGATGTAAATACAAAAATTGGTAAT---GCCCGCTGTTGCCCTTTTATTTGT
GGTAAAGCTGTTAACTTTAGGGATCGTAACACATGCCAAACTTACACCTTGGCACAAGTC
TACAACCAAATGCTTGAAGAAGATAAAAGACGCAGGCRAGTCATTGATGTTATGACAGCA
ATATTCCAAGGGCCA------------------ATTAGTCTAGAGGGA---CCCCCACCA
GCAGCAATAAGTGATCTATTGCATTCTGTTAGAACTCCTGAAGTGATCAAATACTGTGAA
GACAATAAATGGATTGTACCAGCAGAATGT---AAGATAGAAAGAGACCTTAATATAGCT
AATACAATCATTACAATTATAGCTAATATTATTAGTATTTCAGGAATAATTTATGTAATA
TACAAACTTTTCTGCACACTGCAAGGACCATACTCAGGAGAACCT---AAACCTAAGACC
AGGATGCCAGAA---CGTAGAGTAGTAGCTCAAGGACCTGAAGAAGAATTTGGCAGATCT
CTTATTAAACATAATTCATGTGTTGTGACTACTGAAAATGGAAAATTTACAGGTTTAGGA
ATTTATGATAGAACATTAATTATACCAACACATGCTGACCCAGGAAAGGAGGTACAAATA
GATGGCATTACTACTAAAGTGGAAGACTCCTATGATTTGTTCAATAAAGATGGAGTCAAG
CTAGAGATTACTGTGCTTAAACTTAAGAGGAATGAAAAATTTAAAGATATTAGGAAGTAT
ATCCCAGAAAATGAAGATGATTACCCAGATTGTAATTTGGCATTGTCCGCTAATCAACCA
GAAACCACCATAATTAGAGTAGGTGATGTAGTTTCTTATGGAAACATCTTATTAAGTGGG
AACCAAACAGCCAGAATGCTCAAGTATAACTATCCAACAAAATCAGGATATTGCGGTGGT
ATTTTATACAAAATTGGACAGGTCCTTGGAATTCATGTTGGTGGAAATGGAAGAGATGGA
TTTGCTGCAATGTTACTCAGATCCTACTTTTCCGAAACACAAGGTCAGATAATTACCTCC
AAATCCACTATAGAGTGCAACTTACCCAGTATACACACACCAAGCAAAACTAAATTGCAA
CCCAGTGTCTTCTATGATGTGTTTCCAGGTAATAAAGAACCAGCTGTCCTTTCTAATCAT
GATCCAAGGTTGAAAGTTGATTTTAATGAAGCACTCTTTTCCAAATATAAAGGAAATAAC
CATTGCACAATGAATGATCATATTAAGGTGGCTATCTCACATTATTCAGCACAATTGGCT
ACGTTAGATATAAACCCAAGTCCTATATCTATAGAAGATAGTGTTTTTGGTATAGAGGGT
CTAGAAGCACTTGATCTCAATACCAGTGCAGGATTCCCCTATGTATCCATGGGAATTAAA
AAGAGAGATTTAATAAACAAACAAACTAAAGACATTTCCAAATTAAAGATGGCATTGGAT
AAATATGGTGTTGATTTACCCATGGTCACTTTCCTTAAGGATGAGCTTAGAAAGAAAGAA
AAAATCTCTGCAGGCAAGACTCGTGTGATAGAAGCAAGCAGTGTGAATGATACTGTATTG
TTTAGGACAACCTTTGGTAATCTTTTTTCTAAATTTCATCTCAATCCAGGAATTGTTACT
GGCTCTGCAGTGGGGTGTGACCCAGAAACTTTTTGGTCAAAAATACCAGTCATGCTAGAT
GGTGAATGTATAATGGCATTTGATTATACTAATTATGATGGTAGCATACATCCAATATGG
TTTCAAGCCCTTAAAGAGGTTTTAAATAACCTGTCATTTGAAGCTAGT---TTGATAGAT
AGGCTTTGCAACTCAAAACACATTTTCAAAAACATGTATTATGAAGTTGAGGGTGGAGTT
CCATCAGGATGCTCTGGCACAAGCATATTTAATACAATGATTAATAATGTCATTATCAGA
ACATTAGTTTTAGATGCATATAAAAACATTGATTTAGATAAGCTTAAAATAATAGCATAT
GGAGATGATGTAATTTTCTCATACAAATACCAACTTGATATGGAAGCAATTGCAAAGGAG
GGTGTGAAATATGGTCTAACAATAACCCCAGCTGACAAATCTGAGAATTTTAAACAACTT
GATTACAATAATGTGACCTTTCTAAAAAGGGGTTTTAAGCAAGATGAGAAATACAGTTTT
CTGATACACCCAACCTTTCCAATTGAAGAAATTCAAGAATCCATTCGATGGACAAAGAAA
CCATCACAAATGCAGGAGCACGTTCTGTCCTTGTGTCATCTAATGTGGCACAATGGTAGA
GATGTGTACAAACAATTTGAGCAGCGGATACGCAGTGTTGGTGCTGGTCGCGCACTGTAC
ATTCCCCCATACGATCTGCTCTTGCATGAATGGTATGAAAAATTT---TAGATTATTTAG
---------ATATAGAAGTAATAAAT---AATTAGTTTTTTAGTTTTAT
>A 51 FJ445136
TTAAAACTGGGTGTGGGTTGTACCCACCCACACTGTCTACG-GACGTAGTGCTCTCATAT
TACGGTATGTTTGCACGCCAGTTTTTA-----------------------------CCCC
CCCCCCAAATTTGTAACATTAGAAGTCTGCACTCTTAACCTGGTCAATAGG-AGGTA-GC
AATCCATGCTA-TCTAAGACCAAGCA-CTTCTGTTA-CCCCGGTATGCGGAG-AATAGAC
TCCA-AAAGGGTTGAAGCTCCAAATATCGTTATCCGCACAATTACTACACAAAGCCTAGT
AATATCTTGATAAGCTCTTTGGTTGGTCGTTCAGCTGTTA--------CCCCCAGTAGAC
TTGGCAGATGAGGCTGGGTGTTCCCCACTGGCGACAGTGACCCAGCCTGCGTGGCTGCCT
ACACACCTGGAGACAG-GTGTGAAGCCAAA-AGT-GGACAAGGTGTGAAGAGCCCCGTGT
GCTAA--TTGTGATTCCTCCGGCCCCTGAATGCGGCTAATCC-AACCCCACAGCCAATGC
ATGTAAACCAACATGTATTTGGTCGTAACGGGTAACTGTGGGACGGAACCGACTACTTTG
GGTGTCCGTGTTTCCTTTTATTTTTRTT-------------GCTTATGGTGACAAGTATT
G------GTATATAT-TTGTCATCATGGGCGCCCAGGTTTCCAGACAGAATGTAGGAACT
CACTCTACTCAAAATACAGTTGCTAATGGGTCTAGCTTGAACTATTTTAACATCAACTAT
TTTAAGGATGCTGCCTCTAGTGGTGCTTCCCGTTTAGATTTTTCTCAGGATCCTAGCAAA
TTTACTGACCCAGTTAAGGATGTTTTAATAAAGGGAGTACCAACACTACAATCGCCAACA
GTAGAAGCTTGTGGGTATTCAGACAGGATAATCCAAATAACTCGTGGAAATTCAACTATT
ACATCACAGGACATAGCAAATGCAGTAGTTGCATATGGTGTCTGGCCTCATTACTTATCT
GATACTGATGCTAATGCCATTGACAAACCATCACATCCGGATACTTCATCAGACAGATTT
TACACCTTGGACAGTAAATTGTGGTCAAATGAGTCAAAGGGTTGGTGGTGGAAATTGCCA
GATGCCCTCAAAGATATGGGCATCTTTGGAGAAAACATGTTCTATCATTTTCTTGGTAGG
ACTGGGTATACAATTCATGTACAATGCAATGCTAGTAAATTTCATCAAGGGACATTAGTA
GTAGCTGCTATACCAGAACATCAATTAGCTTTTATTGGGAAAGGTAATGTGAGTGTTGGC
TACAGACATACACACCCAGGAGAAAATGGACGAACACTTAATGGCTCAAGGGTAGATGGC
AAT---TCAAAGCAA---CCCACCGAAGAAAGTTGGCTAAATTGTGATGGTACACTTTTG
GGTAACATCACAATATATCCACATCAGTTTATCAATCTTAGGAGTAATAACTCAGCTACA
CTCATTCTACCCTATGTTAATGCTGTACCCATGGATTCAATGCTTAGACACAACAACTGG
AGTCTAGTAATTATACCTGTGTCACCCCTGGCTTCTGAATCT------ACGGAC---AAA
GTTCCAATAACAATCTCTATAAGTCCTATGTGTTCAGAGTTTTCAGGTGCTAGAAATCAA
---------------------------TCTACTAAGCAAGGCTTACCTGTTATGCTAACT
CCAGGCTCTGCACAATTTCTTACCACAGATGATACACAATCCCCTTCAGCCCTCCCTTAT
TTTCATCCAACAAAAGAGATTTTTATACCTGGTAAGGTGAGCAATCTATCAGAAATTTGC
CAAGTAGATTCAATGATACCAGTGAACAATACCACTCCAGTA---AATAATTCAATTGGT
ATGTATACAGTACGGGTTGAGGTACAAACAGATTTT------AAAAAAGAAATTTTTGCC
ATCCCTGTTGATGTGGCATCACAACCCCTATCAACCACACTCATAGGTGAGATTGCTAAT
TATTATACTCATTGGACAGGTTCTCTTAGATTCTCTTTTATGTTTTGTGGCACAGCAAGC
ACTAGTTTGAAGTTACTCATTGCATACACACCACCAGGAGTTGATAAACCCAACACAAGG
ACTAAAGCTATGTTGGGAACTCATGTGGTGTGGGATGTTGGGTTGCAATCTACAGTTTCC
ATGGTGGTCCCCTGGATATCCGCTAGCCACTATAGATTTACTACCCCAGATACATACTCA
CAAGCAGGTTACATCACTTGTTGGTATCAAACTAATTTTGTGACCCCCCCAAGCACCCCT
AAATATGCTGACATCATATGTTTTGTTTCAGGATGTAAGGATTTCTGTTTAAGAATGGCC
AGAGACACCAATTTACATTCACAAACAGTGAATATTACACAA------AACCCTGTTGAA
AAATATACAGAGGCTTTACTCAATGAAGTGTTGGTGGTTCCCAACATACAACCTAGCAGT
GGGCACACATCTAATGCTGCACCAGCTCTAGATGCTGCTGAGACAGGACATACTAGTCAA
GTTCAACCAGAAGATATGGTAGAGACCAGGTATGTTGTCACAGACCAAACTAGAGATGAA
ATGAGTATAGAGAGTTTCTTGGGTAGATCTGCTTGCGTAGCAATCATCCATACAAACCTT
GAGCATGTTGAAGCAGACAGACAAGCC------------------TACAATGCAAAAGGG
AAAAATTTCTCTACATGGAAAATTACACTCAAAGAAATGGCTCAAATTAGAAGAAAGTGT
GAACTTTTCACATACTTAAGATTTGATTCAGAGATCACTATAGTT------GCTACCATT
GCTGGACAGGGTGATGACATAGGGCACATTGTACTTCAATACATGTATGTACCCCCTGGA
GGACCAGTTCCACTTACTAGGAAAGATGATGAGTGGCAATCAGGAACTAATGCTTCAGTA
TTCTGGCAACATGGACAACCATACCCTAGATTTACAATCCCTTTTGTAAGCATAGCCTCA
GCATACTACATGTTTTATGATGGGTATGAAGGT------GATAGTTTGACCTCACAGTAC
GGTTCAGTAGTCACAAATGCTATGGGGACACTATGTGTTCGTGTGGTCACAGAGCAACAA
AAACATGAGGTTAACATAACTAGCAGGATTTACCACAAAGCCAAACATGTCAGTGCATGG
TGCCCTCGTCCTCCTCGTGCTGTAGCCTACCAACACACATACAGTACAAACTTCGTTCCA
AAAGAGGGATTTGAAGGCTTG---------------------AAAACTCAGATTAAAACT
AGGGCAGACATCAAACTTGTGAACTTTGGACCCTCAGATCTATTTGTACACATGGATGAT
CTAGTATATAGAAACTTACATTTGTGTGAACCAGAAAATCTGAATGACTCAGTGCTGATC
TGTTACTCAAGTGATTTAGTCATATACCGAACAAACACAAAAGGTGATGACGTAATCCCA
ACATGTGATTGCACCCAAGCTACATATTACTGTAAACATAAAAATAGATACTATCCAATT
AATGTTAAGAAGCATGATTGGTATGAAATCCAAGAATCTGAATATTATCCAAAACATATC
CAGTGTAATATACTAATTGGAGAGGGCCCCTGTGAACCAGGTGACTGTGGTGGAAAACTA
CTTTGTAAACATGGTGTTATTGGATTATTAACTGCTGGTGGAAGTGGACATGTAGCTTTC
ATTGATCTTAGGGACTTT------CATGTTGCAGACACACAGGGA---ATTACAGACTAT
GTCCACAACCTTGGAGAGGCATTTGGTGCTGGGTTCATAGATAACATCAGAGAACAAATT
CAGGTAATTAACCCCATCAACAAG------ATCACAGGAAAAATAGTAAAGTGGATTATC
AGGATTATATCAGCTATTACAATTATAATTAGAAACAGTGCAGATCCCCATACAGTTGTG
GCCACTCTGGCATTAATAGGATGCTCTGGATCTCCCTGGAGATTCATTAAAGAAAAGGTA
TGTAATTGGTTACAACTAAGTTATGTTCACAAAGAATCA---GATGGTTGGATTAAGAAG
TTTACAGAGATGTGCAACGCAGCTAGGGGTTTAGAATGGTTAGGCAATAAAATATCAAAA
TTTATTGACTGGGTTAAATCA---ATGCTTCCACAGGCAAAGCTTAAAGTGGAGTATATT
AAAAATCTTAAACAGCTTCCTCTATTAGAGAAAGAGATTGATGGATTACGATTGGCCTCC
CAGAAGCAACAACAAGAA------TATATTGATACACTTAGAATTATGTTAGATTCATCA
AATAAGTTCTTACCACTTTATGCTTCTGAAAATAAAAGAATTAAAGAGCTCCTAAAGAGA
AGTGAAATGATTCTG------CGCACCTCTAAGAGAACAGAACCAGTTGGGGTGCTCTTC
CATGGTGAACCAGGAACAGGTAAATCAATTGCTACTTCCATCTTAGCCAGAATGTTGACT
ACT------GAATCAGATATATACTCTCTTCCACCTTCACCTAAGTATTTTGATGGATAT
GATCAACAAAGTGTGGTCATAATGGATGATATAATGCAAAATCCAAATGGTGAGGATATG
TCCTTATTTTGCCAGATGGTTTCATCAGTCCCATTTATTCCACCTATGGCTGACCTACCT
GATAAGGGTAAACCTTTCTCCTCTGATTACGTTTTAGCCAGTACCAATCATAACTTATTG
CACCCACCCACAATAACCTGCACCACTGCTATGAACAGGAGGTTTTTCCTTGATCTGGAT
ATAGTGGTTAAAGATGTTTTTAAAATAAATCAGGGTAGGCTTAATCTACAGTGTGCTCTT
AAACCATGCAAG---GAAGGGAAAGTGGGTAAT---GCTAAGTGTTGCCCCCTCATATGT
GGGAAAGCAGTGGTCTTTAGAGATAGAAATACAGGGGATTACCTTTCCTTATCAACTATA
TATAATAGAATAACAGAAGAAAGTAGAAATAGAAAAGAGTTAAATACCTCATTACAGGCT
ATCTTCCAAGGTCCA------------------ATAGATGTCATTAATAAACCACCACCA
CCAGCAATTTTAGACCTACTCAAATCAGTCAGAAACCCTGATGTTATCAAGTATTGTGAA
GAAAATAAATGGATGATACCAGCTGATTGT---AAGTTAGAAAGAGATTTAAACTATGCC
AATTTAGTTATATCAATGATTGCTAATGTAATTAGTATTTTGGGTGTAATTTATATTATC
TATAAGCTCTTCTGTTCACTGCAGGGACCATATTCTGGTGAGCCA---AAACCAATATCT
AGAAAACCAGAA---AGAAGAATCGTAACACAAGGTCCACAAGAAGAATTTGGACGTAGT
TTACTCAAACACAATGCATGTATAGTTACTACTGAGAATGGTAAGTTCACAGGCTTGGGA
ATTTATGACAATGTTATGATTCTACCAACTCATGCTGATGTAGGGAGAACTGTAGACATA
GATGGCATACAAACAAAAGTAGCAGATGCCTATGACCTGCACAATTCACAAGGGGTAAAA
CTTGAAATTACAGTGGTCAAACTAAATAGAAATGAGAAATTTAGGGATATCAGGAAATAT
ATTCCAGATAGTGAGGATGATTATCCTGATTGTTGTTTGGCTTTATTGGCTAATCAACCA
GAGCCAACAATAATAGAGATAGGTGATAGCTGCTCCTATGGAAATATTTTACTTAGTGGC
AATCAAACAGCTAGAATGATCAAATATAATTACCCAACAAAATCAGGATTCTGTGGTGGT
ATCTTGTACAAAATAGGTCTGATCCTAGGTATCCATGTTGGGGGCAATGGTAGAAATGGT
TTCTCTGCTATGTTATTAAGGTCATATTTCAATGAACAACAGGGTCAAATAATGACTAAA
GCTGATGTTAAAGAGAAAAACCTCTATAGCATACATACTCCCACTAAAACAAAATTGCAA
CCTAGTATTTTTCATGATGTTTTTCCTGGAAAGAAGGAACCTGCAGTCTTATCTTCAAAA
GATCCTAGGCTGCAAGTAGACCTGGAAGAAGCAATATTTTCAAAATACAAGGGAAATAAA
GAAATTAAAATAACTCAAAACATGGAGGTAGCAGCTGCACATTATGCAGCCCAACTCTCA
ACTCTAAACATAAACCCAGAACCGCTTACTATGGAAGAAAGTGTATATGGTATAGAAGGA
TTGGAAGCTTTAGATTTACACACTAGTGCAGGATATCCATATACAGCATGTGGCATTAAG
AAGAAAGATTTGATACCAAAAGAT---AGGGACTTAACCAAGTTTAAACAAGCTTTGGAA
AAATATGGCTTAGATTTACCCATGATTACCTTCCTTAAAGATGAGCTCAGAAAACCTGAA
AAAATCCTAGCAGGAAAAACTAGGATCATAGAAGCTAGTAGTTTGAATGACACAGTACAA
TTTAGAATGGCCTTTGGTAGATTATTTTCTGCCTTCCACCAAAACCCAGGTATAGTCACA
GGTTCAGCCGTGGGTTGTGACCCTGAAGTTTTTTGGTCAAAAATACCAGTCATGCTTGAT
GGTGAGTGCCTTATGGCTTTTGATTATTCAAATTATGATGGAAGCCTTAATCCAGTATGG
TTTGAGTTACTTGCTAAGGTTCTTGATGATCTAGGATTTCCAGGTAAC---CTAGTCAGG
AAATTATGTTATTCCAAACACATCTTCAAGACTCAATAYTATGAGGTGGAAGGAGGGATG
CCATCAGGGTGTGCTGGAACCAGTATATTTAATACCATAATTAACAATATAATAATCAGA
ACTTTAGTACTAGATACATATAAGTATGTGAATTTAGATAAATTGAAAATATTGGCATAT
GGTGATGACATATTATTTTCTTACCCTTATGACTTGGACATGAAAGAATTAGCAGATGAG
GGGTCTAAATATGGACTAACTATAACTCCTGCTGATAAATCAGATACTTTCCAAAAACTT
GATTTTAGTAATGCTACTTTCTTGAAGAGGGGCTTTAAACCAGATGAAAAACATAGCTTC
CTAGTACACCCTATCTATCCTGAGGAAGAGGTGTGGGAGTCTATTAGATGGACAAAGAAT
CCCAGAAATATGCAGGAGCATGTGTTGTCATTGTGCCATCTTATGTGGCATAATGGCAAA
TCTAAGTACCATGAGTTTGTGGCCAAGATAAGGAGCGTTAGCGCTGGTCGTGCGCTCTAT
ATACCACCATTTGAACTCTTGYGCCACGAATGGTATGAAAAATTT---TAAACAG-----
---------ATATAGAATTTATAAAT---AATTAGTTTGTAGATTTTAT
>A 51 JN562725
------------------------------------------------------------
------------------------------------------------------------
------------------------------------------------------------
------------------------------------------------------------
------------------------------------------------------------
-----------------------------------------------------------C
TTGGCAGATGAGGCTGGGTATTCCCCACTGGCGACAGTGACCCAGCCTGCGTGGCTGCCT
ACACACCTGGCGACAG-GTGTGAAGCCAAA-AGT-GGACAAGGTGCGAAGAGCCCCGTGT
GCTAA--TTGTGATTCCTCCGGCCCCTGAATGCGGCTAATCT-AACCCCACAGCCAATGC
ATGTAAACCAACATGTATTTGGTCGTAACGGGTAACTGTGGGACGGAACCGACTACTTTG
GGTGTCCGTGTTTCCTTTTATTTTTAAAATGACTT------GCTTATGGTGACAAATATT
G------GTATATAT-TTGTCATCATGGGCGCCCAGGTTTCTAGACAGAATGTGGGAACT
CACTCTACCCAAAATACAGTTGCTAATGGATCTAGCTTGAACTATTTTAACATCAACTAT
TTCAAGGATGCTGCTTCTAATGGTGCTTCCCGTTTGGATTTTTCCCAGGACCCTAGTAAA
TTTACTGATCCAGTTAAAGATGTTTTAATAAAGGGAGTGCCAACATTACAATCACCAACA
GTAGAAGCTTGTGGGTACTCAGATAGGATAATCCAAATAACTCGTGGAAATTCAACTATC
ACATCACAGGATATAGCAAATGCAGTAGTTGCATATGGTGTTTGGCCCCATTATTTATCT
GATACTGATGCCAATGCTATTGATAAACCATCACATCCAGACACTTCATCAGACAGATTT
TACACTTTAGACAGCAAACTATGGTCAAATGAGTCTAAGGGTTGGTGGTGGAAATTACCA
GATGCCCTTAAAGATATGGGCATCTTTGGAGAAAACATGTTCTACCATTTTCTCGGTAGG
ACTGGGTATACAATCCATGTGCAGTGCAATGCTAGTAAATTTCATCAAGGGACATTGATT
GTGGCTGCTATACCAGAGCATCAATTGGCCTTCATTGGAAAAGGTAATGTGAGCGTTGGC
TACAGGCACACACACCCAGGAGAAAATGGACGAACACTCAATGGCTCAAGAACGGATGGC
AAT---TCAAAACAA---CCCACTGAGGAGAGTTGGCTGAATTGTGATGGTACACTTTTA
GGTAATATCACAATATATCCACACCAATATATTAATCTTAGAAGTAACAACTCAGCTACA
CTCATCTTACCCTATGTCAATGCTGTACCCATGGATTCAATGCTTAGACATAATAATTGG
AGCCTAGTTATCATTCCTATATCACCCCTGGCTTCCGAGTCT------CCAGAT---AAA
GTTCCAATAACAATCTCTATAAGCCCTATGTGCTCAGAGTTTTCAGGTGCTAGAAATCAA
------------------------TCTGCTAAAATACAAGGCTTGCCTGTCATGTTGACT
CCAGGTTCTGCACAATTTCTTACTACAGATGACACTCAGTCTCCCTCAGCCCTCCCTTAT
TTCCATCCAACAAAAGAAATTTTTATACCTGGTAAGGTGAGTAATTTATCAGAAATTTGC
CAAGTAGATTCAATGATTCCAGTGAACAACACCATTCCAGCA---AACAATTCAATTGGC
ATGTACACAGTACAGGTTCGGGTGCAAACAGATTTT------AAACAAGAAATTTTTGCC
ATCCCTGTTGACGTAGCATCACAACCCCTATCAACCACACTCATAGGTGAAATTGCTAGT
TATTACACTCATTGGACAGGTTCTCTTAGATTCTCTTTCATGTTCTGTGGTACAGCAAAC
ACCAGTTTGAAGTTACTCATTGCATATACACCACCAGGAGTTGATAAACCCACCACAAGG
ACTAAAGCTATGTTAGGAACTCATGTGGTATGGGATGTTGGGCTGCAATCTACAGTTTCT
ATGGTGGTTCCCTGGATATCTGCTAGTCACTATAGGTTTACTACTCCAGACACATACTCA
CAGGCAGGGTACATCACTTGTTGGTATCAAACAAATTTTGTGACCCCCCCAAGCACTCCA
AAACATGCTGACATTATATGTTTTGTTTCAGGATGTAAAGATTTTTGCTTAAGAATGGCC
AGAGATACCAACTTACACTCACAAACAGTGAACATTACACAA------AATCCCGTTGAA
AAATACACAGAGGCTCTGCTCAATGAAGTATTGGTAGTTCCCAACATACAACCTAGTAGT
GGTCACACATCCAATGCTGCACCAGCTCTAGATGCTGCTGAGACAGGGCATACTAGCCAA
GTCCAACCAGAAGATGTGATAGAAACCAGGTCTGTTATCACAGACCAAACTAGGGATGAA
ATGAGTGTGGAGAGTTTCTTGGGTAGATCTGCTTGCATAGCAATCATTCATACAAACCTT
GAACATGATGAAGCAGACGGGCAAGCC------------------TATAATGCAAAAAAG
AAAAATTTCTCCACATGGAAGATTACACTTAAGGAAATGGCCCAAATTAGAAGGAAATGT
GAACTCTTCACATACTTAAGATTTGATTCAGAAATTACCATAGTT------GCTACTATT
GCTGGGCAGGGTGATGATATAGGGCACATTGTACTTCAATACATGTATGTACCCCCTGGA
GGGCCAGTACCACTCACTAGGAAAGATGATGAATGGCAATCAGGAACTAATGCCTCAGTG
TTTTGGCAACATGGGCAACCATACCCTAGATTTACAATCCCTTTTGTAAGCATAGCCTCA
GCATACTACATGTTTTATGATGGGTATGAAGGT------GACAGTTTAACTTCACAGTAT
GGTTCAGTGGTCACAAATGCCATGGGGACACTATGTGTTCGTGTGGTTACAGAACAACAA
AAACATAAAGTTAACATAACTAGCAGAATTTACCACAAAGCTAAGCACATTAGTGCGTGG
TGCCCCCGCCCTCCTCGCGCTGTAGCCTACCAACATACATACAGTACAAACTTTGTCCCA
CAAGAAGGGTTTGATGGCTTG---------------------AAAACTCAGATTAAAACT
AGGACAGATATTAAGCTTGTGAACTTTGGACCCTCAGACCTGTTTGCACACATGGATGAT
TTAGTGTACAGAAATTTACACCTGTGTGAGCCAGAAGACTTAAATGATTCAGTACTGATC
TGTTACTCAAGTGATTTAGTCATATACCGAACAAACACAAAAGGTGATGACATAATCCCA
ACATGTGATTGCACTCAAGCTACATATTACTGTAAACATAAAAACAGATACTATCCAATT
AGTGTCAAGAAACATGATTGGTATGAGATTCAAGAATCTGAATATTACCCTAAGCATATC
CAGTACAATATATTAATTGGAGAAGGACCCTGTGAACCAGGTGATTGTGGTGGAAAACTA
CTTTGTAAACATGGGGTCATTGGACTATTGACTGCTGGTGGAAGTGGACATGTGGCTTTC
ATTGATCTCAGGGATTTT------CACGTTGCAGACACACAGGGA---ATCACAGATTAT
ATCCATAACCTTGGAGAAGCATTTGGTGCTGGGTTTATAGATAACATTAGAGAACAAATT
CAGGTGATTAACCCTATCAATAAG------ATCACAGGGAAAATAGTAAAATGGATTATC
AGAATTATATCAGCTATTACAATTATAATTAGAAATAGTGCAGATCCCCACACAGTTGTG
GCCACTCTAGCATTAATAGGATGTTCTGGATCACCCTGGAGATTCATTAAAGAAAAAGTG
TGCAATTGGTTGCAATTAAGTTATGTCCACAAAGAATCA---GATGGCTGGATCAAGAAG
TTCACAGAGATGTGCAATGCAGCTAGAGGTTTAGAATGGTTAGGCAATAAAATATCAAAA
TTTATTGATTGGATTAAATCA---ATGCTTCCACAGGCAAAACTTAAAGTAGAATATATT
AAAAATCTAAAACAGCTCCCTTTGTTAGAGAAAGAAATTGATGGATTACGACTGGCCTCC
CAGAAACAACAACAAGAT------TACATTGATACACTTAGAATTATGTTAGATTCATCA
AATAAATTCTTACCACTCTATGCCTCTGAAAATAAGAGGATCAAAGAGCTCCTTAAAAGG
AGTGAAATGATTCTG------CGTACTTCTAAAAGAACAGAACCAGTTGGAGTACTTTTC
CATGGTGAACCAGGAACAGGTAAATCAATTACCACTTCTATTTTGGCCAGAATGTTAACT
ACT------GAATCAGATATATATTCTCTTCCACCCTCACCTAAGTATTTTGATGGGTAT
GACCAACAAAGTGTGGTCATAATGGATGATATAATGCAAAACCCAAATGGTGAGGATATG
TCTCTATTTTGCCAGATGGTTTCATCAGTCCCATTTATCCCACCTATGGCTGACCTACCT
GATAAGGGTAAACCTTTCTCTTCTGATTATGTTTTAGCCAGTACCAATCATAATTTATTG
CATCCACCCACAATAACCTGTACAACAGCTATGAACAGGAGATTTTTCCTTGATTTGGAC
ATAGTGGTTAAAGATGATTTTAAAATTAATCAGGGTAGACTTAATCTACAGTGTGCTCTT
AAACCATGCAAG---GAAGGGAAAGTGGGTAAT---GCTAAGTGTTGCCCTCTCATATGT
GGGAAAGCTGTAGTCTTTAGAGATAGAAATACAGGAGACTATCTCTCTTTATCAACTATA
TATAATAGAATAACAGAGGAAAGTAGAAACAGAAAAGAATTAAATACCTCATTACAGGCT
ATTTTCCAAGGCCCG------------------ATAGATGTCATTAACAAACCACCACCA
CCAGCAATTTTAGATCTACTTAAATCAGTTAGAAACCCTGAAGTTATCAAGTATTGTGAG
GAAAACAAATGGATAATACCAGCTGACTGC---CGGTTAGAAAGAGATTTAAATTATGCT
AATTTAGTTATATCAATGATTGCCAATGTAGTTAGTATTTTGGGTGTAATATACATTATC
TATAAGCTTTTCTGTTCACTGCAGGGACCATATTCTGGTGAACCA---AAACCTATATCT
AGAAAACCAGAG---AGGAGAGTTGTAACACAAGGTCCACAAGAAGAATTTGGACGCAGT
TTACTCAAACACAATGCATGTATAGTTACCACTGAGAATGGTAAGTTTACTGGTTTAGGA
ATTTATGATAATGTTATGATTTTACCAACTCATGCTGATGTAGGGAGAACTGTAGACATA
GATGGCATACAAACAAAAGTAGCAGATGCTTATGACCTACACAATTCACAAGGAGTAAAA
CTTGAGATCACAGTGGTTAAATTAAACAGAAATGAAAAGTTTAGGGATATCAGAAAATAT
ATTCCAGATAGTGAGGATGATTACCCTGATTGTTGCTTGGCTTTATTGGCTAACCAACCA
GAACCAACAATAATAGAAGTAGGTGATAGCTGTTCCTATGGAAACATTTTACTTAGTGGC
AATCAAACAGCCAGAATGATTAAATATAATTACCCAACAAAGTCAGGATTCTGTGGTGGT
GTCTTATATAAAATAGGTCTGATTCTGGGTATTCATGTTGGGGGTAATGGTAGAAATGGT
TTTTCTGCTATGTTACTGAGGTCATACTTTAATGAACAACAGGGTCAAATAATGACTAAG
GCTGATGTTAGAGAGAAGAACCTCTATAGCATACACACTCCCACCAAGACAAAACTGCAA
CCCAGTGTTTTTCATGATGTTTTCCCTGGGAAAAAAGAACCTGCTGTCCTATCTCCAAAG
GACCCCAGATTACAAGTAGATCTAGAAGAAGCAATATTCTCAAAATATAAGGGAAATAAA
GAAATCAAAATAACTCAAAACATGGAGGTAGCAGCCGCACACTATGCAGCACAACTCTCA
ACTCTAAACATAAACCCAGAGCCACTTACCATGGAAGAGAGCGTGTATGGCATAGAAGGG
TTAGAAGCTTTAGATTTGCATACTAGTGCAGGATATCCATACACAGCATGTGGTATCAAG
AAGAAAGATTTGATACCAAAAGAT---AGGGACTTAACTAAGTTTAAACAAGCCTTGGAG
AAATATGGTCTAGATCTACCTATGATTACCTTTCTTAAGGATGAACTCAGAAAACCTGAA
AAAATCCAAACAGGGAAAACTAGGATTATAGAAGCAAGTAGTTTAAATGACACAGTTCAG
TTCAGAATGGCCTTTGGTAGATTATTCTCTGTCTTTCATCAAAATCCAGGTATAGTTACA
GGTTCAGCTGTGGGTTGTGACCCTGAAGTCTTCTGGTCAAAAATACCAGTCATGCTTGAT
GGTGAATGTCTTATGGCTTTTGATTATTCAAATTATGATGGGAGCCTCAACCCAGTATGG
TTTGAATTGCTTGCTAAGGTTCTTGATGATTTAGGATTTCCAGGTGAG---TTAGTCAAG
AAGTTATGTTACTCCAAACACATATTTAAAACTCAGTACTATGAAGTGGAAGGAGGGATG
CCATCGGGGTGTGCTGGAACCAGTATATTTAATACCATAATTAACAATATAATAATTAGA
ACTTTGGTATTGGACACATATAAGTATGTGAACTTAGATAAATTAAAAATATTGGCATAT
GGTGATGATATATTATTCTCTTATCCTTATGATTTGGACATGAAAGAACTAGCAGATGAG
GGATCTAAATATGGACTAACTATAACTCCTGCTGACAAATCAGATACTTTCCAAAAACTT
AATTTCAGTAATGCCACTTTCTTGAAGAGGGGTTTCAGGCCAGATGAAAAACATAGTTTC
TTAATACACCCTCTCTATCCTGAGGAAGAGGTGTGGGAGTCCATTAGGTGGACAAAGAAC
CCCAGAAATATGCAAGAGCATGTATTATCATTGTGTCACCTTATGTGGCATAATGGTAAA
TCCAAGTACCGTGAATTCGTGGCTAAGATAAGGAGCGTCAGCGCTGGTCGTGCGCTCTAT
ATACCACCAT???????????????????????????????????---------------
-------------------------------------------------
>A 53 DQ473507
TTAAAACTGGATCTGGGTTGCTCCCACCCAGATTACCCAAGTGGTGTAGTACTCTGTTAT
TACGGTAGCTTTGTACGCCAGTTTTAT-----------------------------CACC
CCTCCCCACAATGTAAC-TTAGAAGTTTTACACTTA---CAGACCAATAGG-ATGTG-AT
TATCCAAATCA-CTAAAGGTCAAGCA-CTTCTGTTT-CCCCGGTTAGATTTG--ATACGC
TCCA-ACAGGGCGAAAACAGATCTGATCGTTATCCGCAAGATGCCTACGCAAAGCTTAGT
AGCGCTCT-GAATGCTTTTTGGCTGGTTGTTCCACTACAAA------CCCAGTAGTAAAC
CTGGCAGATGAGGCTAGAAGTTCCCCACTGGCGACAGTGTTCTAGCCTGCGTGGCTGCCT
GCACACCC---TATGG-GTGTGAAGCCAATCAGT-TGACAGGGTGTGAAGAGCCCCGTGT
GCTCA--TCTTGAGTCCTCCGGCCCCTGAATGTGGCTAACCTTAAACCCGCAGCCAAGGT
GTGCAAACCAGCACATTCTTGGTCGTAACGAGTAATTGTGGGATGGGACCAACTACTTTG
GGTGTCCGTGTTTCTTTTTATTCTTTT-ACAAT--------GCCTATGGTGACAATATAT
A--------GTATATATTGTCATTATGGGCGCTCAGGTATCCAGACAGAATGTTGGTACA
CACAGTACACAAAATGCAGTGACTAATGGTTCAAGTTTAAATTACTTCAACATTAATTAC
TTTAAAGATGCTGCATCCAGTGGAGCCTCCAGATTAGATTTTTCACAAGACCCAAGTAAA
TTTACTGACCCTGTTAAAGATGTTCTTACAAAAGGTATCCCGACTTTGCAATCCCCTTCT
GTTGAGGCGTGTGGTTACTCAGATAGAATTATCCAGATAACCCGAGGGAACTCAACAATA
ACTTCACAGGATGTTGCAAATGCTGTAGTGGCTTATGGTGTATGGCCAGAGTATTTATCT
GCTCAAGATGCTAGTGCCATAGATAAACCTTCACACCCTGATACATCATCAAATAGGTTT
TATACATTAGAGAGTAAAAACTGGACAAACACATCTAAGGGGTGGTGGTGGAAACTTCCA
GACGCGCTTAAAAACATGGGCATCTTTGGAGAAAACCTCTTCTACCACTTCCTTGGAAGG
GCTGGATACACGGTTCATGTTCAATGTAATGCTAGTAAATTTCATCAAGGAACCTTAATA
GTTGCAGCAATCCCAGAACATCAATTAGCCTTTATAAAGAGTGGAAATGTTACAGTTGGT
TACAAATATACACATCCTGGAGAACAAGGCAGAGAAATAGGGACTTTTGGGGAGAATAGC
GTATTAGACAGACAA---CCCAGTGATGAAAATTGGTTGAATTGTGATGGCACCCTCCTT
GGGAATATCACAGTGTATCCACATCAGTATATCAACCTTAGAAGCAATAATTCAGCTACA
TTAATACTTCCCTATGTGAATGCAGTACCAATGGACTCTATGGTTAGACATAACAATTGG
AGTATAGTCATAATTCCAATATCTAAATTGGTGTCAGTA---GGTGGGACAGCA---TAT
GTACCCATAACAATATCCATCAGTCCTATGGCATCAGAATTCTCAGGAGCTAGAAAT---
---------------------------AATAGTCCTCAGGGTCTACCAGTCATGTTAACC
CCTGGTTCAGAACAATTTCTAACAACTGATGATGCCCAGTCACCTTCTGCTTTGCCCTAT
TTCCATCCAACTAAAGAAATCTTTATTCCAGGTAGGGTCACTAATCTGTCAGAAATTTGT
CAGATTGATTCAATGATTCCCATAAATAACACCCATGGGGTC---AAAAATACAGTAAAC
ATGTATACGGTACAAGTTCAAGAACAAACCACTCCG------GCAAAAGAGGTATTTGCC
ATACCAGTGGATGTAGCTTCACAACCTTTGGCCACAACACTGATAGGAGAAATAGCTAGT
TACTACACTCATTGGACTGGAAGTGTCAGATTTAGTTTTATGTTCTGTGGTACAGCTAAT
ACTAGCCTTAAATTACTCATTGCATACACACCCCCTGGGGTCCCCAAGCCAACCAGTAGA
AAAGATGCAATGCTCTCTACTCATGTAGTATGGGATGTTGGACTGCAATCTACAATGTCC
ATGGTAGTACCATGGGTTTCAGCAAGTCACTACAGGTACACAACTCCTGATACATATTCA
AAGGCTGGATATATCACATGCTGGTATCAGACAAATTTTATAGTCCCTCCTAGCACACCC
AACTCAGCAGATATTATATGTTTTGTATCAGGATGTAAAGATTTTTGCTTAAGGATGGCA
AGAGATACAAATCTACATACACAAGTAGGAGCAATAACACAA------AACCCGGTAGAG
AAATACACAGAGGCTATCTTAAATGAAGTATTAGTAGTCCCAAACATTAATGCAAGCAAT
CCACAAACTTCAAATTCAGCACCAGCACTAGATGCTGCAGAAACGGGTCATACAAGTCAG
ACACAACCTGAGGACATGCTGGAAACTAGATATGTCATCACAGACCAAACCCGGGATGAA
ATGAGCATTGAAAGTTTCTTAGGCAGATCAAGTTGCATTGCTGAGATCCATACCAATTTA
GACCATACTGGA---------------------------------TACAATGAGCCTGGG
AAAAACCACTCAGAATGGAAGATTACACTCAAAGAAATGGCCCAGATTAGAAGAAAATGT
GAGATGTTCACATATCTTAGATTTGATTCAGAAATAACTATAGTG------GTATCAGTG
GCTAGTAAACAAGGGAATAACGGGCACGTGGTGATACAATACATGTATGTACCACCGGGT
GCTCCAATACCCAAAACCAGAGATGATTATACCTGGCAATCTGGAACTAATGCTTCAGTC
TTTTGGCAACAAGGACAACCATACCCTAGATTCACAATCCCTTTCATGAGTATTGCGTCA
GCATATTATATGTTCTATGATGGGTATGAA---------GATGACAATGGCACCACTTAT
GGGGCTGTTGTTACTAATGATATGGGAACACTTTGTGTGCGCATAGTGACTGAGCAACAG
AAAAATGAGGTCAAGATAACCAGTAGGATTTATCACAAGGCTAAACATATCAGTGCATGG
TGTCCAAGACCACCAAGAGCAGTTGCATATCAACACACATATAGCCCAAATTTTGTACCG
CAAACAGGAACAGTTGAAACTCACATT---------------AAGTTCAGACCTGATGTT
AAAGATGTAACATCAGTAATGACAGCAGGTCCATCAGATTTGTATGTGCACTCTAGTAAT
TTTATTTATAAAAACTTGCACTTGTGTGAACCAGAAAACCTAAATGATTCAGTCCTAATC
AGTTACTCCAGTGATCTTGTCATTTACCGCACAAATACTACAGGTGATGACATAATCCCA
ACATGCGACTGTACACTAGGTACTTACTACTGTAAACATAAGGATAGATATTACCCCATT
AGTGTGACAAAACATCAGTGGTATGAAATACAAGAATCAGAATATTACCCTAAGCATATC
CAATATAACATATTATTAGGTGTAGGACCCTGCAAACCAGGTGATTGTGGGGGCAAGCTC
CTCTGCAAACACGGTGTGATTGGTATAATAACCGCTGGAGGTGACAATCATGTAGCTTTC
ATAGATCTTAGAGACTTT------CAAGTTGCTGAGGAGCAAGGA---ATACCAGAATAC
ATTCATTCCCTTGGCGAAGCTTTTGGCTCTGGATTTGTGGATAACATCAAGGATCAGATC
CAAACTATTAATCCAATTAACAAG------ATATCTAGTAAAATAGTTAAATGGGTAATA
AGAATCATTTCAGCTATCACTATAATAATCAGAAACAATGCTGACCCACATACAATAGTA
GCCACATTAGCTCTGTTAGGTTGCTCAGGTTCACCATGGAGATTTATCAAGGAGAAAGTT
TGTGGATGGTTGCAACTTAACTATATACATAAGGAATCT---GATGGGTGGATAAAGAAA
TTCACAGAGATGTGTAATGCTGCTAGAGGTCTTGAGTGGTTAGGTAACAAAATATCCAAA
TTCATTGATTGGCTCAAGTCT---ATGTTACCTCAAGCCAGATTAAAGGTGGATTTTATT
AAAAACCTTAAACAATTACCATTATTAGAAAAACAGGTAGATGGGTTGAGACTTGCAACA
CAAAAACAGCAACAGGAG------TATATTGATACCCTTACCCTAATGTTGGATTCATCA
AATAAATTCTTACCCCTTTATGCACTTGAAAACAAGCGAATCAAGGAACTACTCAAGAGG
GGCCAGATGATTCTT------CGCACATCTAAGAGAACTGAACCAGTTGGTGTTATCTTT
CATGGTGAGCCAGGGACGGGAAAATCAATCACAACATCTATCCTTGCCCGAATGCTTACC
TCA------GAATCAGATATTTACTCACTACCTCCATCACCCAAATATTTTGATGGGTAT
GATCAACAGAGTGTAGTCATCATGGATGATATAATGCAAAATCCCAGTGGAGAAGACATG
TCCTTATTCTGTCAAATGGTATCATCAGTACCATTTATACCACCTATGGCAGATCTACCA
GACAAAGGAAAACCATTCTCTTCAGACTATGTACTTGCTAGCACTAATCATACTCTACTC
CACCCTCCAACAATTACATGCACAACAGCAATGAATAGGAGGTTTTTCTTGGATTTAGAT
ATCATTGTTAAAGATGATTATAAATTAGGTCAAGGCAAACTAAATTTACAGTGTGCACTC
AAACCATGCAAG---GAAGGGAAAATTGGCAAT---GCAAAATGTTGCCCCCTTATTTGT
GGGAGAGCCTTACAATTTAGAGATAGAAGTAATGGAGAACACTTGTCCCTTGCCACAATA
TATAATAGGATCACACAGGAAAGCAAAAACAGAAAGGAGTTAACAAACTCACTGCAGGCG
ATTTTCCAGGGACCA------------------ATTGATATTGTGAACAAACCACCACCA
CCAGCTATAGTAGATTTACTTAAATCAGTTAGAAATCCAGATGTAATTAGATATTGTGAA
GAAAATAAATGGATAATTCCAGCAGATTGT---AAACTTGAAAGGGATCTCAACTATGCT
AATGTAATAATATCTATGATTGCCAATGTAATTAGTATAATGGGTGTGATTTATATTATA
TACAAACTATTCTGCTCTTTGCAAGGACCATATTCAGGAGAACCA---AAACCAGTAACG
AAAAAACCAGAG---AGAAGGGTGGTCACACAAGGGCCTCAGGAGGAATTTGGACGAAGC
CTAATGAAACATAATACATGTGTGGTCACAACTAACAATGGAAAGTTCACCGGTTTAGGT
ATCTATGACAACGTAATGATAATACCAACACACGCTGATGCAGGTCAGGAGGTGGAAGTG
GATGGGATTAAGACCAAAGTCAGTGATGCATATGATTTATACAACACACAAGGTGTTAAA
TTAGAAATCACAGTGTTAAAACTAAACAGGAATGAGAAATTCAGAGATATTAGGAAATAC
ATTCCAGAGAGTGAAGATGATTACCCAGAATGCTGCTTGGCACTAGTTGCAAATCAGGTA
GAACCCACAATTTTAGAAGTTGGTGATTGCTGTTCATATGGAAACATCTTATTAAGTGGT
AATCAAACTGCTAGGATGATCAAATACAATTACCCCACTAAATCAGGTTTTTGTGGCGGG
GTCTTATATAAAATAGGCTTGATCTTGGGTATACATGTGGGAGGCAATGGAAGAGATGGT
TTTTCTGCAATGTTATTAAGATCTTACTTTAATGAACAACAAGGGAAAATTGTGTCAAAA
GCTGAAGTGAAAGAACATAATCTATATAGCATACACACTCCCACTAAGACTAAATTACAA
CCTAGTGTTTTCCATGATGTGTTCCCAGGTAGCAAAGAGCCTGCTGTATTATCCACAAGA
GATCCAAGGTTAGAGGTAGATTTGGACAGCTCTATTTTCTCAAAATATAAGGGTAATGAG
GCAGTAAAAATTTCTGAAAACATGCTTGTTGCTGCTGCGCACTACACGGCCCAGTTGACA
ACACTAGATATTGACCCACAGCCAATTAGTCTAGAGGATAGTGTATATGGAATTGAGGGT
TTAGAAGCATTGGATCTCCACACCAGTGCTGGATACCCATACACGGCTCATGGAATTAAG
AAGAAAGATCTTATACCAAAAGAT---AAAAATTTGACAAAACTTAAAATTGCTATGGAG
AAGTATGGATTGGACTTACCAATGATAACATTTCTCAAGGATGAACTTAGAAAACCAGAG
AAAATTAGTGCAGGAAAAACTAGAATAATAGAAGCTAGTAGTTTAAATGATACTGTTCAG
TTTAGAATGGCATTTGGTAATCTCTTTTCTAAATTCCACAAAAACCCAGGTATTGTCACT
GGATCAGCAGTGGGGTGTGATCCAGAGGTGTTTTGGTCAAAAATTCCAGTTATGCTGGAC
GGGGATTGCCTTATGGCATTTGATTATTCCAATTATGATGGCAGTCTGAATCCAGTGTGG
TTTGAGCTTCTTGAGAGAGTTTTAAATGATCTCGGTTTCCCTGGAAAA---TTAGTTAAT
AAATTGTGCCACTCTAAGCATATCTATAAAACAACATACTATGAAGTAGAGGGTGGAATG
CCATCAGGTTGTGCTGGAACCAGTATATTCAATTCAATGATTAATAATATTATAATTAGG
ACATTAGTTTTAGACACTTATAAATATATTAATCTGGACAAGTTAAAAATACTTGCATAT
GGTGATGATGTGTTATTCTCTTACCCTTATGATTTGGATATGGCAGAACTAGCTAAAGAA
GGTAACAAATATGGTCTGACAATCACACCTGCAGATAAATCAGACAAATTTGAAAAATTA
AACTATGAAAATGCAACCTTTCTGAAACGGGGCTTTAAACAAGATGACAGATATAAATTC
TTAATACATCCAATTTACCCAGAAAGTGAGGTTTGGGAATCCATTAGATGGACAAAGAAT
CCCAGAAATATGCAGGAACATGTTCTTTCCCTGTGTCACCTTATGTGGCATAATGGTAAA
GACAAATATGATTCATTCGTGAACAAGATCAGGAGTGTTAGTGCTGGTCGCGCACTCTAT
ATCCCACCGTATGAACTCTTGTTGCATGAATGGTATGAAAAATTT---TAAACAG-----
---------ATATAGAAAGTATAAAT--GAGGTAGTTTATAGTTTTTAT
>A 54 FJ445138
TTAAAACTGGGTCTAGGTTGTTCCCACCTAGACCTCCTACATGGAGTTGTACTCTATTAT
TTCGGTAATTTTGTACGCCAGTTTTATA------------------------------TC
CCCTTTCCCCACGTAAC-TTAGAAGTTTAACACAC-----TGACCAATAGG-TGGCA-AT
TAACCAAATTG-CTAAAGGTCAAGCA-CTTCTGTTT-CCCCGGTCAAGATTG--ATACGC
TCTA-CCAGGGCGAAAACAATTGAGATCGTTAMCCGCAAAGTGCCTACGCGAAGCCTAGT
AACATCTT-GAAGAATTTATGGTTGGTCGCTCCACTATT--------CCCCATAGTAGAC
CTGGCAGATGAGGCTAGAAATTCCCCACTGGCGACAGTGTTCTAGCCTGCGTGGCTGCCT
GCACACCC--TTACGG-GTGTGAAGCCATATATT-TGACAAGGTGTGAAGAGCCTAGTGT
GCTCA--CTTTGAGTCCTCCGGCCCCTGAATGTGGCTAACCTTAAACCCGTAGCTAGTGC
ATACAATCCAGTGTGTGGCTAGTCGTAACGAGCAATTACGGGATGGGACCAACTACTTTG
GGTGTCCGTGTTTCACTTTTT-CCTTTTATATTT-------GCTTATGGTGACAATATAT
A------GATTATATATTGACACCATGGGTGCTCAAGTATCTAGACAGAATGTTGGTACT
CATTCAACTCAGAACTCTGTGTCAAATGGATCTAGTTTGAATTATTTTAATATAAATTAT
TTCAAGGATGCTGCTTCAAGTGGAGCATCAAAATTAGAATTTTCACAAGATCCAAGTAAA
TTTACAGACCCAGTAAAGGATGTTTTGGAGAAAGGGATACCAACTTTACAATCACCCACA
GTGGAAGCTTGTGGTTACTCAGACAGGATTATACAAATAACCAGAGGAGATTCAACAATG
ACATCACAAGATGTAGCAAATGCTGTTGTGGGATACGGCGTCTGGCCACATTACTTAACA
GCACAAGATGCTACAGCTATAGATAAACCTACACAACCTGACACATCTTCTAACAGATTT
TATACACTTGAAAGCAAATTATGGGATGAGACATCAAAAGGCTGGTGGTGGAAATTACCT
GATGCACTTAAAGATATGGGTATATTTGGTGAGAATATGTTCTATCATTTCCTTGGGAGA
TCAGGATACACTGTGCATGTACAGTGTAATGCAAGTAAATTCCATCAAGGCACATTATTG
GTTGCTATGGTACCAGAACATCAACTAGCTAGTGCAAGTCGTGGTAATGTCACTGCAGGG
TATAATTACACACACCCCGGAGAACTCGGTAGAGTAGTTGGGCAAGCTAGAGTCCAGACC
AAT---GATAATCAA---CCTAGTGATGACAACTGGTTAAATTTTGATGGTACTTTTCTT
GGAAACTTGTTAATATTCCCACACCAATTCATTAATTTGAGAACTAACAACTCAGCAACA
ATCATTGTTCCATATGTAAATGCAGTACCCATGGACTCAATGTTGAGACATAACAATTGG
AGTTTGTTGATTATTCCTGTGAGCCCTCTGAAAAGTGACCAA---GCATCTGTT---AGA
GTGCCAATAACAATTTCAATTAGTCCAATGTGTGCCGAATTCTCTGGCGCCAGAGCAAGA
---------------------CCAGCTGCCGCAGCACAGGGTTTACCAGTTTATGTTACA
CCAGGATCTGGACAATTCATGACTACAGATGACTTGCAATCCCCATGTGCTTTGCCATGG
TATCACCCAACCAAAGAAATTTTCATACCTGGCGAGGTTAGAAACCTCATTGAAATGTGT
CAAGTTGATACACTCATTCCAATTAATAACACATTTGCAAAT---CTTCGTAATGTTAAC
AAGTATGCTGTCTCATTGTTTAGCCAAACTGATTTT------GCCAAGGAAATATTTGCC
ATTAAGGTAGATGTAGCTTCTCAACCTCTTTCAAGTACACTCCTGGGTGAAATATGTAGT
TATTACACACACTGGACAGGTAGTTTGCGTTTTAGTTTCATGTTTTGTGGTACGGCTAAC
ACAACACTCAAGGTGCTCATTGCTTACACACCACCAGGGATCAAGAAACCTGAAACCAGG
AAACAAGCCATGCTGGGTACACATATAGTATGGGATGTGGGATTACAATCAACTGTTTCT
TTAGTTGTCCCTTGGGTTAGTGCTAGTCATTTTAGATACACAACTCCAGATACATACTCT
GCAGCAGGGTATATAACTTGTTGGTACCAAACAAATTTCGTGTTTCCACCTAACACACCA
AATAGCGCTGATATGTTGTGCTTTGTGTCTGCTTGTAAAGACTTCTGCTTACGTATGGCT
AGGGACACTGACATGCATGTGCAAAATGTGCCAATAGAACAA------AATCCTGTAGAA
AGATATGTTGATGAAGTGTTAAATGAAGTGTTAGTTGTCCCAAACATTAGAGAAAGTCAT
CCAGCTACATCTAATTCAGCCCCTGCGCTAGATGCGGCAGAAACTGGACACACTAGTGGA
ATACAACCCGAGGACACCATAGAAACAAGATTTGTGCAGACATCACAAACTAGAGATGAA
ATGAGCATAGAAAGTTTTCTAGGCAGGGCTGGTTGCATACATGAATCCACCATTACAATT
CAAAATGATGTAGAA------------------------------TACAATGAT------
CACCATTTTAAGAAATGGGATATAACATTACAAGAGATGGCACAAATACGAAGGAAATTT
GAATTCTTTACTTATGTTAGGTTTGATTCAGAAATTACTCTAGTC------CCCTGTATA
GCTGGTAAGGGAGTTGATATTGGACACATTGTCATGCAATTCATGTATGTACCGCCTGGT
GCACCAAAACCAGAAAAAAGGAATGATTACACCTGGGAGTCAAGCACAAACCCTTCTATA
TTTTGGCAACATGGCCAAGCTTATCCAAGATTCTCTTTACCATTTTTAAGTATTGCATCT
GCTTACTACATGTTTTATGATGGGTATGATGGT------GACGCACCTGGATCAAGATAT
GGGACTTCAGTTACCAATCATATGGGTACTTTGTGTTCAAGAGTGGTTACTGGTAAACAA
AAACACCCAGTTGAAATCACCACACGGGTGTATCACAAGGCAAAACACATTAGAGCATGG
TGTCCACGTGCACCTAGGGCTGTCCCATACACACATACTAGATCAACAAATTACATGCCA
CGGGAGGGTGATCCAACA---------------------------------ATTTTCCTT
AAACACAGGACAAACCTTGTAACAGCTGGACCAAGTGACATGTATGTGCATGTTGGTAAT
TTAATATACAGAAACTTACATCTTTTCAATTCTGAA---ATGCATGATTCTATTCTGGTT
TCTTACTCTTCTGACTTAGTCATATACCGCACAAACACAATAGGAGATGACTATATCCCA
ACATGTGATTGTACAGAAGCTACATACTACTGTAAGCATAAGAATAGATATTATCCAATT
AAAGTAACTAGCCATGATTGGTATGAAATACAGGAAAGTGAATATTATCCCAAACATATA
CAATACAACCTCTTGATTGGAGAAGGGCCATGTGAACCAGGAGACTGTGGAGGGAAATTA
CTATGTAAACATGGGGTTATTGGAATAATCACTGCTGGTGGAGAAGGGCATGTGGCATTT
ATTGATCTTAGACATTTC------CACTGTGCTGAAGAACAAGGT---ATAACTGATTAT
ATCCACATGCTTGGTGAGGCCTTTGGCACAGGTTTTGTTGATAGCGTCAAGGATCAAATA
AACGCTATTAACCCCATCAATAGC------ATCAGCAAGAAAGTGATTAAATGGCTCCTT
AGAATCATATCAGCTATGGTGATAATTATTAGAAACTCATCAGATCCACAGACAATCATA
GCCACATTGACCTTAATTGGTTGCTCAGGTTCACCTTGGAGATTTCTTAAAGAGAAGTTT
TGCAAATGGACTCAACTCAACTACATTCACAAAGAGTCT---GATTCATGGCTCAAAAAA
TTCACAGAAATGTGTAATGCAGCAAGGGGATTAGAGTGGATTGGCAATAAAATATCTAAA
TTTATTGATTGGATGAAATCT---ATGTTACCACAAGCTCAACTTAAGATAAAATACTTG
AGTGAGCTTAAAAAATTAAATTTCCTTGAAAAGCAAATGGAGCATCTCAGGGTTGCAGAT
TCGCAAACACAAGAGAAG------ATTAAACATGAAATTGATACTCTTCATGATCTTTCA
TGCAAATTTCTTCCACTGTATGCAAGTGAAGCAAAGAGGATTAAAGTCTTATACAATAGA
TGTAGTACCATTATC------AAGCAAAAGAAAAGGTGTGAGCCCGTTGCTGTCGTAATA
CATGGCGAACCGGGTACGGGTAAATCTATGACTACAAACTTCCTAGCTAGAATGATAACC
AAT------GACAGTGATATATATTCTTTACCTCCAGATCCCAAATATTTTGATGGATAT
GATCAACAAAGTGTGGTTATCATGGATGATGTAATGCAAAATCCAAGTGGAGATGACATG
ACTCTGTTTTGCCAAATGGTCTCTAGTGTCACATTTATACCACCTATGGCTGATCTGCCA
GATAAGGGAAAACCTTTTGATTCTAGATTTGTGTTGTGCAGTACTAATCACAATTTATTG
GCACCCCCTACAATAACCTCTTTACCAGCTATGAACAGGAGATTCTTTCTTGATTTAGAC
ATAGTAGTGTGTGACAAATACAAAGATTCACAAGGGAAACTAAACGTGTCTGCTGCCTTC
AAACCATGTGATGTTAACACAAAAATTGGAAAT---GCCAAATGTTGCCCTTTTATATGT
GGGAAAGCTGTCGTTTTCAGAGACAGAAACACATGCCAAACCTACACGCTATCTCAAGTA
TACAATCAAATACTTGATGAAGATAAAAGGCGTAGACAGGTTGTTGATGTGATGGCAGCA
ATATTTCAAGGTCCA------------------ATTTCACTTGAAGGA---CCACCACCA
GCAGCAATAAGTGATCTTTTGCAGTCAGTTAGAACTCCAGAAGTAATTAAATACTGTGAA
TATAATAAATGGATAATACCAGCAGAGTGT---AAAATAGAGAGAGACTTGAACTTAGCA
AATACCATTATTACAATCATTGCAAATATTATTAGTATTTCAGGCATAATCTATGTAATA
TACAAACTCTTTTGTACACTTCAGGGTCCATATTCAGGTGAACCC---AAACCTAAAACC
AAAGTGCCAGAA---AGAAGGGTAGTGGCACAAGGTCCTGAGGAAGAATTTGGCAGATCA
CTTATTAAACATAACTCATGTGTGGTTACTACTTCAAATGGTAAATTTACAGGTTTGGGG
ATTTATGATAGAACATTGATTGTGCCCACACATGCAGATCCAGGCAAAGAGGTGCAAATA
GATGGCATCACAACTGAGGTACAAGACTCTTATGATCTGTACAATAGAGATGGTATAAAA
TTGGAAATTACAGTCCTTAAACTTAAAAGAAATGAGAAATTCAAAGACATTAGGAAATAT
ATTCCAGAAAATGAGGATGATTATCCAGATTGTAATTTGGCTTTATCTGCTAACCAACCA
GAAACTACAATTATTAATGTTGGAGATGTGGTGTCATATGGAAACATTTTGCTCAGTGGA
AATCAAACAGCAAGAATGCTCAAATACAATTACCCAACAAAATCAGGATATTGTGGTGGG
ATTCTCTACAAGATTGGTCAAGTCTTGGGTATTCATGTTGGTGGCAATGGGAAGGATGGG
TTTGCAGCTATGCTATTAAGATCATACTTTACAGAAGCACAAGGTCAAATAGTCACCACC
AAACCTACTATAGAGTGTAATCTACCTAGTATCCATACACCTAGCAAAACCAAATTACAG
CCTAGTGTATTTTATGATGTTTTCCCTGGTAGTAAAGAGCCAGCTGTACTTTCAGAACAT
GATCCTAGACTAGAGGTTGATTTTAAACAAGCTCTATTTTCAAAGTATAAAGGTAACAAT
CAGTGTGAAATGAATGAACATATTAAAGTGGCAGCATCCCACTATTCAGCACAATTAATG
ACATTGGATATCGATTCAAATCCAATTTCACTAGAAGATAGTGTCTTCGGTACAGAGGGT
CTGGAAGCACTTGACCTTACCACCAGTGCTGGGTTTCCTTATGTATCTATGGGTATTAAG
AAAAGGGATTTAATCAATAAACAAACAAAAGACATCACTAAGCTTAAGATGGCTCTGGAC
AAGTATGGTGTTGATCTACCTATGGTCACATTCCTTAAAGATGAACTCAGGAAAAAAGAG
AAAATTTCTGCTGGGAAGACACGTGTCATCGAAGCCAGTAGTGTAAATGACACTGTGTTA
TTTAGGACAACCTTTGGAAATCTCTTTTCAAAATTTCACTTGAATCCTGGTATTGTCACT
GGTTCTGCAGTGGGGTGTGATCCAGAGACCTTTTGGTCAAAAATACCAGTGATGTTAGAT
GGTGAATGCATAATGGCATTTGATTATACAAATTATGATGGTAGCATACATCCGATCTGG
TTCCAGGCTCTCAAAGAAGTGCTATCTAACTTAGGGTTCCAATCCAAC---TTAATAGAT
AGATTGTGTAAATCAAAACATATCTTCAAAAATGTGTACTATGAAGTTGAGGGGGGAGTG
CCATCAGGTTGTTCTGGAACAAGTATATTTAACACAATGATCAACAATATTATCATTAGA
ACACTGGTTTTAGATGCATACAAAAACATTGATCTGGATAAACTCAAAATAATAGCTTAT
GGAGATGATGTCATCTTTTCCTATAAATATCAGCTAGACATGGAGGCAATAGCTAAAGAA
GGTGTTAAGTATGGTCTAACTATAACCCCAGCTGATAAATCAAGTGAATTCAAAAAATTA
GATTACAGCAATGTGACCTTTCTAAAAAGAGGATTCAAGCAGGATGACAGATATTCATTT
CTAATACATCCAACCTTTCCAGTCAATGAAATTCAAGAGTCCATACGATGGACAAAGAAA
CCATCTCAGATGCAGGAACACGTTCTATCGCTGTGTCACTTAATGTGGCATAATGGCAAG
GATGTGTATAAGCAATTCGAACAGAAGATACGCAGTGTTGGCGCTGGTCGCGCACTGTAT
ATTCCTCCCTATGATCTGCTTCTGCATGAGTGGTATGAAAAGTTT---TAAATTGTTTAG
---------ATATAGAAGTAATAAAC---AATTAGTTTTTTAGTTTTAT
>A 55 DQ473511
------------------------------------------------------------
------------------------------------------------------------
ACCTTCCTCCATGTAAC-TTAGAAGATGTACACTC-----AGACCAATAGG-TGATA-AT
CCTCCAGATTA-TCTAAGGTCAAGCA-CTTCTGTTT-CCCCGGTCTAAACTG--ATATGC
TCCA-ACAGGGCAAAAACAGTGCAGATCGTTATCCGCAGGATGCCTACGCAAAGTCTAGT
AACCCCTTTGAAGA-TATTTGGTTGGTCGCTCCACTATT--------CCCCATAGTAGAC
CTGGCAGATGAGGCTAGAAATTCCCCACTGGTGACAGTGTTCTAGCCTGCGTGGCTGCCT
GCACACCC--TATTGG-GTGTGAAGCCAAATATT-GGACAAGGTGTGAAGAGCCCCGTGT
GCTCA--TCCTGAGTCCTCCGGCCCCTGAATGTGGCTAACCTTAACCCTGCAGCTAGTGC
ATGCAATCCAGCATGTAGCTAGTCGTAATGAGCAATTGCGGGATGGGACCAACTACTTTG
GGTGTCCGTGTTTCACTTTTTACCTT--ATATTT-------GCTTATGGTGACAATATAT
AT----TGCATATATATTGGCATCATGGGCGCTCAAGTATCTAGACAAAATGTTGGCACA
CACTCTACTCAAAATTCAGTATCAAATGGGTCAAGTTTAAATTATTTCAATATTAACTAT
TTCAAAGATGCTGCATCAAGTGGTGCTTCTAAACTTGAATTTTCCCAAGATCCAAGCAAA
TTCACAGACCCGGTTAAAGATGTCTTAGAAAAAGGGATTCCAACATTGCAATCACCATCA
GTTGAGGCATGTGGTTATTCAGATAGGATTATTCAAATTACTAGAGGAGACTCAACAATT
ACCTCACAAGATGTTGCCAATGCCGTAGTAGGTTATGGCGTTTGGCCGCATTATCTTACA
CCACAAGATGCTACCGCACTTGATAAACCATCTAGACCAGATACTTCATCCAATAGATTT
TATACACTAGAAAGCAAAATTTGGAATGGCACATCTAAAGGTTGGTGGTGGAAATTGCCT
GATGCTCTTAAAAATATGGGAATTTTTGGTGAAAACATGTTTTATCACTTTCTTGGAAGG
AGTGGATACACAGTTCATGTACAATGTAATGCCAGCAAATTTCACCAAGGTACACTAATT
GTTGCCATGATACCAGAACACCAATTAGCAAGTGCAACTTCTGGAAATGTTACTGCTGGA
TACAATTTAACTCACCCCGGTGAACAAGGGAGAGATGTTAGTGTCACAGGACGCCAAAAT
GCA---ACAAAGCAA---CCCAGTGATGATAATTGGTTAAATTTTGATGGCACATTACTT
GGCAATATAACTATATACCCCCATCAACTTATTAATCTAAGGAGCAATAACTCAGCAACC
ATTATAGTCCCTTATGTAAATGCTGTTCCTATGGACTCAATGCTTAGACACAACAACTGG
AGTTTAGTAATTATACCCATTTGCCCATTGGAAGCA---CAGGGTGTCCCAAAT---ACT
GTGCCTATTACAGTATCTATTAGTCCAATGTGTGCTGAATTCTCTGGAGCTCGGGCAAAA
---------------------------------AGCCAGGGATTACCTGTCATGACAACT
CCAGGTTCAGGCCAATTTATGACTACAGATGACTATCAGTCACCGTGTGCTCTGCCATGG
TTCCATTCTACTAAAGAAATCTCCATACCAGGCCAAGTCAGAAACTTGATTGAACTGTGT
CAGGTGGATACCCTAATTCCAGTGAATAATGTAGAAGGGAAT---GAAAAGAGAATAGAT
ATGTACACAGTCACCCTAAGTAGAGAGACAGATGTG------GCCAAGGAAATCCTTGCA
ATTAGAGTTGACATAGCATCACAACCACTTGCAACTACTATGATTGGTGAAATAGCTAGT
TATTTTACCCAATGGACAGGTAGCCTTCGCTTCAGCTTCTTATTTTGTGGTACAGCCAAC
ACCACACTTAAAATACTTGTAGCATACACACCTCCTGGTATCAGGAAACCACAGACTAGG
AGAGAAGCAATGTTAGGTACTCATATTGTGTGGGATGTAGGATTGCAATCAACAGTGTCG
ATGGTAGTACCATGGGTGAGTGCTAGCCATTTCAGAAACACAACACCAGATACGTACTCC
CTAGCAGGGTATATAACATGTTGGTATCAGACAAATTTAGTTGTGCCACCTAACACACCA
ACTACTGCAAGGATGCTGTGCTTTGTATCCGGCTGCAAAGACTTCTGTTTGAGGATGGCA
CGTGACACTAATTTACATCTACAGAGTGCGCCCATTACACAA------AATCCTGTAGAG
AGATATGTTGATGAAGTCCTGAATGAAGTGCTAGTAGTTCCAAATATTAGGGAGAGTCAA
GCAGCAACATCAAATTCAGCTCCAGTACTAGATGCAGCAGAAACTGGGCATACAAGCAAT
GTACAACCAGAAGATGTAATTGAGACAAGATATGTTCAGACATCACAAACTCGTGATGAG
ATGAGCATTGAAAGTTTTCTAGGTAGATCAGGATGTGTACATATATCAGAGTTAGTTGTT
CATTATGAAGAA---------------------------------TATAACAAAGAGGGA
AAAAATTTTACTAAGTGGCAAGTAAACATCCAAGAGATGGCTCAGATTAGAAGAAAATTT
GAAATGTTCACCTATACTAGATTTGATTCAGAAGTTACATTAGTA------CCCTCTATT
GCTGCAAAGGGAGATGACATTGGACATGTAGTCATGCAATACATGTATGTTCCACCTGGA
GCACCAATTCCAAAGACAAGAGAAGATTATGCTTGGCAATCAGGGACCAATGCATCTATC
TTTTGGCAACATGGGCAAACATACCCTAGATTTTCACTTCCTTTCCTAAGTATAGCTTCT
GCTTATTACATGTTCTATGATGGATATGATGGT------GACCAAACTGAGTCACGCTAT
GGCACTGCAGTCACTAATGACATGGGTACTTTATGTTCTAGAATAATAACTGATAACCAT
AAGCACCCAATTGAAGTGACGACAAGAGTCTATCATAAAGCTAAACACATCAAAGCATGG
TGCCCACGACCACCTAGGGCTGTTGAATACACACACACACATGTCACAAATTACAAGAAG
ACTGATGGCACAGAAAAG---------------------------------ACAGCAATT
AAATACAGAAGGGACATTAAAACAGTGGGCCCTAGTGACATGTATGTCCATGTTGGTAAT
CTCATCTACAGAAATTTACACCTATTTAATTCAGAC---ATGCATGATAGTATCTTAGTA
TCTTATTCATCTGATCTAGTCATATACCGAACAAATACTATAGGTGATGACTATATACCA
ACATGTGATTGTACTGAGGCAACATATTACTGCAAACACAAAAACAGATATTACCCAATT
AAAGTCACTAGCCATGATTGGTATGAAATTCAAGAGAGTGAATATTACCCAAAACATATA
CAGTACAACTTACTAATAGGTGAAGGACCATGTGAACCAGGAGATTGTGGAGGGAAACTA
CTTTGTAGACATGGGGTTATTGGTATGGTTACAGCAGGAGGAGATGGACATGTGGCATTT
ATTGATCTTAGACACTTC------CACTGTGCTGAAGAACAAGGC---ATAACTGATTAC
ATCCATATGCTAGGCGAGGCATTTGGAAGTGGGTTTGTTGACAGTGTGAAAGATCAGATA
AATGCCATTAACCCAATTAATAAC------ATTAGCAAAAAGATTATTAAATGGTTACTT
AGAATAATATCAGCAATGGTAATAATTATAAGAAATTCATCTGATCCCCAGACAATCATA
GCAACACTTACATTAATAGGATGCTCAGGTTCGCCCTGGAGGTTCTTAAAAGAAAAATTC
TGTAAATGGACACAATTGAATTATGTACATAAGGAATCA---GACTCATGGCTTAAGAAA
TTTACTGAAATGTGTAATGCAGCCAGGGGTTTAGAATGGATTGGTAATAAGATTTCTAAA
TTTATAGACTGGATGAAATCA---ATGTTGCCTCAAGCACAACTCAAAGTCAAGTATTTG
AGTGAACTCAAGAAACTGAACCTCCTGGAAAAACAAATAGAACATCTAAGAGCTGCAGAT
TCTGCTACACAGGAGAAA------ATAAAATGTGAGATTGATACACTACATGACCTTTCT
TGCAAATTTCTTCCATTATATGCTAGTGAGGCTAAAAGAATTAAAGTTCTCCATAACAAG
TGCAATGTGGTTATC------AAACAAAGGAAAAGATGTGAACCTGTGGCTGTTGTTATC
CATGGTGAACCTGGGACAGGAAAATCTATGACAACCAATTTCTTGGCAAGAATGATAACT
AAT------GATAGTGACATTTATTCACTTCCACCAGATCCCAAATATTTTGATGGATAT
GACCAACAGAGTGTGGTCATAATGGATGATATCATGCAGAATCCAAGCGGAGATGACATG
ACCCTGTTCTGTCAGATGGTATCAAGTGTTACTTTTATACCTCCAATGGCTGATTTGCCA
GATAAAGGAAAACCTTTTGATTCAAGATTTGTCCTGTGTAGTACTAACCATAGTATGCTT
GCTCCACCCACCATTACATCATTACCTGCTATGAATAGAAGATTTTTCATGGATTTAGAT
ATTATAGTTAATGATAAGTACAAAGACTCCCAAGGTAAACTTAATGTGTCTGCAGCTTTT
AAACCATGTGATGTTGATGTAAAAATTGGCAGT---GCCCGATGCTGTCCTTTTATATGT
GGTAAAGCAGTTATGTTTAAAGATAGAAACACTTGTCACACATACGCATTAGCACAAGTC
TATAATCAAATCCTTGATGAAGATAAGAGACGTAGACAAGTGATTGATGTCATGTCTGCA
ATTTTCCAAGGTCCC------------------ATATCCTTAAAAGGC---CCTCCTCCA
GCTGCTATTAGTGATCTTCTTCAATCAGTTAGGACTCCAGAGGTTATCAAGTATTGTGAG
GAAAACAAATGGATAATCCCTACTGAATGT---AAAGTAGAAAGAGATTTGAACATAGCT
AATACAATCATAACAATAATAGCAAATATTATAAGTATTTCTGGTATAATATATGTCATT
TATAAACTCTTCTGTACATTGCAAGGACCTTATTCAGGAGAACCA---AAGCCAAAAACA
AGAATGCCAGAA---AGGAGAGTAGTAGCACAAGGACCAGAAGAAGAGTTTGGTAGGTCG
TTAATCAAACATAATTCATGTGTTGTTACAACATCAAATGGTAAATTTACAGGTTTGGGC
ATTTATGACAGAACGTTAATCGTTCCAACACATGCAGATCCAGGTAAAGAGATCCAAGTT
GATGGCATCACTACAAAAGTAGAAGATTCATATGACTTGTTTAATAAAGATGGGGTAAAA
TTAGAGATCACTGTGCTGAAGTTAAAAAGAAATGAAAAGTTTAAAGATATCAGGAAATAT
ATACCAGAAAGTGAAAGTGATTATCCAGATTGCAATTTGGCCCTCTCTGCAAATCAACCA
GAAACCACTATATTAAATGTAGGAGATGTTATCTCTTATGGTAACATTCTACTCAGTGGA
ACCCAAACAGCAAGAATGCTCAAGTACAACTACCCAACAAAATCAGGATACTGTGGTGGG
ATTTTGTATAAAATTGGACAAGTCCTTGGGATACACGTTGGTGGTAATGGAAGAGATGGA
TTTGCTGCCATGCTACTGAGATCTTACTTCTCTGAAACTCAGGGTCAAATAACAAACTCT
AGACCTACAAGTGAATGTGGCTTACCTAGCATACACACACCAAGTAAAACAAAATTACAA
CCTAGTGTTTTTTATGATGTATTCCCAGGCAATAAAGAGCCAGCTGTTCTTTCAAATCAT
GACCCCAGATTGGAAGTTGATTTTGAGAAAGCTATTTTTTCTAAGTATAAAGGGAATGAA
CAGTGTGTTATCAATGATCATATCAAAGTAGCTGTTTCTCATTACTCAGCTCAATTAGCT
ACCCTAGATATTAATCCACAACCAGTCTCTATAGAGGAGAGTGTTTTTGGCATGGAAGGA
TTAGAGGCACTTGATTTAAACACTAGTGCAGGATTCCCTTATGTGACTATGGGCATAAAG
AAAAGAGATTTGATCAATAAACAGACCAAAGATATATCCAAACTTAAGATAGCTTTAGAT
AAATATGGTGTTGATTTACCTATGGTTACTTTCCTTAAAGATGAACTTAGGAAAAAGGAT
AAAATATCCGCTGGAAAAACTCGTGTCATTGAAGCTAGTAGTGTAAATGACACTGTCTTG
TTTAGAACAACCTTTGGAAATCTCTTTTCAAAATTCCACCTAAATCCTGGTGTCGTTACA
GGTTCTGCTGTGGGGTGTGATCCTGAGGTATTTTGGTCAAAAATACCAGTAATGCTGGAT
GGGGATTGTATAATGGCATTTGACTATACAAATTATGATGGAAGTATACACCCAATTTGG
TTTCAAGCTCTTAAAGAAGTTCTGACCAATTTATCTTTTGAAGCTAAT---CTGATAGAC
AGACTATGTAGATCAAAACATATTTTTAAAAGTGTATATTATGAGGTTGAGGGAGGAGTT
CCATCTGGCTGTTCTGGAACAAGTATTTTTAATACAATGATCAATAATATTATCATTAGA
ACATTGGTCCTTGATGCTTATAAATACATAGATTTAGATAAGTTGAAAATAATAGCTTAT
GGTGATGATGTTATCTTCTCCTATAAATATCAACTTGATATGGAAGCCATTGCTAAAGAA
GGAACAAAATATGGGTTAACCATAACCCCTGCTGATAAATCTACTTCATTTAAACAGCTT
GATTATAATAATGTCACTTTCTTGAAAAGAGGATTTAAGCAAGATGAGAAACACCAGTTT
TTAATACACCCAACATTCCCAGTTGAAGAGATTCACGAATCTATCCGCTGGACAAAAAAC
CCATCTCAGATGCAGGAACACGTCCTATCGCTGTGTCGTTTAATGTGGCACAATGGTAGG
GATGTGTATAAACAGTTTGAAAAGCAAATACGCAGTGTTAGCGCTGGTCGCGCACTGTAT
ATTCCTCCCTATGATTTGCTCCTGCACGAGTGGTATGAAAAGTTT---TAAATTGTTTAG
---------ATATAGAAATATTAAAC---AGTTAGTTTTTTAGTTTTAT
>A 56 ET840727
----------------GTTGTTCCCACCTGGACTTCCTATGTGGAGTTGTACACTGTTAT
CCCGGTAACCTTGTACGCCAGTTTTATA--------------------------------
-CACCCTTCCCTGTAAC-TTAGAAGTTATAAGCACGA---GGACCAATAGG-TAGTG-AC
TTTCCAGGTCA-CTAAAGGTCAAGCA-CTTCTGTCT-CCCCGGTCAAAGTTG--ATATGC
TCTCCCCAGGGCAAAAACAATTGAGATCGTTATCCGCAATGTGCCTACGCAAAGCCTAGT
AATATCTTAGATGA-TATATGGTTGGTCGCTCCGCCATTT--------CCCATGGTAGAC
CTGGCAGATGAGGCTAGAAACTCCCCACTGGCGACAGTGTTCTAGCCTGCGTGGCTGCCT
GCGCACTC---TCTGA-GTGCGAAGCCATATATT-TGACAAGGTGTGAAGAGCCCCGTGT
GCTCA--CATTGAATCCTCCGGCCCCTGAATGTGGCTAACCTTAAACCTGCAGCTAGTGC
ACACAAACCAGTGTGTAGCTAGTCGTAACGAGCAATTGCGGGATGGGACCAACTACTTTG
GGTGTCCGTGTTTCACTTTTTTCCTTTTATATTT-------GCTTATGGTGACAATATAT
ATA----ATACATATATTGACACCATGGGCGCTCAAGTATCTAGACAAAATGTTGGTACA
CACTCCACTCAAAACACAGTTTCAAATGGATCTAGTCTAAATTATTTCAACATCAATTAT
TTTAAGGATGCTGCTTCTAGCGGTGCATCCAAATTGGAATTTTCACAAGATCCAAGCAAG
TTCACTGACCCAGTTAAAGATGTCTTGGAGAAAGGAATACCCACTCTGCAATCTCCAACT
GTAGAAGCTTGTGGTTATTCAGACAGAATTATACAAATCACTAGAGGAGATTCAACCATC
ACATCACAAGATGTTGCAAATGCGGTAGTTGGGTATGGTGTGTGGCCTCATTACCTAACA
CCACAAGATGCTACTGCAATAGACAAACCTACTCAACCAGACACTTCCTCCAACAGATTT
TATACATTGGAAAGTAAAGTTTGGACACAAACTTCAAAAGGATGGTGGTGGAAATTACCG
GATGCTCTAAAAGATATGGGAATCTTTGGGGAAAACATGTTCTACCATTTCTTAGGCAGG
TCAGGGTACACAGTACATGTACAATGTAATGCAAGTAAATTTCACCAAGGTACCTTATTG
GTTGCTATGGTTCCAGAACACCAACTAGCAAGTGCAAATAAAGGTAATGTCACAGCAGGA
TACAACTACACCCATCCTGGTGAGGCTGGCAGGGATGTGGGACAA---ACAAGAGTGAAT
AAT---GACAGACAA---CCCAGTGATGATAATTGGTTAAATTTTGATGGTACTTTTATG
GGGAATCTGTTGATTTTCCCACATCAATTTATAAACTTAAGGAGTAATAATTCAGCAACT
ATAATAGTACCATATGTTAATGCAGTGCCAATGGATTCCATGCTTAGACATAACAATTGG
AGTTTGTTAATAATACCTGTTAGCCCATTAAAGAGTGACACACTAGCAACATCC---CAG
GTACCTATCACTATATCTATCAGTCCTATGTGTGCTGAGTTCTCAGGTGCCAGAGCAAAG
---------------------CCAAATGCAGCCCCTCAGGGATTACCAGTTTATGTAACG
CCAGGATCTGGTCAATTCATGACAACAGATGATTTGCAATCACCCTCTGCACTGCCATGG
TATCACCCAACCAAAGAAATATTCATCCCAGGAGAGGTAAAAAATTTGATTGAAATGTGT
CAAGTAGGCACACTTATACCTGTAAATAATACTGATGCAAAC---TTGCGAAACATCAAT
AAATACACTGTTCAATTAAGTAGTCAAACTGATTTA------GCTAAAGAAATATTTGCA
ATTAAGGTGGATGTGGCCTCACAACCGCTCTCTAGTACACTTCTTGGAGAAATATGTAGT
TACTACACACATTGGACTGGTAGCCTTAGATTTAGCTTTATGTTTTGTGGGACCGCTAAC
ACAACCTTAAAGGTTTTGCTTGCCTATACCCCACCTGGCATCAAGAAACCAGAGAGCAGG
AAACAGGCTATGTTAGGCACACATATTGTATGGGATGTGGGCCTACAATCAACTGTATCT
CTAGTAGTACCCTGGGTTAGTGCCAGTCATTTTAGATACACAACTCCTGACACATACTCA
GCAGCAGGTTATATCACATGCTGGTATCAAACAAATTTTGTATTTCCACCTAATACACCA
AACACTGCTGATATGTTATGCTTTGTCTCTGCGTGTAAAGACTTTTGTTTGCGCATGGCA
AGAGATACGGATATGCATGTTCAGAATGTACCAATAACACAA------AACCCAGTTGAG
AGATATGTAGATGATGTTTTAAATGAAGTTTTAGTTGTTCCAAATATTAGGGAGAGCCAT
CCATCCACATCAAATTCTGCCCCTGCATTAGATGCTGCTGAAACTGGCCATACTAGTGCA
ATCCAACCAGAAGACACTATAGAAACCAGATATGTACAGACATCACAAACTAGGGATGAA
ATGAGTATAGAGAGTTTTCTAGGTAGATCAGGTTGTATACATATATCAACTATAACTGTG
GATAATGATGTAGAT------------------------------TATAATTCA------
AAGCATTATAATAAATGGCAAATAACCTTACAAGAAATGGCTCAAGTTAGGCGTAAATTT
GAATTCTTTACTTATGTCAGATTTGATTCAGAGGTTACTTTGGTA------CCTTGTGTA
GCCGGCAAGGGAGATGATATTGGACACATTGTAATGCAATACATGTATGTGCCTCCTGGT
GCACCACTTCCAAACTCAAGAGATGATTTTACATGGCAATCTGGCACCAATGCTTCTGTC
TTTTGGCAACATGGCCAAGCTTTCCCCAGATTCTCTCTACCTTTCTTAAGTATTGCTTCT
GCTTATTACATGTTTTATGATGGTTATGATGGA------GACACTTCAAGCTCCAGATAT
GGTACATCAGTTACAAACCACATGGGGACACTCTGTTCAAGAATTGTGACAAATAAACAA
CTTCATCCTGTTGAAGTCACAACTCGTGTATATCATAAGGCAAAGCATATTCGAGCATGG
TGTCCTAGAGCACCAAGGGCTGTGCCTTATACACATGCTCACGTCACCAATTATAAACCA
CAAGATGGTGATGTACAG---------------------------------ATCTTCTTA
AAACCCAGACCCAGCCTAACAACATTTGGACCTAGTGACATGTATGTACATGTTGGAAAT
CTCATTTACAGAAATCTTCATCTTTTCAATTCAGAT---ATGCATGACTCTATATTAGTT
TCTTATTCATCTGATTTAGTCATTTACCGCACAAACACTACAGGTGATGACTATATCCCA
ACATGTGACTGCACCCAAGCTACTTACTACTGTAAACACAAGAATAGATATTTCCCAATT
AATGTTAATAGTCATGATTGGTATGAAATCCAGGAAAGTGAGTATTACCCAAAACACATA
CAATACAACCTGCTAATTGGTGAAGGGCCTTGTGAGCCAGGTGATTGTGGTGGCAAATTA
TTATGTAAACATGGTGTTATAGGCATCATTACTGCTGGTGGAGAGGGACATGTAGCATTT
ATCGATCTTAGACACTTT------CACTGTGCTGAGGAACAAGGC---ATAACTGACTAC
ATACACATGTTGGGTGAAGCTTTTGGAACAGGTTTTGTTGACAGTGTTAAGGATCAAATA
AGTGCTATAAACCCAATAAACAAT------ATAAGTAAAAAAATAATCAAATGGCTTCTT
AGAATTATATCTGCAATGGTTATAATTATTAGAAATTCATCTGACCCACAAACAATAATA
GCTACTCTAACTTTAATCGGGTGTTCAGGTTCTCCATGGCGATTCCTCAAAGAAAAATTC
TGTAAATGGACCCAACTTAATTACGTTCACAAAGAGTCT---GATTCATGGCTTAAAAAA
TTCACAGAGATGTGCAATGCAGCCAGAGGCTTAGAATGGATTGGTAACAAAATATCAAAG
TTTATTGAGTGGATGAAATCT---ATGTTACCTCAAGCTCAACTTAAAATCAAATATTTA
AGTGAACTTAAAAAATTAAATTTTCTAGAAAAACAAATGGAACATCTTAGAATTGCTGAT
TCACAAACTCAAGAGAAA------ATAAAACATGAGGTAGACACTCTTCATGATCTTTCA
TGTAAATTTCTTCCACTTTATGCTAGTGAAGCAAAGAGAATTAAAATTTTATACAATAAG
TGTAACACAATTATC------AAGCAGAGGAAAAGATGTGAACCAGTAGCAGTTGTAATA
CATGGTGAACCTGGAACTGGCAAATCAATGACCACTAATTTCCTGGCTAGAATGATTACA
ACT------GAGAGTGACATTTACTCTCTACCACCTGATCCCAAATATTTTGATGGATAT
GATCAACAAAGTGTAGTTATCATGGATGATGTGATGCAAAATCCAAGTGGAGAAGATATG
ACTCTATTTTGTCAAATGGTATCAAGTGTCACATTTATACCACCAATGGCAGATTTACCA
GATAAAGGCAAACCATTTGATTCTAGATTTGTGTTGTGTAGTACTAATCATAATCTATTA
GCTCCACCAACAATAACCTCTTTGCCAGCTATGAACAGAAGATTTTTCTTTGATTTAGAT
ATCATAGTATGTGATAAATATAAGGACCCACAGGGCAAACTGAATGTGTCTGCTGCTTTC
CAACCGTGTGATGTTGACACAAAGATTGGCAAT---GCACGTTGTTGTCCATTCATTTGC
GGTAAGGCAGTGATGTTTAGGGATCGCAATACATGTCAAACTTACACATTAGCACAAGTG
TACAATCAAATACTTGAAGAGGACAGAAGGCGTAGACAGGTGATTGATGTGATGGCTGCA
ATTTTCCAAGGGCCT------------------ATTACCCTTGAGGGA---CCACCACCA
GCAGCAATTAGTGACCTGCTACAGTCAGTGAGAACCCCAGAAGTGATTAAGTATTGTGAG
AATAACAAATGGATTATACCAGCAGAGTGT---AAAATTGAAAGGGACCTTAATATAGCA
AATACTATTATTACAATCATTGCTAATATTATTAGTATTTCTGGGATAATTTATGTAATA
TACAAGTTATTTTGCACACTGCAAGGACCATATTCAGGAGAACCT---AAGCCAAAAACT
AAGATTCCAGAA---AGAAGAGTGGTTGCCCAGGGTCCAGAAGAAGAATTTGGAAGATCA
CTTATTAAGCATAATTCATGTATTGTAACAACACAGAATGGTAAATTTACAGGTCTTGGA
ATTTATGATAGAGTGTTAATCCTACCAACACATGCAGATCCTGGTCATGAAGTACAAATA
GATGGCATTACAACTAAAGTAGAGGAGTCATTTGATCTATTTAACAAGGATGGAGTCAAG
TTAGAAATTACTGTACTCAAATTAAAAAGGAATGAAAAGTTTAAAGACATTAGAAAATAC
ATACCAGAAAATGAGGACGATTACCCAGATTGCAATCTAGCCCTTTCTGCCAATCAACCA
GAGACCACTATTATTAATGTGGGAGATGTGGTATCCTATGGTAACATTCTTCTTAGCGGC
ACCCAAACAGCTAGAATGCTTAAATATAATTATCCAACAAAGTCTGGTTATTGTGGTGGT
ATCTTATATAAAATAGGACAAGTTCTTGGAATTCATGTAGGAGGAAATGGAAGAGATGGC
TTTGCTGCTATGTTGTTGAGATCTTACTTTTCAGAGACACAAGGGAAAATAGTCACTTCA
AAGTCCACTAGTGAATGTGGTTTGCCTAGTATCCATACACCAAGCAAGACTAAACTCCAA
CCTAGTGTATTCTTTGATGTATTTCCAGGCACTAAAGAACCAGCTGTTCTCACAAATAGT
GACCATAGACTAGAGGTGGATTTTAATCAAGCTCTATTTTCTAAATACAAAGGAAATAAC
CAGTGTGTTATGAATGATCATGTCAAAGTAGCCATTTCTCACTACTCAGCACAACTCATG
ACTCTGGACATCAACCCAGAACCTATTTCTTTAGAAGATAGTGTCTTTGGTACAGAAGGT
CTGGAAGCTCTTGACCTTAACACTAGTGCAGGATTCCCATATGTGTCAATGGGCATTAAG
AAGAAAGATTTAATCAATAAGCAAACAAAAGATTTGACTAAACTTAAAATAGCATTAGAT
AAGTATGGTGTTGATTTACCTATGGTTACCTTTCTCAAAGATGAGCTTAGGAAGAAGGAA
AAGATTGCTGCTGGGAAAACTCGTGTGATTGAAGCTAGTAGTGTGAATGATACTATACTG
TTTAGGACAACTTTTGGTAACCTTTTCTCCAAATTTCATTTGAATCCAGGTATTGTTACA
GGCTCTGCTGTAGGTTGTGATCCAGAGACATTTTGGTCAAAAATTCCAGTTATGTTGGAT
GGTGAATGCATAATGGCTTTTGATTATACTAATTATGATGGAAGCATACACCCCATGTGG
TTTCAAGCTCTTAAAGAGGTTTTGTCCAACTTATCCTTTGAAGCTAGT---TTAATTGAC
AGATTGTGTAAATCCAAACATATTTTCAAAAATATGTATTATGAAGTGGAGGGTGGAGTC
CCATCAGGTTGTTCTGGAACTAGCATATTTAATACAATGATTAATAATATTATTATTAGG
ACACTAGTGTTAGATGCCTATAAAAACATTGATTTGGATAAACTCAAGATAATTGCCTAT
GGAGATGATGTACTCTTTTCATATAAATACCAGCTTGATATGGAAGCTATTGCTAATGAA
GGTACCAAATATGGATTAACAATAACACCTGCTGACAAATCTAGTACTTTTAAACAACTT
GATTATAGTAATGTTACTTTTCTTAAAAGGGGATTTAAACAAGATGAGAAGTACCAATTC
TTAATACACCCAACATTCCCAGTTGAAGAGATTCAGGAGTCCATTCGCTGGACAAAGAAA
CCATCTCAAATGCAGGAGCATGTCTTGTCATTGTGCCACTTAATGTGGCATAATGGTAGA
AGTGCCTATAAGCAATTTGAGGAGCGAATTCGCAGTGTTAGTGCTGGTCGCGCACTGTAT
ATTCCTCCTTATGACTTGCTCTTGCATGAGTGGTATGAAAAATTT---------------
-------------------------------------------------
>A 57 FJ445141
TTAAAACTGGATCCAGGTTGTTCCCACCTGGATCTCCTACG-GGAGTTGTACTCTGTTAT
TTCGGTAACCTTGTACGCCAGTTTTAT-----------------------------CTCC
CCTCCCCCAATTGTAAC-TTAGAAGCAATACACAA-----GGACCAATAGG-CAGTG-AT
TAACCAGATCA-CTTAAGGTCAAGCA-CTTCTGTTT-CCCCGGTCTGAGTTG--ATATGC
TCTA-ACAGGGCAAAAACAAGTCAGATCGTTATCCGCAAAGTGCCTACGCAAAGCCTAGT
ATCATCTTTGAAAA-TGTATGGTTGGTCATTCCGCTGAA--------CCCCACAGTAGAC
CTGGCAGATGAGGCTAGAAACCCCCCACTGGCGACAGTGTTCTAGCCTGCGTGGCTGCCT
GCACACCC--TTATGG-GTGTGAAGCCATATATT-TGACAAGGTGTGAAGAGCCCCGTGT
GCTCA--CTTTGAGTCCTCCGGCCCCTGAATGTGGCTAACCCTAACCCTGCAGCTAGTGC
ATACAAGCCAGTATGTTGCTAGTCGTAACGAGCAATTGCGGGATGGGACCAACTACTTTG
GGTGTCCGTGTTTCACTTTTTACCTTTATACT---------GCTTATGGTGACAATATAT
ATAT--AGCATATATATTGACACCATGGGCGCTCAGGTATCCAGACAGAATGTTGGAACT
CACTCTACACAAAATTCAGTGTCAAATGGATCCAGCTTAAATTATTTTAACATCAATTAT
TTCAAGGATGCTGCGTCAAGCGGTGCATCAAAACTTGAATTCTCACAAGATCCTAGCAAG
TTTACTGACCCAGTCAAAGATGTGCTAGAAAAAGGCATTCCAACACTACAGTCACCAACA
GTTGAGGCATGTGGGTATTCTGATAGGATTATTCAGATCACAAGGGGAGATTCTACAATT
ACTTCACAGGATGTGGCTAATGCTGTGGTTGGTTATGGTGTATGGCCACACTATTTAACA
CCACAAGACGCCACTGCCATAGACAAACCATCTAGACCAGATACTTCTTCCAATAGATTC
TATACTTTAGAAAGTAAAATGTGGAGTAGCACCTCAAAAGGATGGTGGTGGAAATTACCA
GATGCCTTAAAGAACATGGGCATTTTTGGTGAAAATATGTTTTATCACTTTCTTGGCAGG
AGTGGTTACACAGTGCATGTTCAGTGTAATGCAAGCAAGTTTCATCAAGGAACTTTGGTT
GTTGCTATGATACCAGAACACCAATTAGCTAGCGCAACATATGGGAATGTTGCAGCTGGA
TACAGATTAACACATCCTGGTGAGGCAGGTAGAGATGTTAGCCTTTCAAGATCAGAAAAT
ACA---GAAAAACAA---CCTAGCGATGATAACTGGCTTAATTTTGATGGCACACTATTA
GGTAACATAACCATTTTCCCACACCAATTTATTAATTTGAGAAGCAATAATTCAGCAACT
ATTATAGTTCCTTATGTAAATGCTGTCCCCATGGACTCAATGCTTAGACATAACAACTGG
AGTCTAGTAATTATCCCCATATGTCCCTTGGAAGCTAATGGTATACAACCTGTT---GTT
GTCCCAATTACAATATCAATTAGCCCAATGTGTGCTGAATTTTCAGGTGCACGTGCTAAA
---------------------------------AGCCAGGGACTACCAGTTATGGTCACA
CCAGGATCTGGTCAGTTTATGACAACAGATGATTACCAGTCTCCTAGTGCTTTACCTTGG
TTCCACCCTACTAAAGAAATATCAATACCAGGACAAGTGAGGAATTTAATTGAGATGTGT
CAAGTAGACACGCTTATACCAGTAAATAATTTAGAACAAAAT---ATTAGGAAAGTAGAT
ATGTATTCAGTAATTTTAGGCCAAGAAACAACACCA------GCTAAAGAAATATTTGCA
ATCAAAGTGGACATTGCATCACAACCACTTGCAACTACAATGATTGGTGAAATTGCTAGT
TATTACACTCACTGGACAGGTAGTTTACGCTTTAGTTTTCTATTTTGTGGCACAGCTAAT
ACTACACTTAAATTATTATTGGCCTACACACCCCCTGGTATTGAAAAACCACAGAGCAGA
AAAGATGCTATGTTGGGAACACATGTGGTGTGGGATGTAGGGTTACAATCAACAATATCT
ATGGTTGTACCATGGGTTAGTGCTAGCCACTATAGAAACACCACACCAGACACTTACTCA
CAAGCAGGATACATAACATGTTGGTATCAAACTAATTTAATTGTGCCTCCAAATACACCA
ACCACTGCAAGAATGCTGTGCTTTGTGTCAGGATGTAAAGATTTTTGTTTAAGAATGGCT
CGTGATACAAATTTACATATGCAAAGCATGCCAATAACTCAA------AACCCAGTAGAA
AATTTTGTAGATGAAGTTTTAAATGAAGTTTTAGTAGTTCCAAACATCAAACAAAGTCAG
GCAACAACATCAAATTCAGCACCTGCGTTGGATGCAGCTGAGACTGGACACACTAGCAAT
GTACAACCTGAGGATATGATTGAAACTAGATATGTTCAGACATCACAAACACGTGATGAG
ATGAGTCTTGAGAGCTTCTTAGGAAGGTCAGGTTGTATTCATATCTCAGAACTGATTGTA
GATTATGACAAC---------------------------------TACAACACA------
AAGAACTTTACTGAGTGGAAAATAAATCTACAGGAAATGGCACAGATTAGGAGAAAATTT
GAATTGTTTACATATGTTAGATTTGACTCTGAAGTGACATTAGTT------CCCTCAATA
GCAGCCCAGGGCGAGGACGTGGGTCATGTTGTAATGCAATATATGTATGTCCCCCCTGGT
GCACCAATTCCCAAAACAAGGAAAGATTATGCATGGCAATCTGGTACTAATGCCTCAATA
TTTTGGCAACATGGTCAAACATACCCAAGGTTCTCTTTACCTTTCTTAAGCATAGCCTCA
GCATACTACATGTTTTATGATGGGTATGATGGT------GATCAAACTGAATCCAGATAT
GGCACTGTAGTTACCAACGATATGGGTACTTTGTGTTCTAGAATTGTTACTGACCAGCAC
ACACATCATGTGAAAGTGACAACCAGAGTGTACCACAAAGCCAAGCATGTTAAAGCCTGG
TGTCCTAGACCACCAAGAGCCATTGAGTATACACACACACATGTTACTAATTATAAAGTT
AAAGGTAAACAAGAAGAGACAGCA------------------------ATCAAATACAGA
AGAGACATCAAAGTTGTCAAGAATGTAGGTCCTAGTGACATGTATGTACATGTAGGGAAC
CTCATTTATAGAAATCTACACCTCTTTAATTCAGAC---ATGCATGATAGTATTCTAGTC
TCATATTCATCAGATTTAGTCATATACCGAACAAATACTACAGGTGATGACTATATACCA
ACATGTGATTGCACTGAAGCAACATATTACTGTAGACACAAAAATAGATATTACCCAATT
AAAGTTACTAGCCATGATTGGTATGAAATCCAAGAGAGTGAGTATTACCCTAAACACATA
CAATACAATTTACTAATAGGAGAAGGACCATGTGAACCTGGTGATTGTGGAGGTAAATTA
CTCTGTAAACATGGAGTGATAGGCATGATCACAGCAGGAGGAGAAGGCCATGTTGCATTC
ATTGATCTTAGACACTTT------CACTGTGCTGAAGAACAGGGC---ATAACTGACTAT
ATTCATATGTTAGGTGAAGCATTTGGGAATGGGTTTGTAGATAGTGTTAAGGAGCAAATA
AATGCAATTAACCCAATCAATAGT------ATTAGTAAGAAGATTATCAAATGGTTACTC
AGAATAATATCAGCAATGGTTATAATTATAAGAAATTCCTCTGACCCTCAAACGATAATA
GCAACACTAACTCTAATTGGTTGTTCAGGATCACCATGGAGGTTCTTAAAGGAAAAATTT
TGCAAGTGGACACAATTAAATTATATACATAAAGAATCA---GATTCATGGCTTAAGAAA
TTTACTGAAATGTGTAATGCAGCTAAAGGCTTAGAGTGGATTGGTAATAAAATCTCTAAA
TTTATAGATTGGATGAAATCA---ATGCTACCACAGGCACAGCTTAAAATTAAATATTTA
AGTGAGTTGAAGAAACTAAACCTCCTTGAAAAACAAATAGAACATCTTAGAGTTGCAGAT
TCTGCTACACAGGAAAAG------ATAAAGTGTGAAATAGACACATTACATGATCTCTCT
TGCAAATTTCTTCCTCTATATGCTAGTGAAGCAAAAAGAATCAAAGTCCTTTACAACAAG
TGTAATGTTGTCATC------AAGCAAAAGAAAAGATGTGAACCTGTGGCTGTTGTTATA
CATGGTGAGCCCGGGACAGGAAAGTCAATGACAACAAATTTCTTGGCAAGAATGATAACT
AAT------GACAGTGATATTTATTCACTTCCACCAGACCCCAAGTATTTTGATGGATAT
GACCAGCAAAGTGTAGTTATAATGGATGATATCATGCAGAATCCAAGTGGAGAAGACATG
ACTTTGTTTTGTCAGATGGTATCGAGTGTCACCTTTATACCTCCAATGGCTGATTTGCCG
GATAAAGGAAAACCTTTTGATTCTAGATTTGTATTGTGTAGTACCAACCATAGTATGTTA
GCTCCACCCACAATCACATCATTGCCTGCAATGAATAGAAGGTTTTTCATGGATTTAGAC
ATTATAGTTAATGATAAGTATAAAGATGCCCAGGGCAAACTCAATGTATCTGCAGCCTTC
AAACCATGTGATGTTGACACAAAGATTGGCAAT---GCACGCTGCTGCCCATTTATATGT
GGTAAAGCAGTCACATTTAAGGATAGAAATACTTGTCRCACTTTCTCTTTAGCGCAGGTC
TATAACCAAATTCTTGATGAAGACAAAAGACGTAGGCAAGTCATAGACGTTATGTCTGCA
ATCTTTCAAGGACCG------------------ATCTCTTTAGAAGGT---CCTCCTCCA
GCTGCAATTAGTGATTTACTTCAATCAGTCAGAACTCCTGAGGTTATTAAATATTGTGAA
CAAAACAAATGGATAATTCCAGCTGAGTGT---AAAATAGAAAGAGATCTAAATGTGGCA
AATACAATCATAACAATAATAGCAAATATCATAAGTATTTCTGGGATAATTTATGTTATT
TACAAACTATTCTGCACACTACAAGGACCCTACTCAGGTGAACCC---AAACCCAAAACA
AGAATGCCGGAG---AGAAGGGTAGTGGCTCAGGGACCAGAAGAGGAATTTGGTAGGTCA
CTTATCAAGCATAATTCCTGTGTTGTCACTACACAAAATGGTAAGTTTACTGGTTTAGGA
ATTTATGATAGAGTATTAATCATTCCAACACATGCAGACCCAGGAAAAGAAGTGCAAATT
GATGGCATCACTACAGGAGTGGAAGATTCATATGATTTGTTCAACAAGGATGGTGTCAAG
TTAGAAATCACTGTGTTAAAATTAAAGAGGAATGAAAAATTTAAAGATATTAGGAAATAC
ATACCAGAAAGAGAGGATGATTACCCAGATTGTAATTTAGCCTTATCAGCCAATCAACCA
GAAACTACCATAATTAATGTAGGAGATGTAGTATCATATGGTAATATTTTACTTAGTGGA
AACCAAACAGCTAGAATGCTTAAGTACAACTACCCAACAAAATCAGGGTATTGTGGTGGG
ATTCTATACAAAATTGGCCAAGTACTAGGAATACATGTTGGTGGAAATGGAAGAGACGGG
TTTGCTGCTATGTTGCTGAGATCCTACTTTTCTGAAGCACAAGGTCAGATAATCAGCTCC
AAATCTACGGATAAATGTGGTCTGCCCAGTATCCATACACCAAGTAAAACCAAATTACAG
CCTAGTGTTTTCTATGATGTGTTTCCAGGTAGTAAAGAACCAGCTGTACTTTCAAGCAAT
GACCCTAGATTAGAAGTTGATTTTGAAAAAGCTCTCTTCTCTAAATATAAAGGAAATGAA
CATTGTGTTATGAATGATCACATCAATGTAGCTGTCTCTCATTACTCAGCTCAATTGGCT
ACCCTGGATATTAATCCACAACCCATTTCTATAGAGGAAAGTGTTTTTGGTATAGAAGGA
CTGGAAGCACTTGATCTCAACACCAGTGCAGGTTTTCCTTATGTTGCTATGGGGATCAAA
AAGAGAGACTTAATCAATAAACAAACTAGGGATATAACTAAGCTAAAGATGGCATTAGAT
AAATATGGTGTTGATTTACCTATGGTTACTTTCCTCAAAGATGAACTTAGGAAAAAAGAA
AAAATATCTGCTGGAAAAACTCGTGTCATTGAAGCTAGTAGTGTGAATGACACTGTCCTG
TTTAGAACAACCTTTGGTAATCTCTTCTCAAAGTTTCACTTGAACCCAGGTATTGTCACA
GGTTCTGCTGTAGGATGTGATCCAGAAGTATTTTGGTCAAAAATACCAGTAATGTTAGAT
GGAGATTGTATAATGGCATTTGATTACACAAATTATGATGGTAGTATACATCCAATCTGG
TTTCAAGCACTAAAGGAAGTTCTAGTGAATTTGTCTTTTGAAGCTAAC---CTTATAGAT
AGATTATGTAAATCAAAACACATCTTTAAGAATGTTTATTATGAGGTTGAGGGGGGCGTT
CCATCAGGATGTTCTGGGACTAGCATTTTTAATACTATGATTAATAATATAATAATTAGA
ACATTAGTTTTAGATGCTTATAAGAATATAGACCTGGATAAACTCAAAATAATAGCATAT
GGTGATGATGTGATATTCTCATACAAATATCAGCTAGACATGGAAGCAATTGCGCAGGAA
GGTGTTAAGTATGGACTGACAATAACTCCTGCTGACAAATCCACACACTTTAAACAACTT
GATTATAACAATGTAACATTCTTAAAAAGAGGATTCAGACAAGATGAAAAACATCAATTC
TTGATACATCCTACATTTCCAATTGAAGAAATCTATGAGTCCATCCGATGGACAAAAAAT
CCATCTCAGATGCAGGAACATGTTTTGTCATTGTGTCATTTAATGTGGCATAATGGTAAA
GATGTGTATAAGAAATTTGAGAAGCAGATACGCAGTGTTGGCGCTGGTCGCGCATTGTAT
ATCCCTCCTTATGACCTACTCCTGCATGAGTGGTATGAAAAATTT---TAAATTGTTTAG
---------ATATAGAAATATTAAAC---AGTTAGTTTTTTAGTTTTAT
>A 58 FJ445142
TTAAAACTGGGAGTAGGTTGTTCCCACCTACTCTACCCACGTGGTGTTGTACACTGTTAT
CACGGTAACTTTGTATGCCAGTTTTG-----------------------------CCACC
CTTCCCCGTAGCGTAAC-TTAGAAGTTTG-TACACTT---AGACCAATAGG-CGATA-AT
CATCCAGATTA-TCAAAGGTCAAGCA-CTTCTGTTT-CCCCGGTCAATGAGG--ATATGC
TTTTCCCAAGGCAAAAACCTTAGAGATCGTTATCCCCACATTGCCTACACAGAGCCTAGT
ATCACCTTTGATGT-ATTTAGACTGGTCGCTCCCTGCAAA-------CCCAGCAGTAGAC
CTGGCAGATGAGGCTGGACGTTCCCCACTGGCGACAGTGGTCCAGCCTGCGTGGCTGCCT
GCCCACCC--ATTTGG-GTGGGAAGCCTAACTAT-TGACATGGTGTGAAGAGCCGCGTGT
GCTCA--ATGTGCCTCCTCCGGCCCCTGAATGTGGCTAACCTTAACCCCGCAGCCGCTGC
CCATGATCCAGTGGGTATACGGTCGTAACGCGCAAGTGTGGGATGGGACCAACTACTTTG
GGTGTCCGTGTTTCCTGTTTTTCTTTTTTTTATGCATT-----TTATGGTGACAATTTAT
G------GTATATAGATTGTCATCATGGGTGCACAAGTGTCAAGACAGAATGTTGGAACA
CACTCTACACAAAATTCAGTAAGTAATGGATCAAGTCTGAATTATTTTAATATTAACTAC
TTTAAGGATGCAGCTTCAAGTGSTGCTTCTAGATTGGATTTTTCCCAGGACCCTAGTAAA
TTCACTGATCCTGTTAAAGATGTACTTGAAAAAGGTATTCCAACACTTCAATCACCAACA
GTTGAAGCATGTGGTTATTCAGATAGGCTAATACAGATAACTCGTGGAGATTCTACTATA
ACATCACAAGACATTGCAAATGCGGTTGTTGGTTATGGGGTGTGGCCATCATATCTGACT
CCAGATGATGCAACCGCAATTGACAAACCCACACAACCTGACACTTCCTCCAATAGATTC
TACACCTTGGAAAGTCGGAATTGGACAAACTCTTCGACTGGATGGTGGTGGAAATTGCCT
GATGCCCTTAAAGGTATGGGTATATTTGGAGAAAACATGTTTTATCACTTTTTGGGAAGA
TCAGGGTACACTATTCATGTGCAATGTAACTCTAGTAAGTTCCACCAAGGCTTATTGATA
GTTGCTGCCATACCAGAACACCAGTTGGCATCTGCAACGAGTGGAAATGTGTGGGTAGGA
TACAACCACACTCACCCTGGTGAGCAAGGTAGGGAAGTAGTTCCAACTCGAAGCTCCACT
GAC---AACAAAAGA---CCCAGTGATGATAGTTGGTTAAATTTTGATGGAACATTACTT
GGTAATTTACCTATTTATCCTCACCAGTACATTAATCTAAGGACTAATAATTCAGCCACT
CTTATTTTACCCTATGTTAATGCTGTACCAATGGACTCTATGCTTAGGCATAACAACTGG
AGTCTAGTGATTATACCAATATGTCCCCTCCAAGTTGAAGGTGGAGGCACACCA---TCT
ATACCCATAACAGTATCAATTAGTCCAATGTTCTCAGAATTTTCAGGACCAAGAAATAAA
------------------------GTTGTTTTTAGTCAGGGTTTACCAGTTATGTTGACT
CCTGGATCAGGACAATTCTTAACAACTGATGATACACAATCGCCATCAGCATTTCCTTAT
TTCCATCCAACCAAGGAAATATTCATACCTGGGCAAGTCAAGAATTTGATTGAAATGTGT
CAGGTTGATACACTCATCCCTATTAATAATGTAGGAGAAAAT---GTTAAATCTGTAAAT
ATGTACACTGTTGATTTAAGATCTCAAACTGAACTT------GCACAAGAAGTCTTTGCT
ATACCAGTTGACATTGCTTCGCAACCCTTAGCTACCACATATATAGGCGAGATTGCTAGT
TATTACACTCATTGGACTGGTAGTTTGCGCTTTAGCTTCATGTTCTGTGGTTCTGCTAGT
GCCACTTTAAAACTACTAATTGCTTACACTCCTCCTGGTGTTGCCAAACCCAAGTCCAGG
AAAGAAGCCATGCTTGGCACTCATTTGGTGTGGGATGTTGGTCTACAGTCTACTGCTTCA
CTAGTTGTACCATGGGTTAGTGCTAGTCACTTTAGGTTCACAACACCTGATACATATTCT
TCCGCAGGTTACATTACATGTTGGTACCAAACCAATTTTGTTGTACCTGCCAATACACCA
GCCAATGCAAAGATGGCGTGTATGGTGTCAGCTTGTAAAGATTTTTGCCTGAGGTTAGCC
AGAGATACCAATCTACACATGCAAGATGGAGTGCTCACACAA------AATCCAGTAGAA
AATTACATAGATAATGTGTTAAATGAAGTACTTGTAGTTCCAAATATCCAACCTAGTACA
TCTGTATCAAGTCATTCTGTGCCTGCCTTGGATGCTGCAGAAACGGGACACACAAGTTCT
GTTCAGCCTGAGGATATGATTGAAACTAGATATGTTATCACAGATCAAACAAGAGATGAA
ACTAGCATTGAAAGCTTTTTAGGTAGATCTGGTTGCATTGCTATCATAAAATTTAACACA
AATAAGACTAAT---------------------------------TATGATGACATAGGT
GTAGGATACAAAACATGGAAAATTAGCCTTCAAGAGATGGCACAAATTAGAAGGAAATTT
GAGTTGTTTACATATACAAGATTTGACTCAGAGATTACAATAGTC------ACTGCAGCA
GCTGCTCAAGGAGAAGATAATGGACATATTGTGTTACAATTTATGTATGTACCCCCAGGA
GCACCTGTACCCAAGAATCGTGATGACTTTACATGGCAATCAGGCACAAATGCATCTGTT
TTCTGGCAGGAAGGACAACCATACCCTAGATTTACAATCCCTTTTATGAGCATTGCATCA
GCTTACTATATGTTTTATGATGGCTATGATGGT------GATGATGCTAAATCAATATAT
GGTTCTGTGGTAACAAATGACATGGGAACTATATGTGTTAGAATAGTCACATCCAAACAA
AGACACAATTTAAACATTGTCTGTCGCATTTACCACAAAGCCAAGCATATAAAAGCATGG
TGTCCACGCCCACCAAGGGCTGTTCCTTATCAATTCACACATTCTACTAATTACATACCA
GATAGTGGTGAGGTAACAACACAA------------------------ATCAAACCCAGA
ACCAATGTTTTTACTATTACATCTGCTGGACCATCCTCTATGTTCGTGCATGTGGGTAAT
TTGATTTACAGAAACCTTCATCTCTTCAACTCTGAT---CTAGATGATTCTATTCTTGTC
TCATACTCTAGTGATTTAATCATACACCGAACAAACACTGAAGGTGATGATATAATTCCT
AATTGTGATTGCACTGAATGCACATATTACTGTCATCATAGAGATAGATATTTCCCTATC
AAAGTTACTGCACATGATTGGTATGAAATTCAAGAATCAGAATACTACCCAAAACATATT
CAATACAACCTGTTGATTGGAGAAGGACCTTGTGAGCCTGGAGATTGTGGAGGTAAATTA
CTGTGTAAACATGGAGTCATCGGTATAGTGACAGCTGGAGGTGATGGCCATGTTGCCTTT
ATTGATCTTAGAAAGTTT------CAATGTGCTGAAGAACAGGGA---CTCTCAGATTAT
GTGGAGCATTTGGGACAAGTTTTTGGTGTAGGTTTTGTAGATAGCATTAAAGAACAGGTG
AATTTCATCAACCCTACTAGTAAA------ATTGGATCAAAGGTAGTTAAATGGCTACTA
AGGATAGTTTCAGCTATGATAATAATGGTTAGGAATAGTTCAGATCCTCAAACTATAATT
GCCACCCTCACCTTGTTGGGCTGCTCAGGGTCGCCATGGAAATTCCTTAAGGAGAAATTT
TGTGCATGGCTCCAACTTAACTATGTGCATAAACAATCT---GATTCATGGCTTAAGAAA
TTCACTGAAGCATGCAACGCTGCACGCGGGTTGGAATGGATTGGACAAAAGATATCCAAA
TTTATAGATTGGATTAAGGGT---ATGTTACCACAAGCCCAGTTAAAAGTTGATTATTTA
ACCAAATTGAAGCAGCTCAATTTGTTAGAAAAGCAGATAGAAACAATCAGACTAGCCCCA
GCTAATGATCAGGAGAAA------ATCTTTACAGAGATAAGCACCCTCCATGATTTATCT
TTGAAATTTTTACCATTATATGCGTCTGAAGCACGCAGGATTAAAAATTTGTATATTAAA
TGCAACAACATCATC------AAGGGAGGGAAGCGAAATGAACCAGTTGCAGTACTTATA
CATGGTTCTCCTGGTACTGGGAAATCTCTTGCTACTTCTGTTCTTGCTCGAATGTTAACT
GTT------GAAACTGACATATACTCATTACCCCCAGATCCCAAATATTTTGATGGATAT
GATCAGCAGAGTGTTGTCATCATGGACGACATCATGCAAAATCCTAATGGTGAAGATATG
ACGCTATTTTGTCAAATGGTGTCTAGTGTCCCTTTCATACCTCCTATGGCAGATCTTCCA
GACAAAGGAAAACCATTTACATCTAAATTTGTGCTTGCAAGTACTAACCATACTCTCCTC
ACACCACCAACAGTATCTTCACTACCAGCAATGTCAAGAAGATTTTATTTTGATCTAGAT
ATTCAAGTCAAGAAAGATTAT---CTTTTAGATGGGAAACTAGATATAGCAAAAAGCTTC
CGGCTCTGTGACATCAACACCAAAATAGGTAAT---GCCAGGTGCTGCCCATTTATCTGT
GGTAAAGCTGTAGAATTCAAGGATAGAAACACATGTAATGTCTTGTCTTTATCTCAACTC
TATAACCATATCAGAGAAGAAGATAGAAGGAGGAGTAGTGCAGCACAAGCAATGGAGGCT
ATTTTCCAAGGT---------------------ATAGATTTGCAATCT---CCACCACCT
CCAGCTATAACTGATCTACTGAGATCTGTTAGAACTCCAGAAATTATCAAATACTGTCAG
GGTAATAATTGGATTGTTCCAGCTGAATGC---TCTATTGAGAGAGACTTAGGGATAGCA
AACATGGCTATAAGTATAATAGCCAATGTAGTATCTATAGTAGGTGTTATTTATATAATA
TACAAACTGTTTTGCACACTTCAGGGTCCATACTCAGGAGAACCA---AAGCCCAAAAGT
AGAGCTCCAGAA---AGAAGAGTGGTCACCCAAGGTCCAGAGGAAGAGTTTGGTCGTTCA
CTGCTTAAACATAACTGCTGTATTGTAACAACTGATAAAGGCAAATTTACAGGTCTTGGT
ATATATGATCAAGTCATGGTGCTTCCAACACATTCTGACCCAGGCTCTGAAATCTTGGTG
GATGGAGTGAAAGTTAAAATCTCTGATTCTTATGACCTACATAATCATGAGGGTATCAAG
TTGGAAATTACAGTTGTAAAGTTAGTTAGAAATGAGAAATTCAAGGATATTAGAAAATAT
TTACCCTCGCGTGAAGATGATTACCCTGCTTGCAATCTTGCCTTACTAGCTAATCAAGAT
GAACCTACAATAATAAATGTTGGAGATGCAGAATCTTATGGCAACATATTATTAAGCGGC
ACCAACACCGCACGAATGATCAAGTACCATTATCCAACGAAAGCTGGATATTGTGGGGGT
GTCTTGTACAAAGTTGGCTCCATTCTCGGTATCCATGTTGGTGGTAATGGTAGAGATGGG
TTTTCTGCGATGCTCCTCAAATCCTACTTTGGTGAAACTCAAGGTTTGATCACTAAAGAA
CTACCTGTATCTGTTAAGAATTTGCCATCCATACATGTTTCATCCAAGACTCGCTTACAA
CCCAGTGTTTTCCATGACGTTTTTCCTGGAACAAAAGAACCTGCAGTTCTAAGTAATAAT
GATCCAAGATTAGAAACTGACTTTGACACAGCACTCTTCTCAAAATATAAAGGCAATCCT
ACTTGTGAAGTGACCCCACACATGAAAATTGCTGTAGCACACTATGCAGCACAATTATCT
ACACTAGATATAAGCACCCAACCCCTTTCACTAGAAGAGAGTGTGTTTGGTATTGATGGA
TTAGAGGCTCTAGATCTAAACACTAGTGCAGGATTTCCTTATGTTTCATTAGGAATAAAA
AAGAAAGACCTTATAGATAAGAAAACAAAAGATATCACAAAACTTAAGAAAGCAATTGAC
AAATATGGTATTGATTTACCCATGGTCACTTTCCTAAAAGATGAACTTAGAAAGAAGGAA
AAAATAAGAGATGGAAAGACTAGAGTTATAGAAGCTAATAGTGTAAATGATACTGTGCTA
TTTAGAAGTGTATATGGAAATCTCTTTTCTACTTTTCACAAGAACCCAGGTATAGTTACT
GGTTCAGCAGTGGGATGTGATCCTGAAGTGTTCTGGTCAACTATACCTCTTATGCTAGAT
GGAGAATGCTTAATGGCTTTTGACTACTCAAATTATGATGGTAGTTTACATCCAGTTTGG
TTTAAGTGCTTGAGCATGCTTTTGGAAGATATAGGGTTTTCTTCTCAG---CTTATTAAC
CAAATTTGTAATTCCAAGCACATATATAAGTCTAAATATTATGAGGTAGAAGGAGGTATG
CCATCTGGATGTGCCGGTACTAGCATTTTTAACACAATAATCAATAATATTATTATTAGA
ACTTTAGTACTAGATGCTTATAAGAACATAGATTTAGACAAATTGAAAATTTTGGCATAT
GGCGATGATGTCATTTTTTCTTACAATTTTAAACTTGATATGGCAGTCCTTGCTAAGGAA
GGGGAGAAATATGGGCTAACAATCACCCCTGCTGATAAGTCTGATGTTTTTCAGGAGTTG
ACTTATAAGAATGTAACTTTTCTTAAAAGAGGATTTAGAGCTGATGATCGCCATTCTTTT
CTTATACATCCTACCTTTCCTGTTGTAGAAATTCATGACTCCATCAGGTGGACCAAAAAC
CCTTCATGTATGCAAGAGCATGTGTTATCTTTGTGTCACTTAATGTGGCATAATGGTAGA
CACGCATATCAGGAATTTGTCAAAGGTATACGCAGTGTATTTGCTGGTCGGGCACTGTAT
ATACCGGCTTATGAAGTTCTTGAGCATGAATGGTATGAAAAATTT---TAG---------
---------ATATAAAACTGTTAAAT-GTAGTTAGTTTATTAGTTTTAT
>A 59 JN541266
------------------------------------------GGAGTGGTACACTATTAT
CCCGGTAATTTTGTACGCCAGTTTTATA-------------------------------A
CCCCTCCCCCTTGCAAC-TTAGAAGATGTAAACACA-----GACCAATAGG-TGGTA-AC
TAACCAAGTTA-CTAAAGGTCAAGCA-CTTCTGTTT-CCCCGGCTGATATTG--ATATGC
TCCA-CCAGGGCAAAAACAATAGAAGTCGTTATCCGCAAAGTGCCTACGCAAAGCCTAGT
AGCACTTT-AGATTGTGTATGGTTGGTCGCTCAGCTATT--------CCCCCTAGTAGAC
CTGGCAGATGAGGCTAGAAATACCCCACTGGTAACAGTGTTCTAGCCTGCGTGGCTGCCT
GCGCACCC--TTCTGG-GTGCGAAGCCATATACA-TGACAAGGTGTGAAGAGCCCCGTGT
GCTCA--CTTTGAGTCCTCCGGCTCCTGAATGTGGCTAACCTTAAACCTGCAGCCAGTGC
ACATAAGCCAATGTGTATCTGGTCGTAACGAGTAATTGCGGGATGGGACCAACTACTTTG
GATGTCCGTGTTTCTTGTTTTTTCCTTAATTTT--------GCTTATGGTGACAATATAT
A----GATAATATATATTGGCATCATGGGCGCTCAGGTTTCTAGACAGAATGTTGGCACG
CACTCAACACAAAACTCTGTTTCAAATGGATCAAGTCTTAATTATTTCAACATCAATTAC
TTTAAGGATGCTGCCTCGAGTGGGGCTTCCAAACTTGAATTTTCACAAGATCCAAGCAAA
TTCACTGACCCAGTTAAAGACGTTCTTGAGAAGGGAATTCCAACTCTACAATCTCCAACA
GTGGAGGCTTGTGGTTATTCAGATAGAATTATCCAAATAACCCGAGGTGACTCAACAATA
ACATCTCAAGATGTGGCCAATGCAGTAGTAGGATACGGTGTGTGGCCTCATTATTTAACA
CCACAAGATGCCACAGCTATTGACAAACCCACACAACCAGATACGTCATCAAACAGATTT
TACACTTTAGAAAGTAAAACGTGGGTTGAAGCATCAAAAGGATGGTGGTGGAAACTACCG
GATGCACTCAAAGACATGGGTATTTTTGGTGAAAACATGTTCTATCACTTCTTAGGTCGA
TCTGGTTACACAGTTCATGTGCAGTGCAATGCTAGTAAATTCCACCAAGGTACATTGCTA
GTTGCTATGGTACCTGAACACCAATTGGCTAGTGCAAACACTGGCAATGTTACTGCTGGG
TATAATTACACACACCCTGGCGAATCTGGTAGAGACGTTGGACAA---AACAGACAGAAT
AAT---GACAAGCAA---CCCAGTGATGACAATTGGCTGAATTTTGATGGTACCCTGCTA
GGAAATTTGTTAATTTTCCCTCATCAATTTATTAATCTTAGGAGTAATAATTCTGCAACA
ATTATTGTACCTTATGTAAATGCTGTCCCAATGGATTCTATGCTTAGACATAATAATTGG
AGTTTATTGATTATTCCAATTAGCCCACTTAAAAGTGATGCATCAGCAACATCA---AAA
GTCCCAATTACTATCTCAATAAGTCCAATGTTTGCTGAATTCTCTGGAGCAAGAGCAAAA
---------------------CCGATGGCAGTGGGCCAAGGACTTCCAGTATACATCACA
CCTGGATCAGGCCAGTTTATGACTACTGATGATCTTCAATCTCCATCAGCATTGCCTTGG
TATCACCCAACAAAGGAAATCTTTATACCTGGTGAAGTCAAAAATTTAATTGAGATGTGT
CAAGTTGACACTTTGATACCTATAAATAATACTGCATCTAAT---ATAAAGAATGTTAGT
ATGTATACTGTACAGTTAACTAGTCAAGTGAATTTG------GCCCAAGAAATTTTTGCA
ATAAAAGTTGATGTTGCATCTCAACCACTGTCAAGCACTTTGTTAGGTGAAATTTGCAGT
TATTACACACACTGGACTGGCAGCTTGCGCTTCAGTTTCATGTTCTGTGGTACAGCTAAC
ACCACCCTCAAGTTACTATTAGCTTACACACCACCTGGAATAAAGAAGCCAGAAAACAGG
AAACAAGCCATGTTGGGTACACACATCGTTTGGGATGTAGGGTTACAATCTACAATCTCT
TTAGTGGTACCATGGGTCAGTGCCAGCCACTTTAGATACACAACCCCAGATAATTACTCA
TCTGCTGGATACATAACATGCTGGTATCAAACAAATTTCGTGTTCCCGCCTAACACACCA
TCTTCTGCAGACATGCTATGTTTTGTCTCTGCATGTAAAGATTTTTGTCTGCGTATGGCC
AGAGATACTGATACACACACACAGCTTGTTCCCATAACTCAA------AATCCAGTGGAA
AATTATGTTAATGATGTACTCAATGAGGTTTTAGTGGTACCAAATATACAGGAAAGTCAC
CCAACCACTTCAAATGCCGCTCCAGCACTAGATGCAGCAGAGACTGGACATACAAGTAGC
ATACAACCTGAGGATACTATAGAAACAAGATATGTTCAGACATCACAAACTAGAGATGAA
ATGAGTATAGAAAGTTTCTTAGGTAGATCTGGGTGCATACACATTTCAACCATTACAGTT
AATAAAAACATAGAA------------------------------TATGATGAT------
GGACACTTTCTTAAATGGCCCATAACACTACAAGAAATGGCACAAATCAGGAGAAAATTT
GAATTGTTCACATATGTTAGATTTGATTCAGAAATTACCTTAGTA------CCCTGCATA
GCTGGAAAAGGGGATGATATTGGCCATATAGTTATGCAATACATGTATGTTCCACCAGGT
GCTCCACTGCCCACAAAGAGAGATGATTACACATGGCAATCTGGTACTAATGCTTCAATA
TTTTGGCAACATGGGCAAACATTTCCAAGATTCTCACTACCCTTTCTAAGCATAGCATCA
GCTTACTATATGTTCTATGATGGTTATGATGGG------GATAAATCTGAATCTAGGTAT
GGTGTGTCTGTAACTAACCATATGGGTACTTTGTGTTCTAGGATAGTTACAAATAGTCAG
GAACATCCAGTAGAGGTTGTTACACGCGTGTACCATAAAGCCAAACATATTAAAGCCTGG
TGTCCTAGAGCTCCTAGAGCAGTCCCCTACACACACAGCAATGTGACCAACTACAAGATT
ACTGGAAAAGAACCTGAA---------------------------------ATTTTCTTA
AAGCCAAGACTGAACATTACAACAGCTGGACCCAGTGACATGTATGTTCATGTTGGTAAT
CTTATATATAGGAATCTTCATCTATTCAATTCAGAA---ATGCATGATTCTATCCTTGTA
TCTTACTCATCTGATCTAGTCATATACCGAACAAACACAAAAGGTGATGACTACATACCT
ACATGTGATTGCACTCAAGCCACATACTACTGTAAACATAAGAATAGATACTACCCAATT
AATGTTACAAGTCATGACTGGTATGAAATTCAAGAGAGTGAATATTACCCAAAACACATC
CAGTATAATCTGCTAATCGGTGAGGGGCCTTGTGAACCAGGAGATTGTGGAGGAAAACTT
TTGTGTAAACATGGTGTTATAGGTATTATCACTGCAGGTGGGGAAGGTCATGTTGCTTTC
ATAGATTTAAGGCATTTC------CATTGTGCTGAGGAGCAGGGT---ATCACAGATTAC
ATACACATGCTGGGTGAAGCCTTTGGCACGGGTTTTGTGGATAGCGTGAAAGAACAAATA
AGTGCTATAAACCCAGTCAACAAT------ATCAGCAAGAAGATAATTAAATGGATGCTC
AGAATCATATCAGCTAAGTTTATAATCATCAGAAACTCAGCGGATCCTCAGACCATAATA
GCCACACTCACACTAATTGGATGTTCAGGATCCCCTTGGAGATTTCTTAAAGAGAAATTC
TGTAAATGGACACAACTAAATTATGTACATAAGGAATCA---GACACTTGGTTGAAGAAG
TTTACTGAAATGTGTAATGCAGCTAGAGGCTTAGAATGGATAGGAAATAAAATATCTAAG
TTTATAGAATGGATGAAATCT---ATGTTACCACAAGCACAGTTAAAAGTCAAATATCTC
AAAGAGCTTAAGAAACTTAATTTTTTAGAAAAACAAATTGAACACCTCAGAGTGGCAGAT
TCACAAACACAAGAGAAA------ATCAAATGTGAGATTGACACTTTACATGACTTATCA
TGCAAATTCTTACCATTGTATGCAAGTGAGGCCAAAAGAATTAAGGTATTACATAATAAA
TGCAATGTAATAATT------AAGCAAAAGAAAAGATGTGAACCAGTGGCTGTTGTGATC
CACGGAGAACCAGGTACTGGCAAGTCTATGACAACAAATTTTCTAGCTAGGATGATAACA
AAT------GATAGTGACATATACTCATTGCCTCCTGATCCCAAATATTTTGATGGTTAT
GATCAGCAAAGTGTTGTCATAATGGATGATATCATGCAGAATCCAAGTGGGGATGACATG
ACTCTATTTTGTCAAATGGTGTCAAGTGTTACATTTATACCACCAATGGCTGATCTACCT
GATAAAGGTAAACCTTTTGATTCTAGATTTGTATTGTGCAGTACAAACCACAACATGTTA
GCCCCACCTACTATAACCTCATTACCAGCAATGAACAGGAGATTCTATCTTGATTTAGAT
ATAATAGTTAATGATAGATACAAAGATCCACAAGGGAAATTAAATGTCTCTGCAGCCTTT
CAGCCTTGTGATGTTGATGCAAAGGTTGGAAAT---GCTCGATGCTGTCCTTTTATTTGT
GGTAAAGCAGTTACTTTCAGGGATCGTAACACCTGCCAAAATTACACCCTCTCTCAAGTT
TACAATCAAATACTTGAGGAAGACAAAAGACGGCGCCAAGTGGTAGATGTCATGGCAGCT
ATCTTTCAAGGCCCT------------------ATAACCCTCGAAGGA---CCACCACCG
GCCGCCATAAGTGATCTTCTTCAATCAGTACGCACACCAGAGGTCATTAAGTACTGTGAG
GAAAATAAGTGGATAATTCCAGCTGAGTGT---AAAGTTGAGAGAGACCTGAACATTGCT
AACACCATTATCACTATCATAGCAAATATTATTAGTATTTCTGGTATAATTTATGTAATA
TATAAATTATTTTGCACACTGCAAGGCCCATATTCAGGAGAACCC---AAACCAAAGACA
AAAGTCCCAGAA---AGGCGTGTGGTAGCACAAGGTCCTGAAGAAGAGTTTGGTAGATCA
CTTATCAAACATAATTCATGTGTAGTAACTACACAAAATGGCAAATTTACTGGCCTTGGA
ATTTATGACAGGACAATAATCATACCAACACATGCTGACCCGGGCAGTGAAGTTCAGATT
GATGGCATAGTCACAAAAGTGGAAGATTCCTATGATTTATTCAACAAAGATGGTATTAAA
TTAGAAATAACAGTCCTTAAATTAAAGAGGAATGAAAAATTCAGAGATATCAGGAAATAT
ATACCAGAGAGTGAGGATGATTATCCGGATTGTAGCTTAGCCCTTTCTGCAAATCAACCT
GAGACTACAATAATTAATGTTGGTGATGTGGTTTCGTATGGCAACATCTTATTAAGTGGA
AATCAGACAGCTAGAATGCTTAAATACAATTATCCTACCAAATCAGGTTACTGTGGTGGT
ATACTGTATAAGATAGGACAAGTTCTTGGAATCCACGTTGGTGGGAATGGAAGAGATGGA
TTCTCTGCAATGCTACTAAGGTCATATTTTTCTGAAACCCAGGGTCAAATTGTATCCTCT
AAACCAACTAATCTTTGCGGGTTGCCTAGCATACATACCCCAAACAAAACAAAGTTACAG
CCTAGTGTCTTTTATGACATCTTCCCAGGTAGTAAAGAGCCAGCAGTTCTTACCAGTAAA
GATCCTAGATTAGAAGTTGACTTTGAAGAAGCCTTATTCTCTAAATACAAAGGGAATATT
GATTGTCCTATGAATGATCATATTAGGGTGTCAGTTGCACATTACTCAGCTCAATTAGCC
ACTCTAGACATCAATCCAAATCCTGTGTCTATGGAAGAAGGTGTTTTTGGAATGGAGGGA
TTGGAAGCTTTGGATTTGAACACAAGTGCAGGGTTTCCATATGTTGCCATGGGTATTAAG
AAGAAAGATTTGATTGACAATCGCACAAAAGACATATCCAAACTTAAAGTGGCTTTAGAT
AAATATGGAGTTGATCTACCCATGGTTACTTTCCTTAAAGATGAGCTCAGGAAGAAAGAT
AAAATTAGAGCTGGTAAGACTCGTGTAATCGAGGCTAGCAGTATCAATGACACTCTGTTG
TTTAGGACTACATTTGGCAATCTATTCTCAAAGTTTCATCTAAATCCAGGCATAGTTACA
GGATCAGGTGTGGGGTGTGATCCAGAAACATTCTGGTCTAAAATACCAGTTATGTTGGAT
GGTGAATGTATAATGGCCTTTGATTATACCAACTATGATGGCAGTATACACCCTGTATGG
TTTCAAGCCCTCAAATCAGTCTTGGAAAATCTGGGATTTGAATCTGGC---CTAATAGAT
AGATTATGTAGATCAAAACACATTTTTAAGAATGTCTACTATGAAGTAGAAGGTGGTGTT
CCATCAGGATGTTCTGGCACAAGTATATTCAATACTATGATTAACAACGTAATAATAAGG
ACTTTAGTTTTGGATGCATATAAGAACATTGATCTAGATAAACTTAAAATCATAGCATAT
GGTGATGATGTTATTTTTTCATATAAGTATCAATTAGACATGGAAGCAATTGCTGCAGAA
GGGAAGAAATATGGTTTAACCATAACACCTGCAGACAAATCAACCACTTTTAAGAAATTG
GATTATAGTAATGTAACATTTTTAAAGAGAGGTTTCAAACAGGATGACAAATACCAGTTT
TTGATTCACCCTACCTTTCCTGTTGAAGAAATCCAAGAGTCCATTCGTTGGACAAAGAAA
CCATCACAAATGCAAGAGCATGTCTTGTCTCTATGTCATCTCATGTGGCACAATGGAAGA
GACATATACAAGCAATTTGAGGATAAGATACGCAGTGTCAGCGCTGGTCGTGCACTGTAT
ATCCCTCCATATGACCTGCTCTTGCATGAGTGGTATGAAAAAT??---------------
-------------------------------------------------
>A 60 FJ445143
TTAAAACTGGATCCAGGTTGTTCCCACCTGGATCTCCTAACGGGAGTAGTACACTATTAT
TACGGTAATTTTGTACGCCAGTTTTATG----------------------------ATCC
CCTCCCCCTTTTGTAAC-TTAGAAGTT--AAACAAAA---TGACCAATAGG-CGGCA-AT
CTCCCAGATTG-TCAAAGGTCAAGCA-CTTCTGTTT-CCCCGGTCAAAGCTG--ATATGC
TCCA-ACAGGGCAAAAACAGCTGAGATCGTTACCCGCAAAGTGCCTACGCAAAGCTTAGT
AACACTTTTGAAGT-TACGTGGTTGGTCGCTCAGCCAAA--------CCCCATGGTAGAC
CTGGCAGATGAGGCTAGAAGTACCCCACTGGCGACAGTGTTCTAGCCTGCGTGGCTGCCT
GCACACCC---TCTGG-GTGTGAAGCCATATAAT-GGACAAGGTGTGAAGAGCCCCGTGT
GCTCA--CTTTGAGTCCTCCGGCCCCTGAATGTGGCTAACCTTAACCCTGCAGCTAGTGC
ATGCAATCCAGTATGTATCTAGTCGTAATGAGCAATTGCGGGATGGGACCAACTACTTTG
GGTGTCCGTGTTTCCTTTTTATCCTTATTGATT--------GCTTATGGTGACAATATAT
A-----GTATTATATATTGACRCCATGGGCGCCCAGGTATCTAGACAGAATGTTGGTACA
CACTCAACTCAAAATGTGGTTTCTAGTGGATCTAGTTTAAATTATTTCAACATCAATTAT
TTCAAAGATGCAGCCTCGAGCGGTGCATCAAAATTGGAATTTTCACAAGATCCAAGTAAA
TTCACTGATCCAGTCAAAGATGTACTAGAGAAAGGCATTCCCACTCTTCAATCCCCAACG
GTCGAAGCGTGTGGATACTCTGACAGAATCATTCAAATTACTAGAGGAGATTCTACTATA
ATATCACAAGATGTGGCCAATGCTGTTGTTGGCTATGGAGTATGGCCTCACTATCTCACA
GCACAGGATGCCACCGCAATAGACAAACCATCACAACCTGACACATCATCTAATAGATTT
TATACATTAGAGAGTAAATTGTGGACAAATGAATCAAAAGGTTGGTGGTGGAAGTTGCCT
GATGCTCTTAAGGATATGGGTGTTTTTGGACAAAACATGTACTACCACTTCCTCGGAAGA
AGTGGTTATACAGTCCATGTCCAATGCAATTCTAGCAAATTTCACCAGGGCACATTGATA
GTAGCAATGATACCAGAACATCAATTAGCAGCAGCAGAAAAGGGAAATGTAACTGCTGGT
TACAACTTGACACATCCAGGTGAGAAAGGTAGAACAATTGGAATACCCGATCGTTTGCAT
CCA---AGTAAACAA---CCTAGTGATGACAATTGGTTAAATTTCGATGGCACATTGCTA
GGAAATATAACCATCTTTCCACATCAATTCATCAACTTGAGGAGCAACAATTCAGCTACA
ATAATTGTTCCTTATGTGAATGCAGTACCTATGGATTCCATGCTCAGCCATAACAATTGG
AGTTTGGTTATAATCCCCATCTGTCCTTTAGAAGTTAGTACTACTGGAACTAAT---GGT
ATACCTATAACTGTGTCTATCAGTCCTATGTTTGCTGAATTTTCTGGTGCACGTGCTAGA
---------------------------------AGCCAAGGTTTGCCAACTATGCTAACA
CCTGGGTCTGGACAATTTATGACTACAGATGATTTCCAATCACCTTGTGCACTACCATGG
TTCCACCCCACAAAGGAGATTTCAATACCTGGTGAAGTTAAGAATTTGATTGAATTGTGC
CAAGTTGATAGTATGATTCCAATAAATAATGTTGCAGACAAA---ATCAGGAGTGTGGAC
ATGTATACAGTAGTGCTGCAGAGACAAGATGAACTA------ATGCAAGAGGTCTTTGCT
ATAAGGGTTGATGTGGCATCGCAACCGCTTGCAACAACATTAATTGGTGAAATCTCAAGT
TATTATACCCAATGGACTGGAAGTCTCCGCTTCAGCTTCATGTTTTGTGGAACAGCTAAT
ACAACACTTAAACTTTTAATAGCATACACACCCCCAGGCATAGCAAAACCCAAAAGTAGG
AAAGAAGCAATGTTGGGAACCCATATTGTATGGGATGTGGGTTTACAATCAACAATATCC
ATGATTGTACCTTGGGTTAGTGCTAGCCATTTCAGAAATACCACACCTGATACATACTCT
TCAGCTGGGTTCATAACATGCTGGTATCAAACTAATCTTGTGTTTCCTCCAGATACCCCA
ACCACTGCTAGAATGCTTTGCTTCGTATCTGGCTGTAAAGATTTTTGTCTACGTATGGCT
AGAGATACAAACCTGCACAAACAATCTGGTATCATTACACAG------AATCCAGTAGAA
AGCTACATAGATGGGGTCTTAAACGAAGTCCTTGTGGTTCCAAACATTAGGGAGAGCCAA
CCCACTACTTCTAATTCTGCTCCAGCATTGGATGCTGCTGAGACTGGTCACACTAGTAAT
GTACAGCCTGAGGACGTGATTGAAACACGTTATGTGCAGATTACACAAACTAGAGATGAG
ATGAGTGTTGAGAGCTTCCTCGGCAGATCTGGATGTATTCATATTTCCAAATTAGAAATT
GACTATAGTAAC---------------------------------TACAATGAGGAGAAT
AAAAATTTCACAACTTGGCAAATTAACCTAAAGGAAATGGCACAAATAAGAAGAAAGTTT
GAATTATTTACATATGTAAGATTTGATTCAGAATTGACTCTGGTC------CCATGCATA
GCAGCAAAAAATGATGGCATAGGTCATGTTGTCATGCAATACATGTATGTCCCCCCAGGA
GCACCATTACCTACTAAAAGAGACGATTACACATGGCAATCTGGCACAAATGCTTCTGTA
TTTTGGCAGCATGGACAAACATACCCTAGATTTTCACTTCCATTTCTAAGTATTGCATCT
GCCTACTACATGTTTTATGATGGTTATGATGGT------CACTCAACTGAATCACATTAT
GGGACGGTTGTGACCAATGACATGGGAACGTTGTGCTCCAGAATAGTTACTGAACACCAT
GGTACACAGGTTCACGTCGCAACAAGAATATATCATAAAGCAAAGCATGTTAAGGCTTGG
TGTCCAAGACCTCCAAGGGCAGTTGAATATAGACACACACATGTAAACAACTATAGACCA
GATGATGGAGAAGCAGCCATAACA------------------------ATCCCCATTAGA
ACTGATATACGAGCAATCAGAACAGTTGGTCCTAGTGATATGTATGTGCATGTAGGGAAC
TTAATATATAGAAATTTACATTTGTTTAACTCAGAA---ATTAGTGATTCTGTTTTAGTT
TCTTACTCATCGGATTTAGTCATTTACCGAACAAACACCACAGGTGATGACTACATTCCA
ACTTGTGACTGTACAGATGCAACATATTACTGCAAGCACAAAAACAGGTATTATCCAATC
AAAGTTACCAGCCATGATTGGTATGAAATTCAGGAAAGTGAGTATTACCCAAAACATATA
CAATACAACTTATTAATTGGTGAAGGGCCTTGTGAACCTGGTGATTGTGGTGGAAAATTA
CTATGTAAGCATGGTGTGATTGGTATCATCACAGCTGGTGGAGAAGGGCATGTGGCGTTT
ATAGATCTACGCCACTTC------CATTGTGCAGAGGAGCAAGGA---ATCACTGATTAC
ATACATATGCTTGGAGAAGCATTTGGTAATGGATTTGTAGATAGTGTAAGAGATCAAGTT
AACGCCATAAATCCAATTAATAAT------ATCAGTAAAAAATTAATTAAATGGATGCTT
AGGATAATTTCAGCAATGGTGATAATAATTAGAAATTCTTCGGACCCTCAAACAATTGTA
GCCACACTAACATTAATAGGGTGCTCTGGATCACCATGGCGTTTTCTTAAGGAGAAATTC
TGCAAATGGACACAATTAACTTATATCCATAAGGAATCA---GACTCATGGCTTAAAAAA
TTTACAGAAATGTGTAATGCAGCTAGAGGTCTTGAGTGGATTGGTAATAAAATATCTAAA
TTTATTGATTGGATGAAATCC---ATGCTACCACAAGCACAATTAAAAGTCAAATACCTT
AGTGAATTGAAGAAATTAAATTTACTAGAAAAGCAAATTGAGAATTTGCGTGGTGCTGAT
ACTAATACACAAGAAAAA------ATTAAATTAGAAATTGACACACTACATGATTTGTCC
TGTAAATTTCTCCCTCTATATGCTAGTGAAGCTAAAAGGATTAAAGTATTATTCAACAAG
TGCAACACAATCATA------AAGCAGAAGAAGAGAAGTGAACCAGTTGCCATCATGATA
CATGGCCCACCAGGAACAGGCAAATCTATAACAACCAGTTTCCTTGCAAGGATGATAACC
AAT------GAGAGTGATATTTATTCATTACCTCCAGACCCAAAATACTTTGATGGTTAT
GATCAGCAGAGTGTTGTTATAATGGATGATATTATGCAAAATCCAGATGGAGAAGATATG
TCACTATTTTGTCAGATGGTATCAAGTGTGGCATTTATACCTCCAATGGCTGATCTTCCA
GATAAAGGTAAACCATTTGACTCTAGATTTGTTTTTTGTAGTACAAATCAATCCTTACTA
GCTCCACCAACTATTACCTCTCTCTCTGCAATGAATCGGAGATTCTATCTAGACTTGGAC
ATCACAGTTCATGATAATTATAAGGATAATCTGGGTAAACTGGATGTGCCAAAGGCATTC
AAACCATGTGATGTTGACACAAAAATAGGTAAT---GCTAAATGTTGTCCATTTATCTGT
GGTAAAGCTGTGTCATTCAAAGATCGCAATACCTGCCAGGTGTACCCACTTAGTCAAATC
TATAATTTAATTATAGAAGAGGATAAGCGCCGTAGAAATGTTGTTGATGTTATGTCGGCA
ATTTTCCAGGGCCCT------------------ATATCCATGAATGCT---CCCCCACCA
CCAGCAATAGCAGATTTGTTGCAATCAGTTAGAACTCCAGAAGTCATTAAATACTGTGAG
GAGAATAAATGGGTTATCCCAGCAGATTGC---AAAATAGAACGTGATTTAAACTTAGCA
AATAATATAACAACAATCATAGCAAACATTATTAGTATAGCAGGTATTATATTTGTAATT
TATAAATTATTCTGTTCACTTCAAGGTCCCTATTCTGGGGAACCT---AAACCTAAAACT
AAAGTTCCAGAA---AGGAGAGTAGTAGCACAGGGACCAGAAGAAGAATTTGGTCGGTCA
CTTATTAAACATAACTCATGTGTGGTAACCACCTCAAATGGTAAATTTACAGGACTAGGA
ATTTATGATAGAACACTCATTATACCAACACATGCAGACCCAGGTAAAGAGGTACAAATA
GATGGTATTACAACTACAGTACAAGATTCTTATGATTTATACAATAAGGATGGGGTAAAG
CTAGAGATCACAGTTCTTAAACTTAAGAGAAATGAGAAGTTCAAAGACATCAGAAAGTAT
ATTCCAGAGAATGAAGATGATTACCCAGATTGTAATTTGGCTTTATCTGCTAACCAGCCA
GAAACTACCATAATTAGTGTTGGAGATGTCGTGTCATATGGCAACATCTTACTTAGTGGG
AATCAGACAGCAAGAATGCTTAAATACAATTACCCTACAAAATCAGGATATTGTGGTGGA
ATTCTATATAAAATTGGACAAGTCTTGGGTATACATGTTGGTGGTAATGGGAGAGATGGA
TTTGCAGCTATGTTACTAAGATCTTACTTCACAGAAGCACAAGGCCAAATAACCACCACC
AAAACTACTGCTGAGTGTAACTTACCTAGTATTCACACCCCAAGTAAAACCAAATTGCAA
CCTAGTGTATTTTATAATGTCTTTCCAGGAAACAAAGAGCCAGCTGTACTTTCAGAACAT
GACCCTAGATTAAAGACTAACTTTAAAGAAGCTTTGTTCTCTAAGTATAAAGGAAATAAC
CAGTGTGAGATTAATGACCATATTAGAGTGGCAATTTCCCATTATTCAGCACAATTGGCA
ACATTAGATATTGACCCAAGTCCAATTTCTTTAGAAGATAGTGTTTTTGGTATAGAAGGA
[truncated: 712,505 more chars]
