# Supplementary material for: Aetiology of Acute Respiratory Tract Infections in Hospitalised Children in Cyprus
Source: PLoS One. 2016 Jan 13;11(1):e0147041. doi: 10.1371/journal.pone.0147041 (PMC4720120; doi:10.1371/journal.pone.0147041)
Supplement: S2 File — (FAS) [file pone.0147041.s002.fas]

>Human respiratory syncytial virus isolate RSV-I-14, complete
ACGCGAAAAAATGCGTACAACAAACTTGCATAAACCAAAAAAATGGGGCAAATAAGAATT
TGATAAGTACCACTTAAATTTAACTCCCTTGGTTAGAGATGGGCAGCAATTCATTGAGTA
TGATAAAAGTTAGATTACAAAATTTGTTTGACAATGATGAAGTAGCATTGTTAAAAATAA
CATGCTATACTGATAAATTAATACATTTAACTAATGCTTTGGCTAAGGCAGTGATACATA
CAATCAAATTGAATGGCATTGTGTTTGTGCATGTTATTACAAGTAGTGATATTTGCCCTA
ATAATAATATTGTAGTAAAATCCAATTTCACAACAATGCCAGTACTACAAAATGGAGGTT
ATATATGGGAAATGATGGAATTAACACATTGCTCTCAACCTAATGGTCTACTAGATGACA
ATTGTGAAATTAAATTCTCCAAAAAACTAAGTGATTCAACAATGACCAATTATATGAATC
AATTATCTGAATTACTTGGATTTGATCTTAATCCATAAATTATAATTAATATCAACTAGC
AAATCAATGTCACTAACACCATTAGTTAATATAAAACTTAACAGAAGACAAAAATGGGGC
AAATAAATCAATTCAGCCAACCCAACCATGGACACAACCCACAATGATAATACACCACAA
AGACTGATGATCACAGACATGAGACCGTTGTCACTTGAGACCATAATAACATCACTAACC
AGAGACATCATAACACACAAATTTATATACTTGATAAATCATGAATGCATAGTGAGAAAA
CTTGATGAAAGACAGGCCACATTTACATTCCTGGTCAACTATGAAATGAAACTATTACAC
AAAGTAGGAAGCACTAAATATAAAAAATATACTGAATACAACACAAAATATGGCACTTTC
CCTATGCCAATATTCATCAATCATGATGGGTTCTTAGAATGCATTGGCATTAAGCCTACA
AAGCATACTCCCATAATATACAAGTATGATCTCAATCCATAAATTTCAACACAAT--ATT
CACACAATCTAAAACAACAACTCTATGCATAACTATACTCCATAGTCCAGATGGAGCCTG
AAAATTATAGTAATTTAAAA-TTAAGGAGAGAT---ATAAGATAGAAGATGGGGCAAATA
CAAAGATGGCTCTTAGCAAAGTCAAGTTGAATGATACACTCAACAAAGATCAACTTCTGT
CATCCAGCAAATACACCATCCAACGGAGCACAGGAGACAGCATTGACACTCCTAATTATG
ATGTGCAGAAACACATCAACAAGCTATGTGGCATGTTATTAATCACAGAAGATGCTAATC
ATAAATTCACTGGGTTAATAGGTATGTTATATGCTATGTCTAGATTAGGAAGAGAAGACA
CCATAAAAATACTCAAAGATGCGGGATATCATGTTAAGGCAAATGGAGTGGATGTAACAA
CACATCGTCAAGACATTAATGGGAAAGAAATGAAATTTGAAGTGTTAACATTAGCAAGTT
TAACAACTGAAATTCAAATCAACATTGAGATAGAATCTAGAAAATCCTACAAAAAAATGC
TAAAAGAAATGGGAGAGGTGGCTCCAGAATACAGGCATGACTCTCCTGATTGTGGGATGA
TAATATTATGTATAGCGGCATTAGTAATAACCAAATTAGCAGCAGGGGATAGATCTGGTC
TTACAGCTGTGATTAGGAGAGCTAATAATGTCCTAAAAAATGAAATGAAACGTTATAAAG
GCTTACTACCCAAGGATATAGCCAACAGCTTCTATGAAGTGTTTGAAAAATATCCTCACT
TTATAGATGTTTTTGTTCATTTTGGTATAGCACAATCTTCTACCAGAGGTGGCAGTAGAG
TTGAAGGGATTTTTGCAGGATTGTTTATGAATGCCTATGGTGCAGGGCAAGTGATGTTAC
GGTGGGGGGTCTTAGCAAAATCAGTTAAAAATATTATGTTAGGACACGCTAGTGTGCAAG
CAGAAATGGAACAAGTTGTGGAGGTGTATGAATATGCCCAAAAATTGGGTGGAGAAGCAG
GATTCTACCATATATTGAACAACCCAAAAGCATCATTATTATCTTTGACTCAATTTCCCC
ACTTCTCTAGTGTAGTATTAGGCAATGCTGCTGGCCTAGGCATAATGGGAGAATACAGAG
GCACACCGAGGAATCAAGATCTATATGATGCTGCAAAGGCATATGCTGAACAACTCAAAG
AAAATGGTGTGATTAACTACAGTGTATTAGACTTGACAGCAGAAGAACTAGAGGCTATCA
AACATCAGCTTAATCCAAAAGATAATGATGTAGAGCTTTGAGTTAATAAAAAA-----TG
GGGCAAATAAATCATCATGGAAAAGTTTGCTCCTGAATTCCATGGAGAAGACGCAAACAA
CAGGGCCACTAAATTCCTAGAATCAATAAAGGGCAAATTCACATCACCTAAAGATCCCAA
GAAAAAAGATAGTATCATATCTGTCAACTCAATAGATATAGAAGTAACCAAAGAAAGCCC
TATAACTTCAAATTCAACCATTATCAACCCAACAAATGAGACAGATGATACTGCAGGGAA
CAAGCCCAATTATCAAAGAAAACCTCTAGTGAGTTTCAAAGAAGACCCTACGCCAAGTGA
TAATCCCTTTTCAAAACTATACAAAGAAACCATAGAAACATTTGATAACAATGAAGAAGA
ATCTAGCTATTCATATGAAGAAATAAATGATCAGACAAATGATAATATAACAGCAAGATT
AGATAGGATTGATGAAAAATTAAGTGAAATACTAGGAATGCTTCACACACTAGTAGTAGC
AAGTGCAGGACCTACATCTGCTCGGGATGGTATAAGAGATGCCATGGTTGGTTTAAGAGA
AGAAATGATAGAAAAAATCAGAACCGAAGCATTAATGACCAATGATAGATTAGAAGCTAT
GGCAAGGCTCAGGAATGAGGAAAGTGAAAAGATGGCAAAAGACACATCAGATGAAGTGTC
TCTCAATCCAACATCAGAGAAATTGAACAACCTGTTGGAAGGGAATGATAGTGACAATGA
TCTATCACTTGAAGATTTCTGATTAGTTACCAATCTTCACATCAACACAAAATACCAACA
GAAGACCAACAAACTAACCAACTCAATTATCCAACCAAACATCTATCTGCCAATCAGCCA
ACCAGCCAAAAAAACAACCAGCCAATCCAAAATTAATCACCCGG-AAAAAATCTATACTA
TAGTTACAAAAAAAGGAAAGGGTGGGGCAAATATGGAAACATACGTGAACAAACTTCACG
AAGGCTCCACATACACAGCTGCTGTTCAATACAATGTCCTAGAAAAAGACGATGACCCTG
CATCACTTACAATATGGGTGCCCATGTTCCAATCATCCATGCCAGCAGATTTACTTATAA
AAGAACTAGCTAATGTCAACATACTAGTGAAACAAATATCCACACCCAAGGGACCTTCAT
TAAGAGTCATGATAAACTCAAGAAGTGCAGTGCTAGCACAAATGCCCAGCAAATTCACTA
TATGCGCTAATGTGTCCTTGGATGAAAGAAGCAAGCTGGCATATGATGTAACCACACCCT
GCGAAATCAAGGCATGTAGTCTAACATGCCTAAAATCAAAAAATATGTTGACTACAGTTA
AAGATCTCACTATGAAGACACTCAACCCTACTCATGATATTATTGCATTATGTGAATTTG
AAAACATAGTAACATCAAAAAAAGTCATAATACCAACATACCTAAGATCCATCAGTGTCA
GAAATAAAGATCTGAACACACTTGAAAATATAACAACCACTGAATTCAAAAATGCTATCA
CAAATGCAAAAATCATCCCTTACTCAGGATTACTATTAGTCATCACAGTGACTGACAACA
AAGGAGCATTCAAATACATAAAGCCACAAAGTCAATTCATAGTAGATCTTGGAGCTTACC
TAGAAAAAGAAAGTATATATTATGTTACCACAAATTGGAAGCACACAGCTACACGATTTG
CAATCAAACCCATGGAAGATTAACCTTTTTCCTCTACATCAGTGTGTTAATTCATACAAA
CTTTCTACCTACATTCTTCACTT-CACCATCACAATCACAAACACTCTGTGGTTCAACC-
AATCAAACAAAACTTATCTGAAGTCCCAGATCATCCCAAGTCATTGTTTATCAGATCTAG
TACTCAAATAAGTTAATAAAAAATATACACATGGGGCAAATAATCATTGGAGGAAATCCA
ACTAATCACAATATCTGTTAACATAGACAAGTCCACACAC-CATACAGAATCAACCAATG
GAAAATACATCCATAACAATAGAATTCTCAAGCAAATTCTGGCCTTACTTTACACTAATA
CACATGATCACAACAATAATCTCTTTGCTAATCATAATCTCCATCATGATTGCAATACTA
AACAAACTTTGTGAATATAACGTATTCCATAACAAAACCTTTGAGTTAC--CAAGAGC-T
CGAGTCAACACATAGCATTCATCAATCCAACAGCCCAAAACAGTAACCTTGCATTTAAAA
ATGAACAACCCCTACCTCTTTACAACACCTCATTAACATCCCACCATGCAAACCACTATC
CATACTATAAAGTAGTTAATTAAAAATAGTCATAACAATGAACTAGGATATCAAGACTAA
CAATA---ACATTGGGGCAAATGCAAACATGTCCAAAAACAAGGACCAACGCACCGCTAA
GACATTAGAAAGGACCTGGGACACTCTCAATCATTTATTATTCATATCATCGTGCTTATA
TAAGTTAAATCTTAAATCTGTAGCACAAATCACATTATCCATTCTGGCAATGATAATCTC
AACTTCACTTATAATTGCAGCCATCATATTCATAGCCTCGGCAAACCACAAAGTCACACC
AACAACTGCAATCATACAAGATGCAACAAGCCAGATCAAGAACACAACCCCAACATACCT
CACCCAGAATCCTCAGCTTGGAATCAGTCCCTCTAATCCGTCTGAAATTACATCACAAAT
CACCACCATACTAGCTTCAACAACACCAGGAGTCAAGTCAACCCTGCAATCCACAACAGT
CAAGACCAAAAACACAACAACAACTCAAACACAACCCAGCAAGCCCACCACAAAACAACG
CCAAAACAAACCACCAAGCAAACCCAATAATGATTTTCACTTTGAAGTGTTCAACTTTGT
ACCCTGCAGCATATGCAGCAACAATCCAACCTGCTGGGCTATCTGCAAAAGAATACCAAA
CAAAAAACCAGGAAAGAAAACCACTACCAAGCCCACAAAAAAACCAACCCTCAAGACAAC
---CAAAAAAGATCCCAAACCTCAAACCACTAAATCAAAGGAAGTACCCACCACCAAGCC
CACAGAAGAGCCAACCATCAACACCACCAAAACAAACATCAAAACTACACTACTCACCTC
CAACACCACAGGAAATCCAGAACACACAAGTCAAATGGAAACCCTCCACTCAACTACCTC
CGAAGGCAATCCAAGCCCTTCACAAGTCTATACAACATCCGAGTACCTATCACAATCTCT
ATCTCCATCCAACACAACAAAATGGTAGTTATTAAAAA-ACG---CATTGTTGCAAAAAG
CCATGACCAAATCAAACAGAATCAAAATCAACTCTGGGGCAAATAACAATGGAGTTGCCA
ATCCTCAAAACAAATGCTATTACCACAATCCTTGCTGCAGTCACACTCTGTTTCGCTTCC
AGTCAAAACATCACTGAAGAATTTTATCAATCAACATGCAGTGCAGTTAGCAAAGGATAT
CTTAGTGCTCTAAGAACTGGTTGGTATACTAGTGTTATAACTATAGAATTAAGTAATATC
AAGGAAAATAAGTGTAATGGAACAGATGCTAAGGTAAAATTAATAAAGCAAGAATTAGAT
AAATATAAAAATGCTGTAACAGAATTGCAGTTGCTCATGCAAAGCACACCAGCAGCCAAC
AATCGAGCTAGAAGAGAACTACCAAGATTTATGAATTATACACTTAACAATACCAAAACC
ACTAATGTAACATTAAGCAAGAAAAGGAAAAGAAGATTTCTTGGCTTTTTGTTAGGTGTT
GGATCTGCAATCGCCAGTGGCATTGCCGTATCCAAGGTCCTGCATCTAGAAGGGGAAGTG
AACAAAATCAAAAGTGCTCTACTATCCACAAACAAGGCTGTAGTCAGCTTATCAAATGGA
GTTAGTGTCTTAACCAGCAAAGTGTTAGACCTCAAAAACTATATAGATAAACAGTTGTTA
CCTATTGTGAACAAGCAAAGCTGCAGCATATCAAACATTGAAACTGTGATAGAATTCCAA
CAAAAGAACAACAGACTACTAGAGATTACCAGGGAATTTAGTGTTAATGCAGGTGTAACT
ACACCTGTAAGCACTTATATGTTAACAAATAGTGAATTATTATCATTAATCAATGATATG
CCTATAACAAATGATCAGAAAAAGTTAATGTCCAACAATGTTCAAATAGTTAGACAGCAA
AGTTACTCTATCATGTCCATAATAAAGGAGGAAGTCTTAGCATATGTAGTACAATTACCA
CTATATGGTGTAATAGATACACCTTGTTGGAAACTACACACATCCCCTCTATGCACAACC
AACACAAAGGAAGGGTCCAACATCTGTTTAACAAGAACCGACAGAGGATGGTACTGTGAC
AATGCAGGATCAGTGTCTTTCTTCCCACAAGCTGAAACATGCAAAGTTCAATCAAATCGA
GTATTTTGTGACACAATGAACAGTTTAACATTACCAAGTGAAGTAAATCTCTGCAACGTT
GACATATTCAACCCTAAATATGATTGCAAAATTATGACTTCAAAAACAGATGTAAGCAGC
TCCGTTATCACATCTCTAGGAGCCATTGTGTCATGCTATGGCAAAACTAAATGTACAGCA
TCCAATAAAAATCGTGGAATCATAAAGACATTTTCTAACGGGTGTGATTATGTATCAAAT
AAGGGGGTGGACACTGTATCTGTAGGTAATACATTATATTATGTAAATAAGCAAGAAGGA
AAAAGTCTCTATGTAAAAGGTGAACCAATAATAAATTTCTATGACCCATTAGTGTTCCCT
TCTGATGAATTTGATGCATCAATATCTCAAGTCAATGAGAAGATTAACCAGAGCTTAGCA
TTTATTCGTAAATCCGATGAATTATTACATAATGTAAATGTTGGTAAATCCACCACAAAT
ATCATGATAACTACTATAATTATAGTAATTATAGTAATATTGTTATCATTAATTGCAGTT
GGACTGCTTCTATACTGCAAGGCCAGAAGCACACCAGTCACACTAAGTAAGGATCAACTG
AGTGGTATAAATAATATTGCATTTAGTAGCTGAATAAAAATAGCACCTAATCATATTCTT
ACAATGGTTCACTATTTGACCATAGATAACCCATCTATCATTGGATTTTCTTAAAATTTG
ACCTTCATCACAACTTCCATCTATAAACCATCTCACTTACACTATTTAAGTAGATTCCCA
TTTTATAGTTATATAAAA-----------CA--ATTGAATACCTGATTAACTTACTATTT
GGAAAAA-TGAGAACTGGGGCAAATATGTCACGAAGGAATCCTTGCAAATTTGAAATTCG
AGGTCATTGCTTGAATGGTAGGAGGTGTCATTTTAGTCATAATTATTTTGAATGGCCACC
CCATGCACTGCTTGTAAGACAAAACTTTATGTTAAACAGAATACTTAAGTCTATGGATAG
AAGCATAGATACTTTATCAGAAATAAGTGGAGCTGCAGAGTTGGACAGAACAGAAGAGTA
TGCCCTCGGTGTAGTCGGAGTGCTAGAGAGTTATATAGGGTCACTAAATAATATAACTAA
ACAATCAGCATGTGTTGCCATGAGCAAACTCCTCACTGAACTCAACAGCGATGACATTAA
AAAACTAAGGGACAGTGAAGAGCCAAATTCACCCAAGGTAAGAGTGTACAATACTGTCAC
ATCATATATCGAAAGCAACAGGAAAAACAACAAACAAACTATCCATCTGTTAAAAAGATT
GCCAGCAGACGTATTGAAGAAAACCATCAAAAACACATTGGATATCCACAAGAGCATAAC
CATCAATAACCCAAAAGAATCAACTGTTAGTGATACGAACGACCATGCCAAAAATAATGA
TACTACCTGACAAATATCCTTGTAGTATAAATTCCATACTAATAACAAGTAATTGTAGAG
TCACTATGTATAATCAAAAAAACACACTATATATCAATCAAAACAACCAAAATAACCATA
TATACTCACAGAATCAACCATTCAATGAAATCCATTGGACCTCTCAAGACTTGATTGATG
CAATTCAAAATTTTCTACAACATCTAGGTATTACTGATGATATATATACAATATATATAT
TAGTGTCATAACACTCAATACCAATACTTACCACATCATCAAACTATTAACTCAAACAAT
TCAAACCATGGGACAAAATGGATCCCATTATTAATGGAAATTCTGCTAATGTTTATCTAA
CCGATAGTTATTTAAAAGGTGTTATTTCTTTCTCAGAATGTAATGCTTTAGGAAGTTACA
TATTCAATGGTCCTTATCTCAAAAATGATTACACCAACTTAATTAGTAGACAAAATCCAT
TAATAGAACACATAAATCTAAAGAAATTAAATATAACACAGTCTTTAATATCTAAGTATC
ATAAAGGTGAAATAAAAATAGAAGAACCTACTTATTTTCAGTCATTACTTATGACATACA
AGAGTATGACCTCGTCAGAACAGATTACCACCACTAATTTACTTAAAAAGATAATAAGAA
GAGCTATAGAAATTAGTGATGTCAAAGTCTATGCTATATTGAATAAACTGGGGCTTAAAG
AAAAAGACAAGATTAAATCCAACAATGGACAAGATGAAAACAACTCAGTTATTACAACCA
TAATCAAAGATGATATACTTTTAGCTGTTAAGGATAATCAATCTCATCTTAAAGCAGGCA
AAAATCACTCTACAAAACAAAAAGATACTATCAAAACAACACTTTTGAAAAAATTAATGT
GTTCGATGCAACATCCTCCATCATGGTTAATACATTGGTTTAATTTATACACAAAATTAA
ACAACATATTAACACAGTATCGATCAAATGAGGTAAAAAACCATGGTTTTATATTGATAG
ATAATCATACTCTCAATGGATTCCAATTTATTTTGAATCAATATGGTTGTATAGTTTATC
ATAAGGAACTCAAAAGAATTACTATGACAACTTATAATCAATTCTTGACATGGAAAGATA
TTAGCCTTAGTAGATTAAATGTTTGTTTGATTACATGGATTAGTAACTGTTTGAACACAT
TAAACAAAAGCTTAGGCTTAAGATGTGGATTCAATAATGTTATCTTGACACAATTATTCC
ATTATGGAGACTGTATACTAAAACTATTCCACAATGAGGGGTTCTACATAATAAAAGAGG
TAGAGGGATTTATTATGTCTCTAATTTTAAATATAACAGAAGAAGATCAATTCAGAAAAC
GGTTTTATAATAGCATGCTCAACAACATCACAGATGCTGCTAATAAAGCTCAGAAAAATC
TGCTATCAAGAGTATGTCATACATTATTAGATAAGACAGTATCCGATAATATAATAAATG
GCAGATGGATAATTCTATTGAGTAAGTTCCTTAAATTAATTAAGCTTGCAGGTGACAATA
ACCTTAACAATCTGAGTGAATTATATTTTTTGTTCAGAATATTTGGACACCCAATGGTAG
ATGAAAGACAAGCCATGGATGCTGTTAAAGTTAATTGCAACGAGACCAAATTTTACTTGT
TAAGCAGTTTGAGTATGTTAAGAGGTGCCTTTATATATAGAATTATAAAAGGGTTTGTAA
ATAATTACAACAGATGGCCTACTTTAAGAAATGCCATTGTTTTACCCTTAAGATGGTTAA
CTTACTACAAACTAAACACTTATCCTTCCTTGTTGGAACTTACAGAAAGAGATTTGATTG
TTCTATCAGGACTACGTTTCTATCGAGAGTTTCGGTTGCCTAAAAAAGTGGATCTTGAAA
TGATCATAAATGATAAAGCTATATCACCTCCTAAAAATTTAATATGGACTAGTTTCCCTA
GAAATTATATGCCGTCACACATACAAAATTATATAGAACATGAAAAATTAAAATTTTCCG
AGAGTGATAAATCAAGAAGAGTATTAGAGTACTATTTAAGAGATAACAAATTCAATGAAT
GTGATTTATACAACTGTGTAGTTAATCAAAGCTATCTTAACAACCCTAATCATGTGGTAT
CATTGACTGGCAAAGAAAGAGAACTCAGTGTAGGTAGAATGTTTGCAATGCAACCAGGAA
TGTTCAGACAAGTTCAAATATTAGCAGAGAAAATGATAGCTGAAAACATTTTACAATTCT
TTCCTGAAAGTCTTACAAGATATGGTGATCTAGAATTACAGAAAATATTAGAATTGAAAG
CGGGAATAAGTAACAAATCAAATCGTTACAATGACAATTACAACAATTACATCAGTAAGT
GCTCTATCATCACAGATCTCAGCAAATTCAATCAAGCATTCCGGTATGAAACATCATGTA
TTTGTAGTGATGTACTGGATGAACTGCATGGTGTACAATCTCTGTTTTCCTGGTTACATT
TAACTATTCCTCATGTCACAATAATATGCACATATAGGCATGCACCCCCCTATATAAGAG
ATCACATTGTAGATCTTAACAATGTAGATGAACAAAGTGGATTATATAGATATCATATGG
GTGGTATCGAAGGGTGGTGTCAAAAACTATGGACCATAGAAGCTATATCACTATTGGATC
TAATATCTCTCAAAGGGAAATTCTCAATTACTGCCTTAATTAATGGAGACAATCAATCAA
TAGATATAAGCAAACCAGTCAGACTCATGGAAGGTCAAACTCATGCTCAAGCAGATTATT
TGCTGGCATTAAATAGTCTTAAATTGCTGTATAAAGAGTATGCAGGCATAGGCCACAAAT
TAAAAGGAACTGAGACTTATATATCAAGAGATATGCAATTTATGAGTAAAACAATTCAAC
ATAACGGTGTATATTACCCAGCTAGTATAAAGAAAGTCCTAAGAGTGGGACCATGGATAA
ACACTATACTTGATGATTTCAAAGTGAGTCTAGAATCTATAGGTAGTTTGACACAAGAAT
TAGAATATAGAGGTGAAAGTCTATTATGCAGTTTAATATTTAGAAATGTGTGGTTATATA
ATCAAATTGCATTACAATTAAAAAATCATGCATTATGTAACAACAAATTATATTTAGACA
TATTAAAGGTTCTAAAACACTTAAAAACCTTTTTTAATCTTGATAATATTGATACAGCAT
TAACATTGTATATGAATTTGCCCATGTTATTTGGTGGTGGTGATCCCAACTTGTTATATC
GAAGTTTCTATAGAAGAACTCCTGATTTCCTCACAGAGGCTATAGTTCACTCTGTGTTCA
TACTTAGTTATTATACAAACCATGATTTAAAAGATAAACTTCAAGATCTGTCAGATGATA
GATTGAATAAGTTCTTAACATGCATAATCACGTTTGACAAAAACCCTAATGCTGAATTCG
TTACATTGATGAGAGATCCTCAAGCTTTAGGATCTGAGAGGCAAGCTAAAATTACTAGCG
AAATCAATAGACTGGCAGTTACTGAGGTTTTGAGCACAGCTCCAAACAAAATATTCTCCA
AGAGTGCACAACACTATACCACTACAGAGATAGATCTTAATGATATTATGCAAAATATAG
AACCTACATATCCTCACGGGCTAAGAGTTGTTTATGAAAGTTTACCCTTTTATAAAGCAG
AGAAAATAGTAAATCTTATATCCGGTACAAAATCTATAACTAACATACTAGAAAAGACTT
CTGCCATAGACTTAACAGATATTGATAGAGCTACTGAGATGATGAGGAAAAACATAACTT
TGCTTATAAGGTTATTACCATTAGATTGTAACAGAGATAAAAGAGAAATATTGAGTATGG
AAAACCTAAGTATTACTGAATTAAGCAAATATGTCAGAGAAAGATCTTGGTCTTTATCCA
ATATAGTTGGTGTTACATCACCCAGTATCATGTATACAATGGACATCAAATATACAACAA
GCACTATAGCTAGTGGCATAATCATAGAGAAATATAATGTCAACAGTTTAACACGTGGTG
AGAGAGGACCCACTAAACCATGGGTTGGTTCATCTACACAAGAGAAAAAAACAATGCCAG
TTTATAATAGACAAGTTTTAACCAAAAAACAGAGAGATCAAATAGATCTATTAGCAAAAT
TGGATTGGGTGTATGCATCTATAGATAACAAGGATGAATTTATGGAAGAACTCAGCATAG
GAACTCTTGGGTTAACATATGAGAAAGCCAAAAAATTATTTCCACAATATTTAAGTGTTA
ACTATTTGCATCGCCTTACAGTCAGTAGTAGACCATGTGAATTTCCTGCATCAATACCAG
CTTATAGAACTACAAATTATCACTTTGATACTAGCCCTATTAATCGCATATTAACAGAAA
AGTATGGTGATGAAGATATTGATATAGTATTCCAAAACTGTATAAGTTTTGGCCTTAGCT
TAATGTCAGTAGTAGAGCAATTTACCAATGTATGTCCTAACAGAATTATTCTCATACCCA
AGCTTAATGAGATACATTTGATGAAACCTCCCATATTCACAGGTGATGTTGATATTCACA
AGTTAAAACAAGTGATCCAAAAACAGCATATGTTTTTACCAGACAAAATAAGTTTGACTC
AATATGTGGAATTATTCTTAAGTAATAAAACACTCAAATCTGGATCTCATGTTAATTCTA
ATTTAATATTGGCACATAAGATATCTGACTATTTTCATAATACTTACATTTTAAGTACTA
ATTTAGCTGGACATTGGATTCTGATTATACAACATATGAAAGATTCTAAAGGTATTTTTG
AAAAAGATTGGGGAGAGGGATATATAACTGATCATATGTTCATTAATTTGAAAGTTTTCT
TCAATGCTTATAAGACCTATCTCTTGTGTTTTCATAAAGGTTATGGCAGAGCAAAGCTGG
AGTGTGATATGAATACTTCAGATCTCCTATGTGTATTGGAATTAATAGACAGTAGTTATT
GGAAGTCTATGTCTAAGGTATTTTTAGAACAAAAAGTTATCAAATACATTCTCAGCCAAG
ATGCAAGTTTACATAGAGTAAAAGGGTGTCATAGCTTCAAACTATGGTTTCTTAAACGTC
TTAATGTAGCAGAATTCACAGTTTGCCCTTGGGTTGTTAACATAGATTATCATCCAACAC
ATATGAAAGCAATATTAACTTATATAGATCTTGTTAGAATGGGATTGATAAATATAGATA
GAATATACATTAAAAATAAACACAAATTCAATGAAGAATTTTATACTTATAATCTCTTTT
ACATTAATTATAACTTCTCAGATAATACTCATCTATTAACTAAACATATAAGGATTGCTA
ATTCTGAATTAGAAAATAATTACAACAAATTATATCATCCTACACCTGAAACTCTAGAAA
ATATACTAACCAATCCGGTTAAATGTGATGACAAAAAGACACTGAATGACTATTGTATAG
GTAAAAATGTTGACTCAATAATGTTACCATTGTTACCTAATAAGAAGCTTATTAAATCGT
CTACAACGATTAGAA---CCAATTACAGCAAACAAGATTTGTATAATTTATTTCCTACGG
TTGTGATTGATAAAATTATAGATCATTCAGGTAATACAGCCAAATCTAACCAACTTTACA
CTACTACTTCTCATCAAATATCTTTAGTACACAATAGCACATCACTTTATTGCATGCTTC
CTTGGCATCATATTAATAGATTCAATTTTGTGTTTAGTTCTACAGGTTGTAAAATTAGTA
TAGAGTATATTTTAAAAGACCTTAAAATTAAAGATCCTAGTTGTATAGCATTCATAGGTG
AAGGAGCAGGGAATTTATTATTGCGTACAGTAGTGGAACTTCATCCTGATATAAGATATA
TTTACAGAAGTCTGAAAGATTGCAATGATCATAGTTTACCTATTGAGTTTTTAAGGCTGT
ACAATGGACATATCAACATTGATTATGGTGAAAATTTGACCATTCCCGCTACAGATGCAA
CCAACAACATTCATTGGTCTTATTTGCATATAAAGTTTGCTGAACCTATCAGTCTTTTTG
TTTGTGATGCTGAATTGCCTGTAACAGTCAACTGGAGTAAAATTATAATAGAGTGGAGCA
AGCATGTAAGAAAATGCAAGTACTGTTCCTCAGTTAATAAATGTACGTTAATAGTAAAAT
ATCATGCTCAAGATGATATCGATTTCAAATTAGACAACATAACTATATTAAAAACTTATG
TATGCTTAGGCAGTAAGTTAAAGGGGTCTGAAGTTTACTTAGTCCTTACTATAGGTCCTG
CAAATGTGTTCCCAGTATTTAATGTAGTACAAAATGCTAAATTGATACTATCAAGAACCA
AAAATTTCATCATGCCTAAGAAGGCTGATAAAGAGTCTATTGATGCAAATATTAAAAGTT
TGATACCCTTTCTTTGTTACCCTATAACAAAAAAAGGAATTAATACTGCATTATCAAAAC
TAAAGAGTGTTGTTAGCGGAGATATACTATCATATTCTATAGCTGGACGTAATGAAGTTT
TCAGCAATAAACTTATAAATCATAAGCATATGAACATCTTAAAGTGGTTCAATCATGTTT
TAAATTTCAGATCAACAGAACTTAACTATAATCATTTATATATGGTAGAATCCACATATC
CTTATCTAAGTGAATTGTTAAACAGCTTGACAACTAATGAACTTAAAAAACTGATTAAAA
TCACAGGTAGTTTGTTATACAACTTTCATAATGAATAATGAATAAAAA--TCTTATATTA
AAAA-TTCTCACAGCTACACACTAACACTGTATTCAATTATAGTTATTTAAAA-TTAAAA
ATTATATAATTTTT---------AATAACTTTTAGTGGACTAATCCTAAAATTATC-ATT
TTGATCCAGGAGGAATAAATTTAAA-TCCAAATCTAATTGGTTTATATGTATATTAACTA
AACTACGAGATATTAGTTTTTGACACTTTTTTT-CTCGT
>Human respiratory syncytial virus isolate RSV-13, complete genome.
ACGCGAAAAAATGCGTACAACAAACTTGCATAAACCAAAAAAATGGGGCAAATAAGAATT
TGATAAGTACCACTTAAATTTAACTCCCTTGGTTAGAGATGGGCAGCAATTCATTGAGTA
TGATAAAAGTTAGATTACAAAATTTGTTTGACAATGATGAAGTAGCATTGTTAAAAATAA
CATGCTATACTGATAAATTAATACATTTAACTAATGCTTTGGCTAAGGCAGTGATACATA
CAATCAAATTGAATGGCATTGTGTTTGTGCATGTTATTACAAGTAGTGATATTTGCCCTA
ATAATAATATTGTAGTAAAATCCAATTTCACAACAATGCCAGTACTACAAAATGGAGGTT
ATATATGGGAAATGATGGAATTAACACATTGCTCTCAACCTAATGGTCTACTAGATGACA
ATTGTGAAATTAAATTCTCCAAAAAACTAAGTGATTCAACAATGACCAATTATATGAATC
AATTATCTGAATTACTTGGATTTGATCTTAATCCATAAATTATAATTAATATCAACTAGC
AAATCAATGTCACTAACACCATTAGTTAATATAAAACTTAACAGAAGACAAAAATGGGGC
AAATAAATCAATTCAGCCAACCCAACCATGGACACAACCCACAATGATAATACACCACAA
AGACTGATGATCACAGACATGAGACCGTTGTCACTTGAGACCATAATAACATCACTAACC
AGAGACATCATAACACACAAATTTATATACTTGATAAATCATGAATGCATAGTGAGAAAA
CTTGATGAAAGACAGGCCACATTTACATTCCTGGTCAACTATGAAATGAAACTATTACAC
AAAGTAGGAAGCACTAAATATAAAAAATATACTGAATACAACACAAAATATGGCACTTTC
CCTATGCCAATATTCATCAATCATGATGGGTTCTTAGAATGCATTGGCATTAAGCCTACA
AAGCATACTCCCATAATATACAAGTATGATCTCAATCCATAAATTTCAACACAAT--ATT
CACACAATCTAAAACAACAACTCTATGCATAACTATACTCCATAGTCCAGATGGAGCCTG
AAAATTATAGTAATTTAAAA-TTAAGGAGAGAT---ATAAGATAGAAGATGGGGCAAATA
CAAAGATGGCTCTTAGCAAAGTCAAGTTGAATGATACACTCAACAAAGATCAACTTCTGT
CATCCAGCAAATACACCATCCAACGGAGCACAGGAGACAGCATTGACACTCCTAATTATG
ATGTGCAGAAACACATCAACAAGCTATGTGGCATGTTATTAATCACAGAAGATGCTAATC
ATAAATTCACTGGGTTAATAGGTATGTTATATGCTATGTCTAGATTAGGAAGAGAAGACA
CCATAAAAATACTCAAAGATGCGGGATATCATGTTAAGGCAAATGGAGTGGATGTAACAA
CACATCGTCAAGACATTAATGGGAAAGAAATGAAATTTGAAGTGTTAACATTAGCAAGTT
TAACAACTGAAATTCAAATCAACATTGAGATAGAATCTAGAAAATCCTACAAAAAAATGC
TAAAAGAAATGGGAGAGGTGGCTCCAGAATACAGGCATGACTCTCCTGATTGTGGGATGA
TAATATTATGTATAGCGGCATTAGTAATAACCAAATTAGCAGCAGGGGATAGATCTGGTC
TTACAGCTGTGATTAGGAGAGCTAATAATGTCCTAAAAAATGAAATGAAACGTTATAAAG
GCTTACTACCTAAGGATATAGCCAACAGCTTCTATGAAGTGTTTGAAAAATATCCTCACT
TTATAGATGTTTTTGTTCATTTTGGTATAGCACAATCTTCTACCAGAGGTGGCAGTAGAG
TTGAAGGGATTTTTGCAGGATTGTTTATGAATGCCTATGGTGCAGGGCAAGTGATGTTAC
GGTGGGGGGTCTTAGCAAAATCAGTTAAAAATATTATGTTAGGACACGCTAGTGTACAAG
CAGAAATGGAACAAGTTGTGGAGGTGTATGAATATGCCCAGAAATTGGGTGGAGAAGCAG
GATTCTACCATATATTGAACAACCCAAAAGCATCATTATTATCTTTGACTCAATTTCCCC
ACTTCTCTAGTGTAGTATTAGGCAATGCTGCTGGCCTAGGCATAATGGGAGAATACAGAG
GCACACCAAGGAATCAAGATTTATATGATGCTGCAAAAGCATATGCTGAACAACTCAAAG
AAAACGGTGTGATTAACTACAGTGTATTAGACTTGACAGCAGAAGAACTAGAGGCTATCA
AACATCAGCTTAATCCAAAAGATAATGATGTAGAGCTTTGAGTTAATAAAAAAA----TG
GGGCAAATAAATCATCATGGAAAAGTTTGCTCCTGAATTCCATGGAGAAGATGCAAACAA
CAGAGCCACCAAATTCCTAGAATCAATAAAGGGCAAATTCACATCACCCAAAGATCCCAA
GAAAAAAGATAGTATCATATCTGTCAACTCAATAGATATAGAAGTAACCAAAGAAAGCCC
TATAACATCAAATTCAACCATTATAAACCCAACAAATGAGACAGATGATACTGTAGGGAA
CAAGCCCAATTATCAAAGAAAGCCTCTAGTAAGTTTCAAAGAAGACCCTACGCCAAGTGA
TAATCCCTTTTCAAAACTATACAAAGAAACCATAGAAACATTTGATAACAATGAAGAAGA
ATCTAGCTATTCATATGAAGAAATAAATGATCAGACAAACGATAATATAACAGCAAGATT
AGATAGGATTGATGAGAAATTAAGTGAAATACTAGGAATGCTTCACACATTAGTAGTAGC
GAGTGCAGGACCTACATCTGCTCGGGATGGTATAAGAGATGCCATGGTTGGTTTAAGAGA
AGAAATGATAGAAAAAATCAGAACTGAAGCATTAATGACCAATGACAGACTAGAAGCTAT
GGCAAGACTCAGGAATGAGGAAAGTGAAAAGATGGCAAAAGACACATCAGATGAAGTGTC
TCTCAATCCAACATCAGAGAAATTGAACAACCTGTTGGAAGGGAATGATAGTGACAATGA
TCTATCACTTGAAGATTTCTGATTAGCTACCAGACTGCACATCAAAACATAACACCAACA
GAAAACCAACAAACAAACCAACTCACCCATCCAACCAAACACCCATCTGCCGATTAGCCA
ACCAGCCAAAAAAACAACCAGCCAATCTAAAACTAGCCACCCGG-AAAAAATCGATACTA
TAGTTACAAAAAAAGA------TGGGGCAAATATGGAAACATACGTGAACAAACTTCACG
AGGGCTCCACGTACACAGCTGCTGTTCAATACAATGTCCTAGAAAAAGACGATGATCCTG
CATCACTTACAATATGGGTGCCCATGTTCCAATCATCCATGCCAGCAGATTTACTTATAA
AAGAACTAGCTAATGTCAATATACTAGTGAAACAAATATCCACACCCAAGGGGCCTTCAC
TAAGAGTCATGATAAACTCAAGAAGTGCAGTGCTAGCACAAATGCCCAGCAAATTTACCA
TATGCGCTAATGTGTCCTTGGATGAAAGAAGCAAACTAGCATATGATGTAACCACACCCT
GTGAAATCAAGGCATGTAGTCTAACATGCCTAAAATCAAAAAATATGTTGACTACAGTTA
AAGATCTCACTATGAAGACACTCAACCCTACACATGATATTATTGCTTTATGTGAATTTG
AAAACATAGTAACATCAAAAAAAGTCATAATACCAACATACCTAAGATCCATCAGTGTCA
GAAATAAAGATCTGAACACACTTGAAAATATAACAACCACTGAATTCAAAAATGCTATCA
CAAATGCAAAAATCATCCCTTACTCAGGATTACTATTAGTCATCACAGTGACTGACAACA
AAGGAGCATTCAAATACATAAAGCCACAAAGTCAATTCATAGTAGATCTTGGAGCTTACC
TAGAAAAAGAAAGTATATATTATGTTACCACAAATTGGAAGCACACAGCTACACGATTTG
CAATCAAACCCATGGAAGATTAACCTTTTTCCTCTACATCAGTGTGTTAATTCATACAAA
CTTTCTACCTACATTCTTCACTT-CACCATCACAATCACAAACACTCTGTGGTTCAACC-
AATCAAACAAAACTTATCTGAAGTCCCAGATCATCCCAAGTCATTGTTTATCAGATCTAG
TACTCAAATAAGTTAATAAAAAATATACACATGGGGCAAATAATCATTGGAGGAAATCCA
ACTAATCACAATATCTGTTAACATAGACAAGTCCACACAC-CATACAGAATCAACCAATG
GAAAATACATCCATAACAATAGAATTCTCAAGCAAATTCTGGCCTTACTTTACACTAATA
CACATGATCACAACAATAATCTCTTTGCTAATCATAATCTCCATCATGATTGCAATACTA
AACAAACTTTGTGAATATAACGTATTCCATAACAAAACCTTTGAGTTAC--CAAGAGC-T
CGAGTCAACACATAGCATTCATCAATCCAACAGCCCAAAACAGTAACCTTGCATTTAAAA
ATGAACAACCCCTACCTCTTTACAACACCTCATTAACATCCCACCATGCAAACCACTATC
CATACTATAAAGTAGTTAATTAAAAATAGTCATAACAATGAACTAGGATATCAAGACTAA
CAATA---ACATTGGGGCAAATGCAAACATGTCCAAAAACAAGGACCAACGCACCGCTAA
GACATTAGAAAGGACCTGGGACACTCTCAATCATTTATTATTCATATCATCGTGCTTATA
TAAGTTAAATCTTAAATCTGTAGCACAAATCACATTATCCATTCTGGCAATGATAATCTC
AACTTCACTTATAATTGCAGCCATCATATTCATAGCCTCGGCAAACCACAAAGTCACACC
AACAACTGCAATCATACAAGATGCAACAAGCCAGATCAAGAACACAACCCCAACATACCT
CACCCAGAATCCTCAGCTTGGAATCAGTCCCTCTAATCCGTCTGAAATTACATCACAAAT
CACCACCATACTAGCTTCAACAACACCAGGAGTCAAGTCAACCCTGCAATCCACAACAGT
CAAGACCAAAAACACAACAACAACTCAAACACAACCCAGCAAGCCCACCACAAAACAACG
CCAAAACAAACCACCAAGCAAACCCAATAATGATTTTCACTTTGAAGTGTTCAACTTTGT
ACCCTGCAGCATATGCAGCAACAATCCAACCTGCTGGGCTATCTGCAAAAGAATACCAAA
CAAAAAACCAGGAAAGAAAACCACTACCAAGCCCACAAAAAAACCAACCCTCAAGACAAC
---CAAAAAAGATCCCAAACCTCAAACCACTAAATCAAAGGAAGTACCCACCACCAAGCC
CCCGGAAGAGCCAACCATCAACACCACCAAAACAAACATCAGAACTACACTGCTCACCTC
CAACACCACAGGAAATCAAGAACACACAAGTCAAATGGAAACCCTCCACTCAACCACCTC
CGAAGGCAATCCAAGCCCCTCACAAGTCTACACAACATCCGAGTACCTATCACAATCTCT
ATCTCCATCCAACACAACAAGATGGTAGTCATTAAAAA-GCA---TATTGTTGCAAAAAG
CCATGACCAAATCAAACAGAATCAAAGTCAACTCTGGGGCAAATAACAATGGATTTGCCA
ATCCTCAAGACAAATGCTATTACCACAATCCTTGCTGCAGTCACACTCTGTTTCGCTTCC
AGTCAAAATATCACTGAAGAATTTTATCAATCAACATGCAGTGCAGTTAGCAAAGGCTAT
CTTAGTGCTCTAAGAACTGGTTGGTATACTAGTGTTATAACTATAGAATTAAGTAATATC
AAGGAAAATAAGTGTAATGGAACAGACGCTAAGGTAAAATTGATAAAACAAGAATTAGAT
AAATATAAAAATGCTGTAACAGAATTGCAGTTGCTCATGCAAAGCACGCCAGCATCCAAC
AATCGAGCCAGAAGAGAACTACCAAGATTTATGAATTATACACTCAACAATACCAAAAAC
ACCAATGTAACATTAAGCAAGAAAAGGAAAAGAAGATTTCTTGGCTTTTTATTAGGTGTT
GGATCTGCAATCGCCAGTGGCATTGCCGTATCTAAGGTCCTGCACCTAGAAGGGGAAGTG
AACAAAATCAAAAGTGCTCTGCTATCCACAAACAAGGCTGTAGTCAGCTTCATAGATGGA
GTTAGTGTCTTAACCAGCAAAGTGTTAGATCTCAAAAACTATATAGATAAACAGTTGTTA
CCTATTGTGAACAAGCAAAGCTGCAGCATATCAAACATTGAAACTGTGATAGAGTTCCAA
CAAAAGAACAACAGACTACTAGAGATTACCAGGGAATTTAGTGTTAATGCAGGTGTAACT
ACACCTGTAAGCACTTATATGTTAACTAATAGTGAATTATTATCATTAATCAATGATATG
CCTATAACAAATGATCAGAAAAAGTTAATGTCCAACAATGTTCAAATAGTTAGACAGCAA
AGTTACTCTATCATGTCAATAATAAAGGAGGAAGTCTTAGCATATGTAGTACAATTACCA
CTATATGGTGTAATAGATACACCTTGTTGGAAACTGCACACATCCCCTCTATGTACAACC
AACACAAAGGAAGGGTCCAACATCTGTTTAACAAGAACCGACAGAGGATGGTACTGTGAC
AATGCAGGATCAGTATCCTTTTTCCCACAAGCTGAAACATGTAAAGTTCAATCGAATCGA
GTATTTTGTGACACAATGAACAGTTTAACATTACCAAGTGAGGTAAATCTCTGCAACATT
GACATATTCAACCCCAAATATGATTGCAAAATTATGACTTCAAAAACAGATGTAAGCAGC
TCCGTTATCACATCTCTAGGAGCCATTGTGTCATGCTATGGCAAAACCAAATGTACAGCA
TCCAATAAAAATCGTGGGATCATAAAGACATTTTCTAATGGGTGTGATTATGTATCAAAT
AAGGGGGTGGACACTGTGTCTGTAGGTAATACATTATATTATGTAAATAAGCAAGAAGGC
AAAAGTCTCTATGTAAAAGGTGAACCAATAATAAATTTCTATGACCCATTAGTGTTCCCC
TCTGATGAATTTGATGCATCAATATCTCAAGTCAATGAGAAGATTAACCAGAGTCTAGCA
TTTATTCGTAAATCCGATGAATTATTACATAATGTAAATGTTGGTAAATCCACCACAAAT
ATCATGATAACTACTATAATTATAGTGATTATAGTAATATTGTTATCATTAATTGCAGTT
GGACTGCTTCTATACTGCAAGGCCAGAAGCACACCAGTCACATTAAGCAAGGATCAACTG
AGTGGTATAAATAATATTGCATTTAGCAACTGAATAAAAATAGTACCTAATCATGTTCTT
ACAATGGTTCACTATTTGACCATAGACGACCCATCTATCATTGGATTTTCTTAAAGTTTG
AACTTCATCGCAACTCTCATCTATAAACCATCTCACTTACACTATTTAAGTAGATTCCTA
TTTTATAGTTATATAAAA-----------CT--ACTGAGTACCAGATTAACTTACTATTT
GGAAAAA-TGAGAAATGGGGCAAATATGTCACGAAGGAATCCTTGCAAATTTGAAATTCG
AGGTCATTGCTTGAATGGTAGGAGGTGTCATTTTAGTCATAATTATTTTGAATGGCCACC
CCATGCACTGCTTGTAAGACAAAACTTTATGTTAAACAGAATACTTAAGTCTATGGATAG
AAGCATAGATACTTTATCAGAAATAAGTGGAGCTGCAGAGTTGGACAGAACAGAAGAGTA
TGCCCTCGGTGTAGTCGGAGTGCTAGAGAGTTATATAGGGTCACTAAATAATATAACTAA
ACAATCAGCATGTGTTGCCATGAGCAAACTCCTCACTGAACTCAACAGCGATGACATTAA
AAAACTAAGGGACAGTGAAGAGCCAAATTCACCCAAGGTAAGAGTGTACAATACTGTCAC
ATCATATATCGAAAGCAACAGGAAAAACAACAAACAAACTATCCATCTGTTAAAAAGAGT
GCCAGCAGACGTATTGAAGAAAACCATCAAAAACACATTGGATATCCACAAGAGCATAAC
CATCAATAACCCAAAAGAATCAACTGTTAGTGATACGAACGACCATGCCAAAAATAATGA
TACTACCTGACAAATATCCTTGTAGTATAAATTCCATACTAATAACAAGTAATTGTAGAG
TCACTATGTATAATCAAAAAAACACACTATATATCAATCAAAACAACCAAAATAACCATA
TATACTCACAGAATCAACCATTCAATGAAATCCATTGGACCTCTCAAGACTTGATTGATG
CAACTCAAAATTTTCTACAACATCTAGGTATTACTGATGATATATACACAATATATATAT
TAGTGTCATAACACTCAATCCTAATACTTACCACATCATCAAATTATTAACTCAAACAAT
TCAAGCTATGGGACAAAATGGATCCCATTATTAGTGGAAATTCTGCTAATGTTTATCTAA
CTGATAGTTATTTAAAAGGTGTTATTTCTTTCTCAGAATGTAATGCCTTAGGAAGTTACA
TATTCAATGGTCCTTATCTCAAAAATGATTATACAAACTTAATTAGTAGACAAAATCCAT
TAATAGAACACATAAATCTAAAGAAACTAAATATAACACAGTCCTTAATATCTAAGTATC
ATAAAGGTGAAATAAAAATAGAAGAACCTACTTACTTTCAGTCATTACTTATGACATACA
AGAGTATGACCTCGTCAGAACAGATTACTACTACTAATTTACTTAAAAAGATAATAAGAA
GAGCTATAGAAATCAGTGATGTCAAAGTCTATGCTATATTGAATAAACTGGGGCTCAAAG
AAAAGGACAAGATTAAATCCAACAATGGACAAGATGAAGACAACTCAGTTATTACTACCA
TAATCAAAGATGATATACTTTTAGCTGTCAAGGATAATCAATCTCATCTTAAAGCAGACA
AAAGTCACTCCACAAAACAAAAAGATACAATCAAAACAACACTCTTGAAGAAATTAATGT
GTTCGATGCAACATCCTCCATCATGGTTAATACATTGGTTTAATTTATACACAAAATTAA
ATAGCATATTAACACAGTATCGATCTAGTGAGGTAAAAAACCATGGTTTTATATTGATAG
ATAATCATACTCTTAATGGATTCCAATTTATTTTGAATCAATATGGTTGTATAGTTTATC
ATAAGGAACTCAAAAGAATTACTATGACAACTTATAATCAATTCTTGACATGGAAAGATA
TTAGCCTTAGTAGATTAAATGTTTGTTTGATTACATGGATTAGTAACTGTTTGAACACAT
TAAACAAAAGCTTAGGCTTAAGATGTGGATTCAATAATGTTATCTTGACACAATTATTCC
ATTATGGAGACTGTATACTAAAACTATTCCACAATGAGGGGTTCTACATAATAAAAGAGG
TAGAGGGATTTATTATGTCTCTAATTTTAAATATAACAAAAGAAGATCAATTCAGAAAAC
GGTTTTATAATAGCATGCTCAACAACATCACAGATGCTGCTAATAAAGCTCAGAAAAATC
TGCTATCAAGAGTATGTCATACATTATTAGATAAGACAGTATCCGATAATATAATAAATG
GCAGATGGATAATTCTATTGAGTAAGTTCCTTAAATTAATTAAGCTTGCAGGTGACAATA
ACCTTAACAATCTGAGTGAATTATATTTTTTGTTCAGAATATTTGGACACCCAATGGTAG
ATGAAAGACAAGCCATGGATGCTGTTAAAGTTAATTGCAACGAGACCAAATTTTACTTGT
TAAGCAGTTTGAGTATGTTAAGAGGTGCCTTTATATATAGAATTATAAAAGGGTTTGTAA
ATAATTACAACAGATGGCCTACTTTAAGAAATGCCATTGTTTTACCCTTAAGATGGTTAA
CTTACTACAAACTAAACACTTATCCTTCCTTGTTGGAACTTACAGAAAGAGATTTGATTG
TTCTATCAGGACTACGTTTCTATCGAGAGTTTCGGTTGCCTAAAAAAGTGGATCTTGAAA
TGATCATAAATGATAAAGCTATATCACCTCCTAAAAATTTAATATGGACTAGTTTCCCTA
GAAATTATATGCCGTCACACATACAAAATTATATAGAACATGAAAAATTAAAATTCTCTG
AGAGTGATAAATCTAGAAGAGTATTAGAGTACTATCTAAGAGATAACAAATTCAATGAAT
GTGATTTATACAACTGTGTAGTTAATCAAAGTTATCTTAACAACCCTAATCATGTGGTAT
CATTGACAGGCAAAGAAAGAGAACTCAGTGTAGGTAGAATGTTTGCAATGCAACCAGGAA
TGTTCAGACAAGTTCAAATATTAGCAGAGAAAATGATAGCTGAAAACATATTACAATTTT
TCCCTGAAAGTCTTACAAGATATGGTGATCTAGAACTACAGAAAATATTAGAATTGAAAG
CAGGAATAAGTAACAAATCAAATCGTTACAATGATAATTACAACAATTACATTAGTAAGT
GTTCTATCATCACAGATCTCAGCAAATTCAATCAAGCATTTCGATATGAAACATCATGTA
TTTGTAGTGATGTACTGGATGAACTGCATGGTGTACAATCTATAATTTCCTGGTTACATT
TAACTATTCCTCATGTCACAATAATATGCACATATAGGCATGCACCCCCCTATATAAAGG
ATCCTATTGTAGATCTTAACAATGTAGATGAGCAAAGTGGATTATATAGATATCATATGG
GTGGTACCGAAGGGTGGTGTCAAAAACTATGGACCATAGAAGCTATATCATTATTAGATC
TAATATCTCTCAAAGGGAAATTCTCAATTACTGCTTTAATTAATGGTGACAATCAATCAA
TAGATATAAGTAAACCAGTCAGACTCATGGAAGGTCAAACTCATGCTCAAGCAGATTATT
TGCTAGCATTAAATAGTCTTAAATTACTGTATAAAGAGTATGCAGGAATAGGCCATAAAT
TAAAAGGAACTGAGACTTATATATCAAGAGATATGCAATTTATGAGTAAAACGATCCAAC
ATAACGGTGTATATTACCCAGCTAGTATAAAGAAAGTCCTAAGAGTGGGACCGTGGATAA
ACACTATACTTGATGACTTCAAAGTGAGTCTAGAATCCATAGGTAGTTTGACACAAGAAT
TAGAATATAGAGGTGAAAGTCTATTATGCAGTTTAATATTTAGAAATGTATGGTTATATA
ATCAAATTGCATTACAATTAAAAAATCATGCATTATGTAACAACAAATTATATTTAGACA
TATTAAAGGTTCTAAAACACTTAAAAACCTTTTTTAATCTTGATAATATTGATACAGCAT
TAACATTGTATATGAATTTGCCCATGTTATTTGGTGGTGGTGATCCCAACTTGTTATATC
GAAGTTTCTATAGAAGAACTCCTGATTTCCTCACAGAGGCTATAGTTCACTCTGTGTTCA
TACTTAGTTATTATACAAACCATGATTTAAAAGATAAACTTCAAGATCTGTCAGATGATA
GATTGAATAAGTTCTTAACATGCATAATCACGTTTGACAAAAACCCTAATGCTGAATTCG
TTACATTGATGAGAGATCCTCAAGCTTTAGGATCTGAGAGGCAAGCTAAAATTACTAGCG
AAATCAATAGACTGGCAGTTACTGAGGTTTTGAGCACAGCTCCAAACAAAATATTCTCCA
AGAGTGCACAACACTATACCACTACAGAGATAGATCTTAATGATATTATGCAAAATATAG
AACCTACATATCCTCACGGGCTAAGAGTTGTTTATGAAAGTTTACCCTTTTATAAAGCAG
AGAAAATAGTAAATCTTATATCCGGTACAAAATCTATAACTAACATACTAGAAAAGACTT
CTGCCATAGACTTAACAGATATTGATAGAGCTACTGAGATGATGAGGAAAAACATAACTT
TGCTTATAAGGTTATTACCATTAGATTGTAACAGAGATAAAAGAGAAATATTGAGTATGG
AAAACCTAAGTATTACTGAATTAAGCAAATATGTCAGAGAAAGATCTTGGTCTTTATCCA
ATATAGTTGGTGTTACATCACCCAGTATCATGTATACAATGGACATCAAATATACAACAA
GCACTATAGCTAGTGGCATAATCATAGAGAAATATAATGTCAACAGTTTAACACGTGGTG
AGAGAGGACCCACTAAACCATGGGTTGGTTCATCTACACAAGAGAAAAAAACAATGCCAG
TTTATAATAGACAAGTTTTAACCAAAAAACAGAGAGATCAAATAGATCTATTAGCAAAAT
TGGATTGGGTGTATGCATCTATAGATAACAAGGATGAATTTATGGAGGAACTTAGCATAG
GAACTCTTGGGTTAACATATGAGAAGGCCAAAAAATTATTTCCACAATATTTAAGTGTTA
ACTATTTGCATCGCCTTACAGTCAGTAGTAGACCATGTGAATTCCCTGCATCTATACCAG
CTTATAGAACTACAAATTATCACTTTGATACTAGCCCTATTAATCGCATATTAACAGAAA
AGTATGGTGATGAAGATATTGATATAGTATTCCAAAACTGTATAAGCTTTGGCCTTAGCT
TAATGTCAGTAGTAGAACAATTTACTAATGTATGTCCTAACAGAATTATTCTCATACCCA
AGCTTAATGAGATACATTTGATGAAACCTCCCATATTCACAGGTGATGTTGATATTCACA
AGTTAAAACAAGTGATACAAAAACAGCATATGTTTTTACCAGACAAAATAAGTTTGACTC
AATATGTGGAATTATTCTTAAGTAATAAAACACTCAAATCTGGATCTCATGTTAATTCTA
ATTTAATATTGGCACATAAGATATCTGACTATTTTCATAATACTTACATTTTAAGTACTA
ATTTAGCTGGACATTGGATTCTGATTATACAACTTATGAAAGATTCTAAAGGTATTTTTG
AAAAAGATTGGGGAGAGGGATATATAACTGATCATATGTTCATTAATTTGAAAGTTTTCT
TCAATGCTTATAAGACCTATCTCTTGTGTTTTCATAAAGGTTATGGCAGAGCAAAGCTGG
AGTGTGATATGAATACTTCAGATCTCCTATGTGTATTGGAATTAATAGACAGTAGTTATT
GGAAGTCTATGTCTAAGGTATTTTTAGAACAAAAAGTTATCAAATACATTCTTAGCCAGG
ATGCAAGTTTACATAGAGTAAAAGGATGTCATAGCTTCAAACTATGGTTTCTTAAACGTC
TTAATGTAGCAGAATTCACAGTTTGCCCTTGGGTTGTTAACATAGATTATCATCCAACAC
ATATGAAAGCAATATTAACTTATATAGATCTTGTTAGAATGGGATTGATAAATATAGATA
GAATATACATTAAAAATAAACACAAATTCAATGATGAATTTTATACTTCTAATCTTTTTT
ACATCAATTATAACTTCTCAGATAATACTCATCTATTGACTAAACATATAAGGATTGCTA
ATTCTGAATTAGAAAGTAATTACAACAAATTATATCATCCTACACCAGAAACCCTAGAAA
ATATACTAACCAATCCGGTTAAAAGTAATGATAAAAAGACACTGAGTGACTATTGTATAG
GTAAAAATGTTGACTCAATAATGTTAACATCATTATCTAATAAGAAGCTTATTAAATCGT
CTACAATGATTAGAA---CCAATTACAGCAGACAAGATTTGTATAATTTATTTCCTACAG
TTGTGATTGATAAAATTATAGATCATTCAGGTAATACAGCCAAATCTAACCAACTTTACA
CTACTACTTCTCATCAAATATCTTTAGTGCACAATAGCACATCACTTTATTGCATGCTTC
CTTGGCATCATATTAATAGATTCAATTTTGTATTTAGTTCTACAGGTTGTAAAATTAGTA
TAGAGTATATTTTAAAAGACCTTAAAATTAAGGATCCTAATTGTATAGCATTCATAGGTG
AAGGAGCAGGGAATTTATTATTGCGTACAGTAGTGGAACTTCATCCTGATATAAGATATA
TTTACAGAAGTCTGAAAGATTGCAATGATCATAGTTTACCAATTGAGTTTTTAAGGCTGT
ACAATGGACATATCAACATTGATTATGGTGAAAATTTGACCATTCCTGCTACAGATGCAA
CCAACAACATTCATTGGTCTTATTTACATATAAAGTTTGCTGAACCTATCAGTCTTTTTG
TCTGTGATGCTGAATTGCCTGTAACAGTCAACTGGAGTAAGATTATAATAGAGTGGAGCA
AGCATGTAAGAAAATGCAAGTACTGTTCTTCAGTTAATAAATGTACGTTAATAGTAAAGT
ATCATGCTCAAGATGATATCAATTTCAAATTAGACAACATAACTATATTAAAAACTTATG
TATGCTTAGGCAGTAAGTTAAAGGGATCTGAAGTTTACTTAGTCCTTACAATAGGTCCTG
CAAATGTGTTCCCAGTGTTTAATGTAGTACAAAATGCTAAATTGATACTATCAAGAACCA
AAAATTTCATCATGCCTAAGAAGGCTGATAAAGAGTCTATTGATGCAAATATTAAGAGTT
TGATACCCTTTCTTTGTTACCCTATAACAAAAAAAGGAATTAATACTGCATTGTCTAAAT
TAAAGAGTGTTGTTAGTGGAGATATACTATCATATTCTATAGCTGGACGTAATGAAGTTT
TCAGCAATAAACTTATAAATCATAAGCATATGAACATCTTAAAGTGGTTCAATCATGTTT
TAAATTTCAGATCAACAGAATTAAACTATAATCATTTATATATGGTAGAGTCTACATATC
CTCATCTAAGTGAATTGTTAAACAGCTTGACAACCAATGAACTTAAAAAACTGATTAAAA
TCACAGGTAGTTTGTTATACAACTTTAATAATGAATAATGAGCAAAAA--TCTTATAATA
AAAA-T------AGCTACACACTAACACTGTATTCAATTATAGTTATTTAAAA-TTAATA
ATTATATAATTTTT-AATTTTTTAATAACTTCTAGTGAACTAATCCTAAAATTATC-ATT
TTGATCTAGGAAGAATAAGTTTAAA-TCCAAATCTAATTGGTTTATATGTATATTAACTA
AACTACGAGATATTAGTTTTTGACACTTTTTTT-CTCGT
>Human respiratory syncytial virus isolate RSV-12, complete genome.
ACGCGAAAAAATGCGTACAACAAACTTGCATAAACCAAAAAAATGGGGCAAATAAGAATT
TGATAAGTACCACTTAAATTTAACTCCCTTGGTTAGAGATGGGCAGCAATTCATTGAGTA
TGATAAAAGTTAGATTACAAAATTTGTTTGACAATGATGAAGTAGCATTGTTAAAAATAA
CATGCTATACTGATAAATTAATACATTTAACTAATGCTTTGGCTAAGGCAGTGATACATA
CAATCAAATTGAATGGCATTGTGTTTGTGCATGTTATTACAAGTAGTGATATTTGCCCTA
ATAATAATATTGTAGTAAAATCCAATTTCACAACAATGCCAGTACTACAAAATGGAGGTT
ATATATGGGAAATGATGGAATTAACACATTGCTCTCAACCTAATGGTCTACTAGATGACA
ATTGTGAAATTAAATTCTCCAAAAAACTAAGTGATTCAACAATGACCAATTATATGAATC
AATTATCTGAATTACTTGGATTTGATCTTAATCCATAAATTATAATTAATATCAACTAGC
AAATCAATGTCACTAACACCATTAGTTAATATAAAACTTAACAGAAGACAAAAATGGGGC
AAATAAATCAATTCAGCCAACCCAACCATGGACACAACCCACAATGATAATACACCACAA
AGACTGATGATCACAGACATGAGACCGTTGTCACTTGAGACCATAATAACATCACTAACC
AGAGACATCATAACACACAAATTTATATACTTGATAAATCATGAATGCATAGTGAGAAAA
CTTGATGAAAGACAGGCCACATTTACATTCCTGGTCAACTATGAAATGAAACTATTACAC
AAAGTAGGAAGCACTAAATATAAAAAATATACTGAATACAACACAAAATATGGCACTTTC
CCTATGCCAATATTCATCAATCATGATGGGTTCTTAGAATGCATTGGCATTAAGCCTACA
AAGCATACTCCCATAATATACAAGTATGATCTCAATCCATAAATTTCAACACAAT--ATT
CACACAATCTAAAACAACAACTCTATGCATAACTATACTCCATAGTCCAGATGGAGCCTG
AAAATTATAGTAATTTAAAA-TTAAGGAGAGAT---ATAAGATAGAAGATGGGGCAAATA
CAAAGATGGCTCTTAGCAAAGTCAAGTTGAATGATACACTCAACAAAGATCAACTTCTGT
CATCCAGCAAATACACCATCCAACGGAGCACAGGAGACAGCATTGACACTCCTAACTATG
ATGTGCAGAAACACATCAATAAGCTATGTGGCATGTTATTAATCACAGAAGATGCTAATC
ATAAATTCACTGGGTTAATAGGTATGTTATATGCTATGTCTAGATTAGGAAGGGAAGACA
CTATAAAAATACTCAAAGATGCGGGTTATCATGTAAAAGCAAATGGAGTGGATGTAACAA
CACATCGTCAAGACATTAATGGGAAAGAAATGAAATTTGAAGTGTTAACATTAGCAAGCT
TAACAACTGAAATTCAAATCAACATTGAGATAGAATCTAGAAAATCCTACAAAAAAATGC
TAAAAGAAATGGGAGAGGTGGCTCCAGAATACAGGCATGACTCTCCTGATTGTGGGATGA
TAATATTATGTATAGCGGCATTAGTAATAACCAAATTAGCAGCAGGAGATAGATCTGGTC
TTACAGCTGTGATTAGGAGAGCTAATAATGTCCTAAAAAATGAAATGAAACGTTATAAAG
GCTTACTACCCAAGGATATAGCCAACAGCTTCTATGAAGTGTTTGAAAAATATCCTCACT
TTATAGATGTTTTTGTTCATTTTGGTATAGCACAATCTTCTACCAGAGGTGGCAGTAGAG
TTGAAGGGATTTTTGCAGGATTGTTTATGAATGCCTATGGTGCAGGGCAAGTGATGTTAC
GGTGGGGGGTCTTAGCAAAATCAGTTAAAAATATTATGTTAGGACATGCTAGTGTACAAG
CAGAAATGGAACAAGTTGTGGAGGTGTATGAATATGCTCAGAAATTGGGTGGAGAAGCAG
GATTCTACCATATATTGAACAACCCAAAGGCATCATTATTATCTTTGACTCAATTTCCTC
ACTTCTCTAGTGTAGTATTAGGCAATGCTGCTGGCCTAGGCATAATGGGAGAATATAGAG
GTACACCAAGGAATCAAGATTTATATGATGCTGCAAAGGCATATGCTGAACAACTCAAAG
AAAATGGTGTGATTAACTACAGTGTATTAGACTTGACAGCAGAAGATCTAGAGGCTATCA
AACATCAGCTTAATCCAAAAGATAATGATGTAGAGCTTTGAGTTAATAAAAAAG----TG
GGGCAAATAAATCATCATGGAAAAGTTTGCTCCTGAATTCCATGGAGAAGATGCAAACAA
CAGAGCCACCAAATTCCTAGAATCAATAAAGGGCAAATTCACATCACCCAAAGATCCCAA
GAAAAAAGATAGTATCATATCTGTCAACTCAATAGATATAGAAGTAACCAAAGAAAGCCC
TATAACATCAAATTCAACCATTATAAACCCAACAAATGAGACAGATGATACTGTAGGGAA
CAAGCCCAATTATCAAAGAAAGCCTCTAGTAAGTTTCAAAGAAGACCCTACGCCAAGTGA
TAATCCCTTTTCAAAACTATACAAAGAAACCATAGAAACATTTGATAACAATGAAGAAGA
ATCTAGCTATTCATATGAAGAAATAAATGATCAGACAAACGATAATATAACAGCAAGATT
AGATAGGATTGATGAGAAATTAAGTGAAATACTAGGAATGCTTCACACATTAGTAGTAGC
GAGTGCAGGACCTACATCTGCTCGGGATGGTATAAGAGATGCCATGGTTGGTTTAAGAGA
AGAAATGATAGAAAAAATCAGAACTGAAGCATTAATGACCAATGACAGACTAGAAGCTAT
GGCAAGACTCAGGAATGAGGAAAGTGAAAAGATGGCAAAAGACACATCAGATGAAGTGTC
TCTCAATCCAACATCAGAGAAATTGAACAACCTGTTGGAAGGGAATGATAGCGACAATGA
TCTATCACTTGAAGATTTCTGATTAGCTACCAGACTGCACATCAAAACATAACACCAACA
GAAAACCAACAAACAAACCAACTCACCCATCCAACCAAACATCCATCTGCCGATTAGCCA
ACCAGCCAAAAAA-CAACCAGCCAATCTAAAACTAGCCACCCGG-AAAAAATCGATACTA
TAGTTACAAAAAAAGA------TGGGGCAAATATGGAAACATACGTGAACAAACTTCACG
AGGGCTCCACGTACACAGCTGCTGTTCAATACAATGTCCTAGAAAAAGACGATGATCCTG
CATCACTTACAATATGGGTGCCCATGTTCCAATCATCCATGCCAGCAGATTTACTTATAA
AAGAACTAGCTAATGTCAATATACTAGTGAAACAAATATCCACACCCAAGGGACCCTCAT
TAAGAGTCATGATAAACTCAAGAAGTGCAGTGCTAGCACAAATGCCTAGCAAATTTACCA
TATGTGCCAATGTGTCCTTGGATGAAAGAAGCAAGCTGGCATATGATGTAACCACACCCT
GTGAAATTAAGGCATGCAGTCTAACATGCCTAAAATCAAAAAATATGTTGACTACAGTTA
AAGATCTCACTATGAAAACACTCAACCCAACACATGACATCATTGCTTTATGTGAATTTG
AAAATATAGTAACATCAAAAAAAGTCATAATACCAACATACCTAAGATCCATCAGCGTCA
GAAACAAAGATCTGAACACACTTGAAAATATAACAACCACTGAATTCAAAAATGCCATTA
CAAATGCAAAAATCATCCCTTACTCAGGATTACTGTTAGTCATCACAGTGACTGACAACA
AAGGAGCATTCAAATACATAAAGCCACAAAGTCAATTCATAGTAGATCTTGGAGCTTACC
TGGAAAAAGAAAGTATATATTATGTTACAACAAATTGGAAGCACACAGCTACACGATTTG
CAATCAAACCTATGGAAGATTAACCTTTTCCCTCTACATCAGTGAGTTGATTCATACAAA
CTTTCTACCTACATTCTTCACTT-CACAATCATAATCACCAACCCTCTGTGGTTCAACC-
AATCAAACAAAACTCATCAAGGGTCTCAGATCATCCCAAGTCATTGTTCATCAGATCCAG
TACTCAAATAAGTTAATAAAAA---TCCACATGGGGCAAATAATCATTGGAGGAAATCCA
ACTAATCACAATATCTGTTAACATAGACAAGTCCACACAC-CATACAGAATCAACCAATG
GAAAATACATCCATAACAATAGAATTCTCAAGCAAATTCTGGCCTTACTTTACACTAATA
CACATGATCACAACAATAATCTCTTTGCTAATCATAATCTCCATCATGATTGCAATACTA
AACAAACTTTGTGAATATAACGTATTCCATAACAAAACCTTTGAGTTAC--CAAGAGC-T
CGAGTCAACACATAGCATTCATCAATCCAACAGCCCAAAACAGTAACCTTGCATTTAAAA
ATGAACAACCCCTACCTCTTTACAACACCTCATTAACATCCCACCATGCAAACCACTATC
CATACTATAAAGTAGTTAATTAAAAATAGTCATAACAATGAACTAGGATATCAAGACTAA
CAATA---ACATTGGGGCAAATGCAAACATGTCCAAAAACAAGGACCAACGCACCGCTAA
GACATTAGAAAGGACCTGGGACACTCTCAATCATTTATTATTCATATCATCGTGCTTATA
TAAGTTAAATCTTAAATCTGTAGCACAAATCACATTATCCATTCTGGCAATGATAATCTC
AACTTCACTTATAATTGCAGCCATCATATTCATAGCCTCGGCAAACCACAAAGTCACACC
AACAACTGCAATCATACAAGATGCAACAAGCCAGATCAAGAACACAACCCCAACATACCT
CACCCAGAATCCTCAGCTTGGAATCAGTCACTCTAATCCGTCTGAAATTACATCACAAAT
CACCACCATACTAGCTTCAACAACACCAGGAGTTAAGTCAACCCGGCAATCCACAACAGT
CAAGACCAAAAACACAACAACAACTCAAACACAACCCAGCAAACCCACCACAAAACAACG
CCAAAACAAACCACCAAACAAACCCAATAATGATTTTCACTTTGAAGTGTTCAACTTTGT
ACCCTGCAGCATATGCAGCAACAATCCAACCTGCTGGGCTATCTGCAAAAGAATACCAAA
CAAAAAACCAGGAAAGAAAACCACTACCAAGCCCACAAAAAAACCAACCCTCAAGACAAC
---CAAAAAAGATCCCAAACCTCAAACCACTAAATCAAAGGAAGTACCCACCACCAAGCC
CACAGAAGAGCCAACCATCAACACCACCAAAACAAACATCATAACTACACTACTCACCTC
CAACACCACAGGAAATCCAGAACTCACAAGTCAAATGGAAACCTTCCACTCAACTTCCTC
CGAAGGCAATCCAAGCCCTTCACAAGTCTATACAACATCCGAGTACCTATCACAATCTCT
ATCTCCATCCAACACAACAAAATGGTAGTTATTAAAAA-ACG---CATTGTTGCAAAAAG
CCATGACCAAATCAAACAGAATCAAAATCAACTCTGGGGCAAATAACAATGGAGTTGCCA
ATCCTCAAAACAAATGCTATTACCACAATCCTTGCTGCAGTCACACTCTGTTTCGCTTCC
AGTCAAAACATCACTGAAGAATTTTATCAATCAACATGCAGTGCAGTTAGCAAAGGCTAT
CTTAGTGCTCTAAGAACTGGTTGGTATACTAGTGTTATAACTATAGAATTAAGTAATATC
AAGGAAAATAAGTGTAATGGAACAGATGCTAAGGTAAAATTAATAAAGCAAGAATTAGAT
AAATATAAAAATGCTGTAACAGAATTGCAGTTGCTCATGCAAAGCACACCAGCAGCCAAC
AATCGAGCTAGAAGAGAACTACCAAGATTTATGAATTATACACTTAACAATACCAAAACC
ACTAATGTAACATTAAGCAAGAAAAGGAAAAGAAGATTTCTTGGCTTTTTGTTAGGTGTT
GGATCTGCAATCGCCAGTGGCATTGCCGTATCCAAGGTCCTGCATCTAGAAGGGGAAGTG
AACAAAATCAAAAGTGCTCTACTATCCACAAACAAGGCTGTAGTCAGCTTATCTAATGGA
GTCAGTGTCTTAACCAGCAAAGTGTTAGATCTCAAAAACTATATAGATAAACAGTTGTTA
CCTATTGTGAACAAGCAAAGCTGCAGCATATCAAACATTGAAACTGTGATAGAGTTCCAA
CAAAAGAACAACAGACTACTAGAGATTACCAGGGAATTTAGTGTTAATGCAGGTGTAACT
ACACCTGTAAGCACTTATATGTTAACTAATAGTGAATTATTATCATTAATCAATGATATG
CCTATAACAAATGATCAGAAAAAGTTAATGTCCAACAATGTTCAAATAGTTAGACAGCAA
AGTTACTCTATCATGTCCATAATAAAGGAGGAAGTCTTAGCATATGTAGTACAATTACCA
CTATATGGTGTAATAGATACACCTTGTTGGAAACTGCACACATCCCCTCTATGTACAACC
AACACAAAGGAAGGGTCCAACATCTGTTTAACAAGAACCGACAGAGGATGGTACTGTGAC
AATGCAGGATCAGTATCCTTTTTCCCACAAGCTGAAACATGTAAAGTTCAATCGAATCGA
GTATTTTGTGACACAATGAACAGTTTAACATTACCAAGTGAGGTAAATCTCTGCAACATT
GACATATTCAACCCCAAATATGATTGCAAAATTATGACTTCAAAAACAGATGTAAGCAGC
TCCGTTATCACATCTCTAGGAGCCATTGTGTCATGCTATGGCAAAACTAAATGTACAGCA
TCCAATAAAAATCGTGGGATCATAAAGACATTTTCTAATGGGTGTGATTATGTATCAAAT
AAGGGGGTAGATACTGTGTCTGTAGGTAATACATTATATTATGTAAATAAGCAAGAAGGC
AAAAGTCTCTATGTAAAAGGTGAACCAATAATAAATTTCTATGATCCATTAGTGTTCCCC
TCTGATGAATTTGATGCATCAATATCTCAAGTCAATGAGAAGATTAACCAGAGTCTAGCA
TTTATCCGTAAATCAGATGAATTATTACATAATGTAAATGCTGGTAAATCCACCACAAAT
ATCATGATAACTACTATAATTATAGTAATTATAGTAATATTGTTATCATTAATTGCAGTT
GGACTGCTTCTATACTGCAAGGCCAGAAGCACACCAGTCACACTAAGTAAGGATCAACTG
AGTGGTATAAATAATATTGCATTTAGTAGCTGAATAAAAATAGCACCTAATCATATTCTT
ACAATGGTTCACTATTTGACCATAGATAACCCATCTATCATTGGATTTTCTTAAAATTTG
ACCTTCATCACAACTTCCATCTATAAACCATCTCACTTACACTATTTAAGTAGATTCCCA
TTTTATAGTTATATAAAA-----------CA--ATTGAATACCTGATTAACTTACTATTT
GGAAAAA-TGAGAACTGGGGCAAATATGTCACGAAGGAATCCTTGCAAATTTGAAATTCG
AGGTCATTGCTTGAATGGTAGGAGGTGTCATTTTAGTCATAATTATTTTGAATGGCCACC
CCATGCACTGCTTGTAAGACAAAACTTTATGTTAAACAGAATACTTAAGTCTATGGATAG
AAGCATAGATACTTTATCAGAAATAAGTGGAGCTGCAGAGTTGGACAGAACAGAAGAGTA
TGCCCTCGGTGTAGTCGGAGTGCTAGAGAGTTATATAGGGTCACTAAATAATATAACTAA
ACAATCAGCATGTGTTGCCATGAGCAAACTCCTCACTGAACTCAACAGCGATGACATTAA
AAAACTAAGGGACAGTGAAGAGCCAAATTCACCCAAGGTAAGAGTGTACAATACTGTCAC
ATCATATATCGAAAGCAACAGGAAAAACAACAAACAAACTATCCATCTGTTAAAAAGATT
GCCAGCAGACGTATTGAAGAAAACCATCAAAAACACATTGGATATCCACAAGAGCATAAC
CATCAATAACCCAAAAGAATCAACTGTTAGTGATACGAACGACCATGCCAAAAATAATGA
TACTACCTGACAAATATCCTTGTAGTATAAATTCCATACTAATAACAAGTAATTGTAGAG
TCACTATGTATAATCAAAAAAACACACTATATATCAATCAAAACAACCAAAATAACCATA
TATACTCACAGAATCAACCATTCAATGAAATCCATTGGACCTCTCAAGACTTGATTGATG
CAACTCAAAATTTTCTACAACATCTAGGTATTACTGATGATATATACACAATATATATAT
TAGTGTCATAACACTCAATCCTAATACTTACCACATCATCAAATTATTAACTCAAACAAT
TCAAGCTATGGGACAAAATGGATCCCATTATTAGTGGAAATTCTGCTAATGTTTATCTAA
CTGATAGTTATTTAAAAGGTGTTATTTCTTTCTCAGAATGTAATGCCTTAGGAAGTTACA
TATTCAATGGTCCTTATCTCAAAAATGATTATACAAACTTAATTAGTAGACAAAATCCAT
TAATAGAACACATAAATCTAAAGAAACTAAATATAACACAGTCCTTAATATCTAAGTATC
ATAAAGGTGAAATAAAAATAGAAGAACCTACTTACTTTCAGTCATTACTTATGACATACA
AGAGTATGACCTCGTCAGAACAGATTACTACTACTAATTTACTTAAAAAGATAATAAGAA
GAGCTATAGAAATCAGTGATGTCAAAGTCTATGCTATATTGAATAAACTGGGGCTCAAAG
AAAAGGACAAGATTAAATCCAACAATGGACAAGATGAAGACAACTCAGTTATTACTACCA
TAATCAAAGATGATATACTTTTAGCTGTCAAGGATAATCAATCTCATCTTAAAGCAGACA
AAAGTCACTCCACAAAACAAAAAGATACAATCAAAACAACACTCTTGAAGAAATTAATGT
GTTCGATGCAACATCCTCCATCATGGTTAATACATTGGTTTAATTTATACACAAAATTAA
ATAGCATATTAACACAGTATCGATCTAGTGAGGTAAAAAACCATGGTTTTATATTGATAG
ATAATCATACTCTTAATGGATTCCAATTTATTTTGAATCAATATGGTTGTATAGTTTATC
ATAAGGAACTCAAAAGAATTACTATGACAACTTATAATCAATTCTTGACATGGAAAGATA
TTAGCCTTAGTAGATTAAATGTTTGTTTGATTACATGGATTAGTAACTGTTTGAACACAT
TAAACAAAAGCTTAGGCTTAAGATGTGGATTCAATAATGTTATCTTGACACAATTATTCC
ATTATGGAGACTGTATACTAAAACTATTCCACAATGAGGGGTTCTACATAATAAAAGAGG
TAGAGGGATTTATTATGTCTCTAATTTTAAATATAACAGAAGAAGATCAATTCAGAAAAC
GGTTTTATAATAGCATGCTCAACAACATCACAGATGCTGCTAATAAAGCTCAGAAAAATC
TGCTATCAAGAGTATGTCATACATTATTAGATAAGACAGTATCCGATAATATAATAAATG
GCAGATGGATAATTCTATTGAGTAAGTTCCTTAAATTAATTAAGCTTGCAGGTGACAATA
ACCTTAACAATCTGAGTGAATTATATTTTTTGTTCAGAATATTTGGACACCCAATGGTAG
ATGAAAGACAAGCCATGGATGCTGTTAAAGTTAATTGCAACGAGACCAAATTTTACTTGT
TAAGCAGTTTGAGTATGTTAAGAGGTGCCTTTATATATAGAATTATAAAAGGGTTTGTAA
ATAATTACAACAGATGGCCTACTTTAAGAAATGCCATTGTTTTACCCTTAAGATGGTTAA
CTTACTACAAACTAAACACTTATCCTTCCTTGTTGGAACTTACAGAAAGAGATTTGATTG
TTCTATCAGGACTACGTTTCTATCGAGAGTTTCGGTTGCCTAAAAAAGTGGATCTTGAAA
TGATCATAAATGATAAAGCTATATCACCTCCTAAAAATTTAATATGGACTAGTTTCCCTA
GAAATTATATGCCGTCACACATACAAAATTATATAGAACATGAAAAATTAAAATTCTCTG
AGAGTGATAAATCTAGAAGAGTATTAGAGTACTATCTAAGAGATAACAAATTCAATGAAT
GTGATTTATACAACTGTGTAGTTAATCAAAGTTATCTTAACAACCCTAATCATGTGGTAT
CATTGACAGGCAAAGAAAGAGAACTCAGTGTAGGTAGAATGTTTGCAATGCAACCAGGAA
TGTTCAGACAAGTTCAAATATTAGCAGAGAAAATGATAGCTGAAAACATATTACAATTTT
TCCCTGAAAGTCTTACAAGATATGGTGATCTAGAACTACAGAAAATATTAGAATTGAAAG
CAGGAATAAGTAACAAATCAAATCGTTACAATGATAATTACAACAATTACATTAGTAAGT
GTTCTATCATCACAGATCTCAGCAAATTCAATCAAGCATTTCGATATGAAACATCATGTA
TTTGTAGTGATGTACTGGATGAACTGCATGGTGTACAATCTCTATTTTCCTGGTTACATT
TAACTATTCCTCATGTCACAATAATATGCACATATAGGCATGCACCCCCCTATATAAAGG
ATCCTATTGTAGATCTTAACAATGTAGATGAGCAAAGTGGATTATATAGATATCATATGG
GTGGTATCGAAGGGTGGTGTCAAAAACTATGGACCATAGAAGCTATATCATTATTAGATC
TAATATCTCTCAAAGGGAAATTCTCAATTACTGCTTTAATTAATGGTGACAATCAATCAA
TAGATATAAGTAAACCAGTCAGACTCATGGAAGGTCAAACTCATGCTCAAGCAGATTATT
TGCTAGCATTAAATAGTCTTAAATTACTGTATAAAGAGTATGCAGGAATAGGCCATAAAT
TAAAAGGAACTGAGACTTATATATCAAGAGATATGCAATTTATGAGTAAAACGATCCAAC
ATAACGGTGTATATTACCCAGCTAGTATAAAGAAAGTCCTAAGAGTGGGACCGTGGATAA
ACACTATACTTGATGACTTCAAAGTGAGTCTAGAATCCATAGGTAGTTTGACACAAGAAT
TAGAATATAGAGGTGAAAGTCTATTATGCAGTTTAATATTTAGAAATGTATGGTTATATA
ATCAAATTGCATTACAATTAAAAAATCATGCATTATGTAACAACAAATTATATTTAGACA
TATTAAAGGTTCTAAAACACTTAAAAACCTTTTTTAATCTTGATAATATTGATACAGCAT
TAACATTGTATATGAATTTGCCCATGTTATTTGGTGGTGGTGATCCCAACTTGTTATATC
GAAGTTTCTATAGAAGAACTCCTGATTTCCTCACAGAGGCTATAGTTCACTCTGTGTTCA
TACTTAGTTATTATACAAACCATGATTTAAAAGATAAACTTCAAGATCTGTCAGATGATA
GATTGAATAAGTTCTTAACATGCATAATCACGTTTGACAAAAACCCTAATGCTGAATTCG
TTACATTGATGAGAGATCCTCAAGCTTTAGGATCTGAGAGGCAAGCTAAAATTACTAGCG
AAATCAATAGACTGGCAGTTACTGAGGTTTTGAGCACAGCTCCAAACAAAATATTCTCCA
AGAGTGCACAACACTATACCACTACAGAGATAGATCTTAATGATATTATGCAAAATATAG
AACCTACATATCCTCACGGGCTAAGAGTTGTTTATGAAAGTTTACCCTTTTATAAAGCAG
AGAAAATAGTAAATCTTATATCCGGTACAAAATCTATAACTAACATACTAGAAAAGACTT
CTGCCATAGACTTAACAGATATTGATAGAGCTACTGAGATGATGAGGAAAAACATAACTT
TGCTTATAAGGTTATTACCATTAGATTGTAACAGAGATAAAAGAGAAATATTGAGTATGG
AAAACCTAAGTATTACTGAATTAAGCAAATATGTCAGAGAAAGATCTTGGTCTTTATCCA
ATATAGTTGGTGTTACATCACCCAGTATCATGTATACAATGGACATCAAATATACAACAA
GCACTATAGCTAGTGGCATAATCATAGAGAAATATAATGTCAACAGTTTAACACGTGGTG
AGAGAGGACCCACTAAACCATGGGTTGGTTCATCTACACAAGAGAAAAAAACAATGCCAG
TTTATAATAGACAAGTTTTAACCAAAAAACAGAGAGATCAAATAGATCTATTAGCAAAAT
TAGATTGGGTGTATGCATCTATAGATAACAAGGATGAATTTATGGAGGAACTTAGCATAG
GAACTCTTGGGTTAACATATGAGAAGGCCAAAAAATTATTTCCACAATATTTAAGTGTTA
ACTATTTGCATCGTCTTACAGTCAGTAGTAGACCATGTGAATTCCCTGCATCTATACCAG
CTTATAGAACTACAAATTATCACTTTGATACTAGCCCTATTAATCGCATATTAACAGAAA
AGTATGGTGATGAAGATATTGATATAGTATTCCAAAACTGTATAAGCTTTGGCCTTAGCT
TAATGTCAGTAGTAGAACAATTTACTAATGCATGTCCTAACAGAATTATTCTCATACCCA
AGCTTAATGAGATACATTTGATGAAACCTCCCATATTCACAGGTGATGTTGATATTCATA
AGTTAAAACAAGTGATACAAAAACAGCATATGTTTTTGCCAGACAAAATAAGTTTGACTC
AATATGTGGAATTATTCTTAAGTAATAAAACACTCAAATCTGGATCTAATGTTAATTCTA
ATTTAATATTGGCGCATAAGATATCTGACTATTTTCATAATACTTACATTTTAAGTACTA
ATTTAGCTGGACATTGGATTCTTATTATACAACTTATGAAAGATTCTAAGGGTATTTTTG
AAAAAGATTGGGGAGAGGGATATATAACTGATCATATGTTCATTAATTTGAAAGTTTTCT
TCAATGCTTATAAGACATATCTCTTGTGTTTTCATAAAGGTTACAGCAGAGCAAAGCTGG
AGTGTGATATGAATACTTCAGATCTCCTATGTGTATTGGAATTAATAGACAGTAGTTATT
GGAAGTCTATGTCTAAGGTGTTTTTAGAACAAAAAGTTATCAAATACATTCTTAGCCAGG
ATTCAAGTTTACATAGAGTAAAAGGATGTCATAGCTTCAAACTGTGGTTTCTTAAACGTC
TTAATGTAGCAGAATTCACAGTTTGCCCTTGGGTTGTTAACATAGATTATCATCCTACAC
ATATGAAAGCAATATTAACTTATATAGATCTTGTTAGAATGGGATTGATAAATATAGATA
GAATATACATTAAAAATAAACACAAATTCAATGATGAATTTTATACTTCTAATCTTTTCT
ACATTAATTATAACTTCTCAGATAATACTCATCTATTAACTAAACATATAAGGATTGCTA
ATTCTGAATTAGAATGTAATTACAACAAATTATATCATCCTACACCAGAAACCCTAGAAA
ATATACTAACCAATCCAGTTAAAAGTAATGATAAAAAGACACTGAATGACTATTGTATAG
GTAAAAATGTTGACTCAATAATGTTACCATCGCTATCTAACAAGAAACTTATTAAATCGT
CTACAATGATTAGAA---CCAATTACAGCAGACAAGATTTGTATAATTTATTTCCTACGG
TTGTGATTGATAAAATTATAGATCATTCAGGTAATACAGCCAAATCTAACCAACTTTACA
CCACTACTTCTCATCAAATTTCTTTAGTGCACAATAGCACATCACTTTATTGCATGCTTC
CTTGGCATCATATTAATAGATTCAATTTTGTATTTAGTTCTACAGGTTGTAAAATTAGTA
TAGAGTATATTTTAAAGGACCTTAAAATTAAGGATCCTAATTGTATAGCATTTATAGGTG
AAGGAGCAGGGAATTTATTATTGCGTACAGTAGTGGAACTTCATCCTGATATAAGATATA
TTTACAGAAGTCTGAAAGATTGCAATGATCATAGTTTACCAATTGAGTTTTTAAGGCTGT
ACAATGGACATATCAACATTGATTATGGTGAAAATTTGACCATTCCTGCTACAGATGCAA
CCAACAACATTCATTGGTCTTATTTACATATAAAGTTTGCTGAACCTATCAGTCTTTTTG
TCTGTGATGCTGAATTGCCTGTAACAGTCAACTGGAGTAAGATTATAATAGAGTGGAGCA
AGCATGTAAGAAAATGCAAGTACTGTTCTTCAGTTAATAAATGTACGTTAATAGTAAAGT
ATCATGCTCAAGATGATATCAATTTCAAATTAGACAACATAACTATATTAAAAACTTATG
TATGCTTAGGCAGTAAGTTAAAGGGATCTGAAGTTTACTTAGTCCTTACAATAGGTCCTG
CAAATGTGTTCCCAGTGTTTAATGTAGTACAAAATGCTAAATTGATACTATCAAGAACCA
AAAATTTCATCATGCCTAAGAAGGCTGATAAAGAGTCTATTGATGCAAATATTAAGAGTT
TGATACCCTTTCTTTGTTACCCTATAACAAAAAAAGGAATTAATACTGCATTGTCTAAAT
TAAAGAGTGTTGTTAGTGGAGATATACTATCATATTCTATAGCTGGACGTAATGAAGTTT
TCAGCAATAAACTTATAAATCATAAGCATATGAACATCTTAAAGTGGTTCAATCATGTTT
TAAATTTCAGATCAACAGAATTAAACTATAATCATTTATATATGGTAGAGTCTACATATC
CTCATCTAAGTGAATTGTTAAACAGCTTGACAACCAATGAACTTAAAAAACTGATTAAAA
TCACAGGTAGTTTGTTATACAACTTTAATAATGAATAATGAGCAAAAA--TCTTATAATA
AAAA-T-------GCTACACACTAACACTGTATTCAATTATAGTTATTTAAAA-TTAATA
ATTATATAATTTTT-AATTTTTTAATAACTTCTAGGGAACTAATCCTAAAATTATC-ATT
TTGATCTAGGAGGAATAAGTTTAAAACCCAAATCTAATTGGTTTATATGTATATTAACTA
AACTACGAGATATTAGTTTTTGACACTTTTTTTTCTCG-
>Human respiratory syncytial virus isolate RSV-11, complete genome.
ACGCGAAAAAATGCGTACAACAAACTTGCGTAAACCAAAAAAATGGGGCAAATAAGAATT
TGATAAGTACCACTTGAATTTAACTCCCTTGGTTAGAGATGGGCAGCAATTCATTGAGTA
TGATAAAAGTTAGATTACAAAATTTGTTTGACAATGATGAAGTAGCATTGTTAAAAATAA
CATGCTATACTGACAAATTGATACATTTAACTAATGCTTTGGCTAAGGCAGTGATACATA
CAATCAAATTGAATGGCATTGTATTTGTGCATGTTATTACAAGTAGTGATATTTGCCCTA
ATAATAATATTGTAGTGAAATCCAATTTCACAACAATGCCAGTGTTACAAAATGGAGGTT
ATATATGGGAAATGATGGAATTAACACATTGCTCTCAACCCAATGGCCTAATAGATGACA
ATTGTGAAATTAAATTCTCCAAAAAACTAAGTGATTCAACAATGACCAATTATATGAATC
AATTATCTGAATTACTTGGATTTGATCTTAATCCATAAATTATAATAAATATCAACTAGC
AAATCAATGTCACTAACACCATTAGTTAATATAAAACTTGACAGAAGATAAAAATGGGGC
AAATAAATAAACTCAGCCGACCCAACCATGGACACAACACACAATGGTACTACACCACAA
AGACTGATGATCACAGACATGAGACCATTGTCACTTGAGACTATAATAACATCACTAACC
AGAGACATCATAACACACAGATTTATATACTTGATAAATCATGAATGTATAGTGAGAAAA
CTTGATGAAAGACAGGCCACATTTACATTCCTGGTCAACTATGAAATGAAACTATTGCAC
AAAGTGGGAAGCACTAAATACAAAAAATATACTGAATACAACACAAAATATGGCACTTTT
CCTATGCCAATATTTATCAATCATGATGGGTTCTTAGAATGCATTGGCATTAAGCCTACA
AAGCACACTCCCATAATATACAAGTATGATCTCAATCCATGAATTTCAACACAAG--ATT
CACACAATCTGAAATAACAACTTCATGCATAACTACACTCCATAGTCCAAATGGAGCCTG
AAAATTATAGTAATTTAAAA-TTAAGGAGAGAC---ATAAGATAAAAGATGGGGCAAATA
CAAAAATGGCTCTTAGCAAAGTCAAGTTGAATGATACACTCAACAAAGATCAACTTCTGT
CATCCAGCAAATACACCATCCAACGGAGCACAGGAGACAGCATTGATACTCCTAATTATG
ATGTGCAGAAACACATCAATAAGTTATGTGGCATGTTATTAATCACAGAAGATGCCAATC
ATAAATTCACTGGGTTAATAGGTATGTTATATGCTATGTCCAGATTAGGAAGAGAAGACA
CCATAAAAATACTCAAAGATGCAGGATATCACGTAAAAGCAAATGGAGTGGATATAACAA
CACATCGTCAAGACATTAATGGGAAAGAAATGAAATTTGAAGTGTTAACATTAGCAAGCT
TAACAACTGAAATTCAAATCAACATTGAGATAGAATCTAGAAAATCCTACAAAAAAATGC
TAAAAGAAATGGGAGAGGTGGCTCCAGAATACAGGCATGACTCTCCTGATTGTGGGATGA
TAATATTATGTATAGCGGCATTAGTAATAACCAAATTAGCAGCAGGGGATAGATCTGGTC
TTACAGCTGTGATTAGGAGAGCTAATAATGTCCTAAAAAATGAAATGAAACGTTATAAAG
GCTTACTACCCAAGGACATAGCCAACAGCTTCTATGAAGTGTTTGAAAAATATCCTCACT
TTATAGATGTTTTTGTTCATTTTGGTATAGCACAATCTTCTACCAGAGGTGGCAGCAGAG
TTGAAGGGATTTTTGCAGGATTGTTTATGAATGCCTATGGTGCAGGGCAAGTGATGTTAC
GGTGGGGAGTCTTAGCAAAATCAGTCAAAAATATTATGTTAGGACATGCTAGTGTGCAAG
CAGAAATGGAACAAGTTGTTGAGGTTTATGAATATGCCCAAAAATTGGGTGGAGAAGCCG
GATTCTACCATATATTGAACAACCCAAAAGCATCATTATTATCTTTGACTCAATTTCCTC
ACTTCTCTAGTGTAGTATTAGGCAATGCTGCTGGCCTAGGCATAATGGGAGAATACAGAG
GTACACCGAGGAATCAAGATTTATATGATGCTGCAAAGGCATATGCTGAACAACTCAAAG
AAAATGGTGTGATTAACTACAGTGTATTAGACTTGACAGCAGAAGAACTAGAGGCTATCA
AACATCAGCTTAATCCAAAAGATAATGATGTAGAGCTTTGAGTTAATAAAAA-A----TG
GGGCAAATAAATCATCATGGAAAAGTTTGCTCCTGAATTCCATGGAGAAGATGCAAACAA
CAGGGCGACTAAATTCCTAGAATCAATAAAGGGCAAATTCACCTCACCCAAAGATCCCAA
GAAAAAAGATAGTATCATATCTGTCAACTCAATAGATATAGAAGTAACCAAAGAAAGCCC
TATAACATCAAATTCAACGATTATAAACCCAACAAATGAGACAGATGATACTGCAGGGAA
CAAGCCCAATTACCAAAGAAAGCCTCTAGTAAGTTTCAAAGAAGACCCTACACCAAGTGA
TAATCCCTTTTCAAAACTATACAAAGAAACCATAGAAACATTTGATAACAATGAAGAAGA
ATCTAGCTATTCATATGAAGAAATAAATGATCAGACAAATGATAATATAACAGCAAGATT
AGATAGAATTGATGAAAAATTAAGTGAAATACTAGGAATGCTTCACACGTTAGTAGTAGC
GAGTGCAGGACCTACATCTGCTCGAGATGGTATAAGAGATGCCATGGTTGGTTTAAGAGA
AGAAATGATAGAAAAAATCAGAACTGAAGCATTAATGACCAATGACAGATTAGAAGCTAT
GGCAAGACTCAGGAATGAGGAAAGTGAAAAGATGGCAAAAGACACATCAGATGAAGTGTC
TCTCAATCCAACATCAGAGAAATTGAACAACCTGTTGGAAGGGAATGATAGTGACAATGA
TCTATCACTTGAAGATTTCTGATTAGTTACCAATCTTCACATCAACACACAATACCAACA
GAAGACCAACAAACTAACCAACTCAATCATCCAACCAAACATCCATCCGCCAATCAGCCA
ACCAGCCAACAAAACAACCAGCCAATCCAAAACTAACCTCCCGG-AAAAAATCAATAATA
TAGTTACAAAAAAAGG----GGTGGGGCAAATATGGAAACATACGTGAACAAGCTTCACG
AAGGCTCCACATACACAGCTGCTGTTCAATACAATGTCTTAGAAAAAGACGATGACCCTG
CATCACTTACAATATGGGTGCCCATGTTCCAATCATCCATGCCAGCAGATTTACTTATAA
AAGAACTAGCTAATGTCAACATACTAGTGAAACAAATATCCACACCCAAGGGACCTTCAT
TAAGAGTCATGATAAACTCAAGAAGTGCAGTGCTAGCACAAATGCCCAGCAAATTTACCA
TATGCGCTAATGTGTCCTTGGATGAAAGAAGCAAACTAGCATATGATGTAACCACACCCT
GTGAAATCAAGGCATGTAGTCTAACATGCCTAAAATCAAAAAATATGTTGACTACAGTTA
AAGATCTCACTATGAAGACACTCAACCCTACACATGATATTATTGCTTTATGTGAATTTG
AAAACATAGTAACATCAAAAAAAGTCATAATACCAACATACCTAAGATCCATCAGTGTCA
GAAATAAAGATCTGAACACACTTGAAAATATAACAACCACTGAATTCAAAAATGCTATCA
CAAATGCAAAAATCATCCCTTACTCAGGATTACTATTAGTCATCACAGTGACTGACAACA
AAGGAGCATTCAAATACATAAAGCCACAAAGTCAATTCATAGTAGATCTTGGAGCTTACC
TAGAAAAAGAAAGTATATATTATGTTACCACAAATTGGAAGCACACAGCTACACGATTTG
CAATCAAACCCATGGAAGATTAACCTTTTTCCTCTACATCAGTGTGTTAATTCATACAAA
CTTTCTACCTACATTCTTCACTT-CACCATCACAATCACAAACACTCTGTGGTTCAACC-
AATCAAACAAAACTTATCTGAAGTCCCAGATCATCCCAAGTCATTGTTTATCAGATCTAG
TACTCAAATAAGTTAATAAAAAATATACACATGGGGCAAATAATCATTGGAGGAAATCCA
ACTAATCACAATATCTGTTAACATAGACAAGTCCACACGC-CATACAGAATCAACCAATG
GAAAATACATCCATAACAATAGAATTCTCAAGCAAATTCTGGCCTTACTTTACACTAATA
CACATGATCACAACAATAATCTCTTTGCTAATCATAATCTCCATCATGATTGCAATACTA
AACAAACTTTGTGAATATAACGTATTCCATAACAAAACCTTTGAGTTAC--CAAGAGC-T
CGAGTCAACACATAGCATTCCTCAATCCAACAGCTCAAAACAGTAACCTTGCTTTTGAAA
GTGAACACCCCCTACCTCTTTACAACACCTCATTAACATCCCACCATGCAAGCCACTTTC
TATCCTATAAAGTAGTTAATTAAAAATAGTCATAACAATGAACTAAGATATAAGGACTAA
CAATA---CCGTTGGGGCAAATGCAAACATGTCCAAAAACAAGGACCAACGCACCGCTAA
GACATTAGAAAGGACCTGGGACACTCTCAATCATTTATTATTCATATCATCGTGCTTATA
CAAGTTAAATCTTAAATCTGTAGCACAAATCACATTATCCATTTTGGCAATGATAATCTC
AACTTCACTTATAATTGCAGCCATCATATTCATAGCCTCGGCAAACCACAAAGTCACACC
AACAACTGCAATCATACAAGATGCAACAAGCCAGATCAAGAACACAACCCCAACATACCT
CACCCAGAATCCTCAGCTTGGAATCAGTCCCTCTAATCCGTCTGAAATTACATCACAAAC
CACCACCATACTAGCTTCAACAACACCAGGAGTCAAGTCAACCCTGCAATCCACAACAGT
CAAGACCAAAAACACAACAACAACTCAAACACAACCCAGCAAGCCCACCACAAAACAACG
CCAAAACAAACCACCAAGCAAACCCAATAATGATTTTCACTTTGAAGTGTTCAACTTTGT
ACCCTGCAGCATATGCAGCAACAATCCAACCTGCTGGGCTATATGCAAAAGAATACCAAA
CAAAAAACCCGGAAAGAAAACCACTACCAAGCCCACAAAAAAACCAACCCTCAAGACAAC
---CAAAAAAGATCCCAAACCTCAAACCACAAAACCAAAGGAAGCATTCACCACCAAGCC
CACAGAAAAGCCAACTATCAACACCACCAAAACAAACATCGGAACTACACAGCTCGCCTC
CAACACCACAGGAAATCTAGAATACACAAGTCAAAAGGAAACCCTCCACTCAACCTCCTC
CGAAGGCAATCCAAGCCCTTCACAAGTCTATACAACATCTGAGTACCCATCACAACCTCC
ATCTCCATCCAACACAACAAACAAGTAGTCATTAAAAA-GCG---TATTATTGCAAGAAG
CCATGACCAAATCAAACAGAATCAAAATCAACTCTGGGGCAAATAACAATGGAGTTGCCA
ATCCTCAAAATAAATGCAATCACCACAATCCTTGCTGCAATCACACTCTGTTTCGCTTCC
AGTCAAAACATCACTGAAGAATTTTATCAATCAACATGCAGTGCAGTTAGCAAAGGTTAT
CTTAGTGCTCTAAGAACTGGTTGGTATACTAGTGTTATAACTATAGAATTAAGCAATATC
AAGGAAAATAAGTGTAATGGAACAGACGCTAAGGTAAAATTGATAAAACAAGAATTAGAT
AAATATAAAAATGCTGTAACAGAATTGCAGTTGCTCATGCAAAGCACACCAGCAGCCAAC
AATCGAGCCAGAAGAGAACTGCCAAGATTTATGAATTATACACTCAACAATACCAAAAAT
ACCAATGTAACAGTAAGCAAGAAAAGGAAAAGAAGATTTCTTGGCTTTTTGTTAGGTGTT
GGATCTGCAATCGCCAGTGGCATTGCTGTATCCAAGGTCCTGCACCTAGAAGGGGAAGTG
AACAAAATCAAAAGTGCTCTGCTATCCACAAACAAGGCTGTAGTCAGCTTATCAAATGGA
GTTAGTGTCTTAACTAGCAAAGTGTTAGACCTCAAAAACTATATAGATAAACAGTTGTTA
CCCATTGTGAACAAGCAAAGCTGCAGCATATCAAACATTGAAACTGTGATAGAATTCCAA
CAAAAGAACAACAGACTACTAGAGATTACCAGGGAATTTAGTGTTAATGCAGGTGTAACT
ACACCTGTAAGCACTTATATGTTAACAAATAGTGAATTATTATCATTAATCAATGATATG
CCTATAACAAATGATCAGAAAAAGTTAATGTCCAACAATGTTCAAATAGTTAGACAGCAA
AGTTACTCTATCATGTCCATAATAAAGGAGGAAGTCTTAGCATATGTAGTACAATTACCA
CTATATGGTGTAATAGATACACCTTGTTGGAAACTACACACATCCCCTCTATGCACAACC
AACACAAAGGAAGGGTCCAACATCTGTTTAACAAGAACCGACAGAGGATGGTACTGTGAC
AATGCAGGATCAGTGTCTTTCTTCCCACAAGCTGAAACATGCAAAGTTCAATCAAATCGA
GTATTTTGTGACACAATGAACAGTTTAACATTACCAAGTGAAGTAAATCTCTGCAACGTT
GACATATTCAACCCTAAATATGATTGCAAAATTATGACTTCAAAAACAGATGTAAGCAGC
TCCGTTATCACATCTCTAGGAGCCATTGTGTCATGCTATGGCAAAACTAAATGTACAGCA
TCCAATAAAAATCGTGGAATCATAAAGACATTTTCTAACGGGTGTGATTATGTATCAAAT
AAGGGGGTGGACACTGTGTCTGTAGGTAATACATTATATTATGTAAATAAGCAAGAAGGA
AAAAGTCTCTATGTAAAAGGTGAACCAATAATAAATTTCTATGACCCATTAGTGTTCCCT
TCTGATGAATTTGATGCATCAATATCTCAAGTCAATGAGAAGATTAACCAGAGCCTAGCA
TTTATTCGTAAATCCGATGAATTATTACATAATGTAAATGTTGGTAAATCCACCACAAAT
ATCATGATAACTACTATAATTATAGTGATTATAGTAATATTGTTATCATTAATTGCAGTT
GGACTGCTCCTATACTGCAAGGCCAGAAGCACACCAGTCACATTAAGTAAGGATCAACTG
AGTGGTATAAATAATATTGCATTTAGTAACTGAATAAAAATAGCACCTAATCATGTTCTT
ACAATAGTTTACTATCTGACTATAGATAACCCATCCATCATTGGATTTTCTCAAAATTTG
AACTTCAT-GTAACTTTCATCTATAAACCATCTCACTTACACTATTTAAGTAGACTCCTA
TTTTATAGTTATATAAAA-----------CA--ATTGAATACCAGATTAACTTACTATTT
GTAAAAAATGAAAACTGGGGCAAATATGTCACGAAGGAATCCTTGCAAATTTGAAATTCG
AGGTCATTGCTTGAATGGTAAGAGGTGTCATTTTAGTCATAATTATTTTGAATGGCCACC
CCATGCACTGCTTGTAAGACAAAACTTTATGTTAAACAGAATACTTAAGTCTATGGATAA
AAGTATAGATACCTTATCAGAAATAAGTGGAGCTGCTGAGTTGGACAGAACAGAAGAGTA
TGCCCTCGGTGTAGTAGGAGTGCTAGAGAGTTATATAGGATCAATAAATAATATAACTAA
ACAATCAGCATGTGTTGCCATGAGCAAACTCCTCACTGAACTCAACAGTGATGACATCAA
AAAACTAAGGGACACTGAAGAGCCAAACTCACCCAAGATAAGAGTGTACAATACTGTCAT
ATCATATATTGAAAGCAACAGGAAAAACAATAAACAAACTATCCATCTGTTAAAAAGATT
GCCAGCAGACGTATTGAAGAAAACCATCAAAAATACATTGGATATCCACAAGAGCATAAC
TATCAATAACCCAAAGGAATCAACTGTTAGTGATACAGACTACCATGCCAAAAATAATGA
TACTACCTGACAAATATCCTTGTAGTATAAATTCCATATTAATAACAAGTAGTTGTAGAG
TTACCATGTATAATCAAAAGAACACACTATATTTCAATCAAAAAAACCAAAATAACCATA
TATACTCACCGAACCAACCATTCAATGAAATCCATTGGACCTCTCAAGACTTGATTGATG
CAACTCAAAATTTTCTACAACATCTAGGTATTATAGATGATATATACACAATATATATAT
TAGTGTCATAACACTCAATCCTAATACTTACCACATAATCAAATTATTAACACAACCAAT
TCAAGCTACGGGACAAAATGGATCCCATTATTAATGGAAATTCTGCCAATGTTTATCTAA
CCGATAGTTATTTAAAAGGTGTTATTTCTTTCTCAGAATGTAATGCTTTAGGAAGTTACA
TATTTAATGGTCCTTATCTCAAAAATGATTATACCAGCTTAATTAGTAGACAAAATCCAT
TAATAGAACATATAAACCTAAAGAAACTAAATATAACACAGTCTTTAATATCTAAGTATC
ATAAAGGTGAAATAAAAATAGAAGAACCTACTTATTTCCAGTCATTACTTATGACATACA
AGAGTATGACCTCATCAGAACAGATTACTACCACTAATTTACTTAAAAAGATAATAAGAA
GAGCTATAGAAATTAGTGATGTCAAAGTCTATGCTATATTGAATAAACTAGGGCTTAAAG
AAAAAGACAAGATTAAATTCAACAGTGGACAAGATGAAGACAACTCAGTTATTACAACCA
TAATCAAAGATGATATACTTTTAGCTGTTAAGGATAATCAATCTCACCTTAAAGCAGACA
AAAATCACTCTACAAAACAAAAAGATACAATCAAAACAACACTATTGAAGAAATTAATGT
GTTCGATGCAACATCCACCATCATGGTTAATACATTGGTTTAATTTATACACAAAATTAA
ACAACATATTAACACAGTATCGATCTAGTGAGGTAAAAAACCATGGTTTTATATTGATAG
ATAATCATACTCTCAATGGATTCCAATTTATTTTGAGTCAATATGGTTGTATAGTTTATC
ATAAGGAACTCAAAAGAATTACTGTGACAACCTATAATCAATTCTTGACATGGAAAGATA
TTAGCCTTAGTAGATTAAATGTTTGTTTGATTACATGGATTAGTAACTGTTTGAACACAT
TAAATAAAAGCTTAGGCTTAAGATGTGGTTTCAATAATGTTATCTTGACACAACTATTCC
TTTATGGAGATTGTATACTAAAACTATTTCACAATGAGGGGTTCTACATAATAAAAGAGG
TAGAGGGATTTATTATGTCTCTAATTTTAAATATAACAGAAGAAGATCAATTCAGAAAAC
GGTTTTATAATAGTATGCTCAACAACATCACAGATGCTGCTAATAAAGCTCAGAAAAATC
TGCTATCAAGAGTATGTCATACATTATTAGATAAGACAGTTTCCGATAATATAATAAATG
GAAGATGGATAATTCTATTAAGTAAGTTCCTTAAATTAATTAAGCTTGCAGGTGACAATA
ACCTTAACAATCTGAGTGAATTATATTTTTTGTTCAGAATATTTGGACACCCAATGGTAG
ATGAAAGACAAGCCATGGATGCTGTTAAAGTTAATTGCAACGAGACCAAATTTTACTTGT
TAAGCAGTTTGAGTATGTTAAGAGGTGCCTTTATATATAGAATTATAAAAGGGTTTGTAA
ACAATTACAACAGATGGCCTACTTTAAGGAATGCTATTGTTTTACCCTTAAGATGGTTAA
CTTACTATAAACTAAACACTTATCCTTCCTTGTTGGAACTTACAGAAAGAGATTTGATTG
TTTTATCAGGACTACGTTTCTATCGTGAGTTTCGGTTGCCTAAAAAAGTGGATCTTGAAA
TGATCATAAATGATAAGGCCATATCACCTCCTAAAAATTTGATATGGACTAGTTTCCCTA
GAAATTATATGCCGTCACACATACAAAATTATATAGAACATGAAAAATTAAAATTTTCCG
AGAGTGATAAATCAAGAAGAGTATTAGAGTACTATTTAAGAGATAACAAATTCAATGAAT
GTGATTTATATAACTGTGTAGTTAATCAAAGCTATCTTAACAACCCTAATCATGTGGTAT
CATTGACTGGCAAAGAAAGAGAACTCAGTGTAGGTAGAATGTTTGCAATGCAACCAGGAA
TGTTCAGACAAGTTCAAATATTAGCAGAGAAAATGATAGCTGAAAACATTTTACAATTCT
TTCCTGAAAGTCTTACAAGATATGGTGATCTAGAATTACAGAAAATATTAGAATTGAAAG
CGGGAATAAGTAACAAATCAAATCGTTACAATGACAATTACAACAATTACATCAGTAAGT
GCTCTATCATCACAGATCTCAGCAAATTCAATCAAGCATTCCGGTATGAAACATCATGTA
TTTGTAGTGATGTACTGGATGAACTGCATGGTGTACAATCTCTGTTTTCCTGGTTACATT
TAACTATTCCTCATGTCACAATAATATGCACATATAGGCATGCACCCCCCTATATAAGAG
ATCACATTGTAGATCTTAACAATGTAGATGAACAAAGTGGATTATATAGATATCATATGG
GTGGTATCGAAGGGTGGTGTCAAAAACTATGGACCATAGAAGCTATATCACTATTGGATC
TAATATCTCTCAAAGGGAAATTCTCAATTACTGCCTTAATTAATGGAGACAATCAATCAA
TAGATATAAGCAAACCAGTCAGACTCATGGAAGGTCAAACTCATGCTCAAGCAGATTATT
TGCTGGCATTAAATAGTCTTAAATTGCTGTATAAAGAGTATGCAGGCATAGGCCACAAAT
TAAAAGGAACTGAGACTTATATATCAAGAGATATGCAATTTATGAGTAAAACAATTCAAC
ATAACGGTGTATATTACCCAGCTAGTATAAAGAAAGTCCTAAGAGTGGGACCATGGATAA
ACACTATACTTGATGATTTCAAAGTGAGTCTAGAATCTATAGGTAGTTTGACACAAGAAT
TAGAATATAGAGGTGAAAGTCTATTATGCAGTTTAATATTTAGAAATGTATGGTTATACA
ACCAAATTGCTTTACAACTAAAAAATCATGCATTATGTAACAATAAATTATATTTGGACA
TATTAAAGGTTCTAAAACACTTAAAATCCTTTTTTAATCTTGATAATATTGATACAGCAT
TAACATTGTATATGAATTTGCCCATGTTATTCGGTGGTGGTGATCCTAACTTGTTATATC
GAAGTTTCTATAGAAGAACTCCTGATTTCCTCACAGAGGCTATAGTTCACTCTGTGTTTG
TACTTAGTTATTATACAAACCATGATTTAAAAGATAAACTTCAAGATCTGTCAGATGATA
GATTGAATAAGTTCTTAACATGCATAATCACGTTTGACAAAAACCCTAATGCTGAATTCG
TAACATTGATGAGAGATCCTCAAGCTTTAGGATCTGAGAGGCAAGCTAAAATTACTAGCG
AAATCAATAGACTGGCAGTTACTGAGATTTTGAGCACAGCTCCAAACAAAATATTCTCCA
AAAGTGCACAACATTATACCACTACAGAGATAGATCTGAATGATATTATGCAAAATATAG
AACCTACATATCCTCACGGGCTAAGAGTTGTTTATGAAAGTTTACCTTTTTATAAAGCAG
AGAAAATAGTAAATCTTATATCCGGTACAAAATCTATAACTAACATACTGGAAAAGACTT
CTGCCATAGACTTAACAGATATTGATAGAGCCGTTGAGATGATGAGGAAAAACATAACTT
TGCTTATAAGGATATTTCCATTAGATTGTAACAGGGATAAAAGAGAAATATTGAGTATGG
AAAACCTAAGTATTACTGAATTAAGCAAATATGTTAGAGAAAGATCTTGGTCTTTATCCA
ATATAGTTGGTGTTACGTCACCCAGTATCATGTATACAATGGACATCAAATATACAACAA
GCACTATAGCTAGTGGCATAATCATAGAAAAATATAATGTTAACAGTTTAACACGTGGTG
AGAGAGGACCCACTAAACCATGGGTTGGTTCATCTACACAAGAGAAAAAAACAATGCCAG
TTTATAATAGACAAGTTTTAACCAAAAAACAGAGAGATCAAATAGATCTATTAGCAAAAT
TGGATTGGGTGTATGCATCTATAGATAACAAGGATGAATTCATGGAGGAACTTAGCATAG
GAACTCTTGGGTTAACATATGAGAAGGCCAAAAAATTATTTCCACAATATTTAAGTGTTA
ACTATTTGCATCGTCTTACAGTCAGTAGTAGACCATGTGAATTCCCTGCATCAATACCAG
CTTATAGAACTACAAATTATCACTTTGATACTAGCCCTATTAATCGCATATTAACAGAAA
AGTATGGTGATGAAGATATTGATATAGTATTCCAAAACTGTATAAGCTTTGGCCTTAGCT
TAATGTCAGTAGTAGAACAATTTACTAATGTATGTCCTAACAGAATTATTCTCATACCCA
AGCTTAATGAGATACATTTGATGAAACCTCCCATATTCACAGGTGATGTTGATATTCACA
AGTTAAAACAAGTGATACAAAAACAACATATGTTTTTACCAGACAAAATAAGTTTGACTC
AATATGTGGAATTATTCTTAAGTAATAAAACACTCAAATCTGGATCTCATGTTAATTCTA
ATTTAATATTGGCCCATAAGATATCTGACTATTTTCATAATACTTACATTTTAAGTACTA
ATTTGGCTGGACATTGGATTCTGATTATACAACTTATGAAAGATTCTAAGGGTATTTTTG
AAAAAGATTGGGGAGAGGGATATATAACTGATCATATGTTCATTAATTTGAAAGTTTTCT
TCAATGCTTATAAGACTTATCTCTTGTGTTTTCATAAAGGTTACGGCAGAGCAAAGCTAG
AGTGTGATATGAATACTTCAGATCTCCTATGTGTATTGGAATTAATAGACAGTAGTTATT
GGAAGTCTATGTCTAAGGTATTTTTAGAACAAAAAGTTATCAAATACATTCTTAGCCAGG
ATGCAAGTTTACACAGAGTAAAAGGATGTCATAGCTTCAAACTATGGTTTCTTAAACGTC
TTAATGTAGCAGAATTCACAGTTTGCCCTTGGGTTGTTAACATAGATTATCATCCAACAC
ATATGAAAGCAATATTAACTTATATAGATCTTGTTAGAATGGGTTTGATAAATATAGATA
GAATATATATTAAAAATAAACACAAATTCAATGATGAATTTTATACTTCTAATCTCTTTT
ACATTAATTATAACTTCTCAGATAATACTCATCTATTAACTAAACATATAAGGGTTGCTA
ATTCTGAATTAGAAAATAATTATAACAAATTATATCATCCTACACCAGAAACCCTAGAAA
ATATACTAACCAATCCAGTTAAAAGTAATGACAAAAAGACACTTAATGACTATTGTATAG
GTAAAAATGTTGACTCAATAATGTTACCATTTTTATCTAATAAGAGGCTTATTAAATCGT
CTACAATGATTAGAA---CCAATTACAGCAGACAAGATTTGTATAATTTATTTCCTACGG
TTGTGATTGATAAAATTATAGATCATTCAGGTAATACAGCCAAATCTAACCAACTTTACA
CTACTACTTCTCATCAAATATCTTTAGTGCACAATAGCACATCACTCTATTGCATGCTTC
CTTGGCATCATATTAATAGATTCAATTTTGTATTTAGTTCTACAGGTTGTAAAATTAGTA
TAGAGTATATTTTAAAAGACCTTAAAATTAAAGATCCTAATTGCATAGCATTCATAGGTG
AAGGAGCAGGGAATTTATTATTGCGTACTGTAGTGGAACTTCATCCTGATATAAGATATA
TTTACAGAAGTCTGAAAGATTGCAATGATCACAGTTTACCTATTGAATTTTTAAGGTTGT
ACAATGGACATATCAACATTGATTATGGTGAAAATTTGACCATTCCTGCTACAGATGCAA
CCAACAACATTCATTGGTCTTATTTACATATAAAGTTTGCCGAACCTATCAGTCTTTTTG
TCTGTGATGCCGAATTGCCTGCAATAGTCAACTGGAGCAAAATTATAATAGAGTGGAGCA
AGCATGTAAGAAAATGCAAGTACTGTTCCTCGGTTAATAAATGTACGTTAATAGTAAAAT
ATCATGCTCAAGATGATATCGATTTCAAATTAGACAACATAACTATATTAAAAACTTATG
TATGCTTAGGCAGTAAGTTAAAGGGATCTGAAGTTTACTTAGTCCTTACAATAGGTCCTG
CAAATGTATTTCCAGTATTTAATGTAGTACAAAATGCTAAATTGATACTATCAAGAACTA
AAAATTTCATCATGCCTAAGAAAGCTGATAAAGAGTCAATTGATGCAAATATTAAGAGCT
TGATACCCTTCCTTTGTTACCCTATAACAAAAAAGGGAATTAATACTGCATTGTCTAAAC
TTAAGAGTGTTGTTAGTGGAGATATACTATCATATTCTATAGCTGGACGTAATGAAGTTT
TCAGCAATAAACTTATAAATCATAAGCATATGAACATCTTAAAGTGGTTCAACCATGTTT
TAAATTTCAGATCAACAGAACTAAACTATAATCATTTATATATGGTAGAATCTACATATC
CCTATCTAAGTGAATTGTTAAACAGCTTGACAACTAATGAACTTAAAAAACTGATTAAAA
TCACAGGTAGTTTGTTATACAACTTTCATAATGAATAATGAATAAGAA--TCTTATAATA
AAAA-TTCCCATAGCTACACACTAACACTGTATTCAATTATAGTTATTTAAAA-TTAATA
ATTATATAATTTTT--------TAATAACTCTTAGTGAACTAATCCTAAAATTATC-GAT
TTGATCTAGGAGGAATAAATTTAAA-ACCAAACCTAATTGGTTTATATGTATATTAACTA
AACTACGAGATATTAGTTTTTGACACTTTTTTT-CTCGT
>Human respiratory syncytial virus isolate RSV-10, complete genome.
ACGCGAAAAAATGCGTACAACAAACTTGCATAAACCAAAAAAATGGGGCAAATAAGAATT
TGATAAGTACCACTTAAATTTAACTCCCTTGGTTAGAGATGGGCAGCAATTCATTGAGTA
TGATAAAAGTTAGATTACAAAATTTGTTTGACAATGATGAAGTAGCATTGTTAAAAATAA
CATGCTATACTGATAAATTAATACATTTAACTAATGCTTTGGCTAAGGCAGTGATACATA
CAATCAAATTGAATGGCATTGTGTTTGTGCATGTTATTACAAGTAGTGATATTTGCCCTA
ATAATAATATTGTAGTAAAATCCAATTTCACAACAATGCCAGTACTACAAAATGGAGGTT
ATATATGGGAAATGATGGAATTAACACATTGCTCTCAACCTAATGGTCTACTAGATGACA
ATTGTGAAATTAAATTCTCCAAAAAACTAAGTGATTCAACAATGACCAATTATATGAATC
AATTATCTGAATTACTTGGATTTGATCTTAATCCATAAATTATAATTAATATCAACTAGC
AAATCAATGTCACTAACACCATTAGTTAATATAAAACTTAACAGAAGACAAAAATGGGGC
AAATAAATCAATTCAGCCAACCCAACCATGGACACAACCCACAATGATAATACACCACAA
AGACTGATGATCACAGACATGAGACCGTTGTCACTTGAGACCATAATAACATCACTAACC
AGAGACATCATAACACACAAATTTATATACTTGATAAATCATGAATGCATAGTGAGAAAA
CTTGATGAAAGACAGGCCACATTTACATTCCTGGTCAACTATGAAATGAAACTATTACAC
AAAGTAGGAAGCACTAAATATAAAAAATATACTGAATACAACACAAAATATGGCACTTTC
CCTATGCCAATATTCATCAATCATGATGGGTTCTTAGAATGCATTGGCATTAAGCCTACA
AAGCATACTCCCATAATATACAAGTATGATCTCAATCCATAAATTTCAACACAAT--ATT
CACACAATCTAAAACAACAACTCTATGCATAACTATACTCCATAGTCCAGATGGAGCCTG
AAAATTATAGTAATTTAAAA-TTAAGGAGAGAT---ATAAGATAGAAGATGGGGCAAATA
CAAAGATGGCTCTTAGCAAAGTCAAGTTGAATGATACACTCAACAAAGATCAACTTCTGT
CATCCAGCAAATACACCATCCAACGGAGCACAGGAGATAGTATTGATACTCCTAATTATG
ATGTGCAGAAACACATCAATAAGTTATGTGGCATGTTATTAATCACAGAAGATGCTAATC
ATAAATTCACTGGGTTAATAGGTATGTTATATGCGATGTCTAGGTTAGGAAGAGAAGACA
CCATAAAAATACTCAGAGATGCGGGATATCATGTAAAAGCAAATGGAGTAGATGTAACAA
CACATCGTCAAGACATTAATGGAAAAGAAATGAAATTTGAAGTGTTAACATTGGCAAGCT
TAACAACTGAAATTCAAATCAACATTGAGATAGAATCTAGAAAATCCTACAAAAAAATGC
TAAAAGAAATGGGAGAGGTGGCTCCAGAATACAGGCATGACTCTCCTGATTGTGGGATGA
TAATATTATGTATAGCGGCATTAGTAATAACCAAATTAGCAGCAGGGGATAGATCTGGTC
TTACAGCTGTGATTAGGAGAGCTAACAATGTCCTAAAAAATGAAATGAAACGTTATAAAG
GCTTACTACCCAAGGATATAGCCAACAGCTTCTATGAAGTGTTTGAAAAATATCCTCACT
TTATAGATGTTTTTGTTCATTTTGGTATAGCACAATCTTCTACCAGAGGTGGCAGCAGAG
TTGAAGGGATTTTTGCAGGATTGTTTATGAATGCCTATGGTGCAGGGCAAGTGATGTTAC
GGTGGGGGGTCTTAGCAAAATCCGTCAAAAATATTATGTTAGGACATGCTAGTGTGCAAG
CAGAAATGGAACAAGTTGTGGAGGTGTATGAATATGCCCAAAAATTAGGTGGAGAAGCAG
GATTCTACCATATATTGAACAACCCAAAAGCATCATTATTATCCTTGACTCAATTTCCTC
ACTTCTCTAGTGTAGTATTAGGCAATGCTGCTGGCCTAGGCATAATGGGAGAATACAGAG
GTACACCAAGGAATCAAGATTTATATGATGCTGCAAAAGCATATGCTGAACAACTCAAAG
AAAATGGTGTGATTAACTACAGTGTATTAGACTTGACAGCAGAAGAACTAGAGGCTATCA
AACATCAGCTTAATCCAAAAGATAATGATGTAGAGCTTTGAGTTAATAAAAA-A----AG
GGGCAAATAAATCATCATGGAAAAGTTTGCTCCCGAATTCCATGGAGAAGATGCAAACAA
CAGGGCTACTAAATTCCTAGAATCAATAAAGGGCAAATTCACATCACCTAAAGATCCCAA
GAAAAAAGATAGTATCATATCTGTCAACTCAATAGATATAGAAGTAACCAAAGAAAGCCC
TATAACATCAAATTCAACCATTATAAACCCAACAAATGAGACAGATGATACTGTAGGGAA
CAAGCCCAATTACCAAAGAAAGCCTCTAGTAAGTTTCAAAGAAGACCCTACACCAAGTGA
TAATCCCTTTTCTAAACTATACAAAGAAACCATAGAAACATTTGATAACAATGAAGAAGA
ATCCAGCTATTCATATGAAGAAATAAATGATCAGACAAATGATAATATAACAGCAAGATT
AGATAGGATTGATGAAAAATTAAGTGAAATACTAGGAATGCTTCACACGTTAGTAGTAGC
GAGTGCAGGACCTACATCTGCTCGAGATGGTATAAGAGATGCCATGGTTGGTTTAAGAGA
AGAAATGATAGAAAAAATCAGAACTGAAGCATTAATGACCAATGACAGATTAGAAGCTAT
GGCAAGACTCAGGAATGAGGAAAGTGAAAAGATGGCAAAAGACACATCAGATGAAGTGTC
TCTCAATCCAACATCAGAGAAATTGAACAACCTGTTGGAAGGGAATGATAGTGACAATGA
TCTATCACTTGAAGATTTCTGATCAGTTACCAATCTGCACATCAACACACAATACCAACA
GAAGACCAACAAACTAACCAACTCACTCATCCAACCAAACATCCATCCGCCAATCAGCCA
AACAGCCAA-AAAACAACCAGCCAATCCAAAACTAACCTCCCGG-AAAAAATCTATAATA
TAGTTACAAAAAAAGGAAAGGGTGGGGCAAATATGGAAACATACGTGAACAAGCTTCACG
AAGGCTCCACATACACAGCTGCTGTTCAATACAATGTCTTAGAAAAAGACGATGACCCTG
CATCACTTACAATATGGGTGCCCATGTTCCAATCATCTATGCCAGCAGATTTACTTATAA
AAGAACTAGCTAATGTCAACATACTAGTGAAACAAATATCCACACCCAAGGGACCTTCAC
TAAGAGTCATGATAAACTCAAGAAGTGCAGTGCTAGCACAAATGCCCAGCAAATTTACCA
TATGCGCTAATGTGTCCTTGGATGAAAGAAGCAAACTAGCATATGATGTAACCACACCCT
GTGAAATCAAGGCATGTAGTCTAACATGCCTAAAATCAAAAAATATGTTGACTACAGTTA
AAGATCTCACTATGAAGACACTCAACCCTACACATGATATTATTGCTTTATGTGAATTTG
AAAACATAGTAACATCAAAAAAAGTCATAATACCAACATACCTAAGATCCATCAGTGTCA
GAAATAAAGATCTGAACACACTTGAAAATATAACAACCACTGAATTCAAAAATGCTATCA
CAAATGCAAAAATCATCCCTTACTCAGGATTACTATTAGTCATCACAGTGACTGACAACA
AAGGAGCATTCAAATACATAAAGCCACAAAGTCAATTCATAGTAGATCTTGGAGCTTACC
TAGAAAAAGAAAGTATATATTATGTTACCACAAATTGGAAGCACACAGCTACACGATTTG
CAATCAAACCCATGGAAGATTAACCTTTTTCCTCTACATCAGTGTGTTAATTCATACAAA
CTTTCTACCTACATTCTTCACTT-CACCATCACAATCACAAACACTCTGTGGTTCAACC-
AATCAAACAAAACTTATCTGAAGTCCCAGATCATCCCAAGTCATTGTTTATCAGATCTAG
TACTCAAATAAGTTAATAAAAAATATACACATGGGGCAAATAATCATTGGAGGAAATCCA
ACTAATCACAATATCTGTTAACATAGACAAGTCCACACAC-CATACAGAATCAACCAATG
GAAAATACATCCATAACAATAGAATTCTCAAGCAAATTCTGGCCTTACTTTACACTAATA
CACATGATCACAACAATAATCTCTTTGCTAATCATAATCTCCATCATGATTGCAATACTA
AACAAACTTTGTGAATATAACGTATTCCATAACAAAACCTTTGAGTTAC--CAAGAGC-T
CGAGTCAACACATAGCATTCATCAATCCAACAGCCCAAAACAGTAACCTTGCATTTAAAA
ATGAACAACCCCTACCTCTTTACAACACCTCATTAACATCCCACCATGCAAACCACTATC
CATACTATAAAGTAGTTAATTAAAAATAGTCATAACAATGAACTAGGATATCAAGACTAA
CAATA---ACATTGGGGCAAATGCAAACATGTCCAAAAACAAGGACCAACGCACCGCTAA
GACATTAGAAAGGACCTGGGACACTCTCAATCATTTATTATTCATATCATCGTGCTTATA
TAAGTTAAATCTTAAATCTGTAGCACAAATCACATTATCCATTCTGGCAATGATAATCTC
AACTTCACTTATAATTGCAGCCATCATATTCATAGCCTCGGCAAACCACAAAGTCACACC
AACAACTGCAATCATACAAGATGCAACAAGCCAGATCAAGAACACAACCCCAACATACCT
CACCCAGAATCCTCAGCTTGGAATCAGTCCCTCTAATCCGTCTGAAATTACATCACAAAT
CACCACCATACTAGCTTCAACAACACCAGGAGTCAAGTCAACCCTGCAATCCACAACAGT
CAAGACCAAAAACACAACAACAACTCAAACACAACCCAGCAAGCCCACCACAAAACAACG
CCAAAACAAACCACCAAGCAAACCCAATAATGATTTTCACTTTGAAGTGTTCAACTTTGT
ACCCTGCAGCATATGCAGCAACAATCCAACCTGCTGGGCTATCTGCAAAAGAATACCAAA
CAAAAAACCAGGAAAGAAAACCACTACCAAGCCCACAAAAAAACCAACCCTCAAGACAAC
---CAAAAAAGATCCCAAACCTCAAACCACTAAATCAAAGGAAGTACCCACCACCAAGCC
CACAGAAGAGCCAACCATCAACACCACCAAAACAAACATCATAACTACACTACTCACCTC
CAACACCACAGGAAATCCAGAACTCACAAGTCAAAAGGAAACCTTCCACTCAACTTCCTC
CGAAGGCAACACAAGCCCTTCACAAATCTATACAACATCCGAGTACCTATCACAACCTCC
ATCTCCATCCAACATAACAGACCAGTAGTCATTAAAAA-GCG---TATTATTG-AAAAAA
CCATGACCAAATCAAACAGAATCAAAATAAGCTCTGGGGCAAATAACAATGGAGTTGCCA
ATCCTCAAAACAAATGCAATTACCACAATCTTTGCTGCAGTCACACTCTGTTTCGCTTCC
AGTCAAAACATCACTGAAGAATTTTATCAATCAACATGCAGTGCAGTTAGCAAAGGCTAT
CTTAGTGCTTTAAGAACTGGTTGGTATACTAGTGTTATAACTATAGAATTAAGTAATATC
AAGGAAAATAAGTGTAATGGAACAGACGCTAAGGTAAAATTGATAAAACAAGAATTAGAT
AAATATAAAAATGCTGTAACAGAATTGCAGTTGCTCATGCAAAGCACACCAGCAGCCAAC
AATCGAGCCAGAAGAGAACTACCAAGGTTTATGAATTATACACTCAACAATACCAAAAAT
AACAATGTAACATTAAGCAAGAAAAGGAAAAGAAGATTTCTTGGCTTTTTGTTAGGTGTT
GGATCTGCAATCGCCAGTGGCATTGCTGTATCTAAAGTCCTGCATCTAGAAGGGGAAGTG
AACAAAATCAAAAGTGCTCTACTATCCACAAACAAGGCTGTAGTCAGCTTATCAAATGGA
GTTAGTGTCTTAACTAGCAAAGTGTTAGACCTCAAAAACTATATAGATAAACAGTTGTTA
CCCATTGTGAACAAGCAAAGCTGCAGCATATCAAACATTGAAACTGTGATAGAATTCCAA
CAAAAGAACAACAGACTACTAGAGATTACCAGGGAATTTAGTGTTAATGCAGGTGTAACT
ACACCTGTAAGCACTTATATGTTAACAAATAGTGAATTATTATCATTAATCAATGATATG
CCTATAACAAATGATCAGAAAAAGTTAATGTCCAACAATGTTCAAATAGTTAGACAGCAA
AGTTACTCTATCATGTCCATAATAAAGGAGGAAGTCTTAGCATATGTAGTACAATTACCA
CTATATGGTGTAATAGATACACCTTGTTGGAAACTACACACATCCCCTCTATGCACAACC
AACACAAAGGAAGGGTCCAACATCTGTTTAACAAGAACCGACAGAGGATGGTACTGTGAC
AATGCAGGATCAGTGTCTTTCTTCCCACAAGCTGAAACATGCAAAGTTCAATCAAATCGA
GTATTTTGTGACACAATGAACAGTTTAACATTACCAAGTGAAGTAAATCTCTGCAACGTT
GACATATTCAACCCTAAATATGATTGCAAAATTATGACTTCAAAAACAGATGTAAGCAGC
TCCGTTATCACATCTCTAGGAGCCATTGTGTCATGCTATGGCAAAACTAAATGTACAGCA
TCCAATAAAAATCGTGGAATCATAAAGACATTTTCTAACGGGTGTGATTATGTATCAAAT
AAGGGGGTGGACACTGTATCTGTAGGTAATACATTATATTATGTAAATAAGCAAGAAGGA
AAAAGTCTCTATGTAAAAGGTGAACCAATAATAAATTTCTATGACCCATTAGTGTTCCCT
TCTGATGAATTTGATGCATCAATATCTCAAGTCAATGAGAAGATTAACCAGAGCTTAGCA
TTTATTCGTAAATCCGATGAATTATTACATAATGTAAATGTTGGTAAATCCACCACAAAT
ATCATGATAACTACTATAATTATAGTGATTATAGTAATATTGTTATTATTAATTGCAGTT
GGACTGCTCCTATACTGCAAGGCCAGAAGCACACCAGTCACAGTAATAAATGATCAACTG
AGTGGTATAAATAATATTGCATTTAGTAACTGAATAAAAATAGCACCTAATCATGTTCTT
ACAATGGTTTACTATCTGATTATAGATAACCCATCTGTCATTGGATTTTCTTAAAATTTG
AACTTCATAGTAACTTTCATCTATAAACCATCTCACTTACACTATTTAAGTAGACTCCTA
TTTTATAGTTATATAAAA-----------CA--ATTGAATGCCAGATTAACTTACTATTT
GTAAAAA-TGAAAACTGGGGCAAATATGTCACGAAGGAATCCTTGCAAATTTGAAATTCG
AGGTCATTGCTTGAATGGTAAGAGGTGTCATTTTAGTCATAATTATTTTGAATGGCCACC
CCATGCACTGCTTGTAAGACAAAACTTTATGTTAAACAGAATACTTAAGTCTATGGATAA
AAGTATAGATACCTTATCAGAAATAAGTGGAGCTGCTGAGTTGGACAGAACAGAAGAGTA
TGCCCTCGGTGTAGTAGGAGTGCTAGAGAGTTATATAGGATCAATAAATAATATAACTAA
ACAATCAGCATGTGTTGCCATGAGCAAACTCCTCACTGAACTCAACAGTGATGACATCAA
AAAGCTAAGGGACACTGAAGAGCCAAACTCACCCAAGATAAGAGTGTACAATACTGTCAT
ATCATATATTGAAAGCAACAGGAAAAACAATAAACAAACTATCCATCTGTTAAAAAGATT
GCCAGCAGACGTATTGAAGAAAACCATGAAAAACACATTGGATATCCATAAGAGCATAAC
TATCAATAACCCAAAGGAATCAACTGTTAGTGATACAAACTACCATGCCAAAAATAATGA
TACTACCTGACAAATATCCTTGTAGTATAAATTCCATATTAATAACAAGTAGTTGTAGAG
TTACCATGTATAATCAAAAGAACACACTATATTTCAATCAAAATAACCAAAATAACCATA
TATACTCACCGAATCAACCATTCAATGAAATCCATTGGACCTCTCAAGACTTGATTGATG
CAACTCAAAATTTTCTACAACATCTAGGTATTATAGATGATATATACACAATATATATAT
TAGTGTCATAACACTCAATCCTAACACTTACCACATCATCAAATTATCAACTCAACCAAT
TCAAGCTATCGGACAAAATGGATCCCATTATTAATGGAAATTCTGCCAATGTTTATCTAA
CCGATAGTTATTTAAAAGGTGTTATTTCTTTCTCAGAATGTAATGCTTTAGGAAGTTACA
TATTCAATGGTCCTTATCTCAAAAATGATTATACCAACTTAATTAGTAGACAAAATCCAT
TAATAGAACATATAAATCTAAAGAAACTAAATATAACACAGTCTTTAATATCTAAGTATC
ATAAAGGTGAAATAAAAATAGAAGAACCTACTTATTTTCAGTCATTACTTATGACATACA
AGAGTATGACCTCGTCAGAACAGATTACTACCACTAATTTACTTAAAAAGATAATAAGAA
GAGCTATAGAAATTAGTGATGTCAAAGTCTATGCTATATTGAATAAACTAGGGCTTAAAG
AAAAAGACAAGATTAAATTCAACAATGGACAAGATGAATACAACTCAGTTATTACAACCA
TAATCAAAGATGATATACTTTTAGCTGTTAAGGATAATCAATCTCACCTTAAAGCAGACA
AAAATCACTCTACAAAACAAAAAGATACAATCAAAACAACACTATTGAAGAAATTAATGT
GTTCGATGCAACATCCTCCATCATGGTTAATACATTGGTTTAATTTATACACAAAATTAA
ACAACATATTAACACAGTATCGATCAAATGAGGTAAAAAACCATGGTTTTATATTGATAG
ATAATCATACTCTCAATGGATTCCAATTTATTTTGAGTCAATATGGTTGTATAGTTTATC
ATAAGGAACTCAAAAGAATTACTGTGACAACCTATAATCAATTCTTGACATGGAAAGATA
TTAGCCTTAGTAGATTAAATGTTTGTTTAATTACATGGATTAGTAACTGTTTGAACACAT
TAAATAAAAGCTTAGGCTTAAGATGTGGATTCAATAATGTTATCTTGACACAACTATTCC
TTTATGGAGATTGTATACTAAAGCTATTTCACAATGAGGGGTTCTACATAATAAAAGAGG
TAGAGGGATTTATTATGTCTCTAATTTTAAATATAACAGAAGAAGATCAATTCAGAAAAC
GGTTTTATAATAGTATGCTCAACAACATCACAGATGCTGCTAATAAAGCTCAGAAAAATC
TGCTATCAAGAGTATGTCATACATTATTAGATAAGACAGTGTCCGATAATATAATAAATG
GCAGATGGATAATTCTATTAAGTAAGTTCCTTAAATTAATTAAGCTTGCAGGTGACAATA
ACCTTAACAATCTGAGTGAATTATATTTTTTGTTCAGAATATTTGGACACCCAATGGTAG
ATGAAAGACAAGCCATGGATGCTGTTAAAATTAATTGCAATGAGACCAAATTTTACTTGT
TAAGCAGTCTGAGTATGTTAAGAGGTGCCTTTATATATAGAATTATAAAAGGGTTTGTAA
ATAATTACAACAGATGGCCTACTTTAAGAAATGCTATTGTTTTACCCTTAAGATGGTTAA
CTTACTATAAACTAAACACTTATCCTTCTTTGTTGGAACTTACAGAAAGAGATTTGATTG
TGTTATCAGGACTACGTTTCTATCGTGAGTTTCGGTTGCCTAAAAAAGTGGATCTTGAAA
TGATCATAAATGATAAGGCTATATCACCTCCTAAAAATTTGATATGGACTAGTTTCCCTA
GAAATTATATGCCGTCACACATACAAAATTATATAGAACATGAAAAATTAAAATTTTCCG
AGAGTGATAAATCAAGAAGAGTATTAGAGTACTATTTAAGAGATAACAAATTCAATGAAT
GTGATTTATATAACTGTGTAGTTAATCAAAGCTATCTTAACAACCCTAATCATGTGGTAT
CATTGACTGGCAAAGAAAGAGAACTCAGTGTAGGTAGAATGTTTGCAATGCAACCAGGAA
TGTTCAGACAAGTTCAAATATTAGCAGAGAAAATGATAGCTGAAAACATTTTACAATTCT
TTCCTGAAAGTCTTACAAGATATGGTGATCTAGAATTACAAAAAATATTAGAATTGAAAG
CGGGAATAAGTAACAAATCAAATCGTTACAATGACAATTACAACAATTACATCAGTAAGT
GCTCTATCATCACAGATCTCAGCAAATTCAATCAAGCATTCCGGTATGAAACATCATGTA
TTTGTAGTGATGTACTGGATGAACTGCATGGTGTACAATCTCTGTTTTCCTGGTTACATT
TAACTATTCCTCATGTCACAATAATATGCACATATAGGCATGCACCCCCCTATATAAGAG
ATCACATTGTAGATCTTAACAATGTAGATGAACAAAGTGGATTATATAGATATCATATGG
GTGGTATCGAAGGGTGGTGTCAAAAACTATGGACCATAGAAGCTATATCACTATTGGATC
TAATATCTCTCAAAGGGAAATTCTCAATTACTGCCTTAATTAATGGGGACAATCAATCAA
TAGATATAAGCAAACCAGTCAGACTCATGGAAGGTCAAACTCATGCTCAAGCAGATTATT
TGCTGGCATTAAATAGTCTTAAATTGCTGTATAAAGAGTATGCAGGCATAGGCCACAAAT
TAAAAGGAACTGAGACTTATATATCAAGAGATATGCAATTTATGAGTAAAACAATTCAAC
ATAACGGTGTATATTACCCAGCTAGTATAAAGAAAGTCCTAAGAGTGGGACCGTGGATAA
ACACTATACTTGATGATTTCAAAGTGAGTCTAGAATCTATAGGTAGTTTGACACAAGAAT
TAGAATATAGAGGTGAAAGTCTATTATGCAGTTTAATATTTAGAAATGTATGGTTATATA
ATCAAATTGCTTTACAACTAAAAAATCATGCATTATGTAACAATAAATTATATTTGGACA
TATTAAAGGTTCTAAAACACTTAAAATCCTTTTTTAATCTTGATAATATTGATACAGCAT
TAACATTGTATATGAATTTGCCCATGTTATTCGGTGGTGGTGATCCTAACTTGTTATATC
GAAGTTTCTATAGAAGAACTCCTGATTTCCTCACAGAGGCTATAGTTCACTCTGTGTTTG
TACTTAGTTATTATACAAACCATGATTTAAAAGATAAACTTCAAGATCTGTCAGATGATA
GATTGAATAAGTTCTTAACATGCATAATCACGTTTGACAAAAACCCTAATGCTGAATTCG
TAACATTGATGAGAGATCCTCAAGCTTTAGGATCTGAGAGGCAAGCTAAAATTACTAGCG
AAATCAATAGACTGGCAGTTACTGAGATTTTGAGCACAGCTCCAAACAAAATATTCTCCA
AAAGTGCACAACATTATACCACTACAGAGATAGATCTGAATGATATTATGCAAAATATAG
AACCTACATATCCTCACGGGCTAAGAGTTGTTTATGAAAGTTTACCTTTTTATAAAGCAG
AGAAAATAGTAAATCTTATATCCGGTACAAAATCTATAACTAACATACTGGAAAAGACTT
CTGCCATAGACTTAACAGATATTGATAGAGCCGTTGAGATGATGAGGAAAAACATAACTT
TGCTTATAAGGATATTTCCATTAGATTGTAACAGGGATAAAAGAGAAATATTGAGTATGG
AAAACCTAAGTATTACTGAATTAAGCAAATATGTTAGAGAAAGATCTTGGTCTTTATCCA
ATATAGTTGGTGTTACGTCACCCAGTATCATGTATACAATGGACATCAAATATACAACAA
GCACTATAGCTAGTGGCATAATCATAGAAAAATATAATGTTAACAGTTTAACACGTGGTG
AGAGAGGACCCACTAAACCATGGGTTGGTTCATCTACACAAGAGAAAAAAACAATGCCAG
TTTATAATAGACAAGTTTTAACCAAAAAACAGAGAGATCAAATAGATCTATTAGCAAAAT
TGGATTGGGTGTATGCATCTATAGATAACAAGGATGAATTCATGGAGGAACTTAGCATAG
GAACTCTTGGGTTAACATATGAGAAGGCCAAAAAATTATTTCCACAATATTTAAGTGTTA
ACTATTTGCATCGTCTTACAGTCAGTAGTAGACCATGTGAATTCCCTGCATCAATACCAG
CTTATAGAACTACAAATTATCACTTTGATACTAGCCCTATTAATCGCATATTAACAGAAA
AGTATGGTGATGAAGATATTGATATAGTATTCCAAAACTGTATAAGCTTTGGCCTTAGCT
TAATGTCAGTAGTAGAACAATTTACTAATGTATGTCCTAACAGAATTATTCTCATACCCA
AGCTTAATGAGATACATTTGATGAAACCTCCCATATTCACAGGTGATGTTGATATTCACA
AGTTAAAACAAGTAATACAAAAACAACATATGTTTTTACCAGACAAAATAAGTTTGACTC
AATATGTGGAATTATTCTTAAGTAATAAAACACTCAAATCTGGATCTCATGTTAATTCTA
ATTTAATATTGGCCCATAAGATATCTGACTATTTTCATAATACTTACATTTTAAGTACTA
ATTTGGCTGGACATTGGATTCTGATTATACAACTTATGAAAGATTCTAAGGGTATTTTTG
AAAAAGATTGGGGAGAGGGATATATAACTGATCATATGTTCATTAATTTGAAAGTTTTCT
TCAATGCTTATAAGACTTATCTCTTGTGTTTTCATAAAGGTTACGGCAGAGCAAAGCTAG
AGTGTGATATGAATACTTCAGATCTCCTATGTGTATTGGAATTAATAGACAGTAGTTATT
GGAAGTCTATGTCTAAGGTATTTTTAGAACAAAAAGTTATCAAATACATTCTTAGCCAGG
ATGCAAGTTTACACAGAGTAAAAGGATGTCATAGCTTCAAACTATGGTTTCTTAAACGTC
TTAATGTAGCAGAATTCACAGTTTGCCCTTGGGTTGTTAACATAGATTATCATCCAACAC
ATATGAAAGCAATATTAACTTATATAGATCTTGTTGGAATGGGTTTGATAAATATAGATA
GAATATATATTAAAAATAAACACAAATTCAATGATGAATTTTATACTTCTAATCTCTTTT
ACATTAATTATAACTTCTCAGATAATACTCATCTATTAACTAAACATATAAGGGTTGCTA
ATTCTGAATTAGAAAATAATTATAACAAATTATATCATCCTACACCAGAAACCCTAGAAA
ATATACTAACCAATCCAGTTAAAAGTAATGACAAAAAGACACTTAATGACTATTGTATAG
GTAAAAATGTTGACTCAATAATGTTACCATTTTTATCTAATAAGAGGCTTATTAAATCGT
CTACAATGATTAGAA---CCAATTACAGCAGACAAGATTTGTATAATTTATTTCCTACGG
TTGTGATTGATAAAATTATAGATCATTCAGGTAATACAGCCAAATCTAACCAACTTTACA
CTACTACTTCTCATCAAATATCTTTAGTGCACAATAGCACATCACTCTATTGCATGCTTC
CTTGGCATCATATTAATAGATTCAATTTTGTATTTAGTTCTACAGGTTGTAAAATTAGTA
TAGAGTATATTTTAAAAGACCTTAAAATTAAAGATCCTAATTGCATAGCATTCATAGGTG
AAGGAGCAGGGAATTTATTATTGCGTACAGTAGTGGAACTTCATCCTGATATAAGATATA
TTTACAGAAGTCTGAAAGATTGCAATGATCACAGTTTACCTATTGAATTTTTAAGGTTGT
ACAATGGACATATCAACATTGATTATGGTGAAAATTTGACCATTCCTGCTACAGATGCAA
CCAACAACATTCATTGGTCTTATTTACATATAAAGTTTGCTGAACCTATCAGTCTTTTTG
TCTGTGATGCCGAATTGCCTGCAATAGTCAACTGGAGCAAAATTATAATAGAGTGGAGCA
AGCATGTAAGAAAATGCAAGTACTGTTCCTCTGTTAATAAATGTACGTTAATAGTAAAAT
ATCATGCTCAAGATGATATCGATTTCAAATTAGACAACATAACTATATTAAAAACTTATG
TATGCTTAGGCAGTAAGTTAAAGGGATCTGAAGTTTACTTAGTCCTTACAATAGGTCCTG
CAAATGTATTTCCAGTATTTAATGTAGTACAAAATGCTAAATTGATACTATCAAGAACTA
AAAATTTCATCATGCCTAAGAAAGCTGATAAAGAGTCTATTGATGCAAATATTAAGAGCT
TGATACCCTTCCTTTGTTACCCTATAACAAAAAAGGGAATTAATACTGCATTGTCTAAAC
TTAAGAGTGTTGTTAGTGGAGATATACTATCATATTCTATAGCTGGACGTAATGAAGTTT
TCAGCAATAAACTTATAAATCATAAGCATATGAACATCTTAAAGTGGTTCAACCATGTTT
TAAATTTCAGATCAACAGAACTAAACTATAATCATTTATATATGGTAGAATCTACATATC
CCTATCTAAGTGAATTGTTAAACAGCTTGACAACTAATGAACTTAAAAAACTGATTAAAA
TCACAGGTAGTTTGTTATACAACTTTCATAATGAATAATGAATAAAAAAATCTTATAATA
AAAA-TTCCCATAGCTACACACTAACACTGTATTCAATTATAGTTATTTAAAA-TTAAAA
ATTATATAATTTTT--------TAAAAACTCTTAGGGAACTAATCCTAAAATTATC-GAT
TTGATCTAGGAGGAATAAATTTAAA-ACCAAACCTAATTGGTTTATATGTATATTAACAA
AACTACGAGATATTAGTTTTTGACACTTTTTTT-CTCGT
>Human respiratory syncytial virus isolate RSV-9, complete genome.
ACGCGAAAAAATGCGTACAACAAACTTGCATAAACCAAAAAAATGGGGCAAATAAGAATT
TGATAAGTACCACTTAAATTTAACTCCCTTGGTTAGAGATGGGCAGCAATTCATTGAGTA
TGATAAAAGTTAGATTACAAAATTTGTTTGACAATGATGAAGTAGCATTGTTAAAAATAA
CATGCTATACTGATAAATTAATACATTTAACTAATGCTTTGGCTAAGGCAGTGATACATA
CAATCAAATTGAATGGCATTGTGTTTGTGCATGTTATTACAAGTAGTGATATTTGCCCTA
ATAATAATATTGTAGTAAAATCCAATTTCACAACAATGCCAGTACTACAAAATGGAGGTT
ATATATGGGAAATGATGGAATTAACACATTGCTCTCAACCTAATGGTCTACTAGATGACA
ATTGTGAAATTAAATTCTCCAAAAAACTAAGTGATTCAACAATGACCAATTATATGAATC
AATTATCTGAATTACTTGGATTTGATCTTAATCCATAAATTATAATTAATATCAACTAGC
AAATCAATGTCACTAACACCATTAGTTAATATAAAACTTAACAGAAGACAAAAATGGGGC
AAATAAATCAATTCAGCCAACCCAACCATGGACACAACCCACAATGATAATACACCACAA
AGACTGATGATCACAGACATGAGACCGTTGTCACTTGAGACCATAATAACATCACTAACC
AGAGACATCATAACACACAAATTTATATACTTGATAAATCATGAATGCATAGTGAGAAAA
CTTGATGAAAGACAGGCCACATTTACATTCCTGGTCAACTATGAAATGAAACTATTACAC
AAAGTAGGAAGCACTAAATATAAAAAATATACTGAATACAACACAAAATATGGCACTTTC
CCTATGCCAATATTCATCAATCATGATGGGTTCTTAGAATGCATTGGCATTAAGCCTACA
AAGCATACTCCCATAATATACAAGTATGATCTCAATCCATAAATTTCAACACAAT--ATT
CACACAATCTAAAACAACAACTCTATGCATAACTATACTCCATAGTCCAGATGGAGCCTG
AAAATTATAGTAATTTAAAA-TTAAGGAGAGAT---ATAAGATAGAAGATGGGGCAAATA
CAAAGATGGCTCTTAGCAAAGTCAAGTTGAATGATACACTCAACAAAGATCAACTTCTGT
CATCCAGCAAATACACCATCCAACGGAGCACAGGAGATAGTATTGATACTCCTAATTATG
ATGTGCAGAAACACATCAACAAGTTATGTGGCATGTTATTAATCACAGAAGATGCTAATC
ATAAATTCACTGGGGTAATAGGTATGTTATATGCTATGTCTAGATTAGGAAGAGAAGACA
CCATAAAAATACTCAGAGATGCGGGATATCATGTAAAAGCAAATGGAGTGGATGTAACAA
CACATCGTCAAGACATTAATGGAAAAGAAATGAAATTTGAAGTGTTAACATTGGCAAGCT
TAACAACTGAAATTCAAATCAACATTGAGATAGAATCTAGAAAATCCTACAAAAAAATGC
TAAAAGAAATGGGAGAGGTGGCTCCAGAATACAGGCATGATTCTCCTGATTGTGGAATGA
TAATATTATGTATAGCCGCATTAGTAATAACCAAATTAGCAGCAGGGGATAGATCTGGTC
TTACAGCTGTGATTAGGAGAGCTAATAATGTTCTAAAAAATGAAATGAAACGTTATAAAG
GCTTACTACCAAAGGATATAGCCAACAGCTTCTATGAAGTGTTTGAAAAATATCCTCACT
TTATAGATGTTTTTGTTCATTTTGGTATAGCACAATCTTCTACCAGAGGTGGCAGTAGAG
TTGAAGGGATTTTTGCAGGATTGTTTATGAATGCCTATGGTGCAGGGCAAGTGATGTTAC
GGTGGGGAGTCTTAGCAAAATCAGTTAAAAATATTATGCTAGGACACGCTAGTGTGCAAG
CAGAAATGGAACAAGTTGTGGAAGTTTATGAATATGCCCAAAAATTAGGTGGAGAAGCAG
GATTCTACCATATATTGAACAACCCAAAAGCATCATTATTATCTTTGACTCAATTTCCCC
ACTTCTCCAGTGTAGTATTAGGCAATGCTGCTGGCCTAGGCATAATGGGAGAATACAGAG
GTACACCAAGGAATCAAGATCTATATGATGCTGCAAAGGCATATGCTGAACAACTCAAAG
AAAATGGTGTGATTAACTACAGTGTATTAGACTTGACAGCAGAAGAACTAGAGGCTATCA
AACATCAGCTTAATCCAAAAGATAATGATGTAGAGCTTTGAGTTAACAAAAA-G----TG
GGGCAAATAAATCATCATGGAAAAGTTTGCTCCTGAATTCCATGGAGAAGATGCAAACAA
CAGAGCCACTAAATTCCTAGAATCAATAAAGGGCAAGTTCACATCACCTAAAGATCCCAA
GAAAAAAGATAGTATCATATCTGTCAACTCAATAGATATAGAAGTAACCAAAGAAAGCCC
TATAACTTCAAATTCAACCATTATAAACCCTACAAATGAGACAGATGATACTGCAGGGAA
CAAGCCCAATTATCAAAGAAAACCTCTAGTAAGTTTCAAAGAAGACCCTACGCCAAGTGA
TAATCCCTTTTCAAAACTATACAAAGAAACCATAGAAACATTTGATAACAATGAAGAAGA
ATCCAGCTATTCATATGAAGAAATAAATGATCAGACAAACGATAATATAACAGCAAGATT
AGATAGGATTGATGAAAAATTAAGTGAAATACTAGGAATGCTTCACACACTAGTAGTAGC
AAGTGCAGGACCTACATCTGCTCGGGATGGTATAAGAGATGCCATGGTTGGTTTAAGAGA
AGAAATGATAGAAAAAATCAGAACCGAAGCATTAATGACCAATGATAGACTAGAAGCTAT
GGCAAGACTCAGGAATGAGGAAAGTGAAAAGATGGCAAAAGATACATCAGATGAAGTGTC
TCTCAATCCAACATCAGAGAAATTGAACAACCTGCTGGAAGGAAATGACAGTGACAATGA
TCTATCACTTGAAGATTTCTGATTAGTTACCAATCTGCACATCAACACACAATACCAACA
GAAGACCAACAAACTAACCAACTCACTCATCCAACCAAACATCCATCCGCCAATCAGCCA
AACAGCCAACAAAACAACCAGCCAATCCAAAACTAACCACCCGG-AAAAAATCTATAATA
TAGTTACAAAAAAAGGAAAGGGTGGGGCAAATATGGAAACATACGTGAACAAGCTTCACG
AAGGCTCCACATACACAGCTGCTGTTCAATACAATGTCTTAGAAAAAGACGATGACCCTG
CATCACTTACAATATGGGTGCCCATGTTCCAATCATCTATGCCAGCAGATTTACTTATAA
AAGAACTAGCTAATGTCAACATACTAGTGAAACAAATATCCACACCCAAGGGACCTTCAC
TAAGAGTCATGATAAACTCAAGAAGTGCAGTGCTAGCACAAATGCCCAGCAAATTTACCA
TATGCGCTAATGTGTCCTTGGATGAAAGAAGCAAACTAGCATATGATGTAACCACACCCT
GTGAAATCAAGGCATGTAGTCTAACATGCCTAAAATCAAAAAATATGTTGACTACAGTTA
AAGATCTCACTATGAAGACACTCAACCCTACACATGATATTATTGCTTTATGTGAATTTG
AAAACATAGTAACATCAAAAAAAGTCATAATACCAACATACCTAAGATCCATCAGTGTCA
GAAATAAAGATCTGAACACACTTGAAAATATAACAACCACTGAATTCAAAAATGCTATCA
CAAATGCAAAAATCATCCCTTACTCAGGATTACTATTAGTCATCACAGTGACTGACAACA
AAGGAGCATTCAAATACATAAAGCCACAAAGTCAATTCATAGTAGATCTTGGAGCTTACC
TAGAAAAAGAAAGTATATATTATGTTACCACAAATTGGAAGCACACAGCTACACGATTTG
CAATCAAACCCATGGAAGATTAACCTTTTTCCTCTACATCAGTGTGTTAATTCATACAAA
CTTTCTACCTACATTCTTCACTT-CACCATCACAATCACAAACACTCTGTGGTTCAACC-
AATCAAACAAAACTTATCTGAAGTCCCAGATCATCCCAAGTCATTGTTTATCAGATCTAG
TACTCAAATAAGTTAATAAAAAATATACACATGGGGCAAATAATCATTGGAGGAAATCCA
ACTAATCACAATATCTGTTAACATAGACAAGTCCACACAC-CATACAGAATCAACCAATG
GAAAATACATCCATAACAATAGAATTCTCAAGCAAATTCTGGCCTTACTTTACACTAATA
CACATGATCACAACAATAATCTCTTTGCTAATCATAATCTCCATCATGATTGCAATACTA
AACAAACTTTGTGAATATAACGTATTCCATAACAAAACCTTTGAGTTAC--CAAGAGC-T
CGAGTCAACACATAGCATTCATCAATCCAACAGCCCAAAACAGTAACCTTGCATTTAAAA
ATGAACAACCCCTACCTCTTTACAACACCTCATTAACATCCCACCATGCAAACCACTATC
CATACTATAAAGTAGTTAATTAAAAATAGTCATAACAATGAACTAGGATATCAAGACTAA
CAATA---ACATTGGGGCAAATGCAAACATGTCCAAAAACAAGGACCAACGCACCGCTAA
GACATTAGAAAGGACCTGGGACACTCTCAATCATTTATTATTCATATCATCGTGCTTATA
TAAGTTAAATCTTAAATCTGTAGCACAAATCACATTATCCATTCTGGCAATGATAATCTC
AACTTCACTTATAATTGCAGCCATCATATTCATAGCCTCGGCAAACCACAAAGTCACACC
AACAACTGCAATCATACAAGATGCAACAAGCCAGATCAAGAACACAACCCCAACATACCT
CACCCAGAATCCTCAGCTTGGAATCAGTCCCTCTAATCCGTCTGAAATTACATCACAAAT
CACCACCATACTAGCTTCAACAACACCAGGAGTCAAGTCAACCCTGCAATCCACAACAGT
CAAGACCAAAAACACAACAACAACTCAAACACAACCCAGCAAGCCCACCACAAAACAACG
CCAAAACAAACCACCAAGCAAACCCAATAATGATTTTCACTTTGAAGTGTTCAACTTTGT
ACCCTGCAGCATATGCAGCAACAATCCAACCTGCTGGGCTATCTGCAAAAGAATACCAAA
CAAAAAACCAGGAAAGAAAACCACTACCAAGCCCACAAAAAAACCAACCCTCAAGACAAC
---CAAAAAAGATCCCAAACCTCAAACCACTAAATCAAAGGAAGTACCCACCACCAAGCC
CACAGAAGAGCCAACCATCAACACCACCAAAACAAACATCATAACTACACTACTCACCTC
CAACACCACAGGAAATCCAGAACTCACAAGTCAAGTGGAAACCCTCCATTCAACTTCCTC
CGAAGGCAATACAAGCCCTTCACAAATCTATACAACATCCGAGTACCTATCACAACCTCC
ATCTCCATCCAACATAACAGACCAGTAGTCATTAAAAA-GCA---TATTATTGAAAAAAA
CCATGACCAAATCAAACAGAATCAAAATAAGATCTGGGGCAAATAACAATGGAGTTGCCA
ATCCTCAAAACAAATGCAATTACCACAATCTTTGCTGCAGTCACACTCTGTTTCGCTTCC
AGTCAAAACATCACTGAAGAATTTTATCAATCAACATGCAGTGCAGTTAGCAAAGGCTAT
CTTAGTGCTTTAAGAACTGGTTGGTATACTAGTGTTATAACTATAGAATTAAGTAATATC
AAGGAAAATAAGTGTAATGGAACAGACGCTAAGGTAAAATTGATAAAACAAGAATTAGAT
AAATATAAAAATGCTGTAACAGAATTGCAGTTGCTCATGCAAAGCACACCAGCAGCCAAC
AATCGAGCCAGAAGAGAACTACCAAGGTTTATGAACTATACACTCAACAATACCAAAAAT
AACAATGTAACATTAAGCAAGAAAAGGAAAAGAAGATTTCTTGGCTTTTTGTTAGGTGTT
GGATCTGCAATCGCCAGTGGCATTGCTGTATCTAAAGTCCTGCACCTAGAAGGGGAAGTG
AACAAAATCAAAAGTGCTCTACTATCCACAAACAAGGCTGTAGTCAGCTTATCAAATGGA
GTTAGTGTCTTAACCAGCAAAGTGTTAGACCTCAAAAACTATATAGATAAACAGTTGTTA
CCCATTGTGAACAAGCAAAGCTGCAGCATATCAAACATTGAAACTGTGATAGAATTCCAA
CAAAAGAACAACAGACTACTAGAGATTACCAGGGAATTTAGTGTTAATGCAGGTGTAACT
ACACCTGTAAGCACTTATATGTTAACAAATAGTGAATTATTATCATTAATCAATGATATG
CCTATAACAAATGATCAGAAAAAGTTAATGTCCAACAATGTTCAAATAGTTAGACAGCAA
AGTTACTCTATCATGTCCATAATAAAGGAGGAAGTCTTAGCATATGTAGTACAATTACCA
CTATATGGTGTAATAGATACACCTTGTTGGAAACTACACACATCCCCTCTATGCACAACC
AACACAAAGGAAGGGTCCAACATCTGTTTAACAAGAACCGACAGAGGATGGTACTGTGAC
AATGCAGGATCAGTGTCTTTCTTCCCACAAGCTGAAACATGCAAAGTTCAATCAAATCGA
GTATTTTGTGACACAATGAACAGTTTAACATTACCAAGTGAAGTAAATCTCTGCAACGTT
GACATATTCAACCCTAAATATGATTGCAAAATTATGACTTCAAAAACAGATGTAAGCAGC
TCCGTTATCACATCTCTAGGAGCCATTGTGTCATGCTATGGCAAAACTAAATGTACAGCA
TCCAATAAAAATCGTGGAATCATAAAGACATTTTCTAACGGGTGTGATTATGTATCAAAT
AAGGGGGTGGACACTGTATCTGTAGGTAATACATTATATTATGTAAATAAGCAAGAAGGA
AAAAGTCTCTATGTAAAAGGTGAACCAATAATAAATTTCTATGACCCATTAGTGTTCCCT
TCTGATGAATTTGATGCATCAATATCTCAAGTCAATGAGAAGATTAACCAGAGCTTAGCA
TTTATTCGTAAATCCGATGAATTATTACATAATGTAAATGTTGGTAAATCCACCACAAAT
ATCATGATAACTACTATAATTATAGTGATTATAGTAATATTGTTATTATTAATTGCAGTT
GGGCTGTTCCTATACTGCAAGGCAAGAAGCACACCAGTCACATTAAGCAAGGATCAACTG
AGTGGTATAAATAATATTGCATTTAGCAACTGAATAAAAATAGTACCTAATCATGTTCTT
ACAATGGTTCACTATCTGACCATAGACGACCCATCTATCATTGGATTTTCTTAAAGTCTG
AACTTCATCGCAACTCTCATCTATAAACCATCTCACTTACACTATTTAAGTAGATTCCTA
TTTTATAGTTATATAAAA-----------CT--ACTGAGTACCAGATTAACTCACTATTT
GTAAAAA-TTAGAAATGGGGCAAATATGTCACGAAGGAATCCTTGCAAATTTGAAATTCG
AGGTCATTGCTTGAATGGTAAGAGGTGTCATTTTAGTCACAATTATTTTGAATGGCCACC
CCATGCACTGCTTGTAAGACAAAACTTTATGTTAAACAGAATACTTAAGTCTATGGATAA
AAGCATAGATACTTCATCAGAAATAAGTGGAGCTGCAGAGTTGGACAGAACTGAAGAGTA
TGCCCTCGGTGTAGTTGGAGTGCTAGAGAGTTATATAGGATCAATAAATAATATAACTAA
ACAATCAGCATGTGTTGCCATGAGCAAACTCCTCACTGAACTAAACAGTGATGACATCAA
AAAACTAAGAGACAATGAAGAGCTAAATTCACCTAAGGTAAGAGTGTACAATACTGTCAT
ATCATATATTGAAAGCAACAGGAAAAACAATAAACAAACTATCCATCTGTTAAAAAGATT
GCCAGCAGACGTATTGAAGAAAACCATCAAAAACACATTGGATATCCACAAGAGCATAAC
CATCAACAACCCAAAAGAATCAACTGTTAATGATACAAACGACCATGCCAAAAATAATGA
TACTACCTGACAAATATCCTTGTAGTATAAATTCCATACTAATAACAAGTAGTTGTAGAG
TTACTATGTATAATCAAAAGAACACACTATATTTCAATCAAAACAACCAAAATAACCATA
CATACTCACCAAATCAACCATTCAATGAAATCCATTGGACCTCTCAAGACTTGATTGATG
CAATTCAAAATTTTCTACAACATCTAGGTATTACTGATGATATATATACAATATATATAT
TAGTGTCATAACACTCAATACCAGTGCTTACCACATCATCAAACTATTAACTCAAACAAT
TCAAACCATGGGACAAAATGGATCCCATTATTAATGGAAATTCTGCTAATGTTTATCTAA
CCGATAGTTATTTAAAAGGTGTTATTTCTTTCTCAGAATGTAATGCTTTAGGAAGTTACA
TATTCAATGGTCCTTATCTCAAAAATGATTACACCAACTTAATTAGTAGACAAAATCCAT
TAATAGAACACATAAATCTAAAGAAATTAAATATAACACAGTCTTTAATATCTAAGTATC
ATAAAGGTGAAATAAAAATAGAAGAACCTACTTATTTTCAGTCATTACTTATGACATACA
AGAGTATGACCTCGTCAGAACAGATTACTACCACTAATTTACTTAAAAAGATAATAAGAA
GAGCTATAGAAATTAGTGATGTCAAAGTCTATGCTATATTGAATAAACTGGGGCTTAAAG
AAAAAGACAAGATTAAATCCAACAATGGACAAGATGAAAACAACTCAGTTATTACAACCA
TAATCAAAGATGATATACTTTTAGCTGTTAAGGATAATCAATCTCATCTTAAAGCAGGCA
AAAATCACTCTACAAAACAAAAAGATACTATCAAAACAACACTTTTGAAAAAATTAATGT
GTTCGATGCAACATCCTCCATCATGGTTAATACATTGGTTTAATTTATACACAAAATTAA
ACAACATATTAACACAGTATCGATCAAATGAGGTAAAAAACCATGGTTTTATATTGATAG
ATAATCATACTCTCAATGGATTCCAATTTATTTTGAATCAATATGGTTGTATAGTTTATC
ATAAGGAACTCAAAAGAATTACTGTGACAACCTATAATCAATTCTTGACATGGAAAGATA
TTAGCCTTAGTAGATTAAATGTTTGTTTAATTACATGGATTAGTAACTGTTTGAACACAT
TAAACAAAAGCTTAGGCTTAAGATGTGGATTCAATAATGTTATCTTGACACAACTATTTC
TTTATGGAGATTGTATATTAAAACTATTCCACAATGAAGGGTTCTACATAATAAAAGAGG
TAGAGGGTTTTATTATGTCTCTAATTTTAAACATAACAGAAGAAGATCAATTCAGAAAAC
GGTTTTATAATAGTATGCTCAACAACATCACAGATGCTGCTAATAAAGCTCAGAAAAATC
TGCTATCAAGAGTATGTCATACATTATTAGATAAGACAGTATCCGATAATATAATAAATG
GCAGATGGATAATTCTACTAAGTAAGTTTCTTAAATTAATTAAGCTTGCAGGTGACAATA
ACCTTAACAATCTGAGTGAATTATATTTTTTATTCAGAATATTTGGACACCCAATGGTAG
ATGAAAGACAAGCCATGGATGCTGTTAAAGTTAATTGCAACGAGACCAAATTTTACTTGT
TAAGCAGTTTGAGTATGTTAAGAGGTGCCTTTATATATAGAATTATAAAAGGGTTTGTAA
ATAATTACAACAGATGGCCTACTTTAAGGAATGCTATTGTTTTACCCTTAAGATGGTTAA
CTTACTATAAACTAAACACTTATCCTTCCTTATTGGAACTTACAGAAATAGATTTGATTG
TTTTATCAGGACTACGTTTCTATCGTGAGTTTCGGTTGCCTAAAAAAGTGGATCTTGAAA
TGATGATAAATGATAAGGCTATATCACCTCCTAAAAATTTGATATGGACTAGTTTCCCTA
GAAATTATATGCCGTCACACATACAAAATTATATAGAACATGAAAAATTAAAATTTTCCG
AGAGTGATAAATCAAGAAGAGTATTAGAGTACTATTTAAGAGATAACAAATTCAATGAAT
GTGATTTATATAACTGTGTAGTTAATCAAAGCTATCTTAACAACCCTAATCATGTGGTAT
CATTGACTGGCAAAGAAAGAGAACTCAGTGTAGGTAGAATGTTTGCAATGCAACCAGGAA
TGTTCAGACAAGTTCAAATATTAGCAGAGAAAATGATAGCTGAAAACATTTTACAATTCT
TTCCTGAAAGTCTTACAAGATATGGTGATCTAGAATTACAGAAAATATTAGAATTGAAAG
CGGGAATAAGTAACAAATCAAATCGTTACAATGACAATTACAACAATTACATCAGTAAGT
GCTCTATCATCACAGATCTCAGCAAATTCAATCAAGCATTCCGGTATGAAACATCATGTA
TTTGTAGTGATGTACTGGATGAACTGCATGGTGTACAATCTCTGTTTTCCTGGTTACATT
TAACTATTCCTCATGTCACAATAATATGCACATATAGGCATGCACCCCCCTATATAAGAG
ATCACATTGTAGATCTTAACAATGTAGATGAACAAAGTGGATTATATAGATATCATATGG
GTGGTATCGAAGGGTGGTGTCAAAAACTATGGACCATAGAAGCTATATCACTATTGGATC
TAATATCTCTCAAAGGGAAATTCTCAATTACTGCCTTAATTAATGGAGACAATCAATCAA
TAGATATAAGCAAACCAGTCAGACTCATGGAAGGTCAAACTCATGCTCAAGCAGATTATT
TGCTAGCATTAAATAGTCTTAAATTGCTGTATAAAGAGTATGCAGGCATAGGCCACAAAT
TAAAAGGAACTGAGACTTATATATCACGAGATATGCAATTTATGAGTAAAACAATTCAAC
ATAACGGTGTATATTACCCAGCTAGTATAAAGAAAGTCCTAAGAGTGGGACCATGGATAA
ACACTATACTTGATGATTTCAAAGTGAGTCTAGAATCTATAGGTAGTTTGACACAAGAAT
TAGAATATAGAGGTGAAAGTCTATTATGCAGTTTAATATTTAGAAATGTGTGGTTATATA
ATCAAATTGCTTTACAACTAAAAAATCATGCATTATGTAACAATAAATTATATTTGGACA
TATTAAAGGTTCTGAAACACTTAAAAACCTTTTTTAATCTTGATAATATTGATACAGCAT
TAACATTGTATATGAATTTGCCCATGTTATTTGGTGGTGGTGATCCCAACTTGTTATATC
GAAGTTTCTATAGAAGAACTCCTGATTTCCTCACAGAGGCTATAGTTCACTCTGTGTTCA
TACTTAGTTATTATACAAACCATGATTTAAAGGATAAACTTCAAGATCTGTCAGACGATA
GATTGAATAAGTTCTTAACATGCATAATCACATTTGACAAAAACCCCAATGCTGAATTCG
TAACATTGATGAGAGATCCTCAAGCTTTAGGGTCCGAGAGGCAAGCTAAAATTACTAGCG
AAATCAATAGACTGGCAGTTACTGAGGTTTTGAGCACAGCTCCAAACAAAATATTCTCCA
AAAGTGCACAACACTATACCACTACAGAGATAGATTTAAATGATATTATGCAAAATATAG
AACCTACATATCCTCATGGGCTAAGAGTTGTTTATGAAAGTTTACCCTTTTATAAAGCAG
AGAAAATAGTTAATCTTATATCCGGTACAAAATCTATAACTAACATACTGGAAAAGACTT
CTGCCATAGACTTAACAGATATTGATAGAGCCACTGAGATGATGAGGAAAAACATAACTT
TGCTTATAAGGATATTTCCATTAGATTGTAACAGAGATAAAAGAGAAATATTGAGTATGG
AAAACCTAAGTATTACTGAATTAAGCAAATATGTTAGAGAAAGATCTTGGTCTTTATCCA
ATATAGTTGGTGTTACATCACCCAGTATCATGTATACAATGGACATCAAATATACAACAA
GCACTATAGCTAGTGGCATAATCATAGAGAAATATAATGTCAACAGTTTAACACGTGGTG
AGAGAGGACCCACTAAACCATGGGTTGGTTCATCTACACAAGAGAAAAAAACAATGCCAG
TTTATAATAGACAAGTTTTAACCAAAAAACAGAGAGATCAAATTGATCTATTAGCAAAAT
TAGATTGGGTGTATGCATCTATAGATAACAAGGATGAATTCATGGAAGAACTCAGCATAG
GAACTCTTGGGTTAACATATGAGAAAGCCAAAAAATTATTCCCACAATATTTAAGTGTTA
ACTATTTGCATCGCCTTACAGTCAGTAGTAGACCATGTGAATTCCCTGCATCAATACCAG
CTTATAGAACTACAAATTATCACTTTGATACTAGCCCTATTAATCGCGTATTAACAGAAA
AGTATGGTGATGAAGATATTGATATAGTATTCCAAAACTGTATAAGTTTTGGCCTTAGCT
TAATGTCAGTAGTAGAGCAATTTACCAATGTATGTCCTAACAGAATTATTCTCATACCCA
AGCTTAATGAGATACATTTGATGAAACCTCCCATATTCACAGGTGATGTTGATATTCACA
AGTTAAAACAAGTGATCCAAAAACAGCATATGTTTTTACCAGACAAAATAAGTTTGACTC
AATATGTGGAATTATTCTTAAGTAATAAAACACTCAAATCTGGTTCTCATGTTAATTCTA
ATTTAATATTGGCACATAAGATATCTGACTATTTTCATAATACTTACATTTTAAGTACTA
ATTTAGCTGGACATTGGATTCTGATTATACAACTTATGAAAGATTCTAAAGGTATTTTTG
AAAAAGATTGGGGAGAGGGATATATAACTGATCATATGTTCATTAATTTGAAAGTTTTCT
TCAATGCTTATAAGACCTATCTCTTGTGTTTTCATAAAGGTTATGGCAGAGCAAAGCTGG
AGTGTGATATGAATACTTCAGATCTCCTATGTGTATTGGAATTAATAGACAGTAGTTATT
GGAAGTCTATGTCTAAGGTATTTTTAGAACAAAAAGTTATCAAATACATTCTCAGCCAGG
ATGCAAGTTTACATAGAGTAAAAGGATGTCATAGCTTCAAACTATGGTTTCTTAAACGTC
TTAATGTAGCAGAATTCACAGTTTGCCCTTGGGTTGTTAACATAGATTATCATCCAACAC
ATATGAAAGCAATATTAACTTATATAGATCTTGTTAGAATGGGATTGATAAATATAGATA
GAATGTACATTAAAAATAAACACAAATTCAATGATGAATTTTATACCTCTAATCTCTTTT
ACATTAATTATAACTTCTCAGATAATACTCATTTATTAACTAAACATATAAGGATTGCTA
ATTCTGAATTAGAAAATAATTACAACAAATTATATCATCCTACACCTGAAACTCTAGAAA
ATATACTAACCAATCCGGTTAAATGTGATGACAAAAAGACACTGAATGACTATTGTATAG
GTAAAAATATTGACTCAATAATGTTACCATTGTTATCTAATAAGAAGCTTATTAAATCGT
CTACAATGATTAGAA---CCAATTACAGCAAACAAGATTTGTATAATTTATTTCCTACGG
TTGTGATTGATAAAATTATTGATCATTCAGGTAATACATCCAAATCTAACCAACTTTACA
CTACTACTTCTCATCAAATATCTTTAGTACACAATAGCACATCACTTTATTGCATGCTTC
CTTGGCATCACATTAATAGATTCAATTTTGTGTTTAGTTCTACAGGTTGTAAAATTAGTA
TAGAGTATATTTTAAAAGACCTTAAAATTAAAGATCCTAATTGTATAGCATTCATAGGTG
AAGGAGCAGGGAATTTATTGTTGCGTACAGTAGTGGAACTTCATCCTGATATAAGATATA
TTTACAGAAGTCTGAAAGATTGCAATGATCATAGTTTACCTATTGAGTTTTTAAGGCTAT
ACAATGGACATATCAACATTGATTATGGTGAAAATTTGACCATTCCCGCTACAGATGCAA
CCAACAACATTCATTGGTCTTATTTGCATATAAAGTTTGCTGAACCTATCAGTCTTTTTG
TTTGTGATGCTGAATTGCCTGTAACAGTCAACTGGAGTAAAATTATAATAGAGTGGAGCA
AGCATGTAAGAAAATGCAAGTACTGTTCTTCAGTTAATAAATGTACGTTAATAGTAAAAT
ACCATGCTCAAGATGATATCGATTTCAAATTAGACAACATAACTATATTAAAAACTTATG
TATGTTTAGGAAGTAAGTTAAAGGGGTCTGAAGTTTACTTAGTCCTTACAATAGGTCCTG
CAAATGTGTTTCCAGTATTTAATGTAGTACAAAATGCTAAATTGATACTATCAAGAACCA
AAAATTTCATCATGCCTAAGAAGGCTGATAAAGAGTCTATTGATGCAAATATTAAAAGTT
TGATACCCTTTCTTTGTTACCCTATAACAAAAAAAGGAATTAATACTGCATTATCAAAAC
TAAAGAGTGTTGTTAGTGGAGATATACTATCATATTCTATAGCTGGACGTAATGAAGTTT
TCAGCAATAAACTTATAAATCATAAGCATATGAACATCTTAAAGTGGTTCAACCATGTTT
TAAATTTCAGATCAACAGAACTTAACTATAATCATTTATATATGGTAGAATCCACATATC
CTTATCTAAGTGAATTGTTAAACAGCTTGACAACTAATGAACTTAAAAAACTGATTAAAA
TCACAGGTAGTTTGTTATACAACTTTCATAATGAATAATGAATAAAAA--TCTTATATTA
AAAAATTCCCACAGCTACACACTAACACTGTATTCAATTATAGTTATTTAAAA-TTAAAA
ATTATATAATTTTT---------AATAACTTTTAGTGGGCTAATCCTAAAATTATC-ATT
TTGATCTAGGAGGAATAAATTTAAA-TCCAAATCTAATTGGTTTATATGTATATTAACTA
AACTACGAGATATTAGTTTTTGACACTTTTTTT-CTCGT
>Human respiratory syncytial virus isolate RSV-8, complete genome.
ACGCGAAAAAATGCGTACAACAAACTTGCATAAACCAAAAAAATGGGGCAAATAAGAATT
TGATAAGTACCACTTAAATTTAACTCCCTTGGTTAGAGATGGGCAGCAATTCATTGAGTA
TGATAAAAGTTAGATTACAAAATTTGTTTGACAATGATGAAGTAGCATTGTTAAAAATAA
CATGCTATACTGATAAATTAATACATTTAACTAATGCTTTGGCTAAGGCAGTGATACATA
CAATCAAATTGAATGGCATTGTGTTTGTGCATGTTATTACAAGTAGTGATATTTGCCCTA
ATAATAATATTGTAGTAAAATCCAATTTCACAACAATGCCAGTACTACAAAATGGAGGTT
ATATATGGGAAATGATGGAATTAACACATTGCTCTCAACCTAATGGTCTACTAGATGACA
ATTGTGAAATTAAATTCTCCAAAAAACTAAGTGATTCAACAATGACCAATTATATGAATC
AATTATCTGAATTACTTGGATTTGATCTTAATCCATAAATTATAATTAATATCAACTAGC
AAATCAATGTCACTAACACCATTAGTTAATATAAAACTTAACAGAAGACAAAAATGGGGC
AAATAAATCAATTCAGCCAACCCAACCATGGACACAACCCACAATGATAATACACCACAA
AGACTGATGATCACAGACATGAGACCGTTGTCACTTGAGACCATAATAACATCACTAACC
AGAGACATCATAACACACAAATTTATATACTTGATAAATCATGAATGCATAGTGAGAAAA
CTTGATGAAAGACAGGCCACATTTACATTCCTGGTCAACTATGAAATGAAACTATTACAC
AAAGTAGGAAGCACTAAATATAAAAAATATACTGAATACAACACAAAATATGGCACTTTC
CCTATGCCAATATTCATCAATCATGATGGGTTCTTAGAATGCATTGGCATTAAGCCTACA
AAGCATACTCCCATAATATACAAGTATGATCTCAATCCATAAATTTCAACACAAT--ATT
CACACAATCTAAAACAACAACTCTATGCATAACTATACTCCATAGTCCAGATGGAGCCTG
AAAATTATAGTAATTTAAAA-TTAAGGAGAGAT---ATAAGATAGAAGATGGGGCAAATA
CAAAGATGGCTCTTAGCAAAGTCAAGTTGAATGATACACTCAACAAAGATCAACTTCTGT
CATCCAGCAAATACACCATCCAGCGGAGCACAGGAGACAGCATTGACACTCCTAATTATG
ATGTGCAGAAACACATCAATAAGTTATGTGGCATGTTATTAATCACAGAAGATGCCAATC
ATAAATTCACTGGGTTAATAGGTATGTTATATGCTATGTTCAGATTAGGAAGAGAAGACA
CCATAAAAATACTCAAAGATGCAGGATATCACGTAAAAGCAAATGGAGTGGATATAACAA
CACATCGTCAAGACATTAATGGGAAAGAAATGAAATTTGAAGTGTTAACATTAGCAAGCT
TAACAACTGAAATTCAAATCAACATTGAGATAGAATCTAGAAAATCCTACAAAAAAATGC
TAAAAGAAATGGGAGAGGTGGCTCCAGAATACAGGCATGACTCTCCTGATTGTGGGATGA
TAATATTATGTATAGCGGCATTAGTAATAACCAAATTAGCAGCAGGGGATAGATCTGGTC
TTACAGCTGTGATTAGGAGAGCTAACAATGTCCTAAAAAATGAAATGAAACGTTATAAAG
GCTTACTACCCAAGGATATAGCCAACAGCTTCTATGAAGTGTTTGAAAAATATCCTCACT
TTATAGATGTTTTTGTTCATTTTGGTATAGCACAATCTTCTACCAGAGGTGGCAGCAGAG
TTGAAGGGATTTTTGCAGGATTGTTTATGAATGCCTATGGTGCAGGGCAAGTGATGTTAC
GGTGGGGGGTCTTAGCCAAATCTGTCAAAAATATTATGTTAGGACATGCTAGTGTGCAAG
CAGAAATGGAACAAGTTGTTGAGGTTTATGAATATGCCCAAAAATTGGGTGGAGAAGCAG
GATTCTACCATATATTGAACAACCCAAAAGCATCATTATTATCTTTGACTCAATTTCCCC
ACTTCTCCAGTGTAGTATTAGGCAATGCTGCTGGCCTAGGCATAATGGGAGAATACAGAG
GTACACCAAGGAATCAAGATCTATATGATGCTGCAAAGGCATATGCTGAACAACTCAAAG
AAAATGGTGTGATTAACTACAGTGTATTAGACTTGACAGCAGAAGAACTAGAGGCTATCA
AACATCAGCTTAATCCAAAAGATAATGATGTAGAGCTTTGAGTTAATAAAAA-A----TG
GGGCAAATAAATCATCATGGAAAAGTTTGCTCCTGAATTCCATGGAGAAGACGCAAACAA
CAGAGCCACTAAATTCCTAGAATCAATAAAGGGCAAGTTCACATCACCTAAAGATCCCAA
GAAAAAAGACAGTATCATATCTGTCAACTCAATAGATATAGAAGTAACCAAAGAAAGCCC
TATAACTTCAAATTCAACCATTATAAACCCTACAAATGAGACAGATGATACTGCAGGGAA
CAAGCCCAATTATCAAAGAAAACCTCTAGTAAGTTTCAAAGAAGACCCTACGCCAAGTGA
TAATCCCTTTTCAAAACTATACAAAGAAACCATAGAAACATTTGATAACAATGAAGAAGA
ATCTAGCTATTCATACGAAGAAATAAATGATCAGACAAACGATAATATAACAGCAAGATT
AGATAGGATTGATGAAAAATTAAGTGAAATACTAGGAATGCTTCACACACTAGTAGTAGC
AAGTGCAGGACCTACATCTGCTCGGGATGGTATAAGAGATGCCATGGTTGGTTTAAGAGA
AGAAATGATAGAAAAAATCAGAACTGAAGCATTAATGACCAATGATAGATTAGAAGCCAT
GGCAAGACTCAGGAATGAGGAAAGTGAAAAGATGGCAAAAGATACATCAGATGAAGTGTC
TCTCAATCCAACATCAGAAAAATTGAACAACCTGCTGGAAGGAAATGACAGTGATAATGA
TCTATCACTTGAAGATTTCTGATCAGTCACCAATCTGCACATCAACACACAACACCAACA
GAAGACCAACAAACTAAACAACTCACTCATCCAACCAAACATCCATCTGCCAATCAGCCA
ACCAGCCAAAAAAACACCCAGCCAATTCAAAATTAATCACCCGG-AAAAAATCGATAATA
TAGTTACAAAAAAA------GATGGGGCAAATATGGAAACATACGTGAACAAGCTTCACG
AAGGCTCCACATACACAGCTGCTGTTCAATACAATGTCCTAGAAAAAGACGATGACCCTG
CATCACTTACAATATGGGTGCCCATGTTCCAATCATCTATGCCAGCAGATTTACTTATAA
AAGAACTAGCTAATGTCAACATACTAGTGAAACAAATATCCACACCCAAGGGACCTTCAC
TAAGAGTCATGATAAACTCAAGAAGTGCAGTGCTAGCACAAATGCCCAGCAAATTTACCA
TATGCGCTAATGTGTCCTTGGATGAAAGAAGCAAACTAGCATATGATGTAACCACACCCT
GTGAAATCAAGGCATGTAGTCTAACATGCCTAAAATCAAAAAATATGTTGACTACAGTTA
AAGATCTCACTATGAAGACACTCAACCCTACACATGATATTATTGCTTTATGTGAATTTG
AAAACATAGTAACATCAAAAAAAGTCATAATACCAACATACCTAAGATCCATCAGTGTCA
GAAATAAAGATCTGAACACACTTGAAAATATAACAACCACTGAATTCAAAAATGCTATCA
CAAATGCAAAAATCATCCCTTACTCAGGATTACTATTAGTCATCACAGTGACTGACAACA
AAGGAGCATTCAAATACATAAAGCCACAAAGTCAATTCATAGTAGATCTTGGAGCTTACC
TAGAAAAAGAAAGTATATATTATGTTACCACAAATTGGAAGCACACAGCTACACGATTTG
CAATCAAACCCATGGAAGATTAACCTTTTTCCTCTACATCAGTGTGTTAATTCATACAAA
CTTTCTACCTACATTCTTCACTT-CACCATCACAATCACAAACACTCTGTGGTTCAACC-
AATCAAACAAAACTTATCTGAAGTCCCAGATCATCCCAAGTCATTGTTTATCAGATCTAG
TACTCAAATAAGTTAATAAAAAATATACACATGGGGCAAATAATCATTGGAGGAAATCCA
ACTAATCACAATATCTGTTAACATAGACAAGTCCACACAC-CATACAGAATCAACCAATG
GAAAATACATCCATAACAATAGAATTCTCAAGCAAATTCTGGCCTTACTTTACACTAATA
CACATGATCACAACAATAATCTCTTTGCTAATCATAATCTCCATCATGATTGCAATACTA
AACAAACTTTGTGAATATAACGTATTCCATAACAAAACCTTTGAGTTAC--CAAGAGC-T
CGAGTCAACACATAGCATTCATCAATCCAACAGCCCAAAACAGTAACCTTGCATTTAAAA
ATGAACAACCCCTACCTCTTTACAACACCTCATTAACATCCCACCATGCAAACCACTATC
CATACTATAAAGTAGTTAATTAAAAATAGTCATAACAATGAACTAGGATATCAAGACTAA
CAATA---ACATTGGGGCAAATGCAAACATGTCCAAAAACAAGGACCAACGCACCGCTAA
GACATTAGAAAGGACCTGGGACACTCTCAATCATTTATTATTCATATCATCGTGCTTATA
TAAGTTAAATCTTAAATCTGTAGCACAAATCACATTATCCATTCTGGCAATGATAATCTC
AACTTCACTTATAATTGCAGCCATCATATTCATAGCCTCGGCAAACCACAAAGTCACACC
AACAACTGCAATCATACAAGATGCAACAAGCCAGATCAAGAACACAACCCCAACATACCT
CACCCAGAATCCTCAGCTTGGAATCAGTCCCTCTAATCCGTCTGAAATTACATCACAAAT
CACCACCATACTAGCTTCAACAACACCAGGAGTCAAGTCAACCCTGCAATCCACAACAGT
CAAGACCAAAAACACAACAACAACTCAAACACAACCCAGCAAGCCCACCACAAAACAACG
CCAAAACAAACCACCAAGCAAACCCAATAATGATTTTCACTTTGAAGTGTTCAACTTTGT
ACCCTGCAGCATATGCAGCAACAATCCAACCTGCTGGGCTATCTGCAAAAGAATACCAAA
CAAAAAACCAGGAAAGAAAACCACTACCAAGCCCACAAAAAAACCAACCCTCAAGACAAC
---CAAAAAAGATCCCAAACCTCAAACCACTAAATCAAAGGAAGTACCCACCACCAAGCC
CACAGAAGAGCCAACCATCAACACCACCAAAACAAACATCATAACTACACTACTCACCTC
CAACACCACAGGAAATCCAGAACTCACAAGTCAAATGGAAACCTTCCACTCAACTTCCTC
CGAAGGCAACACAAGCCCTTCACAAATCTATACAACATCCGAGTACCTATCACAACCTCC
ATCTCCATCCAACATAACAGACCAGTAGTCATTAAAAAAGCG---TATTATTG-AAAAAA
CCATGACCAAATCAAACAGAATCAAAATAAGCTCTGGGGCAAATAACAATGGAGTTGCCA
ATCCTCAAAACAAATGCAATTACCACAATCTTTGCTGCAGTCACACTCTGTTTCGCTTCC
AGTCAAAACATCACTGAAGAATTTTATCAATCAACATGCAGTGCAGTTAGCAAAGGCTAT
CTTAGTGCTTTAAGAACTGGTTGGTATACTAGTGTTATAACTATAGAATTAAGTAATATC
AAGGAAAATAAGTGTAATGGAACAGACGCTAAGGTAAAATTGATAAAACAAGAATTAGAT
AAATATAAAAATGCTGTAACAGAATTGCAGTTGCTCATGCAAAGCACACCAGCAGCCAAC
AATCGAGCCAGAAGAGAACTACCAAGGTTTATGAATTATACACTCAACAATACCAAAAAT
AACAATGTAACATTAAGCAAGAAAAGGAAAAGAAGATTTCTTGGCTTTTTGTTAGGTGTT
GGATCTGCAATCGCCAGTGGCATTGCTGTATCTAAAGTCCTGCATCTAGAAGGGGAAGTG
AACAAAATCAAAAGTGCTCTACTATCCACAAACAAGGCTGTAGTCAGCTTATCAAATGGA
GTTAGTGTCTTAACTAGCAAAGTGTTAGACCTCAAAAACTATATAGATAAACAGTTGTTA
CCCATTGTGAACAAGCAAAGCTGCAGCATATCAAACATTGAAACTGTGATAGAATTCCAA
CAAAAGAACAACAGACTACTAGAGATTACCAGGGAATTTAGTGTTAATGCAGGTGTAACT
ACACCTGTAAGCACTTATATGTTAACAAATAGTGAATTATTATCATTAATCAATGATATG
CCTATAACAAATGATCAGAAAAAGTTAATGTCCAACAATGTTCAAATAGTTAGACAGCAA
AGTTACTCTATCATGTCCATAATAAAGGAGGAAGTCTTAGCATATGTAGTACAATTACCA
CTATATGGTGTAATAGATACACCTTGTTGGAAACTACACACATCCCCTCTATGCACAACC
AACACAAAGGAAGGGTCCAACATCTGTTTAACAAGAACCGACAGAGGATGGTACTGTGAC
AATGCAGGATCAGTGTCTTTCTTCCCACAAGCTGAAACATGCAAAGTTCAATCAAATCGA
GTATTTTGTGACACAATGAACAGTTTAACATTACCAAGTGAAGTAAATCTCTGCAACGTT
GACATATTCAACCCTAAATATGATTGCAAAATTATGACTTCAAAAACAGATGTAAGCAGC
TCCGTTATCACATCTCTAGGAGCCATTGTGTCATGCTATGGCAAAACTAAATGTACAGCA
TCCAATAAAAATCGTGGAATCATAAAGACATTTTCTAACGGGTGTGATTATGTATCAAAT
AAGGGGGTGGACACTGTATCTGTAGGTAATACATTATATTATGTAAATAAGCAAGAAGGA
AAAAGTCTCTATGTAAAAGGTGAACCAATAATAAATTTCTATGACCCATTAGTGTTCCCT
TCTGATGAATTTGATGCATCAATATCTCAAGTCAATGAGAAGATTAACCAGAGCTTAGCA
TTTATTCGTAAATCCGATGAATTATTACATAATGTAAATGTTGGTAAATCCACCACAAAT
ATCATGATAACTACTATAATTATAGTGATTATAGTAATATTGTTATTATTAATTGCAGTT
GGACTGTTCCTATACTGCAAGGCCAGAAGCACACCAGTCACAGTCATAGATGATTACCTG
AGTGGTATAAATAATATTTCATTTATTTACTGACCAAAAATAGCACCTAATCATGTTCTT
ACAATAGTTTACTATCTGACTATAGATAACCCATCCATCATTGGATTTTCTCAAAATTTG
AACTTCAT-GTAACTTTCATCTATAAACATTATCATTATCATTTTTAAAGTAGAGTCCTA
TTTTATAGTTATATAAAA-----------CA--ATTGAATACCAGAATAACTTACTATTT
GTAAAAAATGAAAACTGGGGCAAATATGTCACGAAGGAATCCTTGCAAATTTGAAATTCG
AGGTCATTGCTTGAATGGTAAGAGGTGTCATTTTAGTCATAATTATTTTGAATGGCCACC
CCATGCACTGCTTGTAAGACAAAACTTTATGTTAAACAGAATACTTAAGTCTATGGATAA
AAGTATAGATACCTTATCAGAAATAAGTGGAGCTGCTGAGTTGGACAGAACAGAAGAGTA
TGCCCTCGGTGTAGTAGGAGTGCTAGAGAGTTATATAGGATCAATAAATAATATAACTAA
ACAATCAGCATGTGTTGCCATGAGCAAACTCCTCACTGAACTCAACAGTGATGACATCAA
AAAACTAAGGGACAATGAAGAGCCAAACTCACCCAAGATAAGAGTGTACAATACTGTCAT
ATCATATATTGAAAGCAACAGGAAAAACAATAAACAAACTATCCATCTGTTAAAAAGATT
GCCAGCAGACGTATTGAAGAAAACCATCAAAAACACATTGGATATCCACAAGAGCATAAC
TATCAACAACCCAAAAGAATCAACTGTTAATGATACAAACGACCATGCCAAAAATAATGA
TACTACCTGACAAATATCCTTGTAGTATAAATTCCATACTAATAACAAGTAGTTGTAGAG
TTACTATGTATAATCAAAAGAACACACTATATTTCAATCAAAACAACCAAAATAACCATA
CATACTCACCAAATCAACCATTCAATGAAATCCATTGGACCTCTCAAGACTTGATTGATG
CAATTCAAAATTTTCTACAACATCTAGGTATTACTGATGATATATATACAATATATATAT
TAGTGTCATAACACTCAATACCAGTACTTACCACATCATCAAATTATTAACTCAAACAAT
TCAAACCATGGGACAAAATGGATCCCATTATTAATGGAAATTCTGCTAATGTTTATCTAA
CCGATAGTTATTTAAAAGGTGTTATTTCTTTCTCAGAATGTAATGCTTTAGGAAGTTACA
TATTCAATGGTCCTTATCTCAAAAATGATTACACCAACTTAATTAGTAGACAAAATCCAT
TAATAGAACACATAAATCTAAAGAAATTAAATATAACACAGTCTTTAATATCTAAGTATC
ATAAAGGTGAAATAAAAATAGAAGAACCTACTTATTTTCAGTCATTACTTATGACATACA
AGAGTATGACCTCGTCAGAACAGATTACCACCACTAATTTACTTAAAAAGATAATAAGAA
GAGCTATAGAAATTAGTGATGTCAAAGTCTATGCTATATTGAATAAACTGGGGCTTAAAG
AAAAAGACAAGATTAAATCCAACAATGGACAAGATGAAAACAACTCAGTTATTACAACCA
TAATCAAAGATGATATACTTTTAGCTGTTAAGGATAATCAATCTCATCTTAAAGCAGGCA
AAAATCACTCTACAAAACAAAAAGATACTATCAAAACAACACTTTTGAAAAAATTAATGT
GTTCGATGCAACATCCTCCATCATGGTTAATACATTGGTTTAATTTATACACAAAATTAA
ACAACATATTAACACAGTATCGATCAAATGAGGTAAAAAACCATGGTTTTATATTGATAG
ATAATCATACTCTCAATGGATTCCAATTTATTTTGAATCAATATGGTTGTATAGTTTATC
ATAAGGAACTCAAAAGAATTACTGTGACAACCTATAATCAATTCTTGACATGGAAAGATA
TTAGCCTTAGTAGATTAAATGTTTGTTTAATTACATGGATTAGTAACTGCTTGAACACAT
TAAATAAAAGCTTAGGCTTAAGATGCGGATTCAATAATGTTATCTTGACACAACTATTCC
TTTATGGAGATTGTATACTAAAGCTATTTCACAATGAGGGGTTCTACATAATAAAAGAGG
TAGAGGGATTTATTATGTCTCTAATTTTAAATATAACAGAAGAAGATCAATTCAGAAAAC
GATTTTATAATAGTATGCTCAACAACATCACAGATGCTGCTAATAAAGCTCAGAAAAATC
TGCTATCAAGAGTATGTCATACATTATTAGATAAGACAGTGTCCGATAATATAATAAATG
GCAGATGGATAATTCTATTAAGTAAGTTCCTTAAATTAATTAAGCTTGCAGGTGACAATA
ACCTTAACAATCTGAGTGAACTATATTTTTTGTTCAGAATATTTGGACACCCAATGGTAG
ATGAAAGACAAGCCATGGATGCTGTTAAAATTAATTGCAATGAGACCAAATTTTACTTGT
TAAGCAGTCTGAGTATGTTAAGAGGTGCCTTTATATATAGAATTATAAAAGGGTTTGTAA
ATAATTACAACAGATGGCCTACTTTAAGAAATGCTATTGTTTTACCCTTAAGATGGTTAA
CTTACTATAAACTAAACACTTATCCTTCTTTGTTGGAACTTACAGAAAGAGATTTGATTG
TGTTATCAGGACTACGTTTCTATCGTGAGTTTCGGTTGCCTAAAAAAGTGGATCTTGAAA
TGATCATAAATGATAAGGCTATATCGCCTCCTAAAAATTTGATATGGACTAGTTTCCCTA
GAAATTATATGCCGTCACACATACAAAATTATATAGAACATGAAAAATTAAAATTTTCCG
AGAGTGATAAATCAAGAAGAGTATTAGAGTATTATTTAAGAGATAACAAATTCAATGAAT
GTGATTTATATAACTGTGTAGTTAATCAAAGCTATCTTAACAACCCTAATCATGTGGTAT
CATTGACTGGCAAAGAAAGAGAACTCAGTGTAGGTAGAATGTTTGCAATGCAACCAGGAA
TGTTCAGACAAGTTCAAATATTGGCAGAGAAAATGATAGCTGAAAACATTTTACAATTCT
TTCCTGAAAGTCTTACAAGATATGGTGATCTAGAACTACAGAAAATATTAGAATTGAAAG
CGGGAATAAGTAACAAATCAAATCGTTACAATGACAATTACAACAATTACATCAGTAAGT
GCTCTATCATCACAGATCTCAGCAAATTCAATCAAGCATTTCGGTATGAAACATCATGTA
TTTGTAGTGATGTACTGGATGAACTGCATGGTGTACAATCTCTGTTTTCCTGGTTACATT
TAACTATTCCTCATGTCACAATAATATGCACATATAGGCATGCACCCCCCTATATAAGAG
ATCATATTGTAGATCTTAACAATGTAGATGAACAAAGTGGATTATATAGATATCAAATGG
GTGGTATCGAAGGGTGGTGTCAAAAACTATGGACCATAGAAGCTATATCACTATTGGATC
TAATATCTCTCAAAGGGAAATTCTCAATTACTGCTTTAATTAATGGAGACAATCAATCAA
TAGATATAAGCAAACCAGTCAGACTCATGGAAGGTCAAACTCATGCTCAAGCAGATTATT
TGCTAGCATTAAATAGCCTTAAATTGCTGTATAAAGAGTATGCAGGCATAGGCCACAAAT
TAAAAGGAACTGAGACTTATATATCAAGAGATATGCAATTTATGAGTAAAACAATTCAAC
ATAACGGTGTATATTACCCAGCTAGTATAAAGAAAGTCCTAAGAGTGGGACCGTGGATAA
ACACTATACTTGATGATTTCAAAGTGAGTCTAGAATCTATAGGTAGTTTGACACAAGAAT
TAGAATATAGAGGTGAAAGTCTATTATGCAGTTTAATATTTAGAAATGTATGGTTATATA
ATCAGATTGCTCTACAATTAAAAAATCATGCATTATGTAACAATAAACTATATTTGGACA
TATTAAAGGTTCTGAAACACTTAAAAACCTTTTTTAATCTTGATAATATTGATACAGCAT
TAACATTGTATATGAATTTACCCATGTTATTTGGTGGTGGTGATCCCAACTTGTTATATC
GAAGTTTCTATAGAAGAACTCCTGACTTCCTCACAGAGGCTATAGTTCACTCTGTGTTCA
TACTTAGTTATTATACAAACCATGACTTAAAAGATAAACTTCAAGATCTGTCAGATGATA
GATTGAATAAGTTCTTAACATGCATAATCACGTTTGACAAAAACCCTAATGCTGAATTCG
TAACATTGATGAGAGATCCTCAAGCTTTAGGGTCTGAGAGACAAGCTAAAATTACTAGCG
AAATCAATAGACTGGCAGTTACAGAGGTTTTGAGTACAGCTCCAAACAAAATATTCTCCA
AAAGTGCACAACATTATACTACTACAGAGATAGATCTAAATGATATTATGCAAAATATAG
AACCTACATATCCTCATGGGCTAAGAGTTGTTTATGAAAGTTTACCCTTTTATAAAGCAG
AGAAAATAGTAAATCTTATATCAGGTACAAAATCTATAACTAACATACTGGAAAAAACTT
CTGCCATAGACTTAACAGATATTGATAGAGCCACTGAGATGATGAGGAAAAACATAACTT
TGCTTATAAGGATACTTCCATTGGATTGTAACAGAGATAAAAGAGAGATATTGAGTATGG
AAAACCTAAGTATTACTGAATTAAGCAAATATGTTAGGGAAAGATCTTGGTCTTTATCCA
ATATAGTTGGTGTTACATCACCCAGTATCATGTATACAATGGACATCAAATATACTACAA
GCACTATATCTAGTGGCATAATTATAGAGAAATATAATGTTAACAGTTTAACACGTGGTG
AGAGAGGACCCACTAAACCATGGGTTGGTTCATCTACACAAGAGAAAAAAACAATGCCAG
TTTATAATAGACAAGTTTTAACCAAAAAACAGAGAGATCAAATAGATCTATTAGCAAAAT
TGGATTGGGTGTATGCATCTATAGATAACAAGGATGAATTCATGGAAGAACTCAGCATAG
GAACTCTTGGGTTAACATATGAAAAGGCCAAAAAATTATTTCCACAATATTTAAGTGTTA
ACTATTTGCATCGCCTTACAGTCAGTAGTAGACCATGTGAATTCCCTGCATCAATACCAG
CTTATAGAACTACAAATTATCACTTTGATACTAGCCCTATTAATCGCATATTAACAGAAA
AGTATGGTGATGAAGATATTGATATAGTATTCCAAAACTGTATAAGTTTTGGCCTTAGCT
TAATGTCAGTAGTAGAGCAATTTACCAATGTATGTCCTAACAGAATTATTCTCATACCCA
AGCTTAATGAGATACATTTGATGAAACCTCCCATATTCACAGGTGATGTTGATATTCACA
AGTTAAAACAAGTGATCCAAAAACAGCATATGTTTTTACCAGACAAAATAAGTTTGACTC
AATATGTGGAATTATTCTTAAGTAATAAAACACTCAAATCTGGATCTCATGTTAATTCTA
ATTTAATATTGGCACATAAGATATCTGACTATTTTCATAATACTTACATTTTAAGTACTA
ATTTAGCTGGACATTGGATTCTGATTATACAACTTATGAAAGATTCTAAAGGTATTTTTG
AAAAAGATTGGGGAGAGGGATATATAACTGATCATATGTTCATTAATTTGAAAGTTTTCT
TCAATGCTTATAAGACCTATCTCTTGTGTTTTCATAAAGGTTATGGCAGAGCAAAGCTGG
AGTGTGATATGAATACTTCAGATCTCCTATGTGTATTGGAATTAATAGACAGTAGTTATT
GGAAGTCTATGTCTAAGGTATTTTTAGAACAAAAAGTTATCAAATACATTCTCAGCCAGG
ATGCAAGTTTACATAGAGTAAAAGGATGTCATAGCTTCAAACTATGGTTTCTTAAACGTC
TTAATGTAGCAGAATTCACAGTTTGCCCTTGGGTTGTTAACATAGATTATCATCCAACAC
ATATGAAAGCAATATTAACTTATATAGATCTTGTTAGAATGGGATTGATAAATATAGATA
GAATATACATTAAAAATAAACACAAATTCAATGATGAATTTTATACCTCTAATCTCTTTT
ACATTAATTATAACTTCTCAGATAATACTCATTTATTAACTAAACATATAAGGATTGCTA
ATTCTGAATTAGAAAATAATTACAACAAATTATATCATCCTACACCTGAAACTCTAGAAA
ATATACTAACCAATCCGGTTAAATGTGATGACAAAAAGACACTGAATGACTATTGTATAG
GTAAAAATGTTGACTCAATAATGTTACCATTGTTATCTAATAAGAAGCTTATTAAATCGT
CTACAATGATTAGAA---CCAATTACAGCAAACAAGATTTGTATAATTTATTTCCTACGG
TTGTGATTGATAAAATTATTGATCATTCAGGTAATACAGCCAAATCTAACCAACTTTACA
CTACTACTTCTCATCAAATATCTTTAGTACACAATAGCACATCACTTTATTGCATGCTTC
CTTGGCATCACATTAATAGATTCAATTTTGTGTTTAGTTCTACAGGTTGTAAAATTAGTA
TAGAGTATATTTTAAAAGACCTTAAAATTAAAGATCCTAATTGTATAGCATTCATAGGTG
AAGGAGCAGGGAATTTATTATTGCGTACAGTAGTGGAACTTCATCCTGATATAAGATATA
TTTACAGAAGTCTGAAAGATTGCAATGATCATAGTTTACCTATTGAGTTTTTAAGGCTGT
ACAATGGACATATCAACATTGATTATGGTGAAAATTTGACCATTCCCGCTACAGATGCAA
CCAACAACATTCATTGGTCTTATTTGCATATAAAGTTTGCTGAACCTATCAGTCTTTTTG
TTTGTGATGCTGAATTGCCTGTAACAGTCAACTGGAGTAAAATTATAATAGAGTGGAGCA
AGCATGTAAGAAAATGCAAGTACTGTTCCTCAGTTAATAAATGTACGTTAATAGTAAAAT
ATCATGCTCAAGATGATATCGATTTCAAATTAGACAACATAACTATATTAAAAACTTATG
TATGCTTAGGCAGTAAGTTAAAGGGGTCTGAAGTTTACTTAGTCCTTACTATAGGTCCTG
CAAATGTGTTCCCAGTATTTAATGTAGTACAAAATGCTAAATTGATACTATCAAGAACCA
AAAATTTCATCATGCCTAAGAAGGCTGATAAAGAGTCTATTGATGCAAATATTAAAAGTT
TGATACCCTTTCTTTGTTACCCTATAACAAAAAAAGGAATTAATACTGCATTATCAAAAC
TAAAGAGTGTTGTTAGCGGAGATATACTATCATATTCTATAGCTGGACGTAATGAAGTTT
TCAGCAATAAACTTATAAATCATAAGCATATGAACATCTTAAAGTGGTTCAATCATGTTT
TAAATTTCAGATCAACAGAACTTAACTATAATCATTTATATATGGTAGAATCCACATATC
CTTATCTAAGTGAATTGTTAAACAGCTTGACAACTAATGAACTTAAAAAACTGATTAAAA
TCACAGGTAGTTTGTTATACAACTTTCATAATGAATAATGAATAAAAA--TCTTATATTA
AAAA-TTCTCACAGCTATACACTAACACTGTATTCAATTATAGTTATTTAAAA-TTAAAA
ATTATATAATTTTT---------AATAACTTTTAGTGGACTAATCCTAAAATTATC-ATT
TTGATCCAGGAGGAATAAATTTAAA-TCCAAATCTAATTGGTTTATATGAATATTAACTA
AACTACGAGATATTAGTTTTTGACACTTTTTTT-CTCGC
>Human respiratory syncytial virus isolate RSV-7, complete genome.
ACGCGAAAAAATGCGTACAACAAACTTGCATAAACCAAAAAAATGGGGCAAATAAGAATT
TGATAAGTACCACTTAAATTTAACTCCCTTGGTTAGAGATGGGCAGCAATTCATTGAGTA
TGATAAAAGTTAGATTACAAAATTTGTTTGACAATGATGAAGTAGCATTGTTAAAAATAA
CATGCTATACTGATAAATTAATACATTTAACTAATGCTTTGGCTAAGGCAGTGATACATA
CAATCAAATTGAATGGCATTGTGTTTGTGCATGTTATTACAAGTAGTGATATTTGCCCTA
ATAATAATATTGTAGTAAAATCCAATTTCACAACAATGCCAGTACTACAAAATGGAGGTT
ATATATGGGAAATGATGGAATTAACACATTGCTCTCAACCTAATGGTCTACTAGATGACA
ATTGTGAAATTAAATTCTCCAAAAAACTAAGTGATTCAACAATGACCAATTATATGAATC
AATTATCTGAATTACTTGGATTTGATCTTAATCCATAAATTATAATTAATATCAACTAGC
AAATCAATGTCACTAACACCATTAGTTAATATAAAACTTAACAGAAGACAAAAATGGGGC
AAATAAATCAATTCAGCCAACCCAACCATGGACACAACCCACAATGATAATACACCACAA
AGACTGATGATCACAGACATGAGACCGTTGTCACTTGAGACCATAATAACATCACTAACC
AGAGACATCATAACACACAAATTTATATACTTGATAAATCATGAATGCATAGTGAGAAAA
CTTGATGAAAGACAGGCCACATTTACATTCCTGGTCAACTATGAAATGAAACTATTACAC
AAAGTAGGAAGCACTAAATATAAAAAATATACTGAATACAACACAAAATATGGCACTTTC
CCTATGCCAATATTCATCAATCATGATGGGTTCTTAGAATGCATTGGCATTAAGCCTACA
AAGCATACTCCCATAATATACAAGTATGATCTCAATCCATAAATTTCAACACAAT--ATT
CACACAATCTAAAACAACAACTCTATGCATAACTATACTCCATAGTCCAGATGGAGCCTG
AAAATTATAGTAATTTAAAA-TTAAGGAGAGAT---ATAAGATAGAAGATGGGGCAAATA
CAAAGATGGCTCTTAGCAAAGTCAAGTTGAATGATACACTCAACAAAGATCAACTTCTGT
CATCCAGCAAATACACCATCCAACGGAGCACAGGAGATAGTATTGATACTCCTAATTATG
ATGTGCAGAAACACATCAATAAGTTATGTGGCATGTTATTAATCACAGAAGATGCTAATC
ATAAATTCACTGGGGTAATAGGTATGTTATATGCTATGTCTAGATTAGGAAGAGAAGACA
CCATAAAAATACTCAGAGATGCGGGATATCATGTAAAAGCTAATGGAGTGGATGTAACAA
CACATCGTCAAGACATTAATGGAAAAGAAATGAAATTTGAAGTGTTAACATTGGCAAGCT
TAACAACTGAAATTCAAATCAACATTGAGATAGAATCTAGAAAATCCTACAAAAAAATGC
TAAAAGAAATGGGAGAGGTAGCTCCAGAATACAGGCATGACTCTCCTGATTGTGGAATGA
TAATATTATGTATAGCAGCATTAGTAATAACCAAATTAGCAGCAGGGGATAGATCTGGTC
TTACAGCCGTGATTAGGAGAGCTAATAATGTTCTAAAAAATGAAATGAAACGTTATAAAG
GCTTACTACCAAAGGATATAGCCAACAGTTTCTATGAAGTGTTTGAAAAATATCCTCACT
TTATAGATGTTTTTGTTCATTTTGGTATAGCACAATCTTCTACCAGAGGTGGCAGTAGAG
TTGAAGGGATTTTTGCAGGATTGTTTATGAATGCTTATGGTGCAGGGCAAGTGATGTTAC
GGTGGGGAGTCTTAGCAAAATCAGTTAAAAATATTATGCTAGGACACGCTAGTGTGCAAG
CAGAAATGGAACAAGTTGTGGAAGTTTATGAATATGCCCAAAAATTGGGTGGAGAAGCAG
GATTCTACCATATATTGAACAACCCAAAAGCATCATTATTATCTTTGACTCAATTTCCCC
ACTTCTCCAGTGTAGTATTAGGCAATGCTGCTGGCCTAGGCATAATGGGAGAGTACAGAG
GTACACCGAGGAATCAAGATCTATATGATGCTGCAAAGGCATATGCTGAACAACTCAAAG
AAAATGGTGTGATTAACTACAGTGTACTAGACTTGACAGCAGAAGAACTAGAGGCTATCA
AACATCAGCTTAATCCAAAAGATAATGATGTAGAGCTTTGAGTTAATAAAAA-A----TG
GGGCAAATAAATCATCATGGAAAAGTTTGCTCCTGAATTCCATGGAGAAGATGCAAACAA
CAGGGCTACTAAATTCCTAGAATCAATAAAGGGCAAATTCACATCACCCAAAGATCCCAA
GAAAAAAGATAGTATCATATCTGTCAACTCAATAGATATAGAAGTAACCAAAGAAAGCCC
TATAACTTCAAATTCAACTATTATCAACCCAACAAATGAGACAGATGATACTGCAGGGAA
CAAGCCCAATTATCAAAGAAAACCTCTAGTAAGTTTCAAAGAAGACCCTACACCAAGTGA
TAATCCCTTTTCTAAACTATACAAAGAAACCATAGAAACATTTGATAACAATGAAGAAGA
ATCCAGCTATTCATACGAAGAAATAAATGATCAGACAAACGATAATATAACAGCAAGATT
AGATAGGATTGATGAAAAATTAAGTGAAATACTAGGAATGCTTCACACATTAGTAGTGGC
AAGTGCAGGACCTACATCTGCTCGGGATGGTATAAGAGATGCCATGGTTGGTTTAAGAGA
AGAAATGATAGAAAAAATCAGAACTGAAGCATTAATGACCAATGACAGATTAGAAGCTAT
GGCAAGACTCAGGAATGAGGAAAGTGAAAAGATGGCAAAAGACACATCAGATGAAGTGTC
TCTCAATCCAACATCAGAGAAATTGAACAACCTATTGGAAGGGAATGATAGTGACAATGA
TCTATCACTTGAAGATTTCTGATTAGTTACCAATCTTCACATCAACACACAATACCAACA
GAAGACCAACAAACTAACCAACCCAATCATCCAACCAAACATCCATCCGCCAATCAGCCA
AACAGCCAACAAAACAACCAGCCAATCCAAAACTAACCACCCGG-AAAAAATCTATAATA
TAGTTACAAAAAAAGGAAAGGGTGGGGCAAATATGGAAACATACGTGAACAAGCTTCACG
AAGGCTCCACATACACAGCTGCTGTTCAATACAATGTCTTAGAAAAAGACGATGACCCTG
CATCACTTACAATATGGGTGCCCATGTTCCAATCATCTATGCCAGCAGATTTACTTATAA
AAGAACTAGCTAATGTCAACATACTAGTGAAACAAATATCCACACCCAAGGGACCTTCAC
TAAGAGTCATGATAAACTCAAGAAGTGCAGTGCTAGCACAAATGCCCAGCAAATTTACCA
TATGCGCTAATGTGTCCTTGGATGAAAGAAGCAAACTAGCATATGATGTAACCACACCCT
GTGAAATCAAGGCATGTAGTCTAACATGCCTAAAATCAAAAAATATGTTGACTACAGTTA
AAGATCTCACTATGAAGACACTCAACCCTACACATGATATTATTGCTTTATGTGAATTTG
AAAACATAGTAACATCAAAAAAAGTCATAATACCAACATACCTAAGATCCATCAGTGTCA
GAAATAAAGATCTGAACACACTTGAAAATATAACAACCACTGAATTCAAAAATGCTATCA
CAAATGCAAAAATCATCCCTTACTCAGGATTACTATTAGTCATCACAGTGACTGACAACA
AAGGAGCATTCAAATACATAAAGCCACAAAGTCAATTCATAGTAGATCTTGGAGCTTACC
TAGAAAAAGAAAGTATATATTATGTTACCACAAATTGGAAGCACACAGCTACACGATTTG
CAATCAAACCCATGGAAGATTAACCTTTTTCCTCTACATCAGTGTGTTAATTCATACAAA
CTTTCTACCTACATTCTTCACTTTCACCATCACAATCACAAACACTCTGTGGTTCAACCC
AATCAAACAAAACTTATCTGAAGTCCCAGATCATCCCAAGTCATTGTTTATCAGATCTAG
TACTCAAATAAGTTAATAAAAAATATACACATGGGGCAAATAATCATTGGAGGAAATCCA
ACTAATCACAATATCTGTTAACATAGACAAGTCCACACAC-CATACAGAATCAACCAATG
GAAAATACATCCATAACAATAGAATTCTCAAGCAAATTCTGGCCTTACTTTACACTAATA
CACATGATCACAACAATAATCTCTTTGCTAATCATAATCTCCATCATGATTGCAATACTA
AACAAACTTTGTGAATATAACGTATTCCATAACAAAACCTTTGAGTTAC--CAAGAGC-T
CGAGTCAACACATAGCATTCATCAATCCAACAGCCCAAAACAGTAACCTTGCATTTAAAA
ATGAACAACCCCTACCTCTTTACAACACCTCATTAACATCCCACCATGCAAACCACTATC
CATACTATAAAGTAGTTAATTAAAAATAGTCATAACAATGAACTAGGATATCAAGACTAA
CAATA---ACATTGGGGCAAATGCAAACATGTCCAAAAACAAGGACCAACGCACCGCTAA
GACATTAGAAAGGACCTGGGACACTCTCAATCATTTATTATTCATATCATCGTGCTTATA
TAAGTTAAATCTTAAATCTGTAGCACAAATCACATTATCCATTCTGGCAATGATAATCTC
AACTTCACTTATAATTGCAGCCATCATATTCATAGCCTCGGCAAACCACAAAGTCACACC
AACAACTGCAATCATACAAGATGCAACAAGCCAGATCAAGAACACAACCCCAACATACCT
CACCCAGAATCCTCAGCTTGGAATCAGTCCCTCTAATCCGTCTGAAATTACATCACAAAT
CACCACCATACTAGCTTCAACAACACCAGGAGTCAAGTCAACCCTGCAATCCACAACAGT
CAAGACCAAAAACACAACAACAACTCAAACACAACCCAGCAAGCCCACCACAAAACAACG
CCAAAACAAACCACCAAGCAAACCCAATAATGATTTTCACTTTGAAGTGTTCAACTTTGT
ACCCTGCAGCATATGCAGCAACAATCCAACCTGCTGGGCTATCTGCAAAAGAATACCAAA
CAAAAAACCAGGAAAGAAAACCACTACCAAGCCCACAAAAAAACCAACCCTCAAGACAAC
---CAAAAAAGATCCCAAACCTCAAACCACTAAATCAAAGGAAGTACCCACCACCAAGCC
CACAGAAGAGCCAACCATCAACACCACCAAAACAAACATCATAACTACACTACTCACCTC
CAACACCACAGGAAATCCAGAACTCACAAGTCAAATGGAAACCTTCCATTCAACTTCCTC
CGAAGGCAACTCAAGCCCTTCACAAATCTATTCAACATCCGAGTACCTATCACAACCTCC
ATCTCCATCCAACATAACAGACCAGTAGTCATTAAAAA-GCG---TATTATTG-AAAAAA
CCATGACCAAATCAAACAGAATCAAAATAAGCTCTGGGGCAAATAACAATGGAGTTGCCA
ATCCTCAAAACAAATGCAATTACCACAATCTTTGCTGCAGTCACACTCTGTTTCGCTTCC
AGTCAAAACATCACTGAAGAATTTTATCAATCAACATGCAGTGCAGTTAGCAAAGGCTAT
CTTAGTGCTTTAAGAACTGGTTGGTATACTAGTGTTATAACTATAGAATTAAGTAATATC
AAGGAAAATAAGTGTAATGGAACAGACGCTAAGGTAAAATTGATAAAACAAGAATTAGAT
AAATATAAAAATGCTGTAACAGAATTGCAGTTGCTCATGCAAAGCACACCAGCAGCCAAC
AATCGAGCCAGAAGAGAACTACCAAGGTTTATGAATTATACACTCAACAATACCAAAAAT
AACAATGTAACATTAAGCAAGAAAAGGAAAAGAAGATTTCTTGGCTTTTTGTTAGGTGTT
GGATCTGCAATCGCCAGTGGCATTGCTGTATCTAAAGTCCTGCATCTAGAAGGGGAAGTG
AACAAAATCAAAAGTGCTCTGCTATCCACAAACAAGGCTGTAGTCAGCTTATCAAATGGA
GTTAGTGTCTTAACCAGCAAAGTGTTAGACCTCAAAAACTATATAGATAAACAGTTGTTA
CCCATTGTGAACAAGCAAAGCTGCAGCATATCAAACATTGAAACTGTGATAGAATTCCAA
CAAAAGAACAACAGACTACTAGAGATTACCAGGGAATTTAGTGTTAATGCAGGTGTAACT
ACACCTGTAAGCACTTATATGTTAACAAATAGTGAATTATTATCATTAATCAATGATATG
CCTATAACAAATGATCAGAAAAAGTTAATGTCCAACAATGTTCAAATAGTTAGACAGCAA
AGTTACTCTATCATGTCCATAATAAAGGAGGAAGTCTTAGCATATGTAGTACAATTACCA
CTATATGGTGTAATAGATACACCTTGTTGGAAACTACACACATCCCCTCTATGCACAACC
AACACAAAGGAAGGGTCCAACATCTGTTTAACAAGAACCGACAGAGGATGGTACTGTGAC
AATGCAGGATCAGTGTCTTTCTTCCCACAAGCTGAAACATGCAAAGTTCAATCAAATCGA
GTATTTTGTGACACAATGAACAGTTTAACATTACCAAGTGAAGTAAATCTCTGCAACGTT
GACATATTCAACCCTAAATATGATTGCAAAATTATGACTTCAAAAACAGATGTAAGCAGC
TCCGTTATCACATCTCTAGGAGCCATTGTGTCATGCTATGGCAAAACTAAATGTACAGCA
TCCAATAAAAATCGTGGAATCATAAAGACATTTTCTAACGGGTGTGATTATGTATCAAAT
AAGGGGGTGGACACTGTATCTGTAGGTAATACATTATATTATGTAAATAAGCAAGAAGGA
AAAAGTCTCTATGTAAAAGGTGAACCAATAATAAATTTCTATGACCCATTAGTGTTCCCT
TCTGATGAATTTGATGCATCAATATCTCAAGTCAACGAGAAGATTAACCAGAGCCTAGCA
TTTATTCGTAAATCCGATGAATTATTACATAATGTAAATGCTGGTAAATCCACCACAAAT
ATCATGATAACTACTATAATTATAGTGATTATAGTAATATTGTTATCATTAATTGCTGTT
GGACTGCTCTTATACTGTAAGGCCAGAAGCACACCAGTCACACTAAGCAAAGATCAACTG
AGTGGTATAAATAATATTGCATTTAGTAACTAAATAAAAATAGCACCTAATCATGTTCTT
ACAATGGTTTACTATCTGCTCATAGACAACCCATCTGTCATTGGATTTTCTTAAAATCTG
AACTTCATCGAAACTCTCATCTATAAACCATCTCACTTACACTATTTAAGTAGATTCCTA
GTTTATAGTTATATAAAA-----------CACAATTGAATGCCAGATTAACTTACCATCT
GTAAAAA-TGAAAACTGGGGCAAATATGTCACGAAGGAATCCTTGCAAATTTGAAATTCG
AGGTCATTGCTTAAATGGTAAGAGGTGTCATTTTAGTCATAATTATTTTGAATGGCCACC
CCATGCACTGCTTGTAAGACAAAACTTTATGTTAAACAGAATACTTAAGTCTATGGATAA
AAGTATAGATACCTTATCAGAAATAAGTGGAGCTGCAGAGTTGGACAGAACAGAAGAGTA
TGCTCTTGGTGTAGTTGGAGTGCTAGAGAGTTATATAGGATCAATAAACAATATAACTAA
ACAATCAGCATGTGTTGCCATGAGCAAACTCCTCACTGAACTCAATAGTGATGATATCAA
AAAGCTGAGGGACAATGAAGAGCTAAATTCACCCAAGATAAGAGTGTACAATACTGTCAT
ATCATATATTGAAAGCAACAGGAAAAACAATAAACAAACTATCCATCTGTTAAAAAGATT
GCCAGCAGACGTATTGAAGAAAACCATCAAAAACACATTGGATATCCATAAGAGCATAAC
CATCAACAACCCAAAAGAATCAACTGTTAGTGATACAAATGACCATGCCAAAAATAATGA
TACTACCTGACAAATATCCTTGTAGTATAAATTCCATACTAATAACAAGTAGATGTAGAG
TTACTATGTATAATCAAAAGAACACACTATATTTCAATCAAAACAACCCAAATAACCATA
CGTACTCACCAAATCAACCATTCAATGAAATCCATTGGACCTCTCAAGACTTGATTGATG
CAATTCAAAATTTTCTACAACATCTAGGTATTATTGATGATATATATACAATATATATAT
TAGTGTCATAACACTCAATACCAGTACTTACCACATCATCAAACTATTAACTCAAACAAT
TCAAATCATGGGACAAAATGGATCCCATTATTAATGGAAATTCTGCTAATGTTTATCTAA
CCGATAGTTATTTAAAAGGTGTTATTTCTTTCTCAGAATGTAATGCTTTAGGAAGTTACA
TATTCAATGGTCCTTATCTCAAAAATGATTACACCAACTTAATTAGTAGACAAAATCCAT
TAATAGAACACATAAATCTAAAGAAATTAAATATAACACAGTCTTTAATATCTAAGTATC
ATAAAGGTGAAATAAAAATAGAAGAACCTACTTATTTTCAGTCATTACTTATGACATACA
AGAGTATGACCTCGTCAGAACAGATTTCCACCACTAATTTACTTAAAAAGATAATAAGAA
GAGCTATAGAAATTAGTGATGTCAAAGTCTATGCTATATTGAATAAACTGGGGCTTAAAG
AAAAAGACAAGATTAAATCCAACAATGGACAAGATGAAAACAACTCAGTTATTACAACCA
TAATCAAAGATGATATACTTTTAGCTGTTAAGGATAATCAATCTCATCTTAAAGCAGGCA
AAAATCACTCTACAAAACAAAAAGATACTATCAAAACAACACTTTTGAAAAAATTAATGT
GTTCAATGCAACATCCTCCATCATGGTTAATACATTGGTTTAATTTATACACAAAATTAA
ACAACATATTAACACAGTATCGATCAAATGAGGTAAAAAACCATGGTTTTATATTGATAG
ATAATCATACTCTCAATGGATTCCAATTTATTTTGAATCAATATGGTTGTATAGTTTATC
ATAAGGATCTCAAAAGAATTACTGTGACAACCTATAATCAATTCTTGACATGGAAAGATA
TTAGCCTTAGTAGATTAAATGTTTGTTTAATTACATGGATTAGTAACTGTTTGAACACAT
TAAACAAAAGCTTAGGCTTAAGATGTGGATTCAATAATGTTATCTTGACACAACTATTCC
TTTATGGAGATTGTATATTAAAACTATTCCACAATGAAGGGTTCTACATAATAAAAGAGG
TAGAGGGTTTTATTATGTCTCTAATTTTAAACATAACAGAAGAAGATCAATTCAGAAAAC
GGTTTTATAATAGTATGCTCAACAACATCACAGATGCTGCTAATAAAGCTCAGAAAAATC
TGCTATCAAGAGTATGTCATACATTATTAGATAAGACAGTATCTGATAATATAATAAATG
GCAGATGGATAATTCTATTAAGTAAGTTTCTTAAATTAATTAAGCTTGCAGGTGACAATA
ACCTTAACAATCTGAGTGAATTATATTTTTTATTCAGAATATTTGGACACCCAATGGTAG
ATGAAAGACAAGCCATGGATGCTGTTAAAGTTAATTGCAACGAGACCAAATTTTACTTGT
TGAGCAGTTTGAGTATGTTAAGAGGTGCCTTTATATATAGAATTATAAAAGGGTTTGTAA
ATAATTACAACAGATGGCCTACTTTAAGGAATGCTATTGTTTTACCCTTAAGATGGTTAA
CTTACTATAAACTAAACACTTATCCTTCCTTATTGGAACTTACAGAAAGAGATTTGATTG
TTTTATCAGGACTACGTTTCTATCGTGAGTTTCGGTTGCCTAAAAAAGTGGATCTTGAAA
TGATCATAAATGATAAGGCTATATCACCTCCTAAAAATTTGATATGGACTAGTTTCCCTA
GAAATTATATGCCGTCACACATACAAAATTATATAGAACATGAAAAATTAAAATTTTCCG
AGAGTGATAAATCAAGAAGAGTATTAGAGTACTATTTAAGAGATAACAAATTCAATGAAT
GTGATTTATATAACTGTGTAGTTAATCAAAGCTATCTTAACAACCCTAATCATGTGGTAT
CATTGACTGGCAAAGAAAGAGAACTCAGTGTAGGTAGAATGTTTGCAATGCAACCGGGAA
TGTTCAGACAAGTTCAAATATTAGCAGAGAAAATGATAGCTGAAAACATTTTACAATTCT
TTCCTGAAAGTCTTACAAGATATGGTGATCTAGAATTACAGAAAATATTAGAATTGAAAG
CGGGAATAAGTAACAAATCAAATCGTTACAATGACAATTACAACAATTACATCAGTAAGT
GCTCTATCATCACAGATCTCAGCAAATTCAATCAAGCATTCCGGTATGAAACATCATGTA
TTTGTAGTGATGTACTGGATGAACTGCATGGTGTACAATCTCTGTTTTCCTGGTTACATT
TAACTATTCCTCATGTCACAATAAAAATGACATATAGGCATGCACCCCCCTATATAAGAG
ATCACATTGTAGATCTTAACAATGTAGATGAACAAAGTGGATTATATAGATATCATATGG
GTGGTATCGAAGGGTGGTGTCAAAAACTATGGACCATAGAAGCTATATCACTATTGGATC
TAATATCTCTCAAAGGGAAATTCTCAATTACTGCCTTAATTAATGGAGACAATCAATCAA
TAGATATAAGCAAACCAGTCAGACTCATGGAAGGTCAAACTCATGCTCAAGCAGATTATT
TGCTGGCATTAAATAGTCTTAAATTGCTGTATAAAGAGTATGCAGGCATAGGCCACAAAT
TAAAAGGAACTGAGACTTATATATCAAGAGATATGCAATTTATGAGTAAAACAATTCAAC
ATAACGGTGTATATTACCCAGCTAGTATAAAGAAAGTCCTAAGAGTGGGACCATGGATAA
ACACTATACTTGATGATTTCAAAGTGAGTCTAGAATCTATAGGTAGTTTGACACAAGAAT
TAGAATATAGAGGTGAAAGTCTATTATGCAGTTTAATATTTAGAAATGTGTGGTTATATA
ATCAAATTGCTTTACAACTAAAAAATCATGCATTATGTAACAATAAATTATATTTGGACA
TATTAAGGGTTCTGAAACACTTAAAAACCTTTTTTAATCTTGATAATATTGATACAGCAT
TAACATTGTATATGAATTTGCCCATGTTATTTGGTGGTGGTGATCCCAACTTGTTATATC
GAAGTTTCTATAGAAGAACTCCTGATTTCCTCACAGAGGCTATAGTTCACTCTGTGTTCA
TACTTAGTTATTATACAAACCATGATTTAAAGGATAAACTTCAAGATCTGTCAGACGATA
GATTGAATAAGTTCTTAACATGCATAATCACGTTTGACAAAAACCCTAATGCTGAATTCG
TAACATTGATGAGAGATCCTCAAGCTTTAGGGTCTGAAAGGCAAGCTAAAATTACTAGCG
AAATCAATAGACTGGCAGTTACTGAGGTTTTGAGCACAGCTCCAAACAAAATATTCTCCA
AAAGTGCACAACACTATACCACTACAGAGATAGATCTAAATGATATTATGCAAAATATAG
AACCTACATATCCTCATGGGCTAAGAGTTGTTTATGAAAGTTTACCCTTTTATAAAGCAG
AGAAAATAGTAAATCTTATATCCGGTACAAAATCTATAACTAACATACTGGAAAAGACTT
CTGCCATAGACTTAACAGATATTGATAGAGCCACTGAGATGATGAGGAAAAACATAACTT
TGCTTATAAGGATATTTCCATTAGATTGTAACAGAGATAAAAGAGAAATATTGAGTATGG
AAAACCTAAGTATTACTGAATTAAGCAAATATGTTAGAGAAAGATCTTGGTCTTTATCCA
ATATAGTTGGTGTTACATCACCCAGTATCATGTATACAATGGACATCAAATATACAACAA
GCACTATAGCTAGTGGCATAATCATAGAGAAATATAATGTCAACAGTTTAACACGTGGTG
AGAGAGGACCCACTAAACCATGGGTTGGCTCATCTACACAAGAGAAAAAAACAATGCCAG
TTTATAATAGACAAGTTTTAACCAAAAAACAGAGAGATCAAATTGATCTATTAGCAAAAT
TGGATTGGGTGTATGCATCTATAGATAACAAGGATGAATTCATGGAAGAACTCAGCATAG
GAACTCTTGGGTTAACATATGAGAAAGCCAAGAAATTATTTCCACAATATTTAAGTGTCA
ATTATTTGCATCGCCTTACAGTCAGTAGTAGACCATGTGAATTCCCTGCATCAATACCAG
CTTATAGAACAACAAATTATCACTTTGACACTAGCCCTATTAATCGCATATTAACAGAAA
AGTATGGTGATGAAGATATTGACATAGTATTCCAAAACTGTATAAGCTTTGGCCTTAGTT
TAATGTCAGTAGTAGAACAATTTACTAATGTATGTCCTAACAGAATTATTCTCATACCTA
AGCTTAATGAGATACATTTGATGAAACCTCCCATATTCACAGGTGATGTTGATATTCACA
AGTTAAAACAAGTGATACAAAAACAGCATATGTTTTTACCAGACAAAATAAGTTTGACTC
AATATGTGGAATTATTCTTAAGTAATAAAACACTCAAATCTGGATCTCATGTTAATTCTA
ATTTAATATTGGCACATAAAATATCTGACTATTTTCATAATACTTACATTTTAAGTACTA
ATTTAGCTGGACATTGGATTCTGATTATACAACTTATGAAAGATTCTAAAGGTATTTTTG
AAAAAGATTGGGGAGAGGGATATATAACTGATCATATGTTTATTAATTTGAAAGTTTTCT
TCAATGCTTATAAGACCTATCTCTTGTGTTTTCATAAAGGTTATGGCAAAGCAAAGCTGG
AGTGTGATATGAACACTTCAGATCTTCTATGTGTATTGGAATTAATAGACAGTAGTTATT
GGAAGTCTATGTCTAAGGTATTTTTAGAACAAAAAGTTATCAAATACATTCTTAGCCAAG
ATGCAAGTTTACATAGAGTAAAAGGGTGTCATAGCTTCAAACTATGGTTTCTTAAACGTC
TTAATGTAGCAGAATTCACAGTTTGCCCTTGGGTTGTTAACATAGATTATCATCCAACAC
ACATGAAAGCAATATTAACTTATATAGATCTTGTTAGAATGGGATTGATAAATATAGATA
GAATATACATTAAAAATAACCACAAATTCAATGATGAATTTTATACTTCTAATCTCTTTT
ACATTAATTATAACTTCTCAGATAATACTCATCTATTAACTAAACATATAAGGATTGCTA
ATTCTGAATTAGAAAATAATTACAACAAATTATATCATCCTACACCTGAAACTCTAGAAA
ATATACTAACCAATCCGGTTAAATGTGATGACAAAAAGACACTGAATGACTATTGTATAG
GTAAAAATGTTGACTCAATAATGTTACCATTGTTATCTAATAAGAAGCTTATTAAATCGT
CTACAACGATTAGAA---CCAATTACAGCAAACAAGATTTGTATAATTTATTTCCTACGG
TTGTGATTGATAAAATTATAGATCATTCAGGTAATACAGCCAAATCTAACCAACTTTACA
CTACTACTTCTCATCAAATATCTTTAGTACACAATAGCACATCACTTTATTGCATGCTTC
CTTGGCATCATATTAATAGATTCAATTTTGTGTTTAGTTCTACAGGTTGTAAAATTAGTA
TAGAGTATATTTTAAAAGACCTTAAAATTAAAGATACAAGTTGTATAGCATTCATAGGTG
AAGGAGCAGGGAATTTATTGTTGCGTACAGTAGTGGAACTTCATCCTGATATAAGATATA
TTTACAGAAGTCTGAAAGATTGCAATGATCATAGTTTACCTATTGAGTTTTTAAGGCTAT
ACAATGGACATATCAACATTGATTATGGTGAAAATTTGACCATTCCCGCTACAGATGCAA
CCAACAACATTCATTGGTCTTATTTGCATATAAAGTTTGCTGAACCTATCAGTCTTTTTG
TTTGTGATGCTGAATTGCCTGTAACAGTCAACTGGAGTAAAATTATAATAGAGTGGAGCA
AGCATGTAAGAAAATGCAAGTACTGTTCTTCAGTTAATAAATGTACGTTAATAGTAAAAT
ACCATGCTCAAGATGATATCGATTTCAAATTAGACAACATAACTATATTAAAAACTTATG
TATGTTTAGGAAGTAAGTTAAAGGGGTCTGAAGTTTACTTAGTCCTTACAATAGGTCCTG
CAAATGTGTTTCCAGTATTTAATGTAGTACAAAATGCTAAATTGATACTATCAAGAACCA
AAAATTTCATCATGCCTAAGAAGGCTGATAAAGAGTCTATTGATGCAAATATTAAAAGTT
TGATACCCTTTCTTTGTTACCCTATAACAAAAAAAGGAATTAATACTGCATTATCAAAAC
TAAAGAGTGTTGTTAGTGGAGATATACTATCATATTCTATAGCTGGACGTAATGAAGTTT
TCAGCAATAAACTTATAAATCATAAGCATATGAACATCTTAAAGTGGTTCAACCATGTTT
TAAATTTCAGATCAACAGAACTTAACTATAATCATTTATATATGGTAGAATCCACATATC
CTTATCTAAGTGAATTGTTAAACAGCTTGACAACTAATGAACTTAAAAAACTGATTAAAA
TCACAGGTAGTTTGTTATACAACTTTCATAATGAATAATGAATAAAAA--TCTTATATTA
AAAAATTCCCACAGCTACACACTAACACTGTATTCAATTATAGTTATTTAAAA-TTAAAA
ATTATATAATTTTT---------AATAACTTTTAGTGGGCTAATCCTAAAATTATC-ATT
TTGATCTAGGAGGAATAAATTTAAA-TCCAAATCTAATTGGTTTATATGTATATTAACTA
AACTACGAGATATTAGTTTTTGACACTTTTTTT-CTCGT
>Human respiratory syncytial virus isolate RSV-6, complete genome.
ACGCGAAAAAATGCGTACAACAAACTTGCATAAACCAAAAAAATGGGGCAAATAAGAATT
TGATAAGTACCACTTAAATTTAACTCCCTTGGTTAGAGATGGGCAGCAATTCATTGAGTA
TGATAAAAGTTAGATTACAAAATTTGTTTGACAATGATGAAGTAGCATTGTTAAAAATAA
CATGCTATACTGATAAATTAATACATTTAACTAATGCTTTGGCTAAGGCAGTGATACATA
CAATCAAATTGAATGGCATTGTGTTTGTGCATGTTATTACAAGTAGTGATATTTGCCCTA
ATAATAATATTGTAGTAAAATCCAATTTCACAACAATGCCAGTACTACAAAATGGAGGTT
ATATATGGGAAATGATGGAATTAACACATTGCTCTCAACCTAATGGTCTACTAGATGACA
ATTGTGAAATTAAATTCTCCAAAAAACTAAGTGATTCAACAATGACCAATTATATGAATC
AATTATCTGAATTACTTGGATTTGATCTTAATCCATAAATTATAATTAATATCAACTAGC
AAATCAATGTCACTAACACCATTAGTTAATATAAAACTTAACAGAAGACAAAAATGGGGC
AAATAAATCAATTCAGCCAACCCAACCATGGACACAACCCACAATGATAATACACCACAA
AGACTGATGATCACAGACATGAGACCGTTGTCACTTGAGACCATAATAACATCACTAACC
AGAGACATCATAACACACAAATTTATATACTTGATAAATCATGAATGCATAGTGAGAAAA
CTTGATGAAAGACAGGCCACATTTACATTCCTGGTCAACTATGAAATGAAACTATTACAC
AAAGTAGGAAGCACTAAATATAAAAAATATACTGAATACAACACAAAATATGGCACTTTC
CCTATGCCAATATTCATCAATCATGATGGGTTCTTAGAATGCATTGGCATTAAGCCTACA
AAGCATACTCCCATAATATACAAGTATGATCTCAATCCATAAATTTCAACACAAT--ATT
CACACAATCTAAAACAACAACTCTATGCATAACTATACTCCATAGTCCAGATGGAGCCTG
AAAATTATAGTAATTTAAAA-TTAAGGAGAGAT---ATAAGATAGAAGATGGGGCAAATA
CAAAGATGGCTCTTAGCAAAGTCAAGTTGAACGATACACTCAACAAAGATCAACTTCTGT
CATCCAGCAAATACACCATCCAACGGAGCACAGGAGATAGTATTGATACTCCTAATTATG
ATGTGCAGAAACACATCAACAAGTTATGTGGCATGTTATTAATCACAGAAGATGCTAATC
ATAAATTCACTGGGGTAATAGGTATGTTATATGCTATGTCTAGATTAGGAAGAGAAGACA
CCATAAAAATACTCAGAGATGCGGGATATCATGTAAAAGCTAATGGAGTGGATGTAACAA
CACATCGTCAAGACATTAATGGAAAAGAAATGAAATTTGAAGTGTTAACATTGGCAAGCT
TAACAACTGAAATTCAAATCAACATTGAGATAGAATCTAGAAAATCCTACAAAAAAATGC
TAAAAGAAATGGGAGAGGTAGCTCCAGAATACAGGCATGACTCTCCTGATTGTGGAATGA
TAATATTATGTATAGCAGCATTAGTAATAACCAAATTAGCAGCAGGGGATAGATCTGGTC
TTACAGCCGTGATTAGGAGAGCTAATAATGTTCTAAAAAATGAAATGAAACGTTATAAAG
GCTTACTACCAAAGGATATAGCCAACAGTTTCTATGAAGTGTTTGAAAAATATCCTCACT
TTATAGATGTTTTTGTTCATTTTGGTATAGCACAATCTTCTACCAGAGGTGGCAGTAGAG
TTGAAGGGATTTTTGCAGGATTGTTTATGAATGCTTATGGTGCAGGGCAAGTGATGTTAC
GGTGGGGAGTCTTAGCAAAATCAGTTAAAAATATTATGCTAGGACACGCTAGTGTGCAAG
CAGAAATGGAACAAGTTGTGGAAGTTTATGAATATGCCCAAAAATTGGGTGGAGAAGCAG
GATTCTACCATATATTGAACAACCCAAAAGCATCATTATTATCTTTGACTCAATTTCCCC
ACTTCTCCAGTGTAGTATTAGGCAATGCTGCTGGCCTAGGCATAATGGGAGAATACAGAG
GTACACCAAGGAATCAAGATCTATATGATGCTGCAAAGGCATATGCTGAACAACTCAAAG
AAAATGGTGTGATTAACTACAGTGTATTAGACTTGACAGCAGAAGAACTAGAGGCTATCA
AACATCAGCTTAATCCAAAAGATAATGATGTAGAGCTTTGAGTTAATAAAAA-A----TG
GGGCAAATAAATCATCATGGAAAAGTTTGCTCCTGAATTCCATGGAGAAGACGCAAACAA
CAGGGCTACTAAATTCCTAGAATCAATAAAGGGCAAATTCACATCACCCAAAGATCCCAA
GAAAAAAGATAGTATCATATCTGTCAACTCAATAGATATAGAAGTAACCAAAGAAAGCCC
TATAACATCAAATTCAACCATTATAAACCCAACAAATGAGACAGATGATACTGCAGGGAA
CAAGCCCAATTATCAAAGAAAACCTCTAGTAAGTTTCAAAGAAGACCCTACCCCAAGTGA
TAATCCCTTTTCTAAACTATACAAAGAAACCATAGAAACATTTGATAACAATGAAGAAGA
ATCCAGCTATTCATATGAAGAAATAAATGATCAGACAAACGATAATATAACAGCAAGATT
AGATAGGATTGATGAAAAATTAAGTGAAATACTAGGAATGCTTCACACATTAGTAGTGGC
AAGTGCAGGACCTACATCTGCTCGGGATGGTATAAGAGATGCCATGGTTGGTTTAAGAGA
AGAAATGATAGAAAAAATCAGAACTGAAGCATTAATGACCAATGACAGATTAGAAGCTAT
GGCAAGACTCAGGAATGAGGAAAGTGAAAAGATGGCAAAAGACACATCAGATGAAGTGTC
TCTCAATCCAACATCAGAGAAATTGAACAACCTATTGGAAGGGAATGATAGTGACAATGA
TCTATCACTTGAAGATTTCTGATTAGTTACCAATCTTCACATCAACACACAATACCAACA
GAAGACCAACAAACTAAACAACCCAATCATCCAACCAAACATCCATCTGCCAATCAGCCA
AACAGCCAACAAAACAACCAGCCAATCCAAAACTAACCACCCGG-AAAAAATCTATAATA
TAGTTACAAAAAAAGGAAAGGGTGGGGCAAATATGGAAACATACGTGAACAAGCTTCACG
AAGGCTCCACATACACAGCTGCTGTTCAATACAATGTCTTAGAAAAAGACGATGACCCTG
CATCACTTACAATATGGGTGCCCATGTTCCAATCATCTATGCCAGCAGATTTACTTATAA
AAGAACTAGCTAATGTCAACATACTAGTGAAACAAATATCCACACCCAAGGGACCTTCAC
TAAGAGTCATGATAAACTCAAGAAGTGCAGTGCTAGCACAAATGCCCAGCAAATTTACCA
TATGCGCTAATGTGTCCTTGGATGAAAGAAGCAAACTAGCATATGATGTAACCACACCCT
GTGAAATCAAGGCATGTAGTCTAACATGCCTAAAATCAAAAAATATGTTGACTACAGTTA
AAGATCTCACTATGAAGACACTCAACCCTACACATGATATTATTGCTTTATGTGAATTTG
AAAACATAGTAACATCAAAAAAAGTCATAATACCAACATACCTAAGATCCATCAGTGTCA
GAAATAAAGATCTGAACACACTTGAAAATATAACAACCACTGAATTCAAAAATGCTATCA
CAAATGCAAAAATCATCCCTTACTCAGGATTACTATTAGTCATCACAGTGACTGACAACA
AAGGAGCATTCAAATACATAAAGCCACAAAGTCAATTCATAGTAGATCTTGGAGCTTACC
TAGAAAAAGAAAGTATATATTATGTTACCACAAATTGGAAGCACACAGCTACACGATTTG
CAATCAAACCCATGGAAGATTAACCTTTTTCCTCTACATCAGTGTGTTAATTCATACAAA
CTTTCTACCTACATTCTTCACTT-CACCATCACAATCACAAACACTCTGTGGTTCAACC-
AATCAAACAAAACTTATCTGAAGTCCCAGATCATCCCAAGTCATTGTTTATCAGATCTAG
TACTCAAATAAGTTAATAAAAAATATACACATGGGGCAAATAATCATTGGAGGAAATCCA
ACTAATCACAATATCTGTTAACATAGACAAGTCCACACAC-CATACAGAATCAACCAATG
GAAAATACATCCATAACAATAGAATTCTCAAGCAAATTCTGGCCTTACTTTACACTAATA
CACATGATCACAACAATAATCTCTTTGCTAATCATAATCTCCATCATGATTGCAATACTA
AACAAACTTTGTGAATATAACGTATTCCATAACAAAACCTTTGAGTTAC--CAAGAGC-T
CGAGTCAACACATAGCATTCATCAATCCAACAGCCCAAAACAGTAACCTTGCATTTAAAA
ATGAACAACCCCTACCTCTTTACAACACCTCATTAACATCCCACCATGCAAACCACTATC
CATACTATAAAGTAGTTAATTAAAAATAGTCATAACAATGAACTAGGATATCAAGACTAA
CAATA---ACATTGGGGCAAATGCAAACATGTCCAAAAACAAGGACCAACGCACCGCTAA
GACATTAGAAAGGACCTGGGACACTCTCAATCATTTATTATTCATATCATCGTGCTTATA
TAAGTTAAATCTTAAATCTGTAGCACAAATCACATTATCCATTCTGGCAATGATAATCTC
AACTTCACTTATAATTGCAGCCATCATATTCATAGCCTCGGCAAACCACAAAGTCACACC
AACAACTGCAATCATACAAGATGCAACAAGCCAGATCAAGAACACAACCCCAACATACCT
CACCCAGAATCCTCAGCTTGGAATCAGTCCCTCTAATCCGTCTGAAATTACATCACAAAT
CACCACCATACTAGCTTCAACAACACCAGGAGTCAAGTCAACCCTGCAATCCACAACAGT
CAAGACCAAAAACACAACAACAACTCAAACACAACCCAGCAAGCCCACCACAAAACAACG
CCAAAACAAACCACCAAGCAAACCCAATAATGATTTTCACTTTGAAGTGTTCAACTTTGT
ACCCTGCAGCATATGCAGCAACAATCCAACCTGCTGGGCTATCTGCAAAAGAATACCAAA
CAAAAAACCAGGAAAGAAAACCACTACCAAGCCCACAAAAAAACCAACCCTCAAGACAAC
---CAAAAAAGATCCCAAACCTCAAACCACTAAATCAAAGGAAGTACCCACCACCAAGCC
CACAGAAGAGCCAACCATCAACACCACCAAAACAAACATCATAACTACACTACTCACCTC
CAACACCACAGGAAATCCAGAACTCACAAGTCAAATGGAAACCTTCCACTCAACTTCCTC
CGGACATAATACATTTCCTGCACAAATCTATACAACATCGGAGTACCTATCACAACCTCC
ATCTCCATCCAACATAACAGACCAGTAGTCATTAAAAA-GCG---TATTATTG-AAAAAA
CCATGACCAAATCAAACAGAATCAAAATAAGCTCTGGGGCAAATAACAATGGAGTTGCCA
ATCCTCAAAACAAATGCAATTACTGCAATCCTTGCTGCAGTCTCACTCTGTTTCGCTTCC
AGTCAAAACATCACTGAAGAATTTTATCAATCAACATGCAGTGCAGTTAGCAAAGGCTAT
CTTAGTGCTTTAAGAACTGGTTGGTATACTAGTGTTATAACTATAGAATTAAGTAATATC
AAGGAAAATAAGTGTAATGGAACAGACGCTAAGGTAAAATTGATAAAACAAGAATTAGAT
AAATATAAAAATGCTGTAACAGAATTGCAGTTGCTCATGCAAAGCACACCAGCAGCCAAC
AATCGAGCCAGAAGAGAACTACCAAGGTTTATGAATTATACACTCAACAATACCAAAAAT
AACAATGTAACATTAAGCAAGAAAAGGAAAAGAAGATTTCTTGGCTTTTTGTTAGGTGTT
GGATCTGCAATCGCCAGTGGCATTGCTGTATCTAAAGTCCTGCACCTAGAAGGAGAAGTG
AACAAAATCAAAAGTGCTCTACTATCCACAAACAAGGCTGTAGTCAGCTTATCAAATGGA
GTTAGTGTCTTAACTAGCAAAGTGTTAGACCTCAAAAACTATATAGATAAACAGTTGTTA
CCCATTGTGAACAAGCAAAGCTGCAGCATATCAAACATTGAAACTGTGATAGAATTCCAA
CAAAAGAACAACAGACTACTAGAGATTACCAGGGAATTTAGTGTTAATGCAGGTGTAACT
ACACCTGTAAGCACTTATATGTTAACAAATAGTGAATTATTATCATTAATCAATGATATG
CCTATAACAAATGATCAGAAAAAGTTAATGTCCAACAATGTTCAAATAGTTAGACAGCAA
AGTTACTCTATCATGTCCATAATAAAGGAGGAAGTCTTAGCATATGTAGTACAATTACCA
CTATATGGTGTAATAGATACACCTTGTTGGAAACTACACACATCCCCTCTATGCACAACC
AACACAAAGGAAGGGTCCAACATCTGTTTAACAAGAACCGACAGAGGATGGTACTGTGAC
AATGCAGGATCAGTGTCTTTCTTCCCACAAGCTGAAACATGCAAAGTTCAATCAAATCGA
GTATTTTGTGACACAATGAACAGTTTAACATTACCAAGTGAAGTAAATCTCTGCAACGTT
GACATATTCAACCCTAAATATGATTGCAAAATTATGACTTCAAAAACAGATGTAAGCAGC
TCCGTTATCACATCTCTAGGAGCCATTGTGTCATGCTATGGCAAAACTAAATGTACAGCA
TCCAATAAAAATCGTGGAATCATAAAGACATTTTCTAACGGGTGTGATTATGTATCAAAT
AAGGGGGTGGACACTGTATCTGTAGGTAATACATTATATTATGTAAATAAGCAAGAAGGA
AAAAGTCTCTATGTAAAAGGTGAACCAATAATAAATTTCTATGACCCATTAGTGTTCCCT
TCTGATGAATTTGATGCATCAATATCTCAAGTCAATGAGAAGATTAACCAGAGCTTAGCA
TTTATTCGTAAATCCGATGAATTATTACATAATGTAAATGTTGGTAAATCCACCACAAAT
ATCATGATAACTACTATAATTATAGTGATTATAGTAATATTGTTATTATTAATTGCAGTT
GGACTGCTCTTATACTGTAAGGCCAGAAGCACACCAGTCACACTAAGCAAAGATCAACTG
AGTGGTATAAATAATATTGCATTTAGTAACTAAATAAAAATAGCACCTAATCATGTTCTT
ACAATGGTTTACTATCTGCTCATAGACAACCCATCTGTCATTGGATTTTCTTAAAATCTG
AACTTCATCGAAACTCTCATCTATAAACCATCTCACTTACACTATTTAAGTAGATTCCTA
GTTTATAGTTATATAAAA-----------CACAATTGAATGCCAGATTAACTTACCATCT
GTAAAAA-TGAAAACTGGGGCAAATATGTCACGAAGGAATCCTTGCAAATTTGAAATTCG
AGGTCATTGCTTAAATGGTAAGAGGTGTCATTTTAGTCATAATTATTTTGAATGGCCACC
CCATGCACTGCTTGTAAGACAAAACTTTATGTTAAACAGAATACTTAAGTCTATGGATAA
AAGTATAGATACCTTATCAGAAATAAGTGGAGCTGCAGAGTTGGACAGAACAGAAGAGTA
TGCTCTTGGTGTAGTTGGAGTGCTAGAGAGTTATATAGGATCAATAAACAATATAACTAA
ACAATCAGCATGTGTTGCCATGAGCAAACTCCTCACTGAACTCAATAGTGATGATATCAA
AAAGCTGAGGGACAATGAAGAGCTAAATTCACCCAAGATAAGAGTGTACAATACTGTCAT
ATCATATATTGAAAGCAACAGGAAAAACAATAAACAAACTATCCATCTGTTAAAAAGATT
GCCAGCAGACGTATTGAAGAAAACCATCAAAAACACATTGGATATCCATAAGAGCATAAC
CATCAACAACCCAAAAGAATCAACTGTTAGTGATACAAATGACCATGCCAAAAATAATGA
TACTACCTGACAAATATCCTTGTAGTATAACTTCCATACTAATAACAAGTAGATGTAGAG
TTACTATGTATAATCAAAAGAACACACTATATTTCAATCAAAACAACCCAAATAACCATA
TGTACTCACCAAATCAACCATTCAATGAAATCCATTGGACCTCTCAAGACTTGATTGACG
CAATTCAAAATTTTCTACAACATCTAGGTATTACTGATGATATATATACAATATATATAT
TAGTGTCATAACACTCAATACCAGTACTTACCACATCATCAAACTATTAACTCAAACAAT
TCAAACCATGGGACAAAATGGATCCCATTATTAATGGAAATTCTGCTAATGTTTATCTAA
CCGATAGTTATTTAAAAGGTGTTATTTCTTTCTCAGAATGTAATGCTTTAGGAAGTTACA
TATTCAATGGTCCTTATCTCAAAAATGATTACACCAACTTAATTAGTAGACAAAATCCAT
TAATAGAACACATAAATCTAAAGAAATTAAATATAACACAGTCTTTAATATCTAAGTATC
ATAAAGGTGAAATAAAAATAGAAGAACCTACTTATTTTCAGTCATTACTTATGACATACA
AGAGTATGACCTCGTCAGAACAGATTACCACCACTAATTTACTTAAAAAGATAATAAGAA
GAGCTATAGAAATTAGTGATGTCAAAGTCTATGCTATATTGAATAAACTGGGGCTTAAAG
AAAAAGACAAGATTAAATCCAACAATGGACAAGATGAAAACAACTCAGTTATTACAACCA
TAATCAAAGATGATATACTTTTAGCTGTTAAGGATAATCAATCTCATCTTAAAGCAGGCA
AAAATCACTCTACAAAACAAAAAGATACTATCAAAACAACACTTTTGAAAAAATTAATGT
GTTCGATGCAACATCCTCCATCATGGTTAATACATTGGTTTAATTTATACACAAAATTAA
ACAACATATTAACACAGTATCGATCAAATGAGGTAAAAAACCATGGTTTTATATTGATAG
ATAATCATACTCTCAATGGATTCCAATTTATTTTGAATCAATATGGTTGTATAGTTTATC
ATAAGGAACTCAAAAGAATTACTGTGACAACCTATAATCAATTCTTGACATGGAAAGATA
TTAGCCTTAGTAGATTAAATGTTTGTTTAATTACATGGATTAGTAACTGTTTGAACACAT
TAAACAAAAGCTTAGGCTTAAGATGTGGATTCAATAATGTTATCTTGACACAACTATTCC
TTTATGGAGATTGTATATTAAAGCTATTTCACAATGAGGGGTTCTACATAATAAAAGAGG
TAGAGGGATTTATTATGTCTCTAATTTTAAATATAACAGAAGAAGATCAATTCAGAAAAC
GATTTTATAATAGTATGCTCAACAACATCACAGATGCTGCTAATAAAGCTCAGAAAAATC
TGCTATCAAGAGTATGTCATACATTATTAGATAAGACAGTGTCCGATAATATAATAAATG
GCAGATGGATAATTCTATTAAGTAAGTTCCTTAAATTAATTAAGCTTGCAGGTGACAATA
ACCTTAACAATCTGAGTGAACTATATTTTTTGTTCAGAATATTTGGACACCCAATGGTAG
ATGAAAGACAAGCCATGGATGCTGTTAAAATTAATTGCAATGAGACCAAATTTTACTTGT
TAAGCAGTCTGAGTATGTTAAGAGGTGCCTTTATATATAGAATTATAAAAGGGTTTGTAA
ATAATTACAACAGATGGCCTACTTTAAGAAATGCTATTGTTTTACCCTTAAGATGGTTAA
CTTACTATAAACTAAACACTTATCCTTCTTTGTTGGAACTTACAGAAAGAGATTTGATTG
TGTTATCAGGACTACGTTTCTATCGTGAGTTTCGGTTGCCTAAAAAAGTGGATCTTGAAA
TGATCATAAATGATAAGGCTATATCACCTCCTAAAAATTTGATATGGACTAGTTTCCCTA
GAAATTATATGCCGTCACACATACAAAATTATATAGAACATGAAAAATTAAAATTTTCCG
AGAGTGATAAATCAAGAAGAGTATTAGAGTATTATTTAAGAGATAACAAATTCAATGAAT
GTGATTTATATAACTGTGTAGTTAATCAAAGCTATCTTAACAACCCTAATCATGTGGTAT
CATTGACTGGCAAAGAAAGAGAACTCAGTGTAGGTAGAATGTTTGCAATGCAACCAGGAA
TGTTCAGACAAGTTCAAATATTAGCAGAGAAAATGATAGCTGAAAACATTTTACAATTCT
TTCCTGAAAGTCTTACAAGATATGGTGATCTAGAATTACAGAAAATATTAGAATTGAAAG
CGGGAATAAGTAACAAATCAAATCGTTACAATGACAATTACAACAATTACATCAGTAAGT
GCTCTATCATCACAGATCTCAGCAAATTCAATCAAGCATTCCGGTATGAAACATCATGTA
TTTGTAGTGATGTACTGGATGAACTGCATGGTGTACAATCTCTGTTTTCCTGGTTACATT
TAACTATTCCTCATGTCACAATAATATGCACATATAGGCATGCACCCCCCTATATAAGAG
ATCACATTGTAGATCTTAACAATGTAGATGAACAAAGTGGATTATATAGATATCATATGG
GTGGTATCGAAGGGTGGTGTCAAAAACTATGGACCATAGAAGCTATATCACTATTGGATC
TAATATCTCTCAAAGGGAAATTCTCAATTACTGCCTTAATTAATGGAGACAATCAATCAA
TAGATATAAGCAAACCAGTCAGACTCATGGAAGGTCAAACTCATGCTCAAGCAGATTATT
TGCTGGCATTAAATAGTCTTAAATTGCTGTATAAAGAGTATGCAGGCATAGGCCACAAAT
TAAAAGGAACTGAGACTTATATATCAAGAGATATGCAATTTATGAGTAAAACAATTCAAC
ATAACGGTGTATATTACCCAGCTAGTATAAAGAAAGTCCTAAGAGTGGGACCGTGGATAA
ACACTATACTTGATGATTTCAAAGTGAGTCTAGAATCTATAGGTAGTTTGACACAAGAAT
TAGAATATAGAGGTGAAAGTCTATTATGCAGTTTAATATTTAGAAATGTGTGGTTATATA
ATCAAATTGCTTTACAACTAAAAAATCATGCATTATGTAACAATAAATTATATTTGGACA
TATTAAGGGTTCTGAAACACTTAAAAACCTTTTTTAATCTTGATAATATTGATACAGCAT
TAACATTGTATATGAATTTGCCCATGTTATTTGGTGGTGGTGATCCCAACTTGTTATATC
GAAGTTTCTATAGAAGAACTCCTGATTTCCTCACAGAGGCTATAGTTCACTCTGTGTTCA
TACTTAGTTATTATACAAACCATGATTTAAAGGATAAACTTCAAGATCTGTCAGACGATA
GATTGAATAAGTTCTTAACATGCATAATCACGTTTGACAAAAACCCTAATGCTGAATTCG
TAACATTGATGAGAGATCCTCAAGCTTTAGGGTCTGAAAGGCAAGCTAAAATTACTAGCG
AAATCAATAGACTGGCAGTTACTGAGGTTTTGAGCACAGCTCCAAACAAAATATTCTCCA
AAAGTGCACAACACTATACCACTACAGAGATAGATCTAAATGATATTATGCAAAATATAG
AACCTACATATCCTCATGGGCTAAGAGTTGTTTATGAAAGTTTACCCTTTTATAAAGCAG
AGAAAATAGTAAATCTTATATCCGGTACAAAATCTATAACTAACATACTGGAAAAGACTT
CTGCCATAGACTTAACAGATATTGATAGAGCCACTGAGATGATGAGGAAAAACATAACTT
TGCTTATAAGGATATTTCCATTAGATTGTAACAGAGATAAAAGAGAAATATTGAGTATGG
AAAACCTAAGTATTACTGAATTAAGCAAATATGTTAGAGAAAGATCTTGGTCTTTATCCA
ATATAGTTGGTGTTACATCACCCAGTATCATGTATACAATGGACATCAAATATACAACAA
GCACTATAGCTAGTGGCATAATCATAGAGAAATATAATGTCAACAGTTTAACACGTGGTG
AGAGAGGACCCACTAAACCATGGGTTGGTTCATCTACACAAGAGAAAAAAACAATGCCAG
TTTATAATAGACAAGTTTTAACCAAAAAACAGAGAGATCAAATAGATCTATTAGCAAAAT
TGGATTGGGTGTATGCATCTATAGATAACAAGGATGAATTCATGGAAGAACTCAGCATAG
GAACCCTTGGGTTAACATATGAAAAGGCCAAGAAATTATTTCCACAATATTTAAGTGTCA
ATTATTTGCATCGCCTTACAGTCAGTAGTAGACCATGTGAATTCCCTGCATCAATACCAG
CTTATAGAACAACAAATTATCACTTTGACACTAGCCCTATTAATCGCATATTAACAGAAA
AGTATGGTGATGAAGATATTGACATAGTATTCCAAAACTGTATAAGCTTTGGCCTTAGTT
TAATGTCAGTAGTAGAACAATTTACTAATGTATGTCCTAACAGAATTATTCTCATACCTA
AGCTTAATGAGATACATTTGATGAAACCTCCCATATTCACAGGTGATGTTGATATTCACA
AGTTAAAACAAGTGATACAAAAACAGCATATGTTTTTACCAGACAAAATAAGTTTGACTC
AATATGTGGAATTATTCTTAAGTAATAAAACACTCAAATCTGGATCTCATGTTAATTCTA
ATTTAATATTGGCACATAAAATATCTGACTATTTTCATAATACTTACATTTTAAGTACTA
ATTTAGCTGGACATTGGATTCTGATTATACAACTTATGAAAGATTCTAAAGGTATTTTTG
AAAAAGATTGGGGAGAGGGATATATAACTGATCATATGTTTATTAATTTGAAAGTTTTCT
TCAATGCTTATAAGACCTATCTCTTGTGTTTTCATAAAGGTTATGGCAAAGCAAAGCTGG
AGTGTGATATGAACACTTCAGATCTTCTATGTGTATTGGAATTAATAGACAGTAGTTATT
GGAAGTCTATGTCTAAGGTATTTTTAGAACAAAAAGTTATCAAATACATTCTTAGCCAAG
ATGCAAGTTTACATAGAGTAAAAGGATGTCATAGCTTCAAATTATGGTTTCTTAAACGTC
TTAATGTAGCAGAATTCACAGTTTGCCCTTGGGTTGTTAACATAGATTATCATCCAACAC
ATATGAAAGCAATATTAACTTATATAGATCTTGTTAGAATGGGATTGATAAATATAGATA
GAATACACATTAAAAATAAACACAAATTCAATGATGAATTTTATACTTCTAATCTCTTTT
ACATTAATTATAACTTCTCAGATAATACTCATCTATTAACTAAACATATAAGGATTGCTA
ATTCTGAATTAGAAAATAATTACAACAAATTATATCATCCTACACCAGAAACCCTAGAGA
ATATACTAGCCAATCCGATTAAAAGTAATGACAAAAAGACACTGAATGACTATTGTATAG
GTAAAAATGTTGACTCAATAATGTTACCATTGTTATCTAATAAGAAGCTTATTAAATCGT
CTGCAATGATTAGAA---CCAATTACAGCAAACAAGATTTGTATAATTTATTTCCTATGG
TTGTGATTGATAGAATTATAGATCATTCAGGTAATACAGCCAAATCCAACCAACTTTACA
CTACTACTTCCCACCAAATATCTTTAGTGCACAATAGCACATCACTTTACTGCATGCTTC
CTTGGCATCATATTAATAGATTCAATTTTGTATTTAGTTCTACAGGTTGTAAAATTAGTA
TAGAGTATATTTTAAAAGATCTTAAAATTAAAGATCCCAATTGTATAGCATTCATAGGTG
AAGGAGCAGGGAATTTATTATTGCGTACAGTAGTGGAACTTCATCCTGATATAAGATATA
TTTACAGAAGTCTGAAAGATTGCAATGATCATAGTTTACCTATTGAGTTTTTAAGGCTGT
ACAATGGACATATCAACATTGATTATGGTGAAAATTTGACCATTCCCGCTACAGATGCAA
CCAACAACATTCATTGGTCTTATTTGCATATAAAGTTTGCTGAACCTATCAGTCTTTTTG
TTTGTGATGCTGAATTGCCTGTAACAGTCAACTGGAGTAAAATTATAATAGAGTGGAGCA
AGCATGTAAGAAAATGCAAGTACTGTTCTTCAGTTAATAAATGTACGTTAATAGTAAAAT
ACCATGCTCAAGATGATATCGATTTCAAATTAGACAACATAACTATATTAAAAACTTATG
TATGTTTAGGAAGTAAGTTAAAGGGGTCTGAAGTTTACTTAGTCCTTACAATAGGTCCTG
CAAATGTGTTTCCAGTATTTAATGTAGTACAAAATGCTAAATTGATACTATCAAGAACCA
AAAATTTCATCATGCCTAAGAAGGCTGATAAAGAGTCTATTGATGCAAATATTAAAAGTT
TGATACCCTTTCTTTGTTACCCTATAACAAAAAAAGGAATTAATACTGCATTATCAAAAC
TAAAGAGTGTTGTTAGTGGAGATATACTATCATATTCTATAGCTGGACGTAATGAAGTTT
TCAGCAATAAACTTATAAATCATAAGCATATGAACATCTTAAAGTGGTTCAACCATGTTT
TAAATTTCAGATCAACAGAACTTAACTATAATCATTTATATATGGTAGAATCCACATATC
CTTATCTAAGTGAATTGTTAAACAGCTTGACAACTAATGAACTTAAAAAACTGATTAAAA
TCACAGGTAGTTTGTTATACAACTTTCATAATGAATAATGAATAAAAA--TCTTATATTA
AAAAATTCCCACAGCTACACACTAACACTGTATTCAATTATAGTTATTTAAAA-TTAAAA
ATTATATAATTTTT---------AATAACTTTTAGTGGGCTAATCCTAAAATTATC-ATT
TTGATCTAGGAGGAATAAATTTAAA-TCCAAATCTAATTGGTTTATATGTATATTAACTA
AACTACGAGATATTAGTTTTTGACACTTTTTTT-CTCGT
>Human respiratory syncytial virus isolate RSV-5, complete genome.
ACGCGAAAAAATGCGTACAACAAACTTGCATAAACCAAAAAAATGGGGCAAATAAGAATT
TGATAAGTACCACTTAAATTTAACTCCCTTGGTTAGAGATGGGCAGCAATTCATTGAGTA
TGATAAAAGTTAGATTACAAAATTTGTTTGACAATGATGAAGTAGCATTGTTAAAAATAA
CATGCTATACTGATAAATTAATACATTTAACTAATGCTTTGGCTAAGGCAGTGATACATA
CAATCAAATTGAATGGCATTGTGTTTGTGCATGTTATTACAAGTAGTGATATTTGCCCTA
ATAATAATATTGTAGTAAAATCCAATTTCACAACAATGCCAGTACTACAAAATGGAGGTT
ATATATGGGAAATGATGGAATTAACACATTGCTCTCAACCTAATGGTCTACTAGATGACA
ATTGTGAAATTAAATTCTCCAAAAAACTAAGTGATTCAACAATGACCAATTATATGAATC
AATTATCTGAATTACTTGGATTTGATCTTAATCCATAAATTATAATTAATATCAACTAGC
AAATCAATGTCACTAACACCATTAGTTAATATAAAACTTAACAGAAGACAAAAATGGGGC
AAATAAATCAATTCAGCCAACCCAACCATGGACACAACCCACAATGATAATACACCACAA
AGACTGATGATCACAGACATGAGACCGTTGTCACTTGAGACCATAATAACATCACTAACC
AGAGACATCATAACACACAAATTTATATACTTGATAAATCATGAATGCATAGTGAGAAAA
CTTGATGAAAGACAGGCCACATTTACATTCCTGGTCAACTATGAAATGAAACTATTACAC
AAAGTAGGAAGCACTAAATATAAAAAATATACTGAATACAACACAAAATATGGCACTTTC
CCTATGCCAATATTCATCAATCATGATGGGTTCTTAGAATGCATTGGCATTAAGCCTACA
AAGCATACTCCCATAATATACAAGTATGATCTCAATCCACAAATTTCAACACAAT--ATT
CACACAATCTAAAACAACAACTCTATGCATAACTATACTCCATAGTCCAAATGGAGCCTG
AAAATTATAGTAATTTAAAA-TTAAGGAGAGAC---ATAAGATAAAAGATGGGGCAAATA
CAAAGATGGCTCTTAGCAAAGTCAAGTTGAATGATACACTCAACAAAGATCAACTTCTGT
CATCCAGCAAATACACCATCCAACGGAGCACAGGAGATAGTATTGATACTCCTAATTATG
ATGTGCAGAAACACATCAACAAGTTATGTGGCATGTTATTAATCACAGAAGATGCTAATC
ATAAATTCACTGGGGTAATAGGTATGTTATATGCTATGTCTAGATTAGGAAGAGAAGACA
CCATAAAAATACTCAGAGATGCGGGATATCATGTAAAAGCTAATGGAGTGGATGTAACAA
CACATCGTCAAGACATTAATGGAAAAGAAATGAAATTTGAAGTGTTAACATTGGCAAGCT
TAACAACTGAAATTCAAATCAACATTGAGATAGAATCTAGAAAATCCTACAAAAAAATGC
TAAAAGAAATGGGAGAGGTGGCTCCAGAATACAGGCATGACTCTCCTGATTGTGGAATGA
TAATATTATGTATAGCAGCATTAGTAATAACCAAATTAGCAGCAGGGGATAGATCTGGTC
TTACAGCCGTAATTAGGAGAGCTAATAATGTTCTAAAAAATGAAATGAAACGTTATAAAG
GCTTACTACCAAAGGATATAGCCAACAGTTTCTATGAAGTGTTTGAAAAATATCCTCACT
TTATAGATGTTTTTGTTCATTTTGGTATAGCACAATCTTCTACCAGAGGTGGCAGTAGAG
TTGAAGGGATTTTTGCAGGATTGTTTATGAATGCTTATGGTGCAGGGCAAGTGATGTTAC
GGTGGGGAGTCTTAGCAAAATCAGTTAAAAATATTATGCTAGGACACGCTAGTGTGCAAG
CAGAAATGGAACAAGTTGTGGAAGTTTATGAATATGCCCAAAAATTGGGTGGAGAAGCAG
GATTCTACCATATATTGAACAACCCAAAAGCATCATTATTATCTTTGACTCAATTTCCCC
ACTTCTCCAGTGTAGTATTAGGCAATGCTGCTGGCCTAGGCATAATGGGAGAATACAGAG
GTACACCAAGGAATCAAGATCTATATGATGCTGCAAAGGCATATGCTGAACAACTCAAAG
AAAATGGTGTGATTAACTACAGTGTATTAGACTTGACAGCAGAAGAACTAGAGGCTATCA
AACATCAGCTTAATCCAAAAGATAATGATGTAGAGCTTTGAGTTAATAAAAAAG----TG
GGGCAAATAAATCATCATGGAAAAGTTTGCTCCTGAATTCCATGGAGAAGACGCAAACAA
CAGAGCCACTAAATTCCTAGAATCAATAAAGGGCAAATTCACATCACCTAAAGATCCCAA
GAAAAAAGATAGTATCATATCTGTCAACTCAATAGACATAGAAGTAACCAAAGAAAGCCC
TATAACTTCAAATTCAACCATTATAAACCCTACAAATGAGACAGACGATACTACAGGGAA
CAAGCCCAATTATCAAAGAAAACCTCTAGTGAGTTTCAAAGAAGACCCTACGCCAAGTGA
TAATCCCTTTTCAAAACTATACAAAGAAACCATAGAAACATTTGATAACAATGAAGAAGA
ATCTAGCTACTCATATGAAGAAATAAATGATCAGACAAATGATAATATAACAGCAAGATT
AGATAGGATTGATGAAAAATTAAGTGAAATACTAGGAATGCTTCACACACTAGTAGTAGC
AAGTGCAGGACCTACATCTGCTCGGGATGGTATAAGAGATGCCATGGTTGGTTTAAGAGA
AGAAATGATAGAAAAAATCAGAACCGAAGCATTAATGACCAATGATAGATTAGAAGCTAT
GGCAAGGCTCAGGAATGAGGAAAGTGAAAAGATGGCAAAAGACACATCAGACGAAGTGTC
TCTCAATCCAACATCAGAGAAATTGAACAACCTGTTGGAAGGGAATGACAGTGACAATGA
TCTATCACTTGAAGATTTCTGATCAGTTACCAATCTGCACATCAACACACAACACCAACA
GAAGACCAACAAACAAAACAACTCACCTATCCAACCAAACATCTATCTGCCAATCAGCCA
ACCAGCCAAAAAAACACCCAGCCAATACAAAATTAATCACCCGG-AAAAAATCGACACTA
TAGTTACAAAAAAAA-----GATGGGGCAAATATGGAAACATACGTGAACAAACTTCACG
AAGGCTCCACATACACAGCTGCTGTTCAATACAATGTCCTAGAAAAAGATGATGACCCTG
CATCACTTACAATATGGGTGCCCATGTTCCAATCATCCATGCCAGCAGATTTACTTATAA
AAGAACTAGCTAATGTCAACATACTAGTGAAACAAATATCCACACCCAAAGGACCTTCAT
TAAGAGTCATGATAAACTCGAGAAGTGCAGTGCTAGCACAAATGCCCAGCAAATTCACTA
TATGTGCCAATGTGTCCTTGGATGAAAGAAGCAAGCTGGCATATGATGTAACCACACCCT
GCGAAATCAAGGCATGTAGTCTAACATGCCTAAAATCAAAAAATATGTTAACTACAGTTA
AAGATCTCACTATGAAAACACTCAACCCAACACATGACATCATTGCTTTATGTGAATTTG
AAAATATAGTAACATCAAAAAAAGTCATAATACCAACATACTTAAGATCCATCAGTGTCA
GAAATAAAGATCTGAACACACTTGAAAATATAACAACCACCGAATTCAAAAATGCCATCA
CAAATGCAAAAATCATCCCTTACTCAGGATTACTGTTAGTCATCACAGTGACTGACAACA
AAGGAGCATTCAAATACATAAAGCCACAAAGTCAATTCATAGTAGATCTTGGAGCTTACC
TAGAAAAAGAAAGTATATATTATGTTACAACAAATTGGAAGCACACAGCTACACGATTTG
CAATCAAACCCATGGAAGATTAACCTTTTTCCTTTACATCAGTTAGTTGATTCATACACA
CTTTCTACCTACATTCTTCACTT-CACAATCATAATCACCAACCCTCTGTGGTTTAACC-
AATCAAACAAAACTTATCTGGAGTCTCAGATCACCCCAAGTCATTGTTCATCAGATCTAG
TACTCAAATAAGTTAATAAAAATATA-CACATGGGGCAAATAATCATTGGAGGAAATCCA
ACTAATCACAATATCTGTTAACATAGACAAGTCCACACAC-CATACAGAATCAACCAATG
GAAAATACATCCATAACAATAGAATTCTCAAGCAAATTCTGGCCTTACTTTACACTAATA
CACATGATCACAACAATAATCTCTTTGCTAATCATAATCTCCATCATGATTGCAATACTA
AACAAACTTTGTGAATATAACGTATTCCATAACAAAACCTTTGAGTTAC--CAAGAGC-T
CGAGTCAACACATAGCATTCATCAATCCAACAGCCCAAAACAGTAACCTTGCATTTAAAA
ATGAACAACCCCTACCTCTTTACAACACCTCATTAACATCCCACCATGCAAACCACTATC
CATACTATAAAGTAGTTAATTAAAAATAGTCATAACAATGAACTAGGATATCAAGACTAA
CAATA---ACATTGGGGCAAATGCAAACATGTCCAAAAACAAGGACCAACGCACCGCTAA
GACATTAGAAAGGACCTGGGACACTCTCAATCATTTATTATTCATATCATCGTGCTTATA
TAAGTTAAATCTTAAATCTGTAGCACAAATCACATTATCCATTCTGGCAATGATAATCTC
AACTTCACTTATAATTGCAGCCATCATATTCATAGCCTCGGCAAACCACAAAGTCACACC
AACAACTGCAATCATACAAGATGCAACAAGCCAGATCAAGAACACAACCCCAACATACCT
CACCCAGAATCCTCAGCTTGGAATCAGTCCCTCTAATCCGTCTGAAATTACATCACAAAT
CACCACCATACTAGCTTCAACAACACCAGGAGTCAAGTCAACCCTGCAATCCACAACAGT
CAAGACCAAAAACACAACAACAACTCAAACACAACCCAGCAAGCCCACCACAAAACAACG
CCAAAACAAACCACCAAGCAAACCCAATAATGATTTTCACTTTGAAGTGTTCAACTTTGT
ACCCTGCAGCATATGCAGCAACAATCCAACCTGCTGGGCTATCTGCAAAAGAATACCAAA
CAAAAAACCAGGAAAGAAAACCACTACCAAGCCCACAAAAAAACCAACCCTCAAGACAAC
---CAAAAAAGATCCCAAACCTCAAACCACTAAATCAAAGGAAGTACCCACCACCAAGCC
CACAGAAGAGCCAACCATCAACACCACCAAAACAAACATCATAACTACACTACTCACCTC
CAACACCACAGGAAATCTAGAACACACAAGTCAAAAGGAAATCCTCCATTCAACCTCCTC
CGAAGGCAATACAAGCCCTTCACAAATCTATACAACATCCGAGTACCTATCACAACCTCC
ATCTCCATCCAACATAACAGACCAGTAGTCATTAAAAA-GCG---TATTATTGCAAAAAA
CCATGACCAAATCAAACAGAATCAAAATAAGCTCTGGGGCAAATAACAATGGATTTGCCA
ATCCTCAAAACAAATGCAATTACTGCAATCCTTGCTGCAGTCTCACTCTGTTTCGCTTCC
AGTCAAAACATCACTGAAGAATTTTATCAATCAACATGCAGTGCAGTTAGCAAAGGCTAT
CTTAGTGCTTTAAGAACTGGTTGGTATACTAGTGTTATAACTATAGAATTAAGTAATATC
AAGGAAAATAAGTGTAATGGAACAGACGCTAAGGTAAAATTGATAAAACAAGAATTAGAT
AAATATAAAAATGCTGTAACAGAATTGCAGTTGCTCATGCAAAGCACACCAGCAGCCAAC
AATCGAGCCAGAAGAGAACTACCAAGGTTTATGAATTATACACTCAACAATACCAAAAAT
AACAATGTAACATTAAGCAAGAAAAGGAAAAGAAGATTTCTTGGCTTTTTGTTAGGTGTT
GGATCTGCAATCGCCAGTGGCATTGCTGTATCTAAAGTCCTGCACCTAGAAGGAGAAGTG
AACAAAATCAAAAGTGCTCTACTATCCACAAACAAGGCTGTAGTCAGCTTATCAAATGGA
GTTAGTGTCTTAACTAGCAAAGTGTTAGACCTCAAAAACTATATAGATAAACAGTTGTTA
CCCATTGTGAACAAGCAAAGCTGCAGCATATCAAACATTGAAACTGTGATAGAATTCCAA
CAAAAGAACAACAGACTACTAGAGATTACCAGGGAATTTAGTGTTAATGCAGGTGTAACT
ACACCTGTAAGCACTTATATGTTAACAAATAGTGAATTATTATCATTAATCAATGATATG
CCTATAACAAATGATCAGAAAAAGTTAATGTCCAACAATGTTCAAATAGTTAGACAGCAA
AGTTACTCTATCATGTCCATAATAAAGGAGGAAGTCTTAGCATATGTAGTACAATTACCA
CTATATGGTGTAATAGATACACCTTGTTGGAAACTACACACATCCCCTCTATGCACAACC
AACACAAAGGAAGGGTCCAACATCTGTTTAACAAGAACCGACAGAGGATGGTACTGTGAC
AATGCAGGATCAGTGTCTTTCTTCCCACAAGCTGAAACATGCAAAGTTCAATCAAATCGA
GTATTTTGTGACACAATGAACAGTTTAACATTACCAAGTGAAGTAAATCTCTGCAACGTT
GACATATTCAACCCTAAATATGATTGCAAAATTATGACTTCAAAAACAGATGTAAGCAGC
TCCGTTATCACATCTCTAGGAGCCATTGTGTCATGCTATGGCAAAACTAAATGTACAGCA
TCCAATAAAAATCGTGGAATCATAAAGACATTTTCTAACGGGTGTGATTATGTATCAAAT
AAGGGGGTGGACACTGTATCTGTAGGTAATACATTATATTATGTAAATAAGCAAGAAGGA
AAAAGTCTCTATGTAAAAGGTGAACCAATAATAAATTTCTATGACCCATTAGTGTTCCCT
TCTGATGAATTTGATGCATCAATATCTCAAGTCAATGAGAAGATTAACCAGAGCTTAGCA
TTTATTCGTAAATCCGATGAATTATTACATAATGTAAATGTTGGTAAATCCACCACAAAT
ATCATGATAACTACTATAATTATAGTGATTATAGTAATATTGTTATTATTAATTGCAGTT
GGACTGTTCCTATACTGCAAGGCCAGAAGCACACCAGTCACACTAAGCAAGGATCAACTG
AGTGGTATAAATAATATTGCATTTAGTAACTGAATAAAAATAGCACCTAATCATGTTCTT
ACAATGGTTCATCATCCGACCATAGACGACCCATCTATCATTGGATTTTCTTAAAATCTG
AACTTCATCGCAACTCTCATCTATAAACCATCTCACTTACACTATTTAAGTAGATTCCTA
TTTTATAGTTATATAAAA-----------CT--ATTGAGTACCAGATTAACTCACTATTT
GTAAAAA-TTAGAAATGGGGCAAATATGTCACGAAGGAATCCTTGCAAATTTGAAATTCG
AGGTCATTGCTTGAATGGTAAGAGGTGTCATTTTAGTCATAATTATTTTGAATGGCCACC
TCATGCACTGCTTGTAAGACAAAATTTTATGTTAAACAGAATACTTAAGTCTATGGATAA
AAGCATAGATACTTTATCAGAAATAAGTGGAGCTGCAGAGTTGGACAGAACTGAAGAGTA
TGCCCTCGGTGTAGTTGGAGTGCTAGAGAGTTATATAGGATCAATAAATAATATAACTAA
ACAATCAGCATGTGTTGCCATGAGCAAACTCCTCACTGAACTCAACGGTGATGACATCAA
AAAACTAAGAGACAATGAAGAGCCAAATTCACCTAAGATAAGAGTGTACAATACTGTCAT
ATCATATATTGAAAGCAACAGGAAAAACAATAAACAAACTATCCATCTGTTAAAAAGATT
GCCAGCAGACGTATTGAAGAAAACCATCAAAAACACATTGGATATCCACAAGAGCATAAC
CATCAACAACCCAAAAGAATCAACTGTTAATGATACAAACGACCATGCCAAAAATAATGA
TACTACCTGACAAATATCCTTGTAGTATAAATTCCATACTAATAACAAGTAGTTGTAGAG
TTACTATGTATAATCAAAAGAACACACTATATTTCAATCAAAACAACCAAAATAACCATA
CATACTCACCAAATCAACCATTCAATGAAATCCATTGGACCTCTCAAGACTTGATTGATG
CAATTCAAAATTTTCTACAACATCTAGGTATTACTGATGATATATATACAATATATATAT
TAGTGTCATAACACTCAATACCAATACCTACCACATCATCAAACTATTAACTCAAACAAT
TCAAACCATGGGACAAAATGGATCCCATTATTAATGGAAATTCTGCTAATGTTTATCTAA
CCGATAGTTATTTAAAAGGTGTTATTTCTTTCTCAGAATGTAATGCTTTAGGAAGTTACA
TATTCAATGGTCCTTATCTCAAAAATGATTACACCAACTTAATTAGTAGACAAAATCCAT
TAATAGAACACATAAATCTAAAGAAATTAAATATAACACAGTCTTTAATATCTAAGTATC
ATAAAGGTGAAATAAAAATAGAAGAACCTACTTATTTTCAGTCATTACTTATGACATACA
AGAGTATGACCTCGTCAGAACAGATTGCTACCACTAATTTACTTAAAAAGATAATAAGAA
GAGCTATAGAAATTAGTGATGTCAAAGTCTATGCTATATTGAATAAACTGGGGCTTAAAG
AAAAAGACAAGATTAAATCCAACAATGGACAAGATGAAAACAACTCAGTTATTACAACCA
TAATCAAAGATGATATACTTTTAGCTGTTAAGGATAATCAATCTCATCTTAAAGCAGGCA
AAAATCACTCTACAAAACAAAAAGATACTATCAAAACAACACTCTTGAAAAAATTAATGT
GTTCGATGCAACATCCTCCATCATGGTTAATACATTGGTTTAATTTATACACAAAATTAA
ACAACATATTAACACAGTATCGATCAAATGAGGTAAAAAACCATGGTTTTATATTGATAG
ATAATCATACTCTCAATGGATTCCAATTTATTTTGAATCAATATGGTTGTATAGTTTATC
ATAAGGATCTCAAAAGAATTACTGTGACAACCTATAATCAATTCTTGACATGGAAAGATA
TTAGCCTTAGTAGATTAAATGTTTGTTTAATTACATGGATTAGTAACTGTTTGAACACAT
TAAACAAAAGCTTAGGCTTAAGATGTGGATTCAATAATGTTATCTTGACACAACTATTCC
TTTATGGAGATTGTATATTAAAACTATTCCACAATGAAGGGTTCTACATAATAAAAGAGG
TAGAGGGTTTTATTATGTCTCTAATTTTAAACATAACAGAAGAAGATCAATTCAGAAAAC
GGTTTTATAATAGTATGCTCAACAACATCACAGATGCTGCTAATAAAGCTCAGAAAAATC
TGCTATCAAGAGTATGTCATACATTATTAGATAAGACAGTATCTGATAATATAATAAATG
GCAGATGGATAATTCTATTAAGTAAGTTTCTTAAATTAATTAAGCTTGCAGGTGACAATA
ACCTTAACAATCTGAGTGAATTATATTTTTTATTCAGAATATTTGGACACCCAATGGTAG
ATGAAAGACAAGCCATGGATGCTGTTAAAGTCAATTGCAACGAGACCAAATTTTACTTGT
TAAGCAGTTTGAGTATGTTAAGAGGTGCCTTTATATATAGAATTATAAAAGGGTTTGTAA
ATAATTACAACAGATGGCCTACTTTAAGGAATGCTATTGTTTTACCCTTAAGATGGTTAA
CTTACTATAAACTAAACACTTATCCTTCCTTATTGGAACTTACAGAAAGAGATTTGATTG
TTTTATCAGGACTACGTTTCTATCGTGAGTTTCGGTTGCCTAAAAAAGTGGATCTTGAAA
TGATCATAAATGATAAGGCTATATCACCTCCTAAAAATTTGATATGGACTAGTTTCCCTA
GGAATTATATGCCGCCACACATACAAAATTATATAGAACATGAAAAATTAAAATTTTCCG
AGAGTGATAAATCAAGAAGAGTATTAGAGTACTATTTAAGAGATAACAAATTCAATGAAT
GTGATTTATATAACTGTGTAGTTAATCAAAGCTATCTTAACAACCCTAATCATGTGGTAT
CATTGACTGGCAAAGAAAGAGAACTCAGTGTAGGTAGAATGTTTGCAATGCAACCAGGAA
TGTTCAGACAAGTTCAAATATTAGCAGAGAAAATGATAGCTGAAAACATTTTACAATTCT
TTCCTGAAAGTCTTACAAGATATGGTGATCTAGAATTACAGAAAATATTAGAATTGAAAG
CGGGAATAAGTAACAAATCAAATCGTTACAATGACAATTATAACAATTACATCAGTAAGT
GCTCTATCATCACAGATCTCAGCAAATTCAATCAAGCATTCCGGTATGAAACATCATGCA
TTTGTAGTGATGTACTGGATGAACTGCATGGTGTACAATCTCTATTTTCCTGGTTACATT
TAACTATTCCTCATGTCACAATAATATGCACATATAGGCATGCACCCCCCTATATAAGAG
ATCACATTGTAGATCTTAACAATGTAGATGAACAAAGTGGATTATATAGATATCATATGG
GTGGTATCGAAGGGTGGTGTCAAAAACTATGGACCATAGAAGCTATATCACTATTGGATC
TAATATCTCTCAAAGGGAAATTCTCAATTACTGCCTTAATTAATGGTGACAATCAATCAA
TAGATATAAGCAAACCAGTCAGACTCATGGAAGGTCAAACTCATGCTCAAGCAGATTATT
TGCTAGCATTAAATAGTCTTAAATTGCTGTATAAAGAGTATGCAGGCATAGGCCACAAAT
TAAAAGGAACTGAGACTTATATATCAAGAGATATGCAATTTATGAGTAAAACAATTCAAC
ATAACGGTGTATATTACCCAGCTAGTATAAAGAAAGTCCTAAGAGTGGGACCATGGATAA
ACACTATACTTGATGATTTCAAAGTGAGTCTAGAATCTATAGGTAGTTTGACACAAGAAT
TAGAATATAGAGGTGAAAGTCTATTATGCAGTTTAATATTTAGAAATGTGTGGTTATATA
ATCAAATTGCTTTACAACTAAAAAATCATGCATTATGTAACAATAAATTATATTTGGACA
TATTAAAGGTTCTGAAACACTTAAAAACCTTTTTTAATCTTGATAATATTGATACAGCAT
TAACATTGTATATGAATTTGCCCATGTTATTTGGTGGTGGTGATCCCAACTTGTTATATC
GAAGTTTCTATAGAAGAACTCCTGATTTCCTCACAGAGGCTATAGTTCACTCTGTGTTCA
TACTTAGTTATTATACAAACCATGATTTAAAGGATAAACTTCAAGATCTGTCAGACGATA
GATTGAATAAGTTCTTAACATGCATAATCACGTTTGACAAAAACCCTAATGCTGAATTCG
TAACATTGATGAGAGATCCTCAAGCTTTAGGGTCTGAGAGGCAAGCTAAAATTACTAGCG
AAATCAATAGACTGGCAGTTACTGAGGTTTTGAGCACAGCTCCAAACAAAATATTCTCCA
AAAGTGCACAACACTATACCACTACAGAGATAGATCTAAATGATATTATGCAAAATATAG
AACCTACATATCCTCATGGGCTAAGAGTTGTTTATGAAAGTTTACCCTTTTATAAAGCAG
AGAAAATAGTAAATCTTATATCCGGTACAAAATCTATAACTAACATACTGGAAAAGACTT
CTGCCATAGACTTAACAGATATTGATAGAGCCACTGAGATGATGAGGAAAAACATAACTT
TGCTTATAAGGATATTTCCATTAGATTGTAACAGAGATAAAAGAGAAATATTGAGTATGG
AAAACCTAAGTATTACTGAATTAAGCAAATATGTTAGAGAAAGATCTTGGTCTTTATCCA
ATATAGTTGGTGTTACATCACCCAGTATCATGTATACAATGGACATCAAATATACAACAA
GCACTATAGCTAGTGGCATAATCATAGAGAAATATAATGTCAACAGTTTAACACGTGGTG
AGAGAGGACCCACTAAACCATGGGTTGGTTCATCTACACAAGAGAAAAAAACAATGCCAG
TTTATAATAGACAAGTTTTAACCAAAAAACAGAGAGATCAAATTGATCTATTAGCAAAAT
TGGATTGGGTGTATGCATCTATAGATAACAAGGATGAATTCATGGAAGAACTCAGCATAG
GAACTCTTGGGTTAACATATGAGAAAGCCAAAAAATTATTTCCACAATATTTAAGTGTTA
ACTATTTGCATCGCCTTACAGTCAGTAGTAGACCATGTGAATTTCCTGCATCAATACCAG
CTTATAGAACTACAAATTATCACTTTGATACTAGCCCTATTAATCGCATATTAACAGAAA
AGTATGGTGATGAAGATATTGATATAGTATTCCAAAACTGTATAAGTTTTGGCCTTAGCT
TAATGTCAGTAGTAGAGCAATTTACCAATGTATGTCCTAACAGAATTATTCTCATACCCA
AGCTTAATGAGATACATTTGATGAAACCTCCCATATTCACAGGTGATGTTGATATTCACA
AGTTAAAACAAGTGATCCAAAAACAGCATATGTTTTTACCAGACAAAATAAGTTTGACTC
AATATGTGGAATTATTCTTAAGTAATAAAACACTCAAATCTGGATCTCATGTTAATTCTA
ATTTAATATTGGCACATAAGATATCTGACTATTTTCATAATACTTACATTTTAAGTACTA
ATTTAGCTGGACATTGGATTCTGATTATACAACTTATGAAAGATTCTAAAGGTATTTTTG
AAAAAGATTGGGGAGAGGGATATATAACTGATCATATGTTCATTAATTTGAAAGTTTTCT
TCAATGCTTATAAGACCTATCTCTTGTGTTTTCATAAAGGTTATGGCAGAGCAAAGCTGG
AGTGTGATATGAATACTTCAGATCTCCTATGTGTATTGGAATTAATAGACAGTAGTTATT
GGAAGTCTATGTCTAAGGTATTTTTAGAACAAAAAGTTATCAAATACATTCTCAGCCAAG
ATGCAAGTTTACATAGAGTAAAAGGGTGTCATAGCTTCAAACTATGGTTTCTTAAACGTC
TTAATGTAGCAGAATTCACAGTTTGCCCTTGGGTTGTTAACATAGATTATCATCCAACAC
ACATGAAAGCAATATTAACTTATATAGATCTTGTTAGAATGGGATTGATAAATATAGATA
GAATATACATTAAAAATAAACACAAATTCAATGATGAATTTTATACTTCTAATCTCTTTT
ACATTAATTATAACTTCTCAGATAATACTCATCTATTAACTAAACATATAAGGATTGCTA
ATTCTGAATTAGAAAATAATTACAACAAATTATATCATCCTACACCTGAAACTCTAGAAA
ATATACTAACCAATCCGGTTAAATGTGATGACAAAAAGACACTGAATGACTATTGTATAG
GTAAAAATGTTGACTCAATAATGTTACCATTGTTACCTAATAAGAAGCTTATTAAATCGT
CTACAACGATTAGAA---CCAATTACAGCAAACAAGATTTGTATAATTTATTTCCTACGG
TTGTGATTGATAAAATTATAGATCATTCAGGTAATACAGCCAAATCTAACCAACTTTACA
CTACTACTTCTCATCAAATATCTTTAGTACACAATAGCACATCACTTTATTGCATGCTTC
CTTGGCATCATATTAATAGATTCAATTTTGTGTTTAGTTCTACAGGTTGTAAAATTAGTA
TAGAGTATATTTTAAAAGACCTTAAAATTAAAGATCCTAGTTGTATAGCATTCATAGGTG
AAGGAGCAGGGAATTTATTGTTGCGTACAGTAGTGGAACTTCATCCTGATATAAGATATA
TTTACAGAAGTCTGAAAGATTGCAATGATCATAGTTTACCTATTGAGTTTTTAAGGCTAT
ACAATGGACATATCAACATTGATTATGGTGAAAATTTGACCATTCCCGCTACAGATGCAA
CCAACAACATTCATTGGTCTTATTTGCATATAAAGTTTGCTGAACCTATCAGTCTTTTTG
TTTGTGATGCTGAATTGCCTGTAACAGTCAACTGGAGCAAAATTATAATAGAGTGGAGCA
AGCATGTAAGAAAATGCAAGTACTGTTCCTCAGTTAATAAATGTACGTTAATAGTAAAAT
ACCATGCTCAAGATGATATCGATTTCAAATTAGACAACATAACTATATTAAAAACTTATG
TATGCTTAGGCAGTAAGTTAAAGGGGTCTGAAGTTTACTTAGTCCTTACAATAGGTCCTG
CAAATGTGTTCCCAGTATTTAATGTAGTACAAAATGCTAAATTGATACTATCAAGAACCA
AAAATTTCATCATGCCTAAGAAGGCTGATAAAGAGTCTATTGATGCAAATATTAAAAGTT
TGATACCCTTTCTTTGTTACCCTATAACAAAAAAAGGAATTAATACTGCATTATCAAAAC
TAAAGAGTGTTGTTAGTGGAGATATACTATCATATTCTATAGCTGGACGTAATGAAGTTT
TCAGCAATAAACTTATAAATCATAAGCATATGAACATCTTAAAGTGGTTCAACCATGTTT
TAAATTTCAGATCAACAGAACTTAACTATAATCATTTATATATGGTAGAATCCACATATC
CTTATCTAAGTGAATTGTTAAACAGCTTGACAACTAATGAACTTAAAAAACTGATTAAAA
TCACAGGTAGTTTGTTATACAACTTCCATAATGAATAATGAATAAAAA--TCTTATATTA
AAAAATTCCCACAGCTACACACTAACACTGTATTCAATTATAGTTATTTAAAA-TTAAAA
ATTATATAATTTTT---------AATAACTTTAAGTGGACTAATCCTAAAATTATC-ATT
TTGATCTAGGAGGAATAAATTTAAA-TCCAAATCTAATTGGTTTATATGTATATTAACTA
AACTACGAGATATTAGTTTTTGACACTTTTTTT-CTCGT
>Human respiratory syncytial virus isolate RSV-4, complete genome.
ACGCGAAAAAATGCGTACAACAAACTTGCATAAACCAAAAAAATGGGGCAAATAAGAATT
TGATAAGTACCACTTAAATTTAACTCCCTTGGTTAGAGATGGGCAGCAATTCATTGAGTA
TGATAAAAGTTAGATTACAAAATTTGTTTGACAATGATGAAGTAGCATTGTTAAAAATAA
CATGCTATACTGATAAATTAATACATTTAACTAATGCTTTGGCTAAGGCAGTGATACATA
CAATCAAATTGAATGGCATTGTGTTTGTGCATGTTATTACAAGTAGTGATATTTGCCCTA
ATAATAATATTGTAGTAAAATCCAATTTCACAACAATGCCAGTACTACAAAATGGAGGTT
ATATATGGGAAATGATGGAATTAACACATTGCTCTCAACCTAATGGTCTACTAGATGACA
ATTGTGAAATTAAATTCTCCAAAAAACTAAGTGATTCAACAATGACCAATTATATGAATC
AATTATCTGAATTACTTGGATTTGATCTTAATCCATAAATTATAATTAATATCAACTAGC
AAATCAATGTCACTAACACCATTAGTTAATATAAAACTTAACAGAAGACAAAAATGGGGC
AAATAAATCAATTCAGCCAACCCAACCATGGACACAACCCACAATGATAATACACCACAA
AGACTGATGATCACAGACATGAGACCGTTGTCACTTGAGACCATAATAACATCACTAACC
AGAGACATCATAACACACAAATTTATATACTTGATAAATCATGAATGCATAGTGAGAAAA
CTTGATGAAAGACAGGCCACATTTACATTCCTGGTCAACTATGAAATGAAACTATTACAC
AAAGTAGGAAGCACTAAATATAAAAAATATACTGAATACAACACAAAATATGGCACTTTC
CCTATGCCAATATTCATCAATCATGATGGGTTCTTAGAATGCATTGGCATTAAGCCTACA
AAGCATACTCCCATAATATACAAGTATGATCTCAATCCATAAATTTCAACACAAT--ATT
CACACAATCTAAAACAACAACTCTATGCATAACTATACTCCATAGTCCAGATGGAGCCTG
AAAATTATAGTAATTTAAAA-TTAAGGAGAGAT---ATAAGATAGAAGATGGGGCAAATA
CAAAGATGGCTCTTAGCAAAGTCAAGTTGAATGATACACTCAACAAAGATCAACTTCTGT
CATCCAGCAAATACACCATCCAACGGAGCACAGGAGACAGCATTGACACTCCTAATTATG
ATGTGCAGAAACACATCAATAAGTTATGTGGCATGTTATTAATCACAGAAGATGCTAATC
ATAAATTCACTGGGTTAATAGGTATGTTATATGCTATGTCTAGGTTAGGAAGAGAAGACA
CCATAAAAATACTCAGAGATGCGGGATATCATGTAAAAGCAAATGGAGTAGATGTAACAA
CACATCGTCAAGACATTAATGGAAAAGAAATGAAATTTGAAGTGTTAACATTGGCAAGCT
TAACAACTGAAATTCAAATCAACATTGAGATAGAATCTAGAAAATCCTACAAAAAAATGC
TAAAAGAAATGGGAGAGGTAGCTCCAGAATACAGGCATGACTCTCCTGATTGTGGGATGA
TAATATTATGTATAGCAGCATTAGTAATAACTAAATTAGCAGCAGGGGACAGATCTGGTC
TTACAGCCGTGATTAGGAGAGCTAATAATGTCCTAAAAAATGAAATGAAACGTTACAAAG
GCTTACTACCCAAGGACATAGCCAACAGCTTCTATGAAGTGTTTGAAAAACATCCCCACT
TTATAGATGTTTTTGTTCATTTTGGTATAGCACAATCTTCTACCAGAGGTGGCAGTAGAG
TTGAAGGGATTTTTGCAGGATTGTTTATGAATGCCTATGGTGCAGGGCAAGTGATGTTAC
GGTGGGGAGTCTTAGCAAAATCAGTTAAAAATATTATGTTAGGACATGCTAGTGTGCAAG
CAGAAATGGAACAAGTTGTTGAGGTTTATGAATATGCCCAAAAATTGGGTGGTGAAGCAG
GATTCTACCATATATTGAACAACCCAAAAGCATCATTATTATCTTTGACTCAATTTCCTC
ACTTCTCCAGTGTAGTATTAGGCAATGCTGCTGGCCTAGGCATAATGGGAGAGTACAGAG
GTACACCCAGGAATCAAGATCTATATGATGCAGCAAAGGCATATGCTGAACAACTCAAAG
AAAATGGTGTGATTAACTACAGTGTACTAGACTTGACAGCAGAAGAACTAGAGGCTATCA
AACATCAGCTTAATCCAAAAGATAATGATGTAGAGCTTTGAGTTAATAAAAA-A----TG
GGGCAAATAAATCATCATGGAAAAGTTTGCTCCTGAATTCCATGGAGAAGATGCAAACAA
CAGGGCTACTAAATTCCTAGAATCAATAAAGGGCAAATTCACATCACCCAAAGATCCCAA
GAAAAAAGATAGTATCATATCTGTCAACTCAATAGATATAGAAGTAACCAAAGAAAGCCC
TATAACATCAAATTCAACTATTATCAACCCAACAAATGAGACAGATGATACTGCAGGGAA
CAAGCCCAATTATCAAAGAAAACCTCTAGTAAGTTTCAAAGAAGACCCTACACCAAGTGA
TAATCCCTTTTCTAAACTATACAAAGAAACCATAGAAACATTTGATAACAATGAAGAAGA
ATCCAGCTATTCATATGAAGAAATAAATGATCAGACAAACGATAATATAACAGCAAGATT
AGATAGGATTGATGAAAAATTAAGTGAAATACTAGGAATGCTTCACACATTAGTAGTGGC
AAGTGCAGGACCTACATCTGCTCGGGATGGTATAAGAGATGCCATGGTTGGTTTAAGAGA
AGAAATGATAGAAAAAATCAGAACTGAAGCATTAATGACCAATGACAGATTAGAAGCTAT
GGCAAGACTCAGGAATGAGGAAAGTGAAAAGATGGCAAAAGACACATCAGATGAAGTGTC
TCTCAATCCAACATCAGAGAAATTGAACAACCTGTTGGAAGGGAATGATAGTGACAATGA
TCTATCACTTGAAGATTTCTGATTAGTTACCAATCTTCACATCAACACACAATACCAACA
GAAGACCAACAAACTAACCAACCCACTCATCCAACCAAACATCCATCCGCCAATCAGCCA
AACAGCCAACAAAACAACCAGCCAATCCAAAACTAACCACCCGG-AAAAAATCTATAATA
TAGTTACAAAAAAAGGAAAGGGTGGGGCAAATATGGAAACATACGTGAACAAGCTTCACG
AAGGCTCCACATACACAGCTGCTGTTCAATACAATGTCTTAGAAAAAGACGATGACCCTG
CATCACTTACAATATGGGTGCCCATGTTCCAATCATCTATGCCAGCAGATTTACTTATAA
AAGAACTAGCTAATGTCAACATACTAGTGAAACAAATATCCACACCCAAGGGACCTTCAC
TAAGAGTCATGATAAACTCAAGAAGTGCAGTGCTAGCACAAATGCCCAGCAAATTTACCA
TATGCGCTAATGTGTCCTTGGATGAAAGAAGCAAACTAGCATATGATGTAACCACACCCT
GTGAAATCAAGGCATGTAGTCTAACATGCCTAAAATCAAAAAATATGTTGACTACAGTTA
AAGATCTCACTATGAAGACACTCAACCCTACACATGATATTATTGCTTTATGTGAATTTG
AAAACATAGTAACATCAAAAAAAGTCATAATACCAACATACCTAAGATCCATCAGTGTCA
GAAATAAAGATCTGAACACACTTGAAAATATAACAACCACTGAATTCAAAAATGCTATCA
CAAATGCAAAAATCATCCCTTACTCAGGATTACTATTAGTCATCACAGTGACTGACAACA
AAGGAGCATTCAAATACATAAAGCCACAAAGTCAATTCATAGTAGATCTTGGAGCTTACC
TAGAAAAAGAAAGTATATATTATGTTACCACAAATTGGAAGCACACAGCTACACGATTTG
CAATCAAACCCATGGAAGATTAACCTTTTTCCTCTACATCAGTGTGTTAATTCATACAAA
CTTTCTACCTACATTCTTCACTT-CACCATCACAATCACAAACACTCTGTGGTTCAACC-
AATCAAACAAAACTTATCTGAAGTCCCAGATCATCCCAAGTCATTGTTTATCAGATCTAG
TACTCAAATAAGTTAATAAAAAATATACACATGGGGCAAATAATCATTGGAGGAAATCCA
ACTAATCACAATATCTGTTAACATAGACAAGTCCACACAC-CATACAGAATCAACCAATG
GAAAATACATCCATAACAATAGAATTCTCAAGCAAATTCTGGCCTTACTTTACACTAATA
CACATGATCACAACAATAATCTCTTTGCTAATCATAATCTCCATCATGATTGCAATACTA
AACAAACTTTGTGAATATAACGTATTCCATAACAAAACCTTTGAGTTAC--CAAGAGC-T
CGAGTCAACACATAGCATTCATCAATCCAACAGCCCAAAACAGTAACCTTGCATTTAAAA
ATGAACAACCCCTACCTCTTTACAACACCTCATTAACATCCCACCATGCAAACCACTATC
CATACTATAAAGTAGTTAATTAAAAATAGTCATAACAATGAACTAGGATATCAAGACTAA
CAATA---ACATTGGGGCAAATGCAAACATGTCCAAAAACAAGGACCAACGCACCGCTAA
GACATTAGAAAGGACCTGGGACACTCTCAATCATTTATTATTCATATCATCGTGCTTATA
TAAGTTAAATCTTAAATCTGTAGCACAAATCACATTATCCATTCTGGCAATGATAATCTC
AACTTCACTTATAATTGCAGCCATCATATTCATAGCCTCGGCAAACCACAAAGTCACACC
AACAACTGCAATCATACAAGATGCAACAAGCCAGATCAAGAACACAACCCCAACATACCT
CACCCAGAATCCTCAGCTTGGAATCAGTCCCTCTAATCCGTCTGAAATTACATCACAAAT
CACCACCATACTAGCTTCAACAACACCAGGAGTCAAGTCAACCCTGCAATCCACAACAGT
CAAGACCAAAAACACAACAACAACTCAAACACAACCCAGCAAGCCCACCACAAAACAACG
CCAAAACAAACCACCAAGCAAACCCAATAATGATTTTCACTTTGAAGTGTTCAACTTTGT
ACCCTGCAGCATATGCAGCAACAATCCAACCTGCTGGGCTATCTGCAAAAGAATACCAAA
CAAAAAACCAGGAAAGAAAACCACTACCAAGCCCACAAAAAAACCAACCCTCAAGACAAC
---CAAAAAAGATCCCAAACCTCAAACCACTAAATCAAAGGAAGTACCCACCACCAAGCC
CACAGAAGAGCCAACCATCAACACCACCAAAACAAACATCATAACTACACTACTCACCTC
CAACACCACAGGAAATCCAGAACTCACAAGTCAAATGGAAACCTTCCACTCAACTTCCTC
CGAAGGCAACACAAGCCCTTCAAAAATCTATACAACATCCGAGTACCTATCACAACCTCC
ATCTCCATCCAACATAACAGACCAGTAGTCATTAAAAA-GCG---TATTATTG-AAAAAA
CCATGACCAAATCAAACAGAATCAAAATAAGCTTTGGGGCAAATAACAATGGAGTTGCCA
ATCCTCAAAACAAATGCAATTACCACAATCCTCACTGCAGTCACATTCTGTTTCGCTTCC
AGTCAAAACATCACTGAAGAATTTTATCAATCGACATGCAGTGCAGTTAGCAAAGGCTAT
CTTAGTGCTTTAAGAACTGGTTGGTATACTAGTGTTATAACTATAGAATTAAGTAATATC
AAGGAAAATAAGTGTAATGGAACAGACGCTAAGGTAAAATTGATAAAACAAGAATTAGAT
AAATATAAAAATGCTGTAACAGAATTGCAGTTGCTCATGCAAAGCACACCAGCAGCCAAC
AATCGAGCCAGAAGAGAACTACCAAGGTTTATGAATTATACACTCAACAATACCAAAAAT
AACAATGTAACATTAAGCAAGAAAAGGAAAAGAAGATTTCTTGGCTTTTTGTTAGGTGTT
GGATCTGCAATCGCCAGTGGCATTGCTGTATCTAAGGTCCTGCACCTAGAAGGGGAAGTG
AACAAAATCAAAAGTGCTCTACTATCCACAAACAAGGCTGTAGTCAGCTTATCAAATGGA
GTTAGTGTCTTAACTAGCAAAGTGTTAGACCTCAAAAACTATATAGATAAACAGTTGTTA
CCCATTGTGAACAAGCAAAGCTGCAGCATATCAAACATTGAAACTGTGATAGAATTCCAA
CAAAAGAACAACAGACTACTAGAGATTACCAGGGAATTTAGTGTTAATGCAGGTGTAACT
ACACCTGTAAGCACTTATATGTTAACAAATAGTGAATTATTATCATTAATCAATGATATG
CCTATAACAAATGATCAGAAAAAGTTAATGTCCAACAATGTTCAAATAGTTAGACAGCAA
AGTTACTCTATCATGTCCATAATAAAGGAGGAAGTCTTAGCATATGTAGTACAATTACCA
CTATATGGTGTAATAGATACACCTTGTTGGAAACTACACACATCCCCTCTATGCACAACC
AACACAAAGGAAGGGTCCAACATCTGTTTAACAAGAACCGACAGAGGATGGTACTGTGAC
AATGCAGGATCAGTGTCTTTCTTCCCACAAGCTGAAACATGCAAAGTTCAATCAAATCGA
GTATTTTGTGACACAATGAACAGTTTAACATTACCAAGTGAAGTAAATCTCTGCAACGTT
GACATATTCAACCCTAAATATGATTGCAAAATTATGACTTCAAAAACAGATGTAAGCAGC
TCCGTTATCACATCTCTAGGAGCCATTGTGTCATGCTATGGCAAAACTAAATGTACAGCA
TCCAATAAAAATCGTGGAATCATAAAGACATTTTCTAACGGGTGTGATTATGTATCAAAT
AAGGGGGTGGACACTGTATCTGTAGGTAATACATTATATTATGTAAATAAGCAAGAAGGA
AAAAGTCTCTATGTAAAAGGTGAACCAATAATAAATTTCTATGACCCATTAGTGTTCCCT
TCTGATGAATTTGATGCATCAATATCTCAAGTCAATGAGAAGATTAACCAGAGCTTAGCA
TTTATTCGTAAATCCGATGAATTATTACATAATGTAAATGTTGGTAAATCCACCACAAAT
ATCATGATAACTACTATAATTATAGTGATTATAGTAATATTGTTATTATTAATTGCTGTT
GGACTGCTCTTATACTGTAAGGCCAGAAGCACACCAGTCACACTAAGCAAAGATCAACTG
AGTGGTATAAATAATATTGCATTTAGTAACTAAATAAAAATAGCACCTAATCATGTTCTT
ACAATGGTTTACTATCTGCTCATAGACAACCCATCTGTCATTGGATTTTCTTAAAATCTG
AACTTCATCGAAACTCTCATCTATAAACCATCTCACTTACACTATTTAAGTAGATTCCTA
GTTTATAGTTATATAAAA-----------CACAATTGAATGCCAGATTAACTTACCATCT
GTAAAAA-TGAAAACTGGGGCAAATATGTCACGAAGGAATCCTTGCAAATTTGAAATTCG
AGGTCATTGCTTAAATGGTAAGAGGTGTCATTTTAGTCATAATTATTTTGAATGGCCACC
CCATGCACTGCTTGTAAGACAAAACTTTATGTTAAACAGAATACTTAAGTCTATGGATAA
AAGTATAGATACCTTATCAGAAATAAGTGGAGCTGCAGAGTTGGACAGAACAGAAGAGTA
TGCTCTTGGTGTAGTTGGAGTGCTAGAGAGTTATATAGGATCAATAAACAATATAACTAA
ACAATCAGCATGTGTTGCCATGAGCAAACTCCTCACTGAACTCAATAGTGATGATATCAA
AAAGCTGAGGGACAATGAAGAGCTAAATTCACCCAAGATAAGAGTGTACAATACTGTCAT
ATCATATATTGAAAGCAACAGGAAAAACAATAAACAAACTATCCATCTGTTAAAAAGATT
GCCAGCAGACGTATTGAAGAAAACCATCAAAAACACATTGGATATCCATAAGAGCATAAC
CATCAACAACCCAAAAGAATCAACTGTTAGTGATACAAATGACCATGCCAAAAATAATGA
TACTACCTGACAAATATCCTTGTAGTATAACTTCCATACTAATAACAAGTAGATGTAGAG
TTACTATGTATAATCAAAAGAACACACTATATTTCAATCAAAACAACCAAAATAACCATA
TGTACTCACCAAATCAACCATTCAATGAAATCCATTGGACCTCTCAAGACTTGATTGATG
CAATTCAAAATTTTCTACAACATCTAGGTATTACTGATGATATATATACAATATATATAT
TAGTGTCATAACACTCAATACCAGTACTTACCACATCATCAAACTATTAACTCAAACAAT
TCAAACCATGGGACAAAATGGATCCCATTATTAATGGAAATTCTGCTAATGTTTATCTAA
CCGATAGTTATTTAAAAGGTGTTATTTCTTTCTCAGAATGTAATGCTTTAGGAAGTTACA
TATTCAATGGTCCTTATCTCAAAAATGATTACACCAACTTAATTAGTAGACAAAATCCAT
TAATAGAACACATAAATCTAAAGAAATTAAATATAACACAGTCTTTAATATCTAAGTATC
ATAAAGGTGAAATAAAAATAGAAGAACCTACTTATTTTCAGTCATTACTTATGACATACA
AGAGTATGACCTCGTCAGAACAGATTACCACCACTAATTTACTTAAAAAGATAATAAGAA
GAGCTATAGAAATTAGTGATGTCAAAGTCTATGCTATATTGAATAAACTGGGGCTTAAAG
AAAAAGACAAGATTAAATCCAACAATGGACAAGATGAAAACAACTCAGTTATTACAACCA
TAATCAAAGATGATATACTTTTAGCTGTTAAGGATAATCAATCTCATCTTAAAGCAGGCA
AAAATCACTCTACAAAACAAAAAGATACTATCAAAACAACACTTTTGAAAAAATTAATGT
GTTCGATGCAACATCCTCCATCATGGTTAATACATTGGTTTAATTTATACACAAAATTAA
ACAACATATTAACACAGTATCGATCAAATGAGGTAAAAAACCATGGTTTTATATTGATAG
ATAATCATACTCTCAATGGATTCCAATTTATTTTGAATCAATATGGTTGTATAGTTTATC
ATAAGGAACTCAAAAGAATTACTGTGACAACCTATAATCAATTCTTGACATGGAAAGATA
TTAGCCTTAGTAGATTAAATGTTTGTTTAATTACATGGATTAGTAACTGTTTGAACACAT
TAAACAAAAGCTTAGGCTTAAGATGGGGATTCAATAATGTTATCTTGACACAACTATTCC
TTTATGGAGATTGTATACTAAAACTATTCCACAATGAGGGGTTCTACATAATAAAAGAGG
TAGAGGGATTTATTATGTCTCTAATTTTAAATATAACAGAAGAAGATCAATTCAGAAAAC
GATTTTATAATAGTATGCTCAACAACATCACAGATGCTGCTAATAAAGCTCAGAAAAATC
TGCTATCAAGAGTATGTCATACATTATTAGATAAGACAGTGTCCGATAATATAATAAATG
GCAGATGGATAATTCTATTAAGTAAGTTCCTTAAATTAATTAAGCTTGCAGGTGACAATA
ACCTTAACAATCTGAGTGAACTATATTTTTTGTTCAGAATATTTGGACACCCAATGGTAG
ATGAAAGACAAGCCATGGATGCTGTTAAAATTAATTGCAATGAGACCAAATTTTACTTGT
TAAGCAGTCTGAGTATGTTAAGAGGTGCCTTTATATATAGAATTATAAAAGGGTTTGTAA
ATAATTACAACAGATGGCCTACTTTAAGAAATGCTATTGTTTTACCCTTAAGATGGTTAA
CTTACTATAAACTAAACACTTATCCTTCTTTGTTGGAACTTACAGAAAGAGATTTGATTG
TGTTATCAGGACTACGTTTCTATCGTGAGTTTCGGTTGCCTAAAAAAGTGGATCTTGAAA
TGATCATAAATGATAAGGCTATATCACCTCCTAAAAATTTGATATGGACTAGTTTCCCTA
GAAATTATATGCCGTCACACATACAAAATTATATAGAACATGAAAAATTAAAATTTTCCG
AGAGTGATAAATCAAGAAGAGTATTAGAGTACTATTTAAGAGATAACAAATTCAATGAAT
GTGATTTATATAACTGTGTAGTTAATCAAAGCTATCTTAACAACCCTAATCATGTGGTAT
CATTGACTGGCAAAGAAAGAGAACTCAGTGTAGGTAGAATGTTTGCAATGCAACCAGGAA
TGTTCAGACAAGTTCAAATATTAGCAGAGAAAATGATAGCTGAAAACATTTTACAATTCT
TTCCTGAAAGTCTTACAAGATATGGTGATCTAGAATTACAGAAAATATTAGAATTGAAAG
CGGGAATAAGTAACAAATCAAATCGTTACAATGACAATTACAACAATTACATCAGTAAGT
GCTCTATCATCACAGATCTCAGCAAATTCAATCAAGCATTCCGGTATGAAACATCATGTA
TTTGTAGTGATGTACTGGATGAACTGCATGGTGTACAATCTCTGTTTTCCTGGTTACATT
TAACTATTCCTCATGTCACAATAATATGCACATATAGGCATGCACCCCCCTATATAAGAG
ATCACATTGTAGATCTTAACAATGTAGATGAACAAAGTGGATTATATAGATATCATATGG
GTGGTATCGAAGGGTGGTGTCAAAAACTATGGACCATAGAAGCTATATCACTATTGGATC
TAATATCTCTCAAAGGGAAATTCTCAATTACTGCCTTAATTAATGGAGACAATCAATCAA
TAGATATAAGCAAACCAGTCAGACTCATGGAAGGTCAAACTCATGCTCAAGCAGATTATT
TGCTGGCATTAAATAGTCTTAAATTGCTGTATAAAGAGTATGCAGGCATAGGCCACAAAT
TAAAAGGAACTGAGACTTATATATCAAGAGATATGCAATTTATGAGTAAAACAATTCAAC
ATAACGGTGTATATTACCCAGCTAGTATAAAGAAAGTCCTAAGAGTGGGACCATGGATAA
ACACTATACTTGATGATTTCAAAGTGAGTCTAGAATCTATAGGTAGTTTGACACAAGAAT
TAGAATATAGAGGTGAAAGTCTATTATGCAGTTTAATATTTAGAAATGTGTGGTTATATA
ATCAAATTGCTTTACAATTAAAAAATCATGCATTATGTAACAATAAATTATATTTGGACA
TATTAAAGGTTCTGAAACACTTAAAAACTTTTTTTAATCTTGATAATATTGATACAGCAT
TAACATTGTATATGAATTTACCCATGTTATTTGGTGGTGGTGATCCCAACTTGTTATATC
GAAGTTTCTATAGAAGAACTCCTGACTTCCTCACAGAGGCTATAGTTCACTCTGTGTTCA
TACTTAGTTATTATACAAACCATGACTTAAAAGATAAACTTCAAGATCTGTCAGATGATA
GATTGAATAAGTTCTTAACATGCATAATCACGTTTGACAAAAACCCTAATGCTGAATTCG
TAACATTGATGAGAGATCCTCAAGCTTTAGGGTCTGAGAGACAAGCTAAAATTACTAGCG
AAATCAATAGACTGGCAGTTACAGAGGTTTTGAGTACAGCTCCAAACAAAATATTCTCCA
AAAGTGCACAACATTATACTACTACAGAGATAGATCTAAATGATATTATGCAAAATATAG
AACCTACATATCCTCATGGGCTAAGAGTTGTTTATGAAAGTTTACCCTTTTATAAAGCAG
AGAAAATAGTAAATCTTATATCAGGTACAAAATCTATAACTAACATACTGGAAAAAACTT
CTGCCATAGACTTAACAGATATTGATAGAGCCACTGAGATGATGAGGAAAAACATAACTT
TGCTTATAAGGATACTTCCATTGGATTGTAACAGAGATAAAAGAGAGATATTGAGTATGG
AAAACCTAAGTATTACTGAATTAAGCAAATATGTTAGGGAAAGATCTTGGTCTTTATCCA
ATATAGTTGGTGTTACATCACCCAGTATCATGTATACAATGGACATCAAATATACTACAA
GCACTATATCTAGTGGCATAATTATAGAGAAATATAATGTTAACAGTTTAACACGTGGTG
AGAGAGGACCCACTAAACCATGGGTTGGTTCATCTACACAAGAGAAAAAAACAATGCCAG
TTTATAATAGACAAGTCTTAACCAAAAAACAGAGAGATCAAATAGATCTATTAGCAAAAT
TGGATTGGGTGTATGCATCTATAGATAACAAGGATGAATTCATGGAAGAACTCAGCATAG
GAACCCTTGGGTTAACATATGAAAAGGCCAAGAAATTATTTCCACAATATTTAAGTGTCA
ATTATTTGCATCGCCTTACAGTCAGTAGTAGACCATGTGAATTCCCTGCATCAATACCAG
CTTATAGAACAACAAATTATCACTTTGACACTAGCCCTATTAATCGCATATTAACAGAAA
AGTATGGTGATGAAGATATTGACATAGTATTCCAAAACTGTATAAGCTTTGGCCTTAGTT
TAATGTCAGTAGTAGAACAATTTACTAATGTATGTCCTAACAGAATTATTCTCATACCTA
AGCTTAATGAGATACATTTGATGAAACCTCCCATATTCACAGGTGATGTTGATATTCACA
AGTTAAAACAAGTGATACAAAAACAGCATATGTTTTTACCAGACAAAATAAGTTTGACTC
AATATGTGGAATTATTCTTAAGTAATAAAACACTCAAATCTGGATCTCATGTTAATTCTA
ATTTAATATTGGCACATAAAATATCTGACTATTTTCATAATACTTACATTTTAAGTACTA
ATTTAGCTGGACATTGGATTCTGATTATACAACTTATGAAAGATTCTAAAGGTATTTTTG
AAAAAGATTGGGGAGAGGGATATATAACTGATCATATGTTTATTAATTTGAAAGTTTTCT
TCAATGCTTATAAGACCTATCTCTTGTGTTTTCATAAAGGTTATGGCAAAGCAAAGCTGG
AGTGTGATATGAACACTTCAGATCTTCTATGTGTATTGGAATTAATAGACAGTAGTTATT
GGAAGTCTATGTCTAAGGTATTTTTAGAACAAAAAGTTATCAAATACATTCTTAGCCAAG
ATGCAAGTTTACATAGAGTAAAAGGATGTCATAGCTTCAAATTATGGTTTCTTAAACGTC
TTAATGTAGCAGAATTCACAGTTTGCCCTTGGGTTGTTAACATAGATTATCATCCAACAC
ATATGAAAGCAATATTAACTTATATAGATCTTGTTAGAATGGGATTGATAAATATAGATA
GAATACACATTAAAAATAAACACAAATTCAATGATGAATTTTATACTTCTAATCTCTTCT
ACATTAATTATAACTTCTCAGATAATACTCATCTATTAACTAAACATATAAGGATTGCTA
ATTCTGAATTAGAAAATAATTACAACAAATTATATCATCCTACACCAGAAACCCTAGAGA
ATATACTAGCCAATCCGATTAAAAGTAATGACAAAAAGACACTGAATGACTATTGTATAG
GTAAAAATGTTGACTCAATAATGTTACCATTGTTATCTAATAAGAAGCTTATTAAATCGT
CTGCAATGATTAGAA---CCAATTACAGCAAACAAGATTTGTATAATTTATTCCCTATGG
TTGTGATTGATAGAATTATAGATCATTCAGGCAATACAGCCAAATCCAACCAACTTTACA
CTACTACTTCCCACCAAATATCTTTAGTGCACAATAGCACATCACTTTACTGCATGCTTC
CTTGGCATCATATTAATAGATTCAATTTTGTATTTAGTTCTACAGGTTGTAAAATTAGTA
TAGAGTATATTTTAAAAGATCTTAAAATTAAAGATCCCAATTGTATAGCATTCATAGGTG
AAGGAGCAGGGAATTTATTATTGCGTACAGTAGTGGAACTTCATCCTGATATAAGATATA
TTTACAGAAGTCTGAAAGATTGCAATGATCATAGTTTACCTATTGAGTTTTTAAGGCTGT
ACAATGGACATATCAACATTGATTATGGTGAAAATTTGACCATTCCTGCTACAGATGCAA
CCAACAACATTCATTGGTCTTATTTGCATATAAAGTTTGCTGAACCTATCAGTCTTTTTG
TCTGTGATGCTGAATTGCCTGTAACAGTCAACTGGAGTAAAATTATAATAGAGTGGAGCA
AGCATGTAAGAAAATGCAAGTACTGTTCCTCAGTTAATAAATGTACGTTAATAGTAAAAT
ATCATGCTCAAGATGATATCGATTTCAAATTAGACAACATAACTATATTAAAAACTTATG
TATGCTTAGGCAGTAAGTTAAAGGGGTCTGAAGTTTACTTAGTCCTTACTATAGGTCCTG
CAAATGTGTTCCCAGTATTTAATGTAGTACAAAATGCTAAATTGATACTATCAAGAACCA
AAAATTTCATCATGCCTAAGAAGGCTGATAAAGAGTCTATTGATGCAAATATTAAAAGTT
TGATACCCTTTCTTTGTTACCCTATAACAAAAAAAGGAATTAATACTGCATTATCAAAAC
TAAAGAGTGTTGTTAGCGGAGATATACTATCATATTCTATAGCTGGACGTAATGAAGTTT
TCAGCAATAAACTTATAAATCATAAGCATATGAACATCTTAAAGTGGTTCAATCATGTTT
TAAATTTCAGATCAACAGAACTTAACTATAATCATTTATATATGGTAGAATCCACATATC
CTTATCTAAGTGAATTGTTAAACAGCTTGACAACTAATGAACTTAAAAAACTGATTAAAA
TCACAGGTAGTTTGTTATACAACTTTCATAATGAATAATGAATAAAAA--TCTTATATTA
AAAA-TTCTCACAGCTACACACTAACACTGTATTCAATTATAGTTATTTAAAA-TTAAAA
ATTATATAATTTTT---------AATAACTTTTAGTGGACTAATCCTAAAATTATC-ATT
TTGATCCAGGAGGAATAAATTTAAA-TCCAAATCTAATTGGTTTATATGTATATTAACTA
AACTACGAGATATTAGTTTTTGACACTTTTTTT-CTCGT
>Human respiratory syncytial virus isolate RSV-3, complete genome.
ACGCGAAAAAATGCGTACAACAAACTTGCATAAACCAAAAAAATGGGGCAAATAAGAATT
TGATAAGTACCACTTAAATTTAACTCCCTTGGTTAGAGATGGGCAGCAATTCATTGAGTA
TGATAAAAGTTAGATTACAAAATTTGTTTGACAATGATGAAGTAGCATTGTTAAAAATAA
CATGCTATACTGATAAATTAATACATTTAACTAATGCTTTGGCTAAGGCAGTGATACATA
CAATCAAATTGAATGGCATTGTGTTTGTGCATGTTATTACAAGTAGTGATATTTGCCCTA
ATAATAATATTGTAGTAAAATCCAATTTCACAACAATGCCAGTACTACAAAATGGAGGTT
ATATATGGGAAATGATGGAATTAACACATTGCTCTCAACCTAATGGTCTACTAGATGACA
ATTGTGAAATTAAATTCTCCAAAAAACTAAGTGATTCAACAATGACCAATTATATGAATC
AATTATCTGAATTACTTGGATTTGATCTTAATCCATAAATTATAATTAATATCAACTAGC
AAATCAATGTCACTAACACCATTAGTTAATATAAAACTTAACAGAAGACAAAAATGGGGC
AAATAAATCAATTCAGCCAACCCAACCATGGACACAACCCACAATGATAATACACCACAA
AGACTGATGATCACAGACATGAGACCGTTGTCACTTGAGACCATAATAACATCACTAACC
AGAGACATCATAACACACAAATTTATATACTTGATAAATCATGAATGCATAGTGAGAAAA
CTTGATGAAAGACAGGCCACATTTACATTCCTGGTCAACTATGAAATGAAACTATTACAC
AAAGTAGGAAGCACTAAATATAAAAAATATACTGAATACAACACAAAATATGGCACTTTC
CCTATGCCAATATTCATCAATCATGATGGGTTCTTAGAATGCATTGGCATTAAGCCTACA
AAGCATACTCCCATAATATACAAGTATGATCTCAATCCATAAATTTCAACACAAT--ATT
CACACAATCTAAAACAACAACTCTATGCATAACTATACTCCATAGTCCAGATGGAGCCTG
AAAATTATAGTAATTTAAAA-TTAAGGAGAGAT---ATAAGATAGAAGATGGGGCAAATA
CAAAGATGGCTCTTAGCAAAGTCAAGTTGAATGATACACTCAACAAAGATCAACTTCTGT
CATCCAGCAAATACACCATCCAACGGAGCACAGGAGATAGTATTGATACTCCTAATTATG
ATGTGCAAAAACACATCAACAAGTTATGTGGCATGTTATTAATCACAGAAGATGCTAATC
ATAAATTCACTGGGGTAATAGGTATGTTATATGCTATGTCTAGGTTAGGAAGAGAAGACA
CCATAAAAATACTCAGAGATGCGGGATATCATGTAAAAGCAAATGGAGTAGATGTAACAA
CACATCGTCAAGACATTAATGGAAAAGAAATGAAATTTGAAGTGTTAACATTGGCAAGCT
TAACAACTGAAATTCAAATCAACATTGAGATAGAATCTAGAAAATCCTACAAAAAAATGC
TAAAAGAAATGGGAGAGGTGGCTCCAGAATACAGGCATGACTCTCCTGATTGTGGAATGA
TAATATTATGTATAGCAGCATTAGTAATAACCAAATTAGCAGCAGGGGACAGATCTGGTC
TTACAGCCGTGATTAGGAGAGCTAATAATGTTCTAAAAAATGAAATGAAACGTTATAAAG
GCTTACTACCCAAGGATATAGCCAACAGCTTCTATGAAGTGTTTGAAAAACATCCTCACT
TTATAGATGTTTTTGTTCATTTTGGTATAGCACAATCTTCTACCAGAGGTGGCAGTAGAG
TTGAAGGGATTTTTGCAGGATTGTTTATGAATGCCTATGGTGCAGGGCAAGTGATGTTAC
GGTGGGGAGTCTTAGCAAAATCAGTTAAAAATATTATGCTAGGACATGCTAGTGTGCAAG
CAGAAATGGAACAAGTTGTGGAAGTTTATGAATATGCCCAAAAATTGGGTGGAGAAGCAG
GATTCTACCATATATTGAACAACCCAAAAGCATCATTATTATCTTTGACTCAATTTCCTC
ACTTCTCCAGTGTAGTATTAGGCAATGCTGCTGGCCTAGGCATAATGGGAGAATACAGAG
GTACACCAAGGAATCAAGATCTATATGATGCTGCAAAGGCATATGCTGAACAACTCAAAG
AAAATGGTGTGATTAACTACAGTGTATTAGACTTGACAGCAGAAGAACTAGAGGCTATCA
AACATCAGCTTAATCCAAAAGATAATGATGTAGAGCTTTGAGTTAATAAAAAAA----TG
GGGCAAATAAATCATCATGGAAAAGTTTGCTCCTGAATTCCATGGAGAAGATGCAAACAA
CAGAGCCACCAAATTCCTAGAATCAATAAAGGGCAAATTCACATCACCCAAAGATCCCAA
GAAAAAAGATAGTATCATATCTGTCAACTCAATAGATATAGAAGTAACCAAAGAAAGCCC
TATAACATCAAATTCAACTATTATCAACCCAACAAATGAGACAGATGATACTGCAGGGAA
CAAGCCCAATTATCAAAGAAAGCCTCTAGTAAGTTTCAAGGAAGACCCTACGCCAAGTGA
TAATCCCTTTTCAAAACTATACAAAGAAACCATAGAAACATTTGATAACAATGAAGAAGA
ATCTAGCTATTCATATGAAGAAATAAATGATCAGACAAACGATAATATAACAGCAAGATT
AGATAGGATTGATGAGAAATTAAGTGAAATACTAGGAATGCTTCACACATTAGTAGTAGC
GAGTGCAGGACCTACATCTGCTCGGGATGGTATAAGAGATGCCATGGTTGGTTTAAGAGA
AGAAATGATAGAAAAAATCAGAACTGAAGCATTAATGACCAATGACAGACTAGAAGCTAT
GGCAAGACTCAGGAATGAGGAAAGCGAAAAGATGGCAAAAGACACATCAGATGAAGTGTC
TCTCAATCCAACATCAGAGAAGTTGAACAACCTGTTGGAAGGGAATGATAGTGACAATGA
TCTATCACTTGAAGATTTCTGATTAGCTACCAGACTGCACATCAAAACACAACACCAACA
GAAAACCAACAAACAAACCAACTCACCCATCCAACCAAATATCTATCTGCCGATTAGCCA
ACCAGCCAAAAAA-CAACCAGCCAATCCAAAACTAGCCATCCGGGAAAAAATCGATACTA
TAGTTACAAAAAAAGA------TGGGGCAAATATGGAAACATACGTGAACAAACTTCACG
AGGGCTCCACGTACACAGCTGCTGTTCAATACAATGTTCTAGAAAAAGACGATGATCCTG
CATCACTTACAATATGGGTGCCCATGTTCCAATCATCCATGCCAGCAGATTTACTTATAA
AAGAACTAGCTAATGTCAACATACTAGTGAAACAAATATCCACACCCAAGGGACCTTCAC
TAAGAGTCATGATAAACTCAAGAAGTGCAGTGCTAGCACAAATGCCCAGCAAATTTACCA
TATGCGCTAATGTGTCCTTGGATGAAAGAAGCAAACTAGCATATGATGTAACCACACCCT
GTGAAATCAAGGCATGTAGTCTAACATGCCTAAAATCAAAAAATATGTTGACTACAGTTA
AAGATCTCACTATGAAGACACTCAACCCTACACATGACATCATTGCTTTATGTGAATTTG
AAAATATAGTAACATCAAAAAAAGTCATAATACCAACATACTTAAGATCCATCAGTGTCA
GAAATAAAGATCTGAACACACTTGAAAATATAACAACCACTGAATTCAAAAATGCTATCA
CAAATGCAAAAATCATCCCTTACTCAGGATTACTATTAGTCATCACAGTGACTGACAACA
AAGGAGCATTCAAATACATAAAGCCACAAAGTCAATTCATAGTAGATCTTGGAGCTTACC
TAGAAAAAGAAAGTATATATTATGTTACCACAAATTGGAAGCACACAGCTACACGATTTG
CAATCAAACCCATGGAAGATTAACCTTTTTCCTCTACATCAGTGTGTTAATTCATACAAA
CTTTCTACCTACATTCTTCACTT-CACCATCACAATCACAAACACTCTGTGGTTCAACC-
AATCAAACAAAACTTATCTGAAGTCCCAGATCATCCCAAGTCATTGTTTATCAGATCTAG
TACTCAAATAAGTTAATAAAAAATATACACATGGGGCAAATAATCATTGGAGGAAATCCA
ACTAATCACAATATCTGTTAACATAGACAAGTCCACACAC-CATACAGAATCAACCAATG
GAAAATACATCCATAACAATAGAATTCTCAAGCAAATTCTGGCCTTACTTTACACTAATA
CACATGATCACAACAATAATCTCTTTGCTAATCATAATCTCCATCATGATTGCAATACTA
AACAAACTTTGTGAATATAACGTATTCCATAACAAAACCTTTGAGTTAC--CAAGAGC-T
CGAGTCAACACATAGCATTCATCAATCCAACAGCCCAAAACAGTAACCTTGCATTTAAAA
ATGAACAACCCCTACCTCTTTACAACACCTCATTAACATCCCACCATGCAAACCACTATC
CATACTATAAAGTAGTTAATTAAAAATAGTCATAACAATGAACTAGGATATCAAGACTAA
CAATA---ACATTGGGGCAAATGCAAACATGTCCAAAAACAAGGACCAACGCACCGCTAA
GACATTAGAAAGGACCTGGGACACTCTCAATCATTTATTATTCATATCATCGTGCTTATA
TAAGTTAAATCTTAAATCTGTAGCACAAATCACATTATCCATTCTGGCAATGATAATCTC
AACTTCACTTATAATTGCAGCCATCATATTCATAGCCTCGGCAAACCACAAAGTCACACC
AACAACTGCAATCATACAAGATGCAACAAGCCAGATCAAGAACACAACCCCAACATACCT
CACCCAGAATCCTCAGCTTGGAATCAGTCCCTCTAATCCGTCTGAAATTACATCACAAAT
CACCACCATACTAGCTTCAACAACACCAGGAGTCAAGTCAACCCTGCAATCCACAACAGT
CAAGACCAAAAACACAACAACAACTCAAACACAACCCAGCAAGCCCACCACAAAACAACG
CCAAAACAAACCACCAAGCAAACCCAATAATGATTTTCACTTTGAAGTGTTCAACTTTGT
ACCCTGCAGCATATGCAGCAACAATCCAACCTGCTGGGCTATCTGCAAAAGAATACCAAA
CAAAAAACCAGGAAAGAAAACCACTACCAAGCCCACAAAAAAACCAACCCTCAAGACAAC
---CAAAAAAGAACCCAAACCTCAAACCACTAAATCAAAGGAAGTACCCACCACCAAGCC
CACAGAAAAGCCAACCATCAACACCACCAAAACAAACATCATAACTACACTACTCACCTC
CAACACCACAGGAAATCCAGAACACACAAGTCAAAAGGAAACCCTCCACTCAACTACCTC
CGAAGGCAATCCAAGCCCTTCACAAATCTATACAACATCCGAGTACCTATCACAATCTCT
ATCTCCATCCAACACAACAAAATGGTAGTTATTAAAAA-ACG---TATTGTTGCAAAAAG
CCATGACCAAATCAAACAGAATCAAAATCAACTCTGGGGCAAATAACAATGGAGTTGCCA
ATCCTCAAAACAAATGCTATTACCACAATCCTTGCTGCAGTCACACTCTGTTTCGCTTCC
AGTCAAAACATCACTGAAGAATTTTATCAATCAACATGCAGTGCAGTTAGCAAAGGCTAT
CTTAGTGCTCTAAGAACTGGTTGGTATACTAGTGTTATAACTATAGAATTAAGTAATATC
AAGGAAAATAAGTGTAATGGAACAGATGCTAAGGTAAAATTAATAAAGCAAGAATTAGAT
AAATATAAAAATGCTGTAACAGAATTGCAGTTGCTCATGCAAAGCACACCAGCAGCCAAC
AATCGAGCTAGAAGAGAACTACCAAGATTTATGAATTATACACTTAACAATACCAAAACC
ACCAATGTAACATTAAGCAAGAAAAGGAAAAGAAGATTTCTTGGCTTTTTGTTAGGTGTT
GGATCTGCAATCGCCAGTGGCATTGCCGTATCCAAGGTCCTGCACCTAGAAGGGGAAGTG
AACAAAATCAAAAGTGCTCTACTATCCACAAACAAGGCTGTAGTCAGCTTATCAAATGGA
GTTAGTGTCTTAACCAGCAAAGTGTTAGACCTCAAAAACTATATAGATAAACAGTTGTTA
CCTATTGTGAACAAGCAAAGCTGCAGCATATCAAACATTGAAACTGTGATAGAGTTCCAA
CAAAAGAACAACAGACTACTAGAGATTACCAGGGAATTTAGTGTTAATGCAGGTGTAACT
ACACCTGTAAGCACTTATATGTTAACTAATAGTGAATTATTATCATTAATCAATGATATG
CCTATAACAAATGATCAGAAAAAGTTAATGTCCAACAATGTTCAAATAGTTAGACAGCAA
AGTTACTCTATCATGTCCATAATAAAGGAGGAAGTCTTAGCATATGTAGTACAATTACCA
CTATATGGTGTAATAGATACACCTTGTTGGAAACTACACACATCCCCTCTATGCACAACC
AACACAAAGGAAGGGTCCAACATCTGTTTAACAAGAACCGACAGAGGATGGTACTGTGAC
AATGCAGGATCAGTATCTTTCTTCCCACAAGCTGAAACATGCAAAGTTCAATCAAATCGA
GTATTTTGTGACACAATGAACAGTTTAACATTACCAAGTGAAGTAAATCTCTGCAACGTT
GACATATTCAACCCCAAATATGATTGCAAAATTATGACTTCAAAAACAGATGTAAGCAGC
TCCGTTATCACATCTCTAGGAGCCATTGTGTCATGCTATGGCAAAACTAAATGTACAGCA
TCCAATAAAAATCGTGGAATCATAAAGACATTTTCTAACGGGTGTGATTATGTATCAAAT
AAGGGGGTGGACACTGTGTCTGTAGGTAATACATTATATTATGTAAATAAGCAAGAAGGA
AAAAGTCTCTATGTAAAAGGTGAACCAATAATAAATTTCTATGACCCATTAGTGTTCCCC
TCTGATGAATTTGATGCATCAATATCTCAAGTCAATGAGAAGATTAACCAGAGCCTAGCA
TTTATTCGTAAATCCGATGAATTATTACATAATGTAAATGTTGGTAAATCCACCACAAAT
ATCATGATAACTACTATAATTATAGTGATTATAGTAATATTGTTATCATTAATTGCAGTT
GGACTGCTCTTATACTGCAAGGCCAGAAGCACACCAGTCACAGTCAGCAAAGATCAACTG
AGTGGTATAAATAATATTGCATTTAGTAACTAAATAAAAATAGTACCTAATCATGTTCTT
ACAATGGTTCACTATCTGACCATAGACGACCCATCTATCATTGGATTTTCTTAAAGTCTG
AACTCCATCGCAACTCTCATCTATAAACCATCTCACTTACACTATTTAAGTAGATTCCTA
TTTTATAGTTATATAAAA-----------CACAATTGAATGCCAGATTAACTTACCATCT
GTAAAAA-TGAAAACTGGGGCAAATATGTCACGAAGGAATCCTTGCAAATTTGAAATTCG
AGGTCATTGCTTAAATGGTAAGAGGTGTCATTTTAGTCATAATTATTTTGAATGGCCACC
CCATGCACTGCTTGTAAGACAAAACTTTATGTTAAACAGAATACTTAAGTCTATGGATAA
AAGTATAGATACCTTATCAGAAATAAGTGGAGCTGCAGAGTTGGACAGAACAGAAGAGTA
TGCTCTTGGTGTAGTTGGAGTGCTAGAGAGTTATATAGGATCAATAAACAATATAACTAA
ACAATCAGCATGTGTTGCCATGAGCAAACTCCTCACTGAACTCAATAGTGATGATATCAA
AAAGCTGAGGGACAATGAAGAGCTAAATTCACCCAAGATAAGAGTGTACAATACTGTCAT
ATCATATATTGAAAGCAACAGGAAAAACAATAAACAAACTATCCATCTGTTAAAAAGATT
GCCAGCAGACGTATTGAAGAAAACCATCAAAAACACATTGGATATCCATAAGAGCATAAC
CATCAACAACCCAAAAGAATCAACTGTTAGTGATACAAATGACCATGCCAAAAATAATGA
TACTACCTGACAAATATCCTTGTAGTATAACTTCCATACTAATAACAAGTAGATGTAGAG
TTACTATGTATAATCAAAAGAACACACTATATTTCAATCAAAACAACCCAAATAACCATA
TGTACTCACCGAATCAAACATTCAATGAAATCCATTGGACCTCTCAAGAATTGATTGATG
CAACTCAAAATTTTCTACAACATCTAGGTATTACTGATGATATATACACAATATATATAT
TAGTGTCATAACACTCAATCCTAATACTTACCACATCATCAAATTATTAACTCAAACAAT
TCAAGCCATGGGACAAAATGGATCCCATTATTAATGGAAATTCTGCTAATGTTTATCTAA
CCGATAGTTATTTAAAAGGTGTTATTTCTTTCTCAGAATGTAACGCTTTAGGAAGTTACA
TATTCAATGGTCCTTATCTCAAAAATGATTACACCAACTTAATTAGTAGACAAAATCCAT
TAATAGAACACATAAATCTAAAGAAACTAAATATAACGCAGTCCTTAATATCTAAGTATC
ATAAAGGTGAAATAAAAATAGAAGAACCTACTTACTTTCAGTCATTACTTATGACATACA
AGAGTATGACCTCGTCAGAACAGATTACTACTACTAATTTACTTAAAAAGATAATAAGAA
GAGCTATAGAAATCAGTGATGTCAAAGTCTATGCTATATTGAATAAACTGGGGCTCAAAG
AAAAGGACAAGATTAAATCCAACAATGGACAAGATGAAGACAACTCAGTTATTACTACCA
TAATCAAAGATGATATACTTTTAGCTGTCAAGGATAATCAATCTCATCTTAAAGCAGGCA
AAAATCACTCCACAAAACAAAAAGATACAATCAAAACAACACTCTTGAAGAAATTAATGT
GTTCGATGCAACATCCTCCATCATGGTTAATACATTGGTTTAATTTATACACAAAATTAA
ATAGCATATTAACACAGTATCGATCTAGTGAGGTAAAAAACCATGGTTTTATATTGATAG
ATAATCATACTCTTAATGGATTCCAATTTATTTTGAATCAATATGGTTGTATAGTTTATC
ATAAGGAACTCAAAAGAATTACTGTGACAACTTATAATCAATTCTTGACATGGAAAGATA
TTAGCCTTAGTAGATTAAATGTTTGTTTGATTACATGGATTAGTAACTGTTTGAACACAT
TAAACAAAAGCTTAGGCTTAAGATGTGGATTCAATAATGTTATCTTGACACAATTATTCC
ATTATGGAGATTGCATACTAAAACTATTCCACAATGAGGGGTTCTACATAATAAAAGAGG
TAGAGGGATTTATTATGTCTCTAATTTTAAATATAACAGAAGAAGATCAATTCAGAAAAC
GGTTTTATAATAGTATGCTCAACAACATCACAGATGCTGCTAATAAAGCTCAGAAAAATC
TGCTATCAAGAGTATGTCATACATTATTAGATAAGACAGTATCCGATAATATAATAAATG
GTAGATGGATAATTCTATTGAGTAAGTTCCTTAAATTAATTAAGCTTGCAGGTGACAATA
ACCTTAACAATCTGAGTGAATTATATTTTTTGTTCAGAATATTTGGACACCCAATGGTAG
ATGAAAGACAAGCCATGGATGCTGTTAAAGTTAATTGCAACGAGACCAAATTTTACTTGT
TAAGCAGTTTGAGTATGTTAAGAGGTGCCTTTATATATAGAATTATAAAAGGGTTTGTAA
ATAATTACAACAGATGGCCTACTTTAAGAAATGCCATTGTTTTACCCTTAAGATGGTTAA
CTTACTACAAACTAAACACTTATCCTTCCTTGTTGGAACTTACAGAAAGAGATTTGATTG
TTCTATCAGGACTACGTTTCTATCGAGAGTTTCGGTTGCCTAAAAAAGTGGATCTTGAAA
TGATCATAAATGATAAGGCTATATCACCTCCTAAAAATTTGATATGGACTAGTTTCCCTA
GAAATTATATGCCGTCACACATACAAAATTATATAGAACATGAAAAATTAAAATTTTCCG
AGAGTGATAAATCAAGAAGAGTATTAGAGTACTATTTAAGAGATAACAAATTCAATGAAT
GTGATTTATATAACTGTGTAGTTAATCAAAGCTATCTTAACAACCCTAATCATGTGGTAT
CATTGACTGGCAAAGAAAGAGAACTCAGTGTAGGTAGAATGTTTGCAATGCAACCAGGAA
TGTTCAGACAAGTTCAAATATTAGCAGAGAAAATGATAGCTGAAAACATTTTACAATTCT
TTCCTGAAAGTCTTACAAGATATGGTGATCTAGAATTACAGAAAATATTAGAATTGAAAG
CGGGAATAAGTAACAAATCAAATCGTTACAATGACAATTACAACAATTACATCAGTAAGT
GCTCTATCATCACAGATCTCAGCAAATTCAATCAAGCATTCCGGTATGAAACATCATGTA
TTTGTAGTGATGTACTGGATGAACTGCATGGTGTACAATCTCTGTTTTCCTGGTTACATT
TAACTATTCCTCATGTCACAATAATATGCACATATAGGCATGCACCCCCCTATATAAGAG
ATCACATTGTAGATCTTAACAATGTAGATGAACAAAGTGGATTATATAGATATCATATGG
GTGGTATCGAAGGGTGGTGTCAAAAACTATGGACCATAGAAGCTATATCACTATTGGATC
TAATATCTCTCAAAGGGAAATTCTCAATTACTGCCTTAATTAATGGAGACAATCAATCAA
TAGATATAAGCAAACCAGTCAGACTCATGGAAGGTCAAACTCATGCTCAAGCAGATTATT
TGCTGGCATTAAATAGTCTTAAATTGCTGTATAAAGAGTATGCAGGCATAGGCCACAAAT
TAAAAGGAACTGAGACTTATATATCAAGAGATATGCAATTTATGAGTAAAACAATTCAAC
ATAACGGTGTATATTACCCAGCTAGTATAAAGAAAGTCCTAAGAGTGGGACCATGGATAA
ACACTATACTTGATGATTTCAAAGTGAGTCTAGAATCTATAGGTAGTTTGACACAAGAAT
TAGAATATAGAGGTGAAAGTCTATTATGCAGTTTAATATTTAGAAATGTATGGTTATATA
ATCAAATTGCATTACAATTAAAAAATCATGCATTATGTAACAACAAATTATATTTGGACA
TATTAAAGGTTCTAAAACACTTAAAAACCTTTTTTAATCTTGATAATATTGATACAGCAT
TAACATTGTATATGAATTTGCCCATGTTATTTGGTGGTGGTGATCCCAACTTGTTATATC
GAAGTTTCTATAGAAGAACTCCTGATTTCCTCACAGAGGCTATAGTTCACTCTGTGTTCA
TACTTAGTTATTATACAAACCATGATTTAAAAGATAAACTTCAAGATCTGTCAGATGATA
GATTGAATAAGTTCTTAACATGCATAATCACGTTTGACAAAAACCCTAATGCTGAATTCG
TTACATTGATGAGAGATCCTCAAGCTTTAGGATCTGAGAGGCAAGCTAAAATTACTAGCG
AAATCAATCGACTAGCAGTTACTGAGGTTTTGAGCACAGCTCCAAACAAAATATTCTCCA
AGAGTGCACAACACTATACCACTACAGAGATAGATCTTAATGATATTATGCAAAATATAG
AACCTACATATCCTCACGGGCTAAGAGTTGTTTATGAAAGTTTACCCTTTTATAAAGCAG
AGAAAATAGTAAATCTTATATCCGGTACAAAATCTATAACTAACATACTGGAAAAGACTT
CTGCCATAGACTTAACAGATATTGATAGAGCCACTGAGATGATGAGGAAAAACATAACTT
TGCTTATAAGGTTATTACCATTAGATTGTAACAGAGATAAAAGAGAAATATTGAGTATGG
AAAACCTAAGTATTACTGAATTAAGCAAATATGTCAGAGAAAGATCTTGGTCTTTATCCA
ATATAGTTGGTGTTACATCACCCAGTATCATGTATACAATGGACATCAAATATACAACAA
GCACTATAGCTAGTGGCATAATCATAGAGAAATATAATGTCAACAGTTTAACACGTGGTG
AGAGAGGACCCACTAAACCATGGGTTGGTTCATCTACACAAGAGAAAAAAACAATGCCAG
TTTATAATAGACAAGTTTTAACCAAAAAACAGAGAGATCAAATAGATCTATTAGCAAAAT
TGGATTGGGTGTATGCATCTATAGATAACAAGGATGAATTTATGGAGGAACTTAGCATAG
GAACTCTTGGGTTAACATATGAGAAGGCCAAAAAATTATTTCCACAATATTTAAGTGTTA
ACTATTTGCATCGTCTTACAGTCAGTAGTAGACCATGTGAATTCCCTGCATCTATACCAG
CTTATAGAACTACAAATTATCACTTTGATACTAGCCCTATTAATCGCATATTAACAGAAA
AGTATGGTGATGAAGATATTGATATAGTATTCCAAAACTGTATAAGCTTTGGCCTTAGCT
TAATGTCAGTAGTAGAACAATTTACTAATGTATGTCCTAACAGAATTATTCTCATACCCA
AGCTTAATGAGATACATTTGATGAAACCTCCCATATTCACAGGTGATGTTGATATTCACA
AGTTAAAACAAGTGATACAAAAACAGCATATGTTTTTACCAGACAAAATAAGTTTGACTC
AATATGTGGAATTATTCTTAAGTAATAAAACACTCAAATCTGGATCTAATGTTAATTCTA
ATTTAATATTGGCGCATAAGATATCTGACTATTTTCATAATACTTACATTTTAAGTACTA
ATTTAGCTGGACATTGGATTCTTATTATACAACTTATGAAAGATTCTAAGGGTATTTTTG
AAAAAGATTGGGGAGAGGGATATATAACTGATCATATGTTCATTAATTTGAAAGTTTTCT
TCAATGCTTATAAGACATATCTCTTGTGTTTTCATAAAGGTTACGGCAGAGCAAAGCTGG
AGTGTGATATGAATACTTCAGATCTCCTATGTGTATTGGAATTAATAGACAGTAGTTATT
GGAAGTCTATGTCTAAGGTGTTTTTAGAACAAAAAGTTATCAAATACATTCTTAGCCAGG
ATGCAAGTTTACATAGAGTAAAAGGATGTCATAGCTTCAAACTGTGGTTTCTTAAACGTC
TTAATGTAGCAGAATTCACAGTTTGCCCTTGGGTTGTTAACATAGATTATCATCCAACAC
ATATGAAAGCAATATTAACTTATATAGATCTTGTTAGAATGGGATTGATAAATATAGATA
GAATATACATTAAAAATAAACACAAATTCAATGATGAATTTTATACTTCTAATCTTTTCT
ACATTAATTATAACTTCTCAGATAATACTCATCTATTAACTAAACATATAAGGATTGCTA
ATTCTGAATTAGAAAGTAATTACAACAAATTATATCATCCTACACCAGAAACCCTAGAAA
ATATACTAACCAATCCAGTTAAAAATAATGATAAAAAGACACTGAATGACTATTGTATAG
GTAAAAATGTTGACTCAATAATGTTACCATCGTTATCTAACAAGAAGCTTATTAAATCGT
CTACAATGATTAGAA---CCAATTACAGCAGACAAGATTTGTATAATTTATTTCCTACGG
TTGTGATTGATAAAATTATAGATCATTCAGGTAATACAGCCAAATCTAACCAACTTTACA
CCACTACTTCTCATCAAATTTCTTTAGTGCACAATAGCACATCACTTTATTGCATGCTTC
CTTGGCATCATATTAATAGATTCAATTTTGTATTTAGTTCTACAGGTTGTAAAATTAGTA
TAGAGTATATTTTAAAGGACCTTAAAATTAAGGATCCTAATTGTATAGCATTTATAGGTG
AAGGAGCAGGGAATTTATTATTGCGTACAGTAGTGGAACTTCATCCTGATATAAGATATA
TTTACAGAAGTCTGAAAGATTGCAATGATCATAGTTTACCAATTGAGTTTTTAAGGCTGT
ACAATGGACATATCAACATTGATTATGGTGAAAATTTGACCATTCCTGCTACAGATGCAA
CCAACAACATTCATTGGTCTTATTTACATATAAAGTTTGCTGAACCTATCAGTCTTTTTG
TCTGTGATGCTGAATTGCCTGTAACAGTCAACTGGAGTAAGATTATAATGGAGTGGAGCA
AGCATGTAAGAAAATGCAAGTACTGTTCTTCAGTTAATAAATGTACGTTAATAGTAAAGT
ATCATGCTCAAGATGATATCGATTTCAAATTAGACAACATAACTATATTAAAAACTTATG
TATGCTTAGGCAGTAAGTTAAAGGGATCTGAAGTTTACTTAGTCCTTACAATAGGTCCTG
CAAATGTGTTCCCAGTGTTTAATGTAGTACAAAATGCTAAATTGATACTATCAAGAACCA
AAAATTTCATCATGCCTAAGAAGGCTGATAAAGAGTCTATTGATGCAAATATTAAGAGTT
TGATACCCTTTCTTTGTTACCCTATAACAAAAAAAGGAATTAATACTGCATTGTCTAAAT
TAAAGAGTGTTGTTAGTGGAGATATACTATCATATTCTATAGCTGGACGTAATGAAGTTT
TCAGCAATAAACTTATAAATCATAAGCATATGAACATCTTAAAGTGGTTCAATCATGTTT
TAAATTTCAGATCAACAGAATTAAACTATAATCATTTATATATGGTAGAATCTACATATC
CTCATCTAAGTGAATTGTTAAACAGCTTGACAACCAATGAACTTAAAAAACTGATTAAAA
TTACAGGTAGTTTGTTATACAACTTTAATAATGAATAATGAGCAAAAA--TCTTATAATA
AAAA-T------AGCTACACACTAACACTGTATTCAATTATAGTTATTTAAAA-TTAATA
ATTATATAATTTTTTAATTTTTTAATAACTTCTAGTGAACTAATCCTAAAATTATC-ATT
TTGATCTAGGAAGAATAAGTTTAAA-TCCAAATCTAATTGGTTTATATGTATATTAACTA
AACTACGAGATATTAGTTTTTGACACTTTTTTT-CTCGT
>Human respiratory syncytial virus isolate RSV-2, complete genome.
ACGCGAAAAAATGCGTACAACAAACTTGCGTAAACCAAAAAAATGGGGCAAATAAGAATT
TGATAAGTACCACTTGAGTTTAACTCCTTTGGTTAGAGATGGGCAGCAATTCATTGAGTA
TGATAAAAGTTAGATTACAAAATTTATTTGACAATGATGAAGTAGCATTGTTAAAAATAA
CCTGCTATACTGACAAATTGATACATTTAACTAATGCTTTGGCTAAAGCAGTGATACATA
CAATCAAATTGAATGGCATTGTGTTTGTGCATGTTATTACAAGTAGTGATATTTGCCCTA
ATAATAATATTGTAGTGAAATCCAACTTCACAACAATGCCAGTGTTACAAAATGGAGGTT
ATATATGGGAAATGATGGAATTAACACACTGCTCTCAACCCAATGGCCTAATAGATGACA
ATTGTGAAATCAAATTCTCCAAAAAACTAAGCGATTCAACAATGACCAACTATATGAATC
AATTATCTGAATTACTTGGATTTGATCTCAATCCATAAATTATAATAAATATCAACTAGC
AAATCAATGTCACTAACACCATTAGTTAATATAAAACTTGACAGAAGATAAAAATGGGGC
AAATAAATAAACTCAGCCGACCCAACCATGGACACAACACACAATGGTACTACACCACAA
AGACTGATGATCACAGACATGAGACCATTGTCACTTGAGACTATAATAACATCACTAACC
AGAGACATCATAACACACAGATTTATATACTTGATAAATCATGAATGTATAGTGAGAAAA
CTTGATGAAAGACAGGCCACATTTACATTCCTGGTCAACTATGAAATGAAACTATTGCAC
AAAGTGGGAAGCACTAAATACAAAAAATATACTGAATACAACACAAAATATGGCACTTTT
CCTATGCCAATATTTATCAATCATGATGGGTTCTTAGAATGCATTGGCATTAAGCCTACA
AAGCACACTCCCATAATATACAAGTATGATCTCAATCCATGAATTTCAACACAAG--ATT
CACACAATCTGAAATAACAACTTCATGCATAACTGCACTCCATAGTCCAAATGGAGCCTG
AAAATTATAGTAATTTAAAA-TTAGGGAAAGAC---ATAAGATGAAAGATGGGGCAAATA
CAAAAATGGCTCTTAGCAAAGTCAAGTTGAACGATACACTCAACAAAGATCAACTTCTGT
CATCCAGTAAATACACCATCCAACGGAGCACAGGAGATAGTATTGATACTCCTAATTATG
ATGTGCAAAAACACATCAACAAGTTATGTGGCATGTTATTAATCACAGAAGATGCTAATC
ATAAATTCACTGGGGTAATAGGTATGTTATATGCTATGTCTAGATTAGGAAGAGAAGACA
CCATAAAAATACTCAGAGATGCGGGATATCATGTAAAAGCAAATGGAGTGGATGTAACAA
CACATCGTCAAGACATTAATGGAAAAGAAATGAAATTTGAAGTGTTAACATTGGCAAGCT
TAACAACTGAAATTCAAATCAACATTGAGATAGAATCTAGAAAATCCTACAAAAAAATGC
TAAAAGAAATGGGAGAGGTGGCTCCAGAATACAGGCATGATTCTCCTGATTGTGGAATGA
TAATATTATGTATAGCAGCATTAGTAATAACCAAATTAGCAGCAGGGGACAGATCTGGTC
TTACAGCTGTGATTAGGAGAGCTAATAATGTTCTAAAAAATGAAATGAAACGTTATAAAG
GCTTACTACCAAAGGATATAGCCAACAGCTTCTATGAAGTGTTTGAAAAACATCCTCACT
TTATAGATGTTTTTGTTCATTTTGGTATAGCACAATCTTCTACCAGAGGTGGCAGTAGAG
TTGAAGGGATTTTTGCAGGATTGTTTATGAATGCCTATGGTGCAGGGCAAGTGATGTTAC
GGTGGGGAGTCTTAGCAAAATCAGTTAAAAATATTATGCTAGGACACGCTAGTGTGCAAG
CAGAAATGGAACAAGTTGTGGAAGTTTATGAATATGCCCAAAAATTAGGTGGAGAAGCAG
GATTCTACCATATATTGAACAACCCAAAAGCATCATTATTATCTTTGACTCAATTTCCCC
ACTTCTCCAGTGTAGTATTAGGCAATGCTGCTGGCTTAGGCATAATGGGAGAATACAGAG
GTACACCAAGGAATCAAGATCTATATGATGCTGCAAAGGCATATGCTGAACAACTCAAAG
AAAATGGTGTGATTAACTACAGTGTATTAGACTTGACAGCAGAAGAACTAGAGGCTATCA
AACATCAGCTTAATCCAAAAGATAATGATGTAGAGCTTTGAGTTAACAAAAA-G----TG
GGGCAAATAAATCATCATGGAAAAGTTTGCTCCTGAATTCCATGGAGAAGACGCAAACAA
CAGAGCCACTAAATTCCTAGAATCAATAAAGGGCAAGTTCACATCACCTAAAGATCCCAA
GAAAAAAGACAGTATCATATCTGTCAACTCAATAGATATAGAAGTAACCAAAGAAAGCCC
TATAACTTCAAATTCAACCATTATAAACCCTACAAATGAGACAGATGATACTGCAGGGAA
CAAGCCCAATTATCAAAGAAAACCTCTAGTAAGTTTCAAAGAAGACCCTACGCCAAGTGA
TAATCCCTTTTCAAAACTATACAAAGAAACCATAGAAACATTTGATAACAATGAAGAAGA
ATCTAGCTATTCATATGAAGAAATAAATGATCAGACAAACGATAATATAACAGCAAGATT
AGATAGGATTGATGAAAAATTAAGTGAAATACTAGGAATGCTTCACACACTAGTAGTAGC
AAGTGCAGGACCTACATCTGCTCGGGATGGTATAAGAGATGCCATGGTTGGTTTAAGAGA
AGAAATGATAGAAAAAATCAGAACTGAAGCATTAATGACCAATGATAGATTAGAAGCCAT
GGCAAGACTCAGGAATGAGGAAAGTGAAAAGATGGCAAAAGATACATCAGATGAAGTGTC
TCTCAATCCAACATCAGAAAAATTGAACAACCTGCTGGAAGGAAATGACAGTGATAATGA
TCTATCACTTGAAGATTTCTGATCAGTCACCAATCTGCACATCAACACATAACACCAACA
GAAGACCAACAAACAAAACAACTCACCCATCCAACCAAACATCTATCTGCCAATCAGCCA
ACCAGCCAAAAAAACACCCAGCCAATTCAAAATTAGTCACCCGG-AAAAAATCGATACTA
TAGTTACAAAAAAA------GATGGGGCAAATATGGAAACATACGTGAACAAACTTCACG
AAGGCTCCACATACACAGCTGCTGTTCAATACAATGTCCTAGAAAAAGACGATGACCCTG
CATCACTTACAATATGGGTGCCCATGTTCCAATCATCCATGCCAGCAGATTTACTTATAA
AAGAACTAGCTAATGTCAACATACTAGTGAAACAAATATCCACACCCAAAGGACCTTCAT
TAAGAGTCATGATAAACTCAAGAAGTGCAGTGCTAGCGCAAATGCCCAGCAAATTCACTA
TATGTGCCAATGTGTCCTTGGATGAAAGAAGCAAGCTGGCATATGATGTAACCACACCCT
GCGAAATCAAGGCATGTAGTCTAACATGCCTAAAATCAAAAAATATGTTAACTACAGTTA
AAGATCTCACTATGAAAACACTCAATCCAACACATGACATCATTGCTTTATGTGAATTTG
AAAATATAGTAACATCAAAAAAAGTCATAATACCAACATACTTAAGATCCATCAGTGTCA
GAAATAAAGATCTGAACACACTTGAAAATATAACAACCACCGAATTCAAAAATGCCATCA
CAAATGCAAAAATTATCCCTTACTCAGGATTATTGTTAGTCATCACAGTGACTGACAACA
AAGGAGCATTCAAATACATAAAGCCACAAAGTCAATTCATAGTAGATCTTGGAGCTTACC
TAGAAAAAGAAAGTATATATTATGTTACAACAAATTGGAAGCACACAGCTACACGATTTG
CAATCAAACCCATGGAAGATTAACCTTTTTCCTCTACATCAGTTAGTTGATTCATACACA
CTTTCTACCTACATTCTTCACTT-CACAATCATAATCACCAACCCTCTGTGGTTTAACC-
AATCAAACAAAACTTATCTGGAGTCTCAGATCATCCCAAGTCATTGTTCATCAGATCTAG
TACTCAAATAAGTTAATAAAAATACC-CACATGGGGCAAATAATCATCAGAGGAAATCCA
ACCAATCACAATATCTGTTAACATAGACAAGTCCACACAC-CATACAGAATCAACCAATG
GAAAATACATCCATAACAATAGAATTCTCAAGCAAATTCTGGCCTTACTTTACACTAATA
CACATGATCACAACAATAATCTCTTTGCTAATCATAATCTCCATCATGATTGCAATACTA
AACAAACTTTGTGAATATAACGTATTCCATAACAAAACCTTTGAGTTAC--CAAGAGC-T
CGAGTCAACACATAGCATTCATCAATCCAACAGCCCAAAACAGTAACCTTGCATTTAAAA
ATGAACAACCCCTACCTCTTTACAACACCTCATTAACATCCCACCATGCAAACCACTATC
CATACTATAAAGTAGTTAATTAAAAATAGTCATAACAATGAACTAGGATATCAAGACTAA
CAATA---ACATTGGGGCAAATGCAAACATGTCCAAAAACAAGGACCAACGCACCGCTAA
GACATTAGAAAGGACCTGGGACACTCTCAATCATTTATTATTCATATCATCGTGCTTATA
TAAGTTAAATCTTAAATCTGTAGCACAAATCACATTATCCATTCTGGCAATGATAATCTC
AACTTCACTTATAATTGCAGCCATCATATTCATAGCCTCGGCAAACCACAAAGTCACACC
AACAACTGCAATCATACAAGATGCAACAAGCCAGATCAAGAACACAACCCCAACATACCT
CACCCAGAATCCTCAGCTTGGAATCAGTCCCTCTAATCCGTCTGAAATTACATCACAAAT
CACCACCATACTAGCTTCAACAACACCAGGAGTCAAGTCAACCCTGCAATCCACAACAGC
CAAGACCAAAAACACAACAACAACCCAAATACAACCCAGCAAGCCCACCACAAAACAACG
CCAAAACAAACCACCAAACAAACCCAATGATGATTTTCACTTTGAAGTGTTCAACTTTGT
ACCCTGCAGCATATGCAGCAACAATCCAACTTGCTGGGCCATCTGCAAAAGAATACCAAA
CAAAAAACCTGGAAAGAAAACCACCACCAAGCCCACGAAAAAACCAACCATCAAAACAAC
---CAAAAAAGATCTCAAACCTCAAACCACAAAACCCAAGGAAGCACCTTCCACCAAGCC
CACAGATAAGCCAACCATCAACACCACCAAACCAAACATAAGAACCACACTGCTCACCAA
CAGCACCACAGGAAATCTAGAACACACAAGTCAAGAGGAAACCCTCCATTCAACCTCCTC
CGAAGGCAACACAAGCCCTTCACAAATCTATACAACATCCGAGTACCTATCACAACCTCC
ATCTCCATCCAACATAACAGACCAGTAGTCATTAAAAA-GCG---TATTATTG-AAAAAA
CCATGACCAAATCAAACAGAATCAAAATAAGCTCTGGGGCAAATAACAATGGAGTTGCCA
ATCCTCAAAACAAATGCAATTACCACAATCTTTGCTGCAGTCACACTCTGTTTCGCTTCC
AGTCAAAACATCACTGAAGAATTTTATCAATCAACATGCAGTGCAGTTAGCAAAGGCTAT
CTTAGTGCTTTAAGAACTGGTTGGTATACTAGTGTTATAACTATAGAATTAAGTAATATC
AAGGAAAATAAGTGTAATGGAACAGACGCTAAGGTAAAATTGATAAAACAAGAATTAGAT
AAATATAAAAATGCTGTAACAGAATTGCAGTTGCTCATGCAAAGCACACCAGCAGCCAAC
AATCGAGCCAGAAGAGAACTACCAAGGTTTATGAATTATACACTCAACAATACCAAAAAT
AACAATGTAACATTAAGCAAGAAAAGGAAAAGAAGATTTCTTGGCTTTTTGTTAGGTGTT
GGATCTGCAATCGCCAGTGGCATTGCTGTATCTAAAGTCCTGCATCTAGAAGGGGAAGTG
AACAAAATCAAAAGTGCTCTACTATCCACAAACAAGGCTGTAGTCAGCTTATCAAATGGA
GTTAGTGTCTTAACTAGCAAAGTGTTAGACCTCAAAAACTATATAGATAAACAGTTGTTA
CCCATTGTGAACAAGCAAAGCTGCAGCATATCAAACATTGAAACTGTGATAGAATTCCAA
CAAAAGAACAACAGACTACTAGAGATTACCAGGGAATTTAGTGTTAATGCAGGTGTAACT
ACACCTGTAAGCACTTATATGTTAACAAATAGTGAATTATTATCATTAATCAATGATATG
CCTATAACAAATGATCAGAAAAAGTTAATGTCCAACAATGTTCAAATAGTTAGACAGCAA
AGTTACTCTATCATGTCCATAATAAAGGAGGAAGTCTTAGCATATGTAGTACAATTACCA
CTATATGGTGTAATAGATACACCTTGTTGGAAACTACACACATCCCCTCTATGCACAACC
AACACAAAGGAAGGGTCCAACATCTGTTTAACAAGAACCGACAGAGGATGGTACTGTGAC
AATGCAGGATCAGTGTCTTTCTTCCCACAAGCTGAAACATGCAAAGTTCAATCAAATCGA
GTATTTTGTGACACAATGAACAGTTTAACATTACCAAGTGAAGTAAATCTCTGCAACGTT
GACATATTCAACCCTAAATATGATTGCAAAATTATGACTTCAAAAACAGATGTAAGCAGC
TCCGTTATCACATCTCTAGGAGCCATTGTGTCATGCTATGGCAAAACTAAATGTACAGCA
TCCAATAAAAATCGTGGAATCATAAAGACATTTTCTAACGGGTGTGATTATGTATCAAAT
AAGGGGGTGGACACTGTATCTGTAGGTAATACATTATATTATGTAAATAAGCAAGAAGGA
AAAAGTCTCTATGTAAAAGGTGAACCAATAATAAATTTCTATGACCCATTAGTGTTCCCT
TCTGATGAATTTGATGCATCAATATCTCAAGTCAATGAGAAGATTAACCAGAGCTTAGCA
TTTATTCGTAAATCCGATGAATTATTACATAATGTAAATGTTGGTAAATCCACCACAAAT
ATCATGATAACTACTATAATTATAGTGATTATAGTAATATTGTTATTATTAATTGCAGTT
GGGCTGTTCCTATACTGCAAGGCCAGAAGCACACCAGTCACACTAAGCAAGGATCAACTG
AGTGGTATAAATAATATTGCATTTAGTAACTGAATAAAAATAGTACCTAATCATGTTCTT
ACAATGGTTCACTATCTGACCATAGACGACCCATCTATCATTGGATTTTCTTAAAGTCTG
AACTCCATCGCAACTCTCATCTATAAACCATCTCACTTACACTATTTAAGTAGATTCCTA
TTTTATAGTTATATAAAA-----------CT--ACTGAGTACCAGATTAACTCACTATTT
GTAAAAA-TTAGAAATGGGGCAAATATGTCACGAAGGAATCCTTGCAAATTTGAAATTCG
AGGTCATTGCTTGAATGGTAAGAGGTGTCATTTTAGTCATAATTATTTTGAATGGCCACC
CCATGCACTGCTTGTAAGACAAAACTTTATGTTAAACAGAATACTTAAGTCTATGGATAA
AAGCATAGATACTTTATCAGAAATAAGTGGAGCTGCAGAGTTGGACAGAACTGAAGAGTA
TGCCCTCGGTGTAGTTGGAGTGCTAGAGAGTTATATAGGATCAATAAATAATATAACTAA
ACAATCAGCATGTGTTGCCATGAGCAAACTCCTCACTGAACTCAACGGTGATGACATCAA
AAAACTAAGAGACAATGAAGAGCCAAATTCACCTAAGATAAGAGTGTACAATACTGTCAT
ATCATATATTGAAAGCAACAGGAAAAACAATAAACAAACTATCCATCTGTTAAAAAGATT
GCCAGCAGACGTATTGAAGAAAACCATCAAAAACACATTGGATATCCACAAGAGCATAAC
TATCAACAACCCAAAAGAATCAACTGTTAATGATACAAACGACCATGCCAAAAATAATGA
TACTACCTGACAAATATCCTTGTAGTATAAATTCCATACTAATAACAAGTAGTTGTAGAG
TTACTATGTATAATCAAAAGAACACACTATATTTCAATCAAAACAACCAAAATAACCATA
CATACTCACCAAATCAACCATTCAATGAAATCCATTGGACCTCTCAAGACTTGATTGATG
CAATTCAAAATTTTCTACAACATCTAGGTATTACTGATGATATATATACAATATATATAT
TAGTGTCATAACACTCAATACCAGTACTTACCACATCATCAAACTATTAACTCAAACAAT
TCAAACCATGGGACAAAATGGATCCCATTATTAATGGAAATTCTGCTAATGTTTATCTAA
CCGATAGTTATTTAAAAGGTGTTATTTCTTTCTCAGAATGTAATGCTTTAGGAAGTTACA
TATTCAATGGTCCTTATCTCAAAAATGATTACACCAACTTAATTAGTAGACAAAATCCAT
TAATAGAACACATAAATCTAAAGAAATTAAATATAACACAGTCTTTAATATCTAAGTATC
ATAAAGGTGAAATAAAAATAGAAGAACCTACTTATTTTCAGTCATTACTTATGACATACA
AGAGTATGACCTCGTCAGAACAGATTACCACCACTAATTTACTTAAAAAGATAATAAGAA
GAGCTATAGAAATTAGTGATGTCAAAGTCTATGCTATATTGAATAAACTGGGGCTTAAAG
AAAAAGACAAGATTAAATCCAACAATGGACAAGATGAAAACAACTCAGTTATTACAACCA
TAATCAAAGATGATATACTTTTAGCTGTTAAGGATAATCAATCTCATCTTAAAGCAGGCA
AAAATCACTCTACAAAACAAAAAGATACTATCAAAACAACACTTTTGAAAAAATTAATGT
GTTCGATGCAACATCCTCCATCATGGTTAATACATTGGTTTAATTTATACACAAAATTAA
ACAACATATTAACACAGTATCGATCAAATGAGGTAAAAAACCATGGTTTTATATTGATAG
ATAATCATACTCTCAATGGATTCCAATTTATTTTGAATCAATATGGTTGTATAGTTTATC
ATAAGGAACTCAAAAGAATTACTGTGACAACCTATAATCAATTCTTGACATGGAAAGATA
TTAGCCTTAGTAGATTAAATGTTTGTTTAATTACATGGATTAGTAACTGTTTGAACACAT
TAAACAAAAGCTTAGGCTTAAGATGTGGATTCAATAATGTTATCTTGACACAACTATTTC
TTTATGGAGATTGTATATTAAAACTATTCCACAATGAAGGGTTCTACATAATAAAAGAGG
TAGAGGGTTTTATTATGTCTCTAATTTTAAACATAACAGAAGAAGATCAATTCAGAAAAC
GGTTTTATAATAGTATGCTCAACAACATCACAGATGCTGCTAATAAAGCTCAGAAAAATC
TGCTATCAAGAGTATGTCATACATTATTAGATAAGACAGTATCCGATAATATAATAAATG
GCAGATGGATAATTCTACTAAGTAAGTTTCTTAAATTAATTAAGCTTGCAGGTGACAATA
ACCTTAACAATCTGAGTGAATTATATTTTTTATTCAGAATATTTGGACACCCAATGGTAG
ATGAAAGACAAGCCATGGATGCTGTTAAAGTTAATTGCAACGAGACCAAATTTTACTTGT
TAAGCAGTTTGAGTATGTTAAGAGGTGCCTTTATATATAGAATTATAAAAGGGTTTGTAA
ATAATTACAACAGATGGCCTACTTTAAGGAATGCTATTGTTTTACCCTTAAGATGGTTAA
CTTACTATAAACTAAACACTTATCCTTCCTTATTGGAACTTACAGAAAGAGATTTGATTG
TTTTATCAGGACTACGTTTCTATCGTGAGTTTCGGTTGCCTAAAAAAGTGGATCTTGAAA
TGATCATAAATGATAAGGCTATATCACCTCCTAAAAATTTGATATGGACTAGTTTCCCTA
GAAATTATATGCCGTCACACATACAAAATTATATAGAACATGAAAAATTAAAATTTTCCG
AGAGTGATAAATCAAGAAGAGTATTAGAGTACTATTTAAGAGATAACAAATTCAATGAAT
GTGATTTATATAACTGTGTAGTTAATCAAAGCTATCTTAACAACCCTAATCATGTGGTAT
CATTGACTGGCAAAGAAAGAGAACTCAGTGTAGGTAGAATGTTTGCAATGCAACCAGGAA
TGTTCAGACAAGTTCAAATATTAGCAGAGAAAATGATAGCTGAAAACATTTTACAATTCT
TTCCTGAAAGTCTTACAAGATATGGTGATCTAGAATTACAGAAAATATTAGAATTGAAAG
CGGGAATAAGTAACAAATCAAATCGTTACAATGACAATTACAACAATTACATCAGTAAGT
GCTCTATCATCACAGATCTCAGCAAATTCAATCAAGCATTCCGGTATGAAACATCATGTA
TTTGTAGTGATGTACTGGATGAACTGCATGGTGTACAATCTCTGTTTTCCTGGTTACATT
TAACTATTCCTCATGTCACAATAATATGCACATATAGGCATGCACCCCCCTATATAAGAG
ATCACATTGTAGATCTTAACAATGTAGATGAACAAAGTGGATTATATAGATATCATATGG
GTGGTATCGAAGGGTGGTGTCAAAAACTATGGACCATAGAAGCTATATCACTATTGGATC
TAATATCTCTCAAAGGGAAATTCTCAATTACTGCCTTAATTAATGGAGACAATCAATCAA
TAGATATAAGCAAACCAGTCAGACTCATGGAAGGTCAAACTCATGCTCAAGCAGATTATT
TGCTGGCATTAAATAGTCTTAAATTGCTGTATAAAGAGTATGCAGGCATAGGCCACAAAT
TAAAAGGAACTGAGACTTATATATCAAGAGATATGCAATTTATGAGTAAAACAATTCAAC
ATAACGGTGTATATTACCCAGCTAGTATAAAGAAAGTCCTAAGAGTGGGACCATGGATAA
ACACTATACTTGATGATTTCAAAGTGAGTCTAGAATCTATAGGTAGTTTGACACAAGAAT
TAGAATATAGAGGTGAAAGTCTATTATGCAGTTTAATATTTAGAAATGTGTGGTTATATA
ATCAAATTGCTTTACAACTAAAAAATCATGCATTATGTAACAATAAATTATATTTGGACA
TATTAAAGGTTCTGAAACACTTAAAAACCTTTTTTAATCTTGATAATATTGATACAGCAT
TAACATTGTATATGAATTTGCCCATGTTATTTGGTGGTGGTGATCCCAATTTGTTATATC
GAAGTTTCTATAGAAGAACTCCTGATTTCCTCACAGAGGCTATAGTTCACTCTGTGTTCA
TACTTAGTTATTATACAAACCATGATTTAAAGGATAAACTTCAAGATCTGTCAGACGATA
GATTGAATAAGTTCTTAACATGCATAATCACATTTGACAAAAACCCCAATGCTGAATTCG
TAACATTGATGAGAGATCCTCAAGCTTTAGGATCTGAGAGGCAAGCTAAAATTACTAGCG
AAATCAATAGACTGGCAGTTACTGAGGTTTTGAGCACAGCTCCAAACAAAATATTCTCCA
AAAGTGCACAACACTATACCACTACAGAGATAGATCTAAATGATATTATGCAAAATATAG
AACCTACATATCCTCATGGGCTAAGAGTTGTTTATGAAAGTTTACCCTTTTATAAAGCAG
AGAAAATAGTAAATCTTATATCCGGTACAAAATCTATAACTAACATACTGGAAAAGACTT
CTGCCATAGACTTAACAGATATTGATAGAGCCACTGAGATGATGAGGAAAAACATAACTT
TGCTCATAAGGATATTTCCATTAGATTGTAACAGAGATAAAAGAGAAATATTGAGTATGG
AAAACCTAAGTATTACTGAATTAAGCAAATATGTTAGAGAAAGATCTTGGTCTTTATCCA
ATATAGTTGGTGTTACATCACCCAGTATCATGTATACAATGGACATCAAATATACAACAA
GCACTATAGCTAGTGGCATAATCATAGAGAAATATAATGTCAACAGTTTAACACGTGGTG
AGAGAGGACCCACTAAACCATGGGTTGGTTCATCTACACAAGAGAAAAAAACAATGCCAG
TTTATAATAGACAAGTTTTAACCAAAAAACAGAGAGATCAAATTGATCTATTAGCAAAAT
TGGATTGGGTGTATGCATCTATAGATAACAAGGATGAATTCATGGAAGAACTCAGCATAG
GAACTCTTGGGTTAACATATGAGAAAGCCAAAAAATTATTTCCACAATATTTAAGTGTTA
ACTATTTGCATCGCCTTACAGTCAGTAGTAGACCATGTGAATTCCCTGCATCAATACCAG
CTTATAGAACTACAAATTATCACTTTGATACTAGCCCTATTAATCGCATATTAACAGAAA
AGTATGGTGATGAAGATATTGATATAGTATTCCAAAACTGTATAAGTTTTGGCCTTAGCT
TAATGTCAGTAGTAGAGCAATTTACCAATGTATGTCCTAACAGAATTATCCTCATACCCA
AGCTTAATGAGATACATTTGATGAAACCTCCCATATTCACAGGTGATGTTGATATTCACA
AGTTAAAACAAGTGATCCAAAAACAGCATATGTTTTTACCAGACAAAATAAGTTTGACTC
AATATGTGGAATTATTCTTAAGTAATAAAACACTCAAATCTGGATCTCATGTTAATTCTA
ATTTAATATTGGCACATAAGATATCTGACTATTTTCATAATACTTACATTTTAAGTACTA
ATTTAGCTGGACATTGGATTCTGATTATACAACTTATGAAAGATTCTAAAGGTATTTTTG
AAAAAGATTGGGGAGAGGGATATATAACTGATCATATGTTCATTAATTTGAAAGTTTTCT
TCAATGCTTATAAGACCTATCTCTTGTGTTTTCATAAAGGTTATGGCAGAGCAAAGCTGG
AGTGTGATATGAATACTTCAGATCTCCTATGTGTATTGGAATTAATAGACAGTAGTTATT
GGAAGTCTATGTCTAAGGTATTTTTAGAACAAAAAGTTATCAAATACATTCTCAGCCAGG
ATGCAAGTTTACATAGAGTAAAAGGATGTCATAGCTTCAAACTATGGTTTCTTAAACGTC
TTAATGTAGCAGAATTCACAGTTTGCCCTTGGGTTGTTAACATAGATTATCATCCAACAC
ATATGAAAGCAATATTAACTTATATAGATCTTGTTAGAATGGGATTGATAAATATAGATA
GAATATACATTAAAAATAAACACAAATTCAATGATGAATTTTATACCTCTAATCTCTTTT
ACATTAATTATAACTTCTCAGATAATACTCATTTATTAACTAAACATATAAGGATTGCTA
ATTCTGAATTAGAAAATAATTACAACAAATTATATCATCCTACACCTGAAACTCTAGAAA
ATATACTAACCAATCCGGTTAAATGTGATGACAAAAAGACACTGAATGACTATTGTATAG
GTAAAAATGTTGACTCAATAATGTTACCATTGTTATCTAATAAGAAGCTTATTAAATCGT
CTACAATGATTAGAA---CCAATTACAGCAAACAAGATTTGTATAATTTATTTCCTACGG
TTGTGATTGATAAAATTATTGATCATTCAGGTAATACAGCCAAATCTAACCAACTTTACA
CTACTACTTCTCATCAAATATCTTTAGTACACAATAGCACATCACTTTATTGCATGCTTC
CTTGGCATCACATTAATAGATTCAATTTTGTGTTTAGTTCTACAGGTTGTAAAATTAGTA
TAGAGTATATTTTAAAAGACCTTAAAATTAAAGATCCTAATTGTATAGCATTCATAGGTG
AAGGAGCAGGGAATTTATTATTGCGTACAGTAGTGGAACTTCATCCTGATATAAGATATA
TTTACAGAAGTCTGAAAGATTGCAATGATCATAGTTTACCTATTGAGTTTTTAAGGCTGT
ACAATGGACATATCAACATTGATTATGGTGAAAATTTGACCATTCCCGCTACAGATGCAA
CCAACAACATTCATTGGTCTTATTTGCATATAAAGTTTGCTGAACCTATCAGTCTTTTTG
TTTGTGATGCTGAATTGCCTGTAACAGTCAACTGGAGTAAAATTATAATAGAGTGGAGCA
AGCATGTAAGAAAATGCAAGTACTGTTCCTCAGTTAATAAATGTACGTTAATAGTAAAAT
ATCATGCTCAAGATGATATCGATTTCAAATTAGACAACATAACTATATTAAAAACTTATG
TATGCTTAGGCAGTAAGTTAAAGGGGTCTGAAGTTTACTTAGTCCTTACTATAGGTCCTG
CAAATGTGTTCCCAGTATTTAATGTAGTACAAAATGCTAAATTGATACTATCAAGAACCA
AAAATTTCATCATGCCTAAGAAGGCTGATAAAGAGTCTATTGATGCAAATATTAAAAGTT
TGATACCCTTTCTTTGTTACCCTATAACAAAAAAAGGAATTAATACTGCATTATCAAAAC
TAAAGAGTGTTGTTAGCGGAGATATACTATCATATTCTATAGCTGGACGTAATGAAGTTT
TCAGCAATAAACTTATAAATCATAAGCATATGAACATCTTAAAGTGGTTCAATCATGTTT
TAAATTTCAGATCAACAGAACTTAACTATAATCATTTATATATGGTAGAATCCACATATC
CTTATCTAAGTGAATTGTTAAACAGCTTGACAACTAATGAACTTAAAAAACTGATTAAAA
TCACAGGTAGTTTGTTATACAACTTTCATAATGAATAATGAATAAAAA--TCTTATATTA
AAAA-TTCTCACAGCTACACACTAACACTGTATTCAATTATAGTTATTTAAAA-TTAAAA
ATTATATAATTTTT---------AATAACTTTTAGTGGACTAATCCTAAAATTATC-ATT
TTGATCCAGGAGGAATAAATTTAAA-TCCAAATCTAATTGGTTTATATGTATATTAACTA
AACTACGAGATATTAGTTTTTGACACTTTTTTT-CTCGT
>Human respiratory syncytial virus isolate RSV-1, complete genome.
ACGCGAAAAAATGCGTACAACAAACTTGCATAAACCAAAAAAATGGGGCAAATAAGAATT
TGATAAGTACCACTTAAATTTAACTCCCTTGGTTAGAGATGGGCAGCAATTCATTGAGTA
TGATAAAAGTTAGATTACAAAATTTGTTTGACAATGATGAAGTAGCATTGTTAAAAATAA
CATGCTATACTGATAAATTAATACATTTAACTAATGCTTTGGCTAAGGCAGTGATACATA
CAATCAAATTGAATGGCATTGTGTTTGTGCATGTTATTACAAGTAGTGATATTTGCCCTA
ATAATAATATTGTAGTAAAATCCAATTTCACAACAATGCCAGTACTACAAAATGGAGGTT
ATATATGGGAAATGATGGAATTAACACATTGCTCTCAACCTAATGGTCTACTAGATGACA
ATTGTGAAATTAAATTCTCCAAAAAACTAAGTGATTCAACAATGACCAATTATATGAATC
AATTATCTGAATTACTTGGATTTGATCTTAATCCATAAATTATAATTAATATCAACTAGC
AAATCAATGTCACTAACACCATTAGTTAATATAAAACTTAACAGAAGACAAAAATGGGGC
AAATAAATCAATTCAGCCAACCCAACCATGGACACAACCCACAATGATAATACACCACAA
AGACTGATGATCACAGACATGAGACCGTTGTCACTTGAGACCATAATAACATCACTAACC
AGAGACATCATAACACACAAATTTATATACTTGATAAATCATGAATGCATAGTGAGAAAA
CTTGATGAAAGACAGGCCACATTTACATTCCTGGTCAACTATGAAATGAAACTATTACAC
AAAGTAGGAAGCACTAAATATAAAAAATATACTGAATACAACACAAAATATGGCACTTTC
CCTATGCCAATATTCATCAATCATGATGGGTTCTTAGAATGCATTGGCATTAAGCCTACA
AAGCATACTCCCATAATATACAAGTATGATCTCAATCCATAAATTTCAACACAAT--ATT
CACACAATCTAAAACAACAACTCTATGCATAACTATACTCCATAGTCCAGATGGAGCCTG
AAAATTATAGTAATTTAAAA-TTAAGGAGAGAT---ATAAGATAGAAGATGGGGCAAATA
CAAAGATGGCTCTTAGCAAAGTCAAGTTGAATGATACACTCAACAAAGATCAACTTCTGT
CATCCAGCAAATACACCATCCAACGGAGCACAGGAGATAGTATTGATACTCCTAATTATG
ATGTGCAGAAACACATCAACAAGTTATGTGGCATGTTATTAATCACAGAAGATGCTAATC
ATAAATTCACTGGGGTAATAGGTATGTTATATGCTATGTCTAGATTAGGAAGAGAAGACA
CCATAAAAATACTCAGAGATGCGGGATATCATGTAAAAGCTAATGGAGTGGATGTAACAA
CACATCGTCAAGACATTAATGGAAAAGAAATGAAATTTGAAGTGTTAACATTGGCAAGCT
TAACAACTGAAATTCAAATCAACATTGAGATAGAATCTAGAAAATCCTACAAAAAAATGC
TAAAAGAAATGGGAGAGGTAGCTCCAGAATACAGGCATGACTCTCCTGATTGTGGAATGA
TAATATTATGTATAGCAGCATTAGTAATAACCAAATTAGCAGCAGGGGATAGATCTGGTC
TTACAGCCGTGATTAGGAGAGCTAATAATGTTCTAAAAAATGAAATGAAACGTTATAAAG
GCTTACTACCAAAGGATATAGCCAACAGTTTCTATGAAGTGTTTGAAAAATATCCTCACT
TTATAGATGTTTTTGTTCATTTTGGTATAGCACAATCTTCTACCAGAGGTGGCAGTAGAG
TTGAAGGGATTTTTGCAGGATTGTTTATGAATGCTTATGGTGCAGGGCAAGTGATGTTAC
GGTGGGGAGTCTTAGCAAAATCAGTTAAAAATATTATGCTAGGACACGCTAGTGTGCAAG
CAGAAATGGAACAAGTTGTGGAAGTTTATGAATATGCCCAAAAATTGGGTGGAGAAGCAG
GATTCTACCATATATTGAACAACCCAAAAGCATCATTATTATCTTTGACTCAATTTCCCC
ACTTCTCCAGTGTAGTATTAGGCAATGCTGCTGGCCTAGGCATAATGGGAGAATACAGAG
GTACACCAAGGAATCAAGATCTATATGATGCTGCAAAGGCATATGCTGAACAACTCAAAG
AAAATGGTGTGATTAACTACAGTGTATTAGACTTGACAGCAGAAGAACTAGAGGCTATCA
AACATCAGCTTAATCCAAAAGATAATGATGTAGAGCTTTGAGTTAATAAAAAAA----TG
GGGCAAATAAATCATCATGGAAAAGTTTGCTCCTGAATTCCATGGAGAAGACGCAAACAA
CAGAGCCACTAAATTCCTAGAATCAATAAAGGGCAAATTCACATCACCTAAAGATCCCAA
GAAAAAAGATAGTATCATATCTGTCAACTCAATAGATATAGAAGTAACCAAAGAAAGCCC
TATAACTTCAAATTCAACCATTATAAACCCTACAAATGAGACAGATGATACTGCAGGGAA
CAAGCCCAATTATCAAAGAAAACCTCTAGTGAGTTTCAAAGAAGACCCTACGCCAAGTGA
TAATCCCTTTTCAAAACTATACAAAGAAACCATAGAAACATTTGATAACAATGAAGAAGA
ATCTAGCTATTCATATGAAGAAATAAATGATCAGACAAATGATAATATAACAGCAAGATT
AGATAGGATTGATGAAAAATTAAGTGAAATACTAGGAATGCTTCACACACTAGTAGTAGC
AAGTGCAGGACCTACATCTGCTCGGGATGGTATAAGAGATGCCATGGTTGGTTTAAGAGA
AGAAATGATAGAAAAAATCAGAACCGAAGCATTAATGACCAATGATAGATTAGAAGCTAT
GGCAAGGCTCAGGAATGAGGAAAGTGAAAAGATGGCAAAAGACACATCAGACGAAGTGTC
TCTCAATCCAACATCAGAGAAATTGAACAACCTGTTGGAAGGGAATGACAGTGACAATGA
TCTATCACTTGAAGATTTCTGATCAGTTACCAATCTGCACATCAACACACAACACCAACA
GAAGACCAACAAACAAAACAACTCACCTATCCAACCAAACATCTATCTGCCAATCAGCCA
ACCAGCTAAAAAAACACCCAGCCAATACAAAATTAGTCACCCGG-GAAAAATCGACACTA
TAGTTACAAAAAAA------GATGGGGCAAATATGGAAACATACGTGAACAAACTTCACG
AAGGCTCCACATACACAGCTGCTGTTCAATACAATGTCCTAGAAAAAGACGATGACCCTG
CATCACTTACAATATGGGTGCCCATGTTCCAATCATCCATGCCAGCAGATTTACTTATAA
AAGAACTAGCTAATGTCAACATACTAGTGAAACAAATATCCACACCCAAAGGACCTTCAT
TAAGAGTCATGATAAACTCGAGAAGTGCAGTGCTAGCACAAATGCCCAGCAAATTCACTA
TATGTGCCAATGTGTCCTTGGATGAAAGAAGCAAGCTGGCATATGATGTAACCACACCCT
GCGAAATCAAGGCATGTAGTCTAACATGCCTAAAATCAAAAAACATGTTAACTACAGTTA
AAGATCTCACTATGAAAACACTCAACCCAACACATGACATCATTGCTTTATGTGAATTTG
AAAATATAGTAACATCAAAAAAAGTCATAATACCAACATACTTAAGATCCATCAGTGTCA
GAAATAAAGATCTGAACACACTTGAAAATATAACAACCACCGAATTCAAAAATGCCATCA
CAAATGCAAAAATCATCCCTTACTCAGGATTACTGTTAGTCATCACAGTGACTGACAACA
AAGGAGCATTCAAATACATAAAGCCACAAAGTCAATTCATAGTAGATCTTGGAGCTTACC
TAGAAAAAGAAAGTATATATTATGTTACAACAAATTGGAAGCACACAGCTACACGATTTG
CAATCAAACCCATGGAAGATTAACCTTTTTCCTCTACATCAGTTAGTTGATTCATACGCA
CTTTCTACCTACATTCTTCACTT-CACAATCATAATTACAACCCCTCTGTGGTTTAACC-
AATCAAACAAAACTTATCTGGAGTCTCAGATCATCCCAAGTCATTGTTCATCAGATCTAG
TACTCAAATAAGTTAATAAAAAATAT-CACATGGGGCAAATAATCATTGGAGGAAATCCA
ACTAATCACAATATCTGTTAACATAGACAAGTCCACACAC-CATACAGAATCAACCAATG
GAAAATACATCCATAACAATAGAATTCTCAAGCAAATTCTGGCCTTACTTTACACTAATA
CACATGATCACAACAATAATCTCTTTGCTAATCATAATCTCCATCATGATTGCAATACTA
AACAAACTTTGTGAATATAACGTATTCCATAACAAAACCTTTGAGTTAC--CAAGAGC-T
CGAGTCAACACATAGCATTCATCAATCCAACAGCCCAAAACAGTAACCTTGCATTTAAAA
ATGAACAACCCCTACCTCTTTACAACACCTCATTAACATCCCACCATGCAAACCACTATC
CATACTATAAAGTAGTTAATTAAAAATAGTCATAACAATGAACTAGGATATCAAGACTAA
CAATA---ACATTGGGGCAAATGCAAACATGTCCAAAAACAAGGACCAACGCACCGCTAA
GACATTAGAAAGGACCTGGGACACTCTCAATCATTTATTATTCATATCATCGTGCTTATA
TAAGTTAAATCTTAAATCTGTAGCACAAATCACATTATCCATTCTGGCAATGATAATCTC
AACTTCACTTATAATTGCAGCCATCATATTCATAGCCTCGGCAAACCACAAAGTCACACC
AACAACTGCAATCATACAAGATGCAACAAGCCAGATCAAGAACACAACCCCAACATACCT
CACCCAGAATCCTCAGCTTGGAATCAGTCCCTCTAATCCGTCTGAAATTACATCACAAAT
CACCACCATACTAGCTTCAACAACACCAGGAGTCAAGTCAACCCTGCAATCCACAACAGT
CAAGACCAAAAACACAACAACAACTCAAACACAACCCAGCAAGCCCACCACAAAACAACG
CCAAAACAAACCACCAACCAAACCCAATAATGATTTTCACTTTGAAGTGTTCAACTTTGT
ACCCTGCAGCATATGCAGCAACAATCCAACCTGCTGGGCTATCTGCAAAAGAATACCAAA
CAAAAAACCAGGAAAGAAAACCACTACCAAGCCCACAAAAAAACCAACCCTCAAGACAAC
---CAAAAAAGATCTCAAACCTCAAACCACTAAACCAAAGGAAGTACCCACCACCAAGCC
CACAGAAAAGCCAACCATCAACACCACCAAAACAAACATCATAACTACACTACTCACCTC
CAACACCACAGGAAATCCAGAACTCACAAGTCAAGAGGAAACCTTCCATTCAACCTCCTC
CGGAGGCAACACAAGCCCTTCACAAATCTATACAACATCCGAGTACCTATCACAACCTCC
ATCTCCATCCAACATAACAGACCAGTAGTCATTAAAAA-GCG---TATTATTG-AAAAAA
CCATGACCAAATCAAACAGAATCAAAATAAGCTCTGGGGCAAATAACAATGGAGTTGCCA
ATCCTCAAAACAAATGCAATTACCACAATCTTTGCTGCAGTCACACTCTGTTTCGCTTCC
AGTCAAAACATCACTGAAGAATTTTATCAATCAACATGCAGTGCAGTTAGCAAAGGCTAT
CTTAGTGCTTTAAGAACTGGTTGGTATACTAGTGTTATAACTATAGAATTAAGTAATATC
AAGGAAAATAAGTGTAATGGAACAGACGCTAAGGTAAAATTGATAAAACAAGAATTAGAT
AAATATAAAAATGCTGTAACAGAATTGCAGTTGCTCATGCAAAGCACACCAGCAGCCAAC
AATCGAGCCAGAAGAGAACTACCAAGGTTTATGAATTATACACTCAACAATCCCAAAAAA
ACCAATGTAACATTAAGCAAGAAAAGGAAAAGAAGATTTCTTGTTTTTTTGTTAGGTGTT
GGATCTGCAATCGCCAGTGGCATTGCTGTATCTAAAGTCCTGCACCTAGAAGGGGAAGTG
AACAAGATCAGAAGTGCTCTACAATCCACAAACAAGGCTGTAGTCAGCTTATCAAATGGA
GTTAGTGTCTTAACCAGCAAAGTGTTAGACCTCAAAAACTATATAGATAAACAGTTGTTA
CCCATTGTGAACAAGCAAAGCTGCAGCATATCAAACATTGAAACTGTGATAGAATTCCAA
CAAAAGAACAACAGACTACTAGAGATTACCAGGGAATTTAGTGTTAATGCAGGTGTAACT
ACACCTGTAAGCACTTATATGTTAACAAATAGTGAATTATTATCATTAATCAATGATATG
CCTATAACAAATGATCAGAAAAAGTTAATGTCCAACAATGTTCAAATAGTTAGACAGCAA
AGTTACTCTATCATGTCCATAATAAAGGAGGAAGTCTTAGCATATGTAGTACAATTACCA
CTATATGGTGTAATAGATACACCTTGTTGGAAACTACACACATCCCCTCTATGCACAACC
AACACAAAGGAAGGGTCCAACATCTGTTTAACAAGAACCGACAGAGGATGGTACTGTGAC
AATGCAGGATCAGTTTCTTTCTTCCCACAAGCTGAAACATGCAAAGTTCAATCAAATCGA
GTATTTTGTGACACAATGAACAGTTTAACATTACCAAGTGAAGTAAATCTCTGCAACGTT
GACATATTCAACCCTAAATATGATTGCAAAATTATGACTTCAAAAACAGATGTAAGCAGC
TCCGTTATCACATCTCTAGGAGCCATTGTGTCATGCTATGGCAAAACTAAATGTACAGCA
TCCAATAAAAATCGTGGAATCATAAAGACATTTTCTAACGGGTGTGATTATGTATCAAAT
AAGGGGGTGGACACTGTATCTGTAGGTAATACATTATATTATGTAAATAAGCAAGAAGGA
AAAAGTCTCTATGTAAAAGGTGAACCAATAATAAATTTCTATGACCCATTAGTGTTCCCT
TCTGATGAATTTGATGCATCAATATCTCAAGTCAATGAGAAGATTAACCAGAGCCTAGCA
TTTATTCGTAAATCCGATGAATTATTACATAATGTAAATGTTGGTAAATCCACCACAAAT
ATCATGATAACTACTATAATTATAGTGATTATAGTAATATTGTTATTATTAATTGCAGTT
GGGCTGTTCCTATACTGCAAGGCCAGAAGCACACCAGTCACACTAATCAAGGATCAACTG
AGTGGTATAAATAATATTGCATTTAGTAACTGTATAAAAATAGTACCTACTCATGTTCTT
ACAATGGTTCATCATCCGACCATAGACGACCCATCTATCATTGGACTTTCCCAAAGTCTG
AACTTCATCGCAACTCTCATCTATAAACCATCTCACTTACACTATTTAAGTAGATTCCTA
TTTTATAGTTATATAAAA-----------CT--ACTGAGTACCAGATTAACTCACTATTT
GTAAAAA-TTAGAAATGGGGCAAATATGTCACGAAGGAATCCTTGCAAATTTGAAATTCG
AGGTCATTGCTTGAATGGTAAGAGGTGTCATTTTAGTCATAATTATTTTGAATGGCCACC
TCATGCACTGCTTGTAAGACAAAATTTTATGTTAAACAGAATACTTAAGTCTATGGATAA
AAGTATAGATACTTTATCAGAAATAAGTGGAGCTGCAGAGTTGGACAGAACTGAAGAGTA
TGCCCTCGGTGTAGTTGGAGTGCTAGAGAGTTATATAGGATCAATAAATAATATAACTAA
ACAATCAGCATGTGTTGCCATGAGCAAACTCCTCACTGAACTCAACAGTGATGACATCAA
AAAACTAAGAGACAATGAAGAGCCAAATTCACCAAAGATAAGAGTGTACAATACTGTCAT
ATCATATATTGAAAGCAACAGGAAAAACAATAAACAAACTATCCATCTGTTAAAAAGATT
GCCAGCAGACGTATTGAAGAAAACCATCAAAAACACATTGGACATCCACAAGAGCATAAC
CATCAACAACCCAAAAGAATCAACTGTTAATGATACAAACGACCATGCCAAAAATAATGA
TACTACCTGACAAATATCCTTGTAGTATAAATTCCATACTAATAACAAGTAGTTGTAGAG
TTACTATGTATAATCAAAAGAACACACTATATTTCAATCAAAACAACCAAAAAAATCATA
CATACTCACCAAATCAACCATTCAATGAAATCCATTGGACCTCTCAAGACATGATTGATG
CAATTCAAAATTTTCTACAACATCTAGGTATTACTGATGATATATATACAATATATATAT
TAGTGTCATAACACTCAATACCAATACTTACCACATCATCAAACTATTAACTCAAACAAT
TCAAACCATGGGACAAAATGGATCCCATTATTAATGGAAATTCTGCTAATGTTTATCTAA
CCGATAGTTATTTAAAAGGTGTTATTTCTTTCTCAGAATGTAATGCTTTAGGAAGTTACA
TATTCAATGGTCCTTATCTCAAAAATGATTACACCAACTTAATTAGTAGACAAAATCCAT
TAATAGAACACATAAATCTAAAGAAATTAAATATAACACAGTCTTTAATATCTAAGTATC
ATAAAGGTGAAATAAAAATAGAAGAACCTACTTATTTTCAGTCATTACTTATGACATACA
AGAGTATGACCTCGTCAGAACAGATTGCTACCACTAATTTACTTAAAAAGATAATAAGAA
GAGCTATAGAAATTAGTGATGTCAAAGTCTATGCTATATTGAATAAACTGGGGCTTAAAG
AAAAAGACAAGATTAAATCCAACAATGGACAAGATGAAAACAACTCAGTTATTACAACCA
TAATCAAAGATGATATACTTTTAGCTGTTAAGGATAATCAATCTCATCTTAAAGCAGGCA
AAAATCACTCTACAAAACAAAAAGATACTATCAAAACAACACTTTTGAAAAAATTAATGT
GTTCGATGCAACATCCTCCATCATGGTTAATACATTGGTTTAATTTATACACAAAATTAA
ACAACATATTAACACAGTATCGATCAAATGAGGTAAAAAACCATGGTTTTATATTGATAG
ATAATCATACTCTCAATGGATTCCAATTTATTTTGAATCAATATGGTTGTATAGTTTATC
ATAAGGATCTCAAAAGAATTACTGTGACAACCTATAATCAATTCTTGACATGGAAAGATA
TTAGCCTTAGTAGATTAAATGTTTGTTTAATTACATGGATTAGTAACTGTTTGAACACAT
TAAACAAAAGCTTAGGCTTAAGATGTGGATTCAATAATGTTATCTTGACACAACTATTCC
TTTATGGAGATTGTATATTAAAACTATTCCACAATGAAGGGTTCTACATAATAAAAGAGG
TAGAGGGTTTTATTATGTCTCTAATTTTAAACATAACAGAAGAAGATCAATTCAGAAAAC
GGTTTTATAATAGTATGCTCAACAACATCACAGATGCTGCTAATAAAGCTCAGAAAAATC
TGCTATCAAGAGTATGTCATACATTATTAGATAAGACAGTATCTGATAATATAATAAATG
GCAGATGGATAATTCTATTAAGTAAGTTTCTTAAATTAATTAAGCTTGCAGGTGACAATA
ACCTTAACAATCTGAGTGAATTATATTTTTTATTCAGAATATTTGGACACCCAATGGTAG
ATGAAAGACAAGCCATGGATGCTGTTAAAGTTAATTGCAACGAGACCAAATTTTACTTGT
TGAGCAGTTTGAGTATGTTAAGAGGTGCCTTTATATATAGAATTATAAAAGGGTTTGTAA
ATAATTACAACAGATGGCCTACTTTAAGGAATGCTATTGTTTTACCCTTAAGATGGTTAA
CTTACTATAAACTAAACACTTATCCTTCCTTATTGGAACTTACAGAAAGAGATTTGATTG
TTTTATCAGGACTACGTTTCTATCGTGAGTTTCGGTTGCCTAAAAAAGTGGATCTTGAAA
TGATCATAAATGATAAGGCTATATCACCTCCTAAAAATTTGATATGGACTAGTTTCCCTA
GAAATTATATGCCGTCACACATACAAAATTATATAGAACATGAAAAATTAAAATTTTCCG
AGAGTGATAAATCAAGAAGAGTATTAGAGTACTATTTAAGAGATAACAAATTCAATGAAT
GTGATTTATATAACTGTGTAGTTAATCAAAGCTATCTTAACAACCCTAATCATGTGGTAT
CATTGACTGGCAAAGAAAGAGAACTCAGTGTAGGTAGAATGTTTGCAATGCAACCAGGAA
TGTTCAGACAAGTTCAAATATTAGCAGAGAAAATGATAGCTGAAAACATTTTACAATTCT
TTCCCGAAAGTCTTACAAGATATGGTGATCTAGAATTACAGAAAATATTAGAATTGAAAG
CGGGAATAAGTAACAAATCAAATCGTTACAATGACAATTATAACAATTACATCAGTAAGT
GCTCTATCATCACAGATCTCAGCAAATTCAATCAAGCATTCCGGTATGAAACGTCATGTA
TTTGTAGTGATGTACTGGATGAACTGCATGGTGTACAATCTCTATTTTCCTGGTTACATT
TAACTATTCCTCATGTCACAATAATATGCACATATAGGCATGCACCCCCCTATATAAGAG
ATCACATTGTAGATCTTAACAATGTAGATGAACAAAGTGGATTATATAGATATCATATGG
GTGGTATCGAAGGGTGGTGTCAAAAACTATGGACCATAGAAGCTATATCACTATTGGATC
TAATATCTCTCAAAGGGAAATTCTCAATTACTGCCTTAATTAATGGTGACAATCAATCAA
TAGATATAAGCAAACCAGTCAGACTCATGGAAGGTCAAACTCATGCTCAAGCAGATTATT
TGCTAGCATTAAATAGTCTTAAATTGCTGTATAAAGAGTATGCAGGCATAGGCCACAAAT
TAAAAGGAACTGAGACTTATATATCAAGAGATATGCAATTTATGAGTAAAACAATTCAAC
ATAACGGTGTATATTACCCAGCTAGTATAAAGAAAGTCCTAAGAGTGGGACCATGGATAA
ACACTATACTTGATGATTTCAAAGTGAGTCTAGAATCTATAGGTAGTTTGACACAAGAAT
TAGAATATAGAGGTGAAAGTCTATTATGCAGTTTAATATTTAGAAATGTGTGGTTATATA
ATCAAATTGCTTTACAACTAAAAAATCATGCATTATGTAACAATAAATTATATTTGGACA
TATTAAGGGTTCTGAAACACTTAAAAACCTTTTTTAATCTTGATAATATTGATACAGCAT
TAACATTGTATATGAATTTGCCCATGTTATTTGGTGGTGGTGATCCCAACTTGTTATATC
GAAGTTTCTATAGAAGAACTCCTGATTTCCTCACAGAGGCTATAGTTCACTCTGTGTTCA
TACTTAGTTATTATACAAACCATGATTTAAAGGATAAACTTCAAGATCTGTCAGACGATA
GATTGAATAAGTTCTTAACATGCATAATCACGTTTGACAAAAACCCTAATGCTGAATTCG
TAACATTGATGAGAGATCCTCAAGCTTTAGGGTCTGAAAGGCAAGCTAAAATTACTAGCG
AAATCAATAGACTGGCAGTTACTGAGGTTTTGAGCACAGCTCCAAACAAAATATTCTCCA
AAAGTGCACAACACTATACCACTACAGAGATAGATCTAAATGATATTATGCAAAATATAG
AACCTACATATCCTCATGGGCTAAGAGTTGTTTATGAAAGTTTACCCTTTTATAAAGCAG
AGAAAATAGTAAATCTTATATCCGGTACAAAATCTATAACTAACATACTGGAAAAGACTT
CTGCCATAGACTTAACAGATATTGATAGAGCCACTGAGATGATGAGGAAAAACATAACTT
TGCTTATAAGGATATTTCCATTAGATTGTAACAGAGATAAAAGAGAAATATTGAGTATGG
AAAACCTAAGTATTACTGAATTAAGCAAATATGTTAGAGAAAGATCTTGGTCTTTATCCA
ATATAGTTGGTGTTACATCACCCAGTATCATGTATACAATGGACATCAAATATACAACAA
GCACTATAGCTAGTGGCATAATCATAGAGAAATATAATGTCAACAGTTTAACACGTGGTG
AGAGAGGACCCACTAAACCATGGGTTGGCTCATCTACACAAGAGAAAAAAACAATGCCAG
TTTATAATAGACAAGTTTTAACCAAAAAACAGAGAGATCAAATTGATCTATTAGCAAAAT
TGGATTGGGTGTATGCATCTATAGATAACAAGGATGAATTCATGGAAGAACTCAGCATAG
GAACTCTTGGGTTAACATATGAGAAAGCCAAAAAATTATTTCCACAATATTTAAGTGTTA
ACTATTTGCATCGCCTTACAGTCAGTAGTAGACCATGTGAATTCCCTGCATCAATACCAG
CTTATAGAACTACAAATTATCACTTTGATACTAGCCCTATTAATCGCATATTAACAGAAA
AGTATGGTGATGAAGATATTGATATAGTATTCCAAAACTGTATAAGTTTTGGCCTTAGCT
TAATGTCCGTAGTAGAGCAATTTACCAATGTATGTCCTAACAGAATTATTCTCATACCCA
AGCTTAATGAGATACATTTGATGAAACCTCCCATATTCACAGGTGATGTTGATATTCACA
AGTTAAAACAAGTGATCCAAAAACAGCATATGTTTTTACCAGACAAAATAAGTTTGACTC
AATATGTGGAATTATTCTTAAGTAATAAAACACTCAAATCTGGATCTCATGTTAATTCTA
ATTTAATATTGGCACATAAGATATCTGACTATTTTCATAATACTTACATTTTAAGTACTA
ATTTAGCTGGACATTGGATTCTGATTATACAACTTATGAAAGATTCTAAAGGTATTTTTG
AAAAAGATTGGGGAGAGGGATATATAACTGATCATATGTTCATTAATTTGAAAGTTTTCT
TCAATGCTTATAAGACCTATCTCTTGTGTTTTCATAAAGGTTACGGCAGAGCAAAGCTGG
AGTGTGATATGAATACTTCAGATCTCCTATGTGTGTTGGAATTAATAGACAGTAGTTATT
GGAAGTCTATGTCTAAGGTATTTTTAGAACAAAAAGTTATCAAATACATTCTCAGCCAAG
ATGCAAGTTTACATAGAGTAAAAGGGTGTCATAGCTTCAAACTATGGTTTCTTAAACGTC
TTAATGTAGCAGAATTCACAGTTTGCCCTTGGGTTGTTAACATAGATTATCATCCAACAC
ACATGAAAGCAATATTAACTTATATAGATCTTGTTAGAATGGGATTGATAAATATAGATA
GAATATACATTAAAAATAACCACAAATTCAATGATGAATTTTATACTTCTAATCTCTTTT
ACATTAATTATAACTTCTCAGATAATACTCATCTATTAACTAAACATATAAGGATTGCTA
ATTCTGAATTAGAAAATAATTACAACAAATTATATCATCCTACACCTGAAACTCTAGAAA
ATATACTAACCAATCCGGTTAAATGTGATGACAAAAAGACACTGAATGACTATTGTATAG
GTAAAAATGTTGACTCAATAATGTTACCATTGTTATCTAATAAGAAGCTTATTAAATCGT
CTACAACGATTAGAA---CCAATTACAGCAAACAAGATTTGTATAATTTATTTCCTACGG
TTGTGATTGATAAAATTATAGATCATTCAGGTAATACAGCCAAATCTAACCAACTTTACA
CTACTACTTCTCATCAAATATCTTTAGTACACAATAGCACATCACTTTATTGCATGCTTC
CTTGGCATCATATTAATAGATTCAATTTTGTGTTTAGTTCTACAGGTTGTAAAATTAGTA
TAGAGTATATTTTAAAAGACCTTAAAATTAAAGATCCTAGTTGTATAGCATTCATAGGTG
AAGGAGCAGGGAATTTATTGTTGCGTACAGTAGTGGAACTTCATCCTGATATAAGATATA
TTTACAGAAGTCTGAAAGATTGCAATGATCATAGTTTACCTATTGAGTTTTTAAGGCTAT
ACAATGGACATATCAACATTGATTATGGTGAAAATTTGACCATTCCCGCTACAGATGCAA
CCAACAACATTCATTGGTCTTATTTGCATATAAAGTTTGCTGAACCTATCAGTCTTTTTG
TTTGTGATGCTGAATTGCCTGTAACAGTCAACTGGAGTAAAATTATAATAGAGTGGAGCA
AGCATGTAAGAAAATGCAAGTACTGTTCTTCAGTTAATAAATGTACGTTAATAGTAAAAT
ACCATGCTCAAGATGATATCGATTTCAAATTAGACAACATAACTATATTAAAAACTTATG
TATGTTTAGGAAGTAAGTTAAAGGGGTCTGAAGTTTACTTAGTCCTTACAATAGGTCCTG
CAAATGTGTTTCCAGTATTTAATGTAGTACAAAATGCTAAATTGATACTATCAAGAACCA
AAAATTTCATCATGCCTAAGAAGGCTGATAAAGAGTCTATTGATGCAAATATTAAAAGTT
TGATACCCTTTCTTTGTTACCCTATAACAAAAAAAGGAATTAATACTGCATTATCAAAAC
TAAAGAGTGTTGTTAGTGGAGATATACTATCATATTCTATAGCTGGACGTAATGAAGTTT
TCAGCAATAAACTTATAAATCATAAGCATATGAACATCTTAAAGTGGTTCAACCATGTTT
TAAATTTCAGATCAACAGAACTTAACTATAATCATTTATATATGGTAGAATCCACATATC
CTTATCTAAGTGAATTGTTAAACAGCTTGACAACTAATGAACTTAAAAAACTGATTAAAA
TCACAGGTAGTTTGTTATACAACTTTCATAATGAATAATGAATAAAAA--TCTTATATTA
AAAAATTCCCACAGCTACACACTAACACTGTATTCAATTATAGTTATTTAAAA-TTAAAA
ATTATATAATTTTT---------AATAACTTTTAGTGGGCTAATCCTAAAATTATC-ATT
TTGATCTAGGAGGAATAAATTTAAA-TCCAAATCTAATTGGTTTATATGTATATTAACTA
AACTACGAGATATTAGTTTTTGACACTTTTTTT-CTCGT
>Human respiratory syncytial virus, recombinant mutant rA2cp,
ACGGGAAAAAATGCGTACAACAAACTTGCATAAACCAAAAAAATGGGGCAAATAAGAATT
TGATAAGTACCACTTAAATTTAACTCCCTTGGTTAGAGATGGGCAGCAATTCATTGAGTA
TGATAAAAGTTAGATTACAAAATTTGTTTGACAATGATGAAGTAGCATTGTTAAAAATAA
CATGCTATACTGATAAATTAATACATTTAACTAATGCTTTGGCTAAGGCAGTGATACATA
CAATCAAATTGAATGGCATTGTGTTTGTGCATGTTATTACAAGTAGTGATATTTGCCCTA
ATAATAATATTGTAGTAAAATCCAATTTCACAACAATGCCAGTACTACAAAATGGAGGTT
ATATATGGGAAATGATGGAATTAACACATTGCTCTCAACCTAATGGTCTACTAGATGACA
ATTGTGAAATTAAATTCTCCAAAAAACTAAGTGATTCAACAATGACCAATTATATGAATC
AATTATCTGAATTACTTGGATTTGATCTTAATCCATAAATTATAATTAATATCAACTAGC
AAATCAATGTCACTAACACCATTAGTTAATATAAAACTTAACAGAAGACAAAAATGGGGC
AAATAAATCAATTCAGCCAACCCAACCATGGACACAACCCACAATGATAATACACCACAA
AGACTGATGATCACAGACATGAGACCGTTGTCACTTGAGACCATAATAACATCACTAACC
AGAGACATCATAACACACAAATTTATATACTTGATAAATCATGAATGCATAGTGAGAAAA
CTTGATGAAAGACAGGCCACATTTACATTCCTGGTCAACTATGAAATGAAACTATTACAC
AAAGTAGGAAGCACTAAATATAAAAAATATACTGAATACAACACAAAATATGGCACTTTC
CCTATGCCAATATTCATCAATCATGATGGGTTCTTAGAATGCATTGGCATTAAGCCTACA
AAGCATACTCCCATAATATACAAGTATGATCTCAATCCATAAATTTCAACACAAT--ATT
CACACAATCTAAAACAACAACTCTATGCATAACTATACTCCATAGTCCAGATGGAGCCTG
AAAATTATAGTAATTTAAAACTTAAGGAGAGAT---ATAAGATAGAAGATGGGGCAAATA
CAACCATGGCTCTTAGCAAAGTCAAGTTGAATGATACACTCAACAAAGATCAACTTCTGT
CATCCAGCAAATACACCATCCAACGGAGCACAGGAGATAGTATTGATACTCCTAATTATG
ATGTGCAGAAACACATCAATAAGTTATGTGGCATGTTATTAATCACAGAAGATGCTAATC
ATAAATTCACTGGGTTAATAGGTATGTTATATGCGATGTCTAGGTTAGGAAGAGAAGACA
CCATAAAAATACTCAGAGATGCGGGATATCATGTAAAAGCAAATGGAGTAGATGTAACAA
CACATCGTCAAGACATTAATGGAAAAGAAATGAAATTTGAAGTGTTAACATTGGCAAGCT
TAACAACTGAAATTCAAATCAACATTGAGATAGAATCTAGAAAATCCTACAAAAAAATGC
TAAAAGAAATGGGAGAGGTAGCTCCAGAATACAGGCATGACTCTCCTGATTGTGGGATGA
TAATATTATGTATAGCAGCATTAGTAATAACTAAATTAGCAGCAGGGGACAGATCTGGTC
TTACAGCCGTGATTAGGAGAGCTAATAATGTCCTAAAAAATGAAATGAAACGTTACAAAG
GCTTACTACCCAAGGACATAGCCAACAGCTTCTATGAAGTGTTTGAAAAACATCCCCACT
TTATAGATGTTTTTGTTCATTTTGGTATAGCACAATCTTCTACCAGAGGTGGCAGTAGAG
TTGAAGGGATTTTTGCAGGATTGTTTATGAATGCCTATGGTGCAGGGCAAGTGATGTTAC
GGTGGGGAGTCTTAGCAAAATCGATTAAAAATATTATGTTAGGACATGCTAGTGTGCAAG
CAGAAATGGAACAAGTTGTTGAGGTTTATGAATATGCCCAAAAATTGGGTGGTGAAGCAG
GATTCTACCATATATTGAACAACCCAAAAGCATCATTATTATCTTTGACTCAATTTCCTC
ACTTCTCCAGTGTAGTATTAGGCAATGCTGCTGGCCTAGGCATAATGGGAGAGTACAGAG
GTACACCGAGGAATCAAGATCTATATGATGCAGCAAAGGCATATGCTGAACAACTCAAAG
AAAATGGTGTGATTAACTACAGTGTACTAGACTTGACAGCAGAAGAACTAGAGGCTATCA
AACATCAGCTTAATCCAAAAGATAATGATGTAGAGCTTTGAGTTAATAAAAA-----ATG
GGGCAAATAAATCATCATGGAAAAGTTTGCTCCTGAATTCCATGGAGAAGATGCAAACAA
CAGGGCTACTAAATTCCTAGAATCAATAAAGGGCAAATTCACATCACCCAAAGATCCCAA
GAAAAAAGATAGTATCATATCTGTCAACTCAATAGATATAGAAGTAACCAAAGAAAGCCC
TATAACATCAAATTCAACTATTATCAACCCAACAAATGAGACAGATGATACTGCAGGGAA
CAAGCCCAATTATCAAAGAAAACCTCTAGTAAGTTTCAAAGAAGACCCTACACCAAGTGA
TAATCCCTTTTCTAAACTATACAAAGAAACCATAGAAACATTTGATAACAATGAAGAAGA
ATCCAGCTATTCATACGAAGAAATAAATGATCAGACAAACGATAATATAACAGCAAGATT
AGATAGGATTGATGAAAAATTAAGTGAAATACTAGGAATGCTTCACACATTAGTAGTGGC
AAGTGCAGGACCTACATCTGCTCGGGATGGTATAAGAGATGCCATGGTTGGTTTAAGAGA
AGAAATGATAGAAAAAATCAGAACTGAAGCATTAATGACCAATGACAGATTAGAAGCTAT
GGCAAGACTCAGGAATGAGGAAAGTGAAAAGATGGCAAAAGACACATCAGATGAAGTGTC
TCTCAATCCAACATCAGAGAAATTGAACAACCTATTGGAAGGGAATGATAGTGACAATGA
TCTATCACTTGAAGATTTCTGATTAGTTACCAATCTTCACATCAACACACAATACCAACA
GAAGACCAACAAACTAACCAACCCAATCATCCAACCAAACATCCATCCGCCAATCAGCCA
AACAGCCAACAAAACAACCAGCCAATCCAAAACTAACCACCCGG-AAAAAATCTATAATA
TAGTTACAAAAAAAGGAAAGGGTGGGGCAAATATGGAAACATACGTGAACAAGCTTCACG
AAGGCTCCACATACACAGCTGCTGTTCAATACAATGTCTTAGAAAAAGACGATGACCCTG
CATCACTTACAATATGGGTGCCCATGTTCCAATCATCTATGCCAGCAGATTTACTTATAA
AAGAACTAGCTAATGTCAACATACTAGTGAAACAAATATCCACACCCAAGGGACCTTCAC
TAAGAGTCATGATAAACTCAAGAAGTGCAGTGCTAGCACAAATGCCCAGCAAATTTACCA
TATGCGCTAATGTGTCCTTGGATGAAAGAAGCAAACTAGCATATGATGTAACCACACCCT
GTGAAATCAAGGCATGTAGTCTAACATGCCTAAAATCAAAAAATATGTTGACTACAGTTA
AAGATCTCACTATGAAGACACTCAACCCTACACATGATATTATTGCTTTATGTGAATTTG
AAAACATAGTAACATCAAAAAAAGTCATAATACCAACATACCTAAGATCCATCAGTGTCA
GAAATAAAGATCTGAACACACTTGAAAATATAACAACCACTGAATTCAAAAATGCTATCA
CAAATGCAAAAATCATCCCTTACTCAGGATTACTATTAGTCATCACAGTGACTGACAACA
AAGGAGCATTCAAATACATAAAGCCACAAAGTCAATTCATAGTAGATCTTGGAGCTTACC
TAGAAAAAGAAAGTATATATTATGTTACCACAAATTGGAAGCACACAGCTACACGATTTG
CAATCAAACCCATGGAAGATTAACCTTTTTCCTCTACATCAGTGTGTTAATTCATACAAA
CTTTCTACCTACATTCTTCACTT-CACCATCACAATCACAAACACTCTGTGGTTCAACC-
AATCAAACAAAACTTATCTGAAGTCCCAGATCATCCCAAGTCATTGTTTATCAGATCTAG
TACTCAAATAAGTTAATAAAAAATATACACATGGGGCAAATAATCATTGGAGGAAATCCA
ACTAATCACAATATCTGTTAACATAGACAAGTCCACACAC-CATACAGAATCAACCAATG
GAAAATACATCCATAACAATAGAATTCTCAAGCAAATTCTGGCCTTACTTTACACTAATA
CACATGATCACAACAATAATCTCTTTGCTAATCATAATCTCCATCATGATTGCAATACTA
AACAAACTTTGTGAATATAACGTATTCCATAACAAAACCTTTGAGTTAC--CAAGAGC-T
CGAGTCAACACATAGCATTCATCAATCCAACAGCCCAAAACAGTAACCTTGCATTTAAAA
ATGAACAACCCCTACCTCTTTACAACACCTCATTAACATCCCACCATGCAAACCACTATC
CATACTATAAAGTAGTTAATTAAAAATAGTCATAACAATGAACTAGGATATCAAGACTAA
CAATA---ACATTGGGGCAAATGCAAACATGTCCAAAAACAAGGACCAACGCACCGCTAA
GACATTAGAAAGGACCTGGGACACTCTCAATCATTTATTATTCATATCATCGTGCTTATA
TAAGTTAAATCTTAAATCTGTAGCACAAATCACATTATCCATTCTGGCAATGATAATCTC
AACTTCACTTATAATTGCAGCCATCATATTCATAGCCTCGGCAAACCACAAAGTCACACC
AACAACTGCAATCATACAAGATGCAACAAGCCAGATCAAGAACACAACCCCAACATACCT
CACCCAGAATCCTCAGCTTGGAATCAGTCCCTCTAATCCGTCTGAAATTACATCACAAAT
CACCACCATACTAGCTTCAACAACACCAGGAGTCAAGTCAACCCTGCAATCCACAACAGT
CAAGACCAAAAACACAACAACAACTCAAACACAACCCAGCAAGCCCACCACAAAACAACG
CCAAAACAAACCACCAAGCAAACCCAATAATGATTTTCACTTTGAAGTGTTCAACTTTGT
ACCCTGCAGCATATGCAGCAACAATCCAACCTGCTGGGCTATCTGCAAAAGAATACCAAA
CAAAAAACCAGGAAAGAAAACCACTACCAAGCCCACAAAAAAACCAACCCTCAAGACAAC
---CAAAAAAGATCCCAAACCTCAAACCACTAAATCAAAGGAAGTACCCACCACCAAGCC
CACAGAAGAGCCAACCATCAACACCACCAAAACAAACATCATAACTACACTACTCACCTC
CAACACCACAGGAAATCCAGAACTCACAAGTCAAATGGAAACCTTCCACTCAACTTCCTC
CGAAGGCAATCCAAGCCCTTCTCAAGTCTCTACAACATCCGAGTACCCATCACAACCTTC
ATCTCCACCCAACACACCACGCCAGTAGTTACTTAAAA-ACA---TATTATCACAAAAGG
CCTTGACCAACTTAAACAGAATCAAAATAAACTCTGGGGCAAATAACAATGGAGTTGCTA
ATCCTCAAAGCAAATGCAATTACCACAATCCTCACTGCAGTCACATTTTGTTTTGCTTCT
GGTCAAAACATCACTGAAGAATTTTATCAATCAACATGCAGTGCAGTTAGCAAAGGCTAT
CTTAGTGCTCTGAGAACTGGTTGGTATACCAGTGTTATAACTATAGAATTAAGTAATATT
AAGGAAAATAAGTGTAATGGAACAGATGCTAAGGTAAAATTGATAAAACAAGAATTAGAT
AAATATAAAAATGCTGTAACAGAATTGCAGTTGCTCATGCAAAGTACTCCAGCAACAAAC
AATCGAGCCAGAAGAGAACTACCAAGGTTTATGAATTATACACTCAACAATGCCAAAAAA
ACCAATGTAACATTAAGCAAGAAAAGGAAAAGAAGATTTCTTGGTTTTTTGTTAGGTGTT
GGATCTGCAATCGCCAGTGGCGTTGCTGTATCTAAGGTCCTGCACCTAGAAGGGGAAGTG
AACAAGATCAAAAGTGCTCTACTATCCACAAACAAGGCTGTAGTCAGCTTATCAAATGGA
GTTAGTGTTTTAACCAGCAAAGTGTTAGACCTCAAAAACTATATAGATAAACAATTGTTA
CCTATTGTGAACAAGCAAAGCTGCAGCATATCAAATATCGCGACTGTGATAGAGTTCCAA
CAAAAGAACAACAGACTACTAGAGATTACCAGGGAATTTAGTGTTAATGCAGGCGTAACT
ACACCTGTAAGCACTTACATGTTAACTAATAGTGAATTATTGTCATTAATCAATGATATG
CCTATAACAAATGATCAGAAAAAGTTAATGTCCAACAATGTTCAAATAGTTAGACAGCAA
AGTTACTCTATCATGTCCATAATAAAAGAGGAAGTCTTAGCATATGTAGTACAATTACCA
CTATATGGTGTTATAGATACACCCTGTTGGAAACTACACACATCCCCTCTATGTACAACC
AACACAAAAGAAGGGTCCAACATCTGTTTAACAAGAACTGACAGAGGATGGTACTGTGAC
AATGCAGGATCAGTATCTTTCTTCCCACAAGCTGAAACATGTAAAGTTCAATCAAATCGA
GTATTTTGTGACACAATGAACAGTTTAACATTACCAAGTGAAGTAAATCTCTGCAATGTT
GACATATTCAACCCCAAATATGATTGTAAAATTATGACTTCAAAAACAGATGTAAGCAGC
TCCGTTATCACATCTCTAGGAGCCATTGTGTCATGCTATGGCAAAACTAAATGTACAGCA
TCCAATAAAAATCGTGGAATCATAAAGACATTTTCTAACGGGTGCGATTATGTATCAAAT
AAAGGGGTGGACACTGTGTCTGTAGGTAACACATTATATTATGTAAATAAGCAAGAAGGT
AAAAGTCTCTATGTAAAAGGTGAACCAATAATAAATTTCTATGACCCATTAGTATTCCCC
TCTGATGAATTTGATGCATCAATATCTCAAGTCAACGAGAAGATTAACCAGAGCCTAGCA
TTTATTCGTAAATCCGATGAATTATTACATAATGTAAATGCTGGTAAATCCACCATTAAT
ATCATGATAACTACTATAATTATAGTGATTATAGTAATATTGTTATCATTAATTGCTGTT
GGACTGCTCTTATACTGTAAGGCCAGAAGCACACCAGTCACACTAAGCAAAGATCAACTG
AGTGGTATAAATAATATTGCATTTAGTAACTAAATAAAAATAGCACCTAATCATGTTCTT
ACAATGGTTTACTATCTGCTCATAGACAACCCATCTGTCATTGGATTTTCTTAAAATCTG
AACTTCATCGAAACTCTCATCTATAAACCATCTCACTTACACTATTTAAGTAGATTCCTA
GTTTATAGTTATATAAAA-----------CACAATTGCATGCCAGATTAACTTACCATCT
GTAAAAA-TGAAAACTGGGGCAAATATGTCACGAAGGAATCCTTGCAAATTTGAAATTCG
AGGTCATTGCTTAAATGGTAAGAGGTGTCATTTTAGTCATAATTATTTTGAATGGCCACC
CCATGCACTGCTTGTAAGACAAAACTTTATGTTAAACAGAATACTTAAGTCTATGGATAA
AAGTATAGATACCTTATCAGAAATAAGTGGAGCTGCAGAGTTGGACAGAACAGAAGAGTA
TGCTCTTGGTGTAGTTGGAGTGCTAGAGAGTTATATAGGATCAATAAACAATATAACTAA
ACAATCAGCATGTGTTGCCATGAGCAAACTCCTCACTGAACTCAATAGTGATGATATCAA
AAAGCTGAGGGACAATGAAGAGCTAAATTCACCCAAGATAAGAGTGTACAATACTGTCAT
ATCATATATTGAAAGCAACAGGAAAAACAATAAACAAACTATCCATCTGTTAAAAAGATT
GCCAGCAGACGTATTGAAGAAAACCATCAAAAACACATTGGATATCCATAAGAGCATAAC
CATCAACAACCCAAAAGAATCAACTGTTAGTGATACAAATGACCATGCCAAAAATAATGA
TACTACCTGACAAATATCCTTGTAGTATAACTTCCATACTAATAACAAGTAGATGTAGAG
TTACTATGTATAATCAAAAGAACACACTATATTTCAATCAAAACAACCCAAATAACCATA
TGTACTCACCGAATCAAACATTCAATGAAATCCATTGGACCTCTCAAGAATTGATTGACA
CAATTCAAAATTTTCTACAACATCTAGGTATTATTGAGGATATATATACAATATATATAT
TAGTGTCATAACACTCAATTCTAACACTCACCACATCGTTACATTATTAATTCAAACAAT
TCAAGTTGTGGGACAAAATGGATCCCATTATTAATGGAAATTCTGCTAATGTTTATCTAA
CCGATAGTTATTTAAAAGGTGTTATCTCTTTCTCAGAGTGTAATGCTTTAGGAAGTTACA
TATTCAATGGTCCTTATCTCAAAAATGATTATACCAACTTAATTAGTAGACAAAATCCAT
TAATAGAACACATGAATCTAAAGAAACTAAATATAACACAGTCCTTAATATCTAAGTATC
ATAAAGGTGAAATAAAATTAGAAGAACCTACTTATTTTCAGTCATTACTTATGACATACA
AGAGTATGACCTCGTCAGAACAGATTGCTACCACTAATTTACTTAAAAAGATAATAAGAA
GAGCTATAGAAATAAGTGATGTCAAAGTCTATGCTATATTGAATAAACTAGGGCTTAAAG
AAAAGGACAAGATTAAATCCAACAATGGACAAGATGAAGACAACTCAGTTATTACGACCA
TAATCAAAGATGATATACTTTCAGCTGTTAAAGATAATCAATCTCATCTTAAAGCAGACA
AAAATCACTCTACAAAACAAAAAGACACAATCAAAACAACACTCTTGAAGAAATTGATGT
GTTCAATGCAACATCCTCCATCATGGTTAATACATTGGTTTAACTTATACACAAAATTAA
ACAACATATTAACACAGTATCGATCAAATGAGGTAAAAAACCATGGGTTTACATTGATAG
ATAATCAAACTCTTAGTGGATTTCAATTTATTTTGAACCAATATGGTTGTATAGTTTATC
ATAAGGAACTCAAAAGAATTACTGTGACAACCTATAATCAATTCTTGACATGGAAAGATA
TTAGCCTTAGTAGATTAAATGTTTGTTTAATTACATGGATTAGTAACTGCTTGAACACAT
TAAATAAAAGCTTAGGCCTAAGGTGCGGATTCAATAATGTTATCTTGACACAACTATTCC
TTTATGGAGATTACATACTAAAGCTATTTCACAATGAGGGGTTCTACATAATAAAAGAGG
TAGAGGGATTTATTATGTCTCTAATTTTAAATATAACAGAAGAAGATCAATTCAGAAAAC
GATTTTATAATAGTATGCTCAACAACATCACAGATGCTGCTAATAAAGCTCAGAAAAATC
TGCTATCAAGAGTATGTCATACATTATTAGATAAGACAGTGTCCGATAATATAATAAATG
GCAGATGGATAATTCTATTAAGTAAGTTCCTTAAATTAATTAAGCTTGCAGGTGACAATA
ACCTTAACAATCTGAGTGAACTATATTTTTTGTTCAGAATATTTGGACACCCAATGGTAG
ATGAAAGACAAGCCATGGATGCTGTTAAAATTAATTGCAATGAGACCAAATTTTACTTGT
TAAGCAGTCTGAGTATGTTAAGAGGTGCCTTTATATATAGAATTATAAAAGGGTTTGTAA
ATAATTACAACAGATGGCCTACTTTAAGAAATGCTATTGTTTTACCCTTAAGATGGTTAA
CTTACTATAAACTAAACACTTATCCTTCTTTGTTGGAACTTACAGAAAGAGATTTGATTG
TGTTATCAGGACTACGTTTCTATCGTGAGTTTCGGTTGCCTAAAAAAGTGGATCTTGAAA
TGATTATAAATGATAAAGCTATATCACCTCCTAAAAATTTGATATGGACTAGTTTCCCTA
GAAATTACATGCCATCACACATACAAAACTATATAGAACATGAAAAATTAAAATTTTCCG
AGAGTGATAAATCAAGAAGAGTATTAGAGTATTATTTAAGAGATAACAAATTCAATGAAT
GTGATTTATACAACTGTGTAGTTAATCAAAGTTATCTCAACAACCCTAATCATGTGGTAT
CATTGACAGGCAAAGAAAGAGAACTCAGTGTAGGTAGAATGTTTGCAATGCAACCGGGAA
TGTTCAGACAGGTTCAAATATTGGCAGAGAAAATGATAGCTGAAAACATTTTACAATTCT
TTCCTGAAAGTCTTACAAGATATGGTGATCTAGAACTACAAAAAATATTAGAACTGAAAG
CAGGAATAAGTAACAAATCAAATCGCTACAATGATAATTACAACAATTACATTAGTAAGT
GCTCTATCATCACAGATCTCAGCAAATTCAATCAAGCATTTCGATATGAAACGTCATGTA
TTTGTAGTGATGTGCTGGATGAACTGCATGGTGTACAATCTCTATTTTCCTGGTTACATT
TAACTATTCCTCATGTCACAATAATATGCACATATAGGCATGCACCCCCCTATATAGGAG
ATCATATTGTAGATCTTAACAATGTAGATGAACAAAGTGGATTATATAGATATCACATGG
GTGGCATCGAAGGGTGGTGTCAAAAACTATGGACCATAGAAGCTATATCACTATTGGATC
TAATATCTCTCAAAGGGAAATTCTCAATTACTGCTTTAATTAATGGTGACAATCAATCAA
TAGATATAAGCAAACCAATCAGACTCATGGAAGGTCAAACTCATGCTCAAGCAGATTATT
TGCTAGCATTAAATAGCCTTAAATTACTGTATAAAGAGTATGCAGGCATAGGCCACAAAT
TAAAAGGAACTGAGACTTATATATCACGAGATATGCAATTTATGAGTAAAACAATTCAAC
ATAACGGTGTATATTACCCAGCTAGTATAAAGAAAGTCCTAAGAGTGGGACCGTGGATAA
ACACTATACTTGATGATTTCAAAGTGAGTCTAGAATCTATAGGTAGTTTGACACAAGAAT
TAGAATATAGAGGTGAAAGTCTATTATGCAGTTTAATATTTAGAAATGTATGGTTATATA
ATCAGATTGCTCTACAATTAAAAAATCATGCATTATGTAACAATAAACTATATTTGGACA
TATTAAAGGTTCTGAAACACTTAAAAACCTTTTTTAATCTTGATAATATTGATACAGCAT
TAACATTGTATATGAATTTACCCATGTTATTTGGTGGTGGTGATCCCAACTTGTTATATC
GAAGTTTCTATAGAAGAACTCCTGACTTCCTCACAGAGGCTATAGTTCACTCTGTGTTCA
TACTTAGTTATTATACAAACCATGACTTAAAAGATAAACTTCAAGATCTGTCAGATGATA
GATTGAATAAGTTCTTAACATGCATAATCACGTTTGACAAAAACCCTAATGCTGAATTCG
TAACATTGATGAGAGATCCTCAAGCTTTAGGGTCTGAGAGACAAGCTAAAATTACTAGCG
AAATCAATAGACTGGCAGTTACAGAGGTTTTGAGTACAGCTCCAAACAAAATATTCTCCA
AAAGTGCACAACATTATACTACTACAGAGATAGATCTAAATGATATTATGCAAAATATAG
AACCTACGTATCCTCATGGGCTAAGAGTTGTTTATGAAAGTTTACCCTTTTATAAAGCAG
AGAAAATAGTAAATCTTATATCAGGTACAAAATCTATAACTAACATACTGGAAAAAACTT
CTGCCATAGACTTAACAGATATTGATAGAGCCACTGAGATGATGAGGAAAAACATAACTT
TGCTTATAAGGATACTTCCATTGGATTGTAACAGAGATAAAAGAGAGATATTGAGTATGG
AAAACCTAAGTATTACTGAATTAAGCAAATATGTTAGGGAAAGATCTTGGTCTTTATCCA
ATATAGTTGGTGTTACATCACCCAGTATCATGTATACAATGGACATCAAATATACTACAA
GCACTATATCTAGTGGCATAATTATAGAGAAATATAATGTTAACAGTTTAACACGTGGTG
AGAGAGGACCCACTAAACCATGGGTTGGTTCATCTACACAAGAGAAAAAAACAATGCCAG
TTTATAATAGACAAGTCTTAACCAAAAAACAGAGAGATCAAATAGATCTATTAGCAAAAT
TGGATTGGGTGTATGCATCTATAGATAACAAGGATGAATTCATGGAAGAACTCAGCATAG
GAACCCTTGGGTTAACATATGAAAAGGCCAAGAAATTATTTCCACAATATTTAAGTGTCA
ATTATTTGCATCGCCTTACAGTCAGTAGTAGACCATGTGAATTCCCTGCATCAATACCAG
CTTATAGAACAACAAATTATCACTTTGACACTAGCCCTATTAATCGCATATTAACAGAAA
AGTATGGTGATGAAGATATTGACATAGTATTCCAAAACTGTATAAGCTTTGGCCTTAGTT
TAATGTCAGTAGTAGAACAATTTACTAATGTATGTCCTAACAGAATTATTCTCATACCTA
AGCTTAATGAGATACATTTGATGAAACCTCCCATATTCACAGGTGATGTTGATATTCACA
AGTTAAAACAAGTGATACAAAAACAGCATATGTTTTTACCAGACAAAATAAGTTTGACTC
AATATGTGGAATTATTCTTAAGTAATAAAACACTCAAATCTGGATCTCATGTTAATTCTA
ATTTAATATTGGCACATAAAATATCTGACTATTTTCATAATACTTACATTTTAAGTACTA
ATTTAGCTGGACATTGGATTCTGATTATACAACTTATGAAAGATTCTAAAGGTATTTTTG
AAAAAGATTGGGGAGAGGGATATATAACTGATCATATGTTTATTAATTTGAAAGTTTTCT
TCAATGCTTATAAGACCTATCTCTTGTGTTTTCATAAAGGTTATGGCAAAGCAAAGCTGG
AGTGTGATATGAACACTTCAGATCTTCTATGTGTATTGGAATTAATAGACAGTAGTTATT
GGAAGTCTATGTCTAAGGTATTTTTAGAACAAAAAGTTATCAAATACATTCTTAGCCAAG
ATGCAAGTTTACATAGAGTAAAAGGATGTCATAGCTTCAAATTATGGTTTCTTAAACGTT
TAAACGTAGCAGAATTCACAGTTTGCCCTTGGGTTGTTAACATAGATTATCATCCAACAC
ATATGAAAGCAATATTAACTTATATAGATCTTGTTAGAATGGGATTGATAAATATAGATA
GAATACACATTAAAAATAAACACAAATTCAATGATGAATTTTATACTTCTAATCTCTTCT
ACATTAATTATAACTTCTCAGATAATACTCATCTGTTAACTAAATACATAAGGATTGCTA
ATTCTGAATTAGAAAATAATTACAACAAATTATATCATCCTACACCAGAAACCCTAGAGA
ATATACTAGCCAATCCGATTAAAAGTAATGACAAAAAGACACTGAATGACTATTGTATAG
GTAAAAATGTTGACTCAATAATGTTACCATTGTTATCTAATAAGAAGCTTATTAAATCGT
CTGCAATGATTAGAA---CCAATTACAGCAAACAAGATTTGTATAATTTATTCCCTATGG
TTGTGATTGATAGAATTATAGATCATTCAGGCAATACAGCCAAATCCAACCAACTTTACA
CTACTACTTCCCACCAAATATCCTTAGTGCACAATAGCACATCACTTTACTGCATGCTTC
CTTGGCATCATATTAATAGATTCAATTTTGTATTTAGTTCTACAGGTTGTAAAATTAGTA
TAGAGTATATTTTAAAAGATCTTAAAATTAAAGATCCCAATTGTATAGCATTCATAGGTG
AAGGAGCAGGGAATTTATTATTGCGGACCGTAGTGGAACTTCATCCTGACATAAGATATA
TTTACAGAAGTCTGAAAGATTGCAATGATCATAGTTTACCTATTGAGTTTTTAAGGCTGT
ACAATGGACATATCAACATTGATTATGGTGAAAATTTGACCATTCCTGCTACAGATGCAA
CCAACAACATTCATTGGTCTTATTTACATATAAAGTTTGCTGAACCTATCAGTCTTTTTG
TCTGTGATGCCGAATTGTCGGTAACCGTCAACTGGAGTAAAATTATAATAGAATGGAGCA
AGCATGTAAGAAAGTGCAAGTACTGTTCCTCAGTTAATAAATGTATGTTAATAGTAAAAT
ATCATGCTCAAGATGATATTGATTTCAAATTAGACAATATAACTATATTAAAAACTTACG
TATGCTTAGGCAGTAAGTTAAAGGGATCGGAGGTTTACTTAGTCCTTACAATAGGTCCTG
CGAATATATTCCCAGTATTTAATGTAGTACAAAATGCTAAATTGATACTATCAAGAACCA
AAAATTTCATCATGCCTAAGAAAGCTGATAAAGAGTCTATTGATGCAAATATTAAAAGTT
TGATACCCTTTCTTTGTTACCCTATAACAAAAAAAGGAATTAATACTGCATTGTCAAAAC
TAAAGAGTGTTGTTAGTGGAGATATACTATCATATTCTATAGCTGGACGTAATGAAGTTT
TCAGCAATAAACTTATAAATCATAAGCATATGAACATCTTAAAATGGTTCAATCATGTTT
TAAATTTCAGATCAACAGAACTAAACTATAACCATTTATATATGGTAGAATCTACATATC
CTTACCTAAGTGAATTGTTAAACAGCTTGACAACCAATGAACTTAAAAAACTGATTAAAA
TCACAGGTAGTCTGTTATACAACTTTCATAATGAATAATGAATAAAGA--TCTTATAATA
AAAA-TTCCCATAGCTATACACTAACACTGTATTCAATTATAGTTATTAAAAA-TTAAAA
ATCATATAATTTTTTA-------AATAACTTTTAGTGAACTAATCCTAAAGTTATC-ATT
TTAATCTTGGAGGAATAAATTTAAA-CCCTAATCTAATTGGTTTATATGTGTATTAACTA
AATTACGAGATATTAGTTTTTGACACTTTTTTT-CTCGT
>Human respiratory syncytial virus strain ATCC VR-26, complete
ACGCGAAAAAATGCGTACAACAAACTTGCGTAAACCAAAAAAATGGGGCAAATAAGAATT
TGATAAGTACCACTTAAATTTAACTCCCTTGGTTAGAGATGGGCAGCAATTCGTTGAGTA
TGATAAAAGTTAGATTACAAAATTTGTTTGACAATGATGAAGTAGCATTGTTAAAAATAA
CATGCTATACTGACAAATTAATACATTTAACTAATGCTTTGGCTAAGGCAGTGATACATA
CAATCAAATTGAATGGCATTGTGTTTGTGCATGTTATTACAAGTAGTGATATTTGCCCTA
ATAATAATATTGTAGTAAAATCCAATTTCACAACAATGCCAGTGCTACAAAATGGAGGTT
ATATATGGGAAATGATGGAATTAACACATTGCTCTCAACCTAATGGTCTAATAGATGACA
ATTGTGAAATTAAATTCTCCAAAAAACTAAGTGATTCAACAATGACCAATTATATGAATC
AATTATCTGAATTACTTGGATTTGATCTTAATCCATAAATTATAATTAATATCAACTAGC
AAATCAATGTCACTAGCACCATTAGTTAATATAAAACTTAACAGAAGACAAAAATGGGGC
AAATAAATCAACTCAGCCAACCCAACCATGGACACAACCCACAATGATACCACACCACAA
AGACTGATGATCACAGACATGAGACCGTTGTCACTTGAGACTACAATAACATCACTAACC
AGAGACATCATAACACACAGATTTATATACTTAATAAATCATGAATGCATAGTGAGAAAA
CTTGATGAAAGACAGGCCACATTTACATTCCTGGTCAACTATGAAATGAAACTATTGCAC
AAAGTAGGAAGCACTAAATATAAAAAATATACTGAATACAACACAAAATATGGCACTTTC
CCTATGCCGATATTCATCAATCATGATGGGTTCTTAGAATGCATTGGCATTAAGCCTACA
AAGCATACTCCCATAATATACAAGTATGATCTCAATCCATGAATTTCAACACAAG--ATT
CACACAATCCAAAACAACAACTTTATGCATAACTACACTCCATAGTCCAAATGGAGCCTG
AAAATTATAGTAATTTAAAA-TTAAGGAGAGAC---ATAAGATAGAAGATGGGGCAAATA
CAAAGATGGCTCTTAGCAAAGTCAAGTTGAATGATACACTCAACAAAGATCAACTTCTGT
CATCTAGCAAATACACCATCCAACGGAGCACAGGAGATAGTATTGATACTCCTAATTATG
ATGTGCAGAAACACATCAATAAGTTATGTGGCATGTTATTAATCACAGAAGATGCTAATC
ATAAATTCACTGGGTTAATAGGTATGTTATATGCTATGTCTAGGTTAGGAAGAGAAGACA
CCATAAAAATACTCAGAGATGCGGGATATCATGTAAAAGCAAATGGAGTAGATGTAACAA
CACATCGTCAAGACATCAATGGGAAAGAAATGAAATTTGAAGTGTTAACATTGGCAAGCT
TAACAACTGAAATTCAAATCAACATTGAGATAGAATCTAGAAAATCCTACAAAAAAATGC
TAAAAGAAATGGGAGAGGTAGCTCCAGAATACAGGCATGATTCTCCTGATTGTGGGATGA
TAATATTATGTATAGCAGCATTAGTAATAACCAAATTGGCAGCAGGGGATAGATCTGGTC
TTACAGCCGTGATTAGGAGAGCTAATAATGTCCTAAAAAATGAAATGAAACGTTACAAAG
GCTTACTACCCAAGGATATAGCCAACAGCTTCTATGAAGTGTTTGAAAAACATCCCCACT
TTATAGATGTTTTTGTTCATTTTGGTATAGCACAATCTTCCACCAGAGGTGGCAGTAGAG
TTGAAGGGATTTTTGCAGGATTGTTTATGAATGCCTATGGTGCAGGGCAAGTAATGCTAC
GGTGGGGAGTCTTAGCAAAATCAGTTAAAAATATTATGTTAGGACATGCTAGTGTGCAAG
CAGAAATGGAACAAGTTGTTGAGGTTTATGAATATGCCCAAAAATTGGGTGGAGAAGCAG
GATTCTACCATATATTGAACAACCCAAAAGCATCATTATTATCTTTGACTCAATTTCCTC
ACTTTTCCAGTGTAGTATTAGGCAATGCTGCTGGCCTAGGCATAATGGGAGAGTACAGAG
GTACACCGAGGAATCAAGATCTATATGATGCAGCAAAGGCATATGCTGAACAACTCAAAG
AAAATGGTGTGATTAACTACAGTGTATTAGACTTGACAGCAGAAGAACTAGAGGCTATCA
AACATCAGCTTAATCCAAAAGATAATGATGTAGAGCTTTGAGTTAATAAAAA-----ATG
GGGCAAATAAATCATCATGGAAAAGTTTGCTCCTGAATTCCATGGAGAAGATGCAAACAA
CAGGGCTACTAAATTCCTAGAATCAATAAAGGGCAAATTCACATCACCTAAAGATCCCAA
GAAAAAAGATAGTATCATATCTGTCAACTCAATAGATATAGAAGTAACCAAAGAAAGCCC
TATAACATCAAATTCAACCATTATTAACCCAACAAATGAGACAGATGATAATGCAGGGAA
CAAGCCCAATTATCAAAGAAAACCTCTAGTAAGTTTCAAAGAAGACCCTATACCAAGTGA
TAATCCCTTTTCAAAACTATACAAAGAAACCATAGAGACATTTGATAACAATGAAGAAGA
ATCTAGCTATTCATATGAAGAAATAAATGATCAGACGAACGATAATATAACTGCAAGATT
AGATAGGATTGATGAAAAATTAAGTGAAATACTAGGAATGCTTCACACATTAGTAGTAGC
AAGTGCAGGACCTACATCTGCTAGGGATGGTATAAGAGATGCCATGGTTGGTTTAAGAGA
AGAAATGATAGAAAAAATCAGAACTGAAGCATTAATGACCAATGACAGATTAGAAGCTAT
GGCAAGACTCAGGAATGAGGAAAGTGAAAAGATGGCAAAAGACACATCAGATGAAGTGTC
TCTCAATCCAACATCAGAGAAATTGAACAACCTGTTGGAAGGGAATGATAGTGACAATGA
TCTATCACTTGAAGATTTCTGATTAGTTACAAATCTGCACTTCAACACACAACACCAACA
GAAGACCAACAAACAAACCAACCCACTCATCCAACCAAACATCCATCCGCCAATCAGCCA
AACAGCCAACAAAACAACCAGCCAATCCAAAACCAGCCACCTGG-AAAAAATCGACAATA
TAGTTACAAAAAAAGAAAAGGGTGGGGCAAATATGGAAACATACGTGAACAAGCTTCACG
AAGGCTCCACATACACAGCTGCTGTTCAATACAATGTCCTAGAAAAAGACGATGACCCTG
CATCACTTACAATATGGGTGCCCATGTTCCAATCATCTATGCCAGCAGATTTACTTATAA
AAGAACTAGCTAATGTCAACATACTAGTGAAACAAATATCCACACCCAAGGGACCTTCAC
TAAGAGTCATGATAAACTCAAGAAGTGCATTGCTAGCACAAATGCCCAGCAAATTTACCA
TATGTGCTAATGTGTCCTTGGATGAAAGAAGCAAACTGGCATATGATGTAACCACACCCT
GTGAAATCAAGGCATGTAGTCTAACATGCCTAAAATCAAAAAATATGTTAACTACAGTTA
AAGATCTCACTATGAAGACACTCAACCCCACACATGATATTATTGCTTTATGTGAATTTG
AAAACATAGTAACATCAAAAAAAGTCATAATACCAACATACCTAAGATCCATCAGTGTCA
GAAATAAAGATCTGAACACACTTGAAAATATAACAACCACTGAATTCAAAAATGCCATCA
CAAATGCAAAAATCATCCCTTACTCAGGATTACTATTAGTCATCACAGTGACTGACAACA
AAGGAGCATTCAAATACATAAAGCCGCAAAGTCAATTCATAGTAGATCTTGGAGCTTACC
TAGAAAAAGAAAGTATATATTATGTTACCACAAATTGGAAGCACACAGCTACACGATTTG
CAATCAAACCCATGGAAGATTAACCTTTTTCCTCCACATCAGTGAGTCAATTCATACAAA
CTTTCTACCTACATTCTTCACTT-CACCATTACAATCACAAACACTCTGTGGTTCAACC-
AATCAAACAAAACTTATCTGAAGTCTCAGATCATCCCAAGTCATTGTTCATCAGATCTAG
TAATCAAATAAGTTAATAAAAA-TATACACATGGGGCAAATAATCATCGGAGGAAATCCA
ACTAATCACAATATCTGTTAACATAGACAAGTCAACACAC-CAGACAGAATCAACCAATG
GAAAATACATCCATAACAATAGAATTCTCAAGCAAATTCTGGCCTTACTTTACACTAATA
CACATGATCACAACAATAATCTCTTTGCTAATCATAATCTCCATCATGACTGCAATACTA
AACAAACTTTGTGAATATAACGTATTCCATAACAAAACCTTTGAGTTAC--CAAGAGC-T
CGAGTCAACACATAGCATTCATCAATCTAATAGCTCAAAATAGTAACCTTGCATTTAAAA
GTGAACAACCCCCACCTCTTTACAACACCTCATTAACATCCCACCATGCAAACCACCATC
CATACTATAAAGTAGTTAATTAAAAATAGTCATAACAATGAACTAGGATATCAAGACTAA
CAATA---ACGTTGGGGCAAATGCAAACATGTCCAAAAACAAGGACCAACGCACCGCTAA
GACACTAGAAAAGACCTGGGACACTCTCAATCATTTATTATTCATATCATCGGGCTTATA
TAAGTTAAATCTTAAATCTATAGCACAAATCACATTATCCATTCTGGCAATGATAATCTC
AACTTCACTTATAATTACAGCCATCATATTCATAGCCTCGGCAAACCACAAAGTCACACT
AACAACTGCAATCATACAAGATGCAACAAGCCAGATCAAGAACACAACCCCAACATACCT
CACTCAGGATCCTCAGCTTGGAATCAGCTTCTCCAATCTGTCTGAAATTACATCACAAAC
CACCACCATACTAGCTTCAACAACACCAGGAGTCAAGTCAAACCTGCAACCCACAACAGT
CAAGACTAAAAACACAACAACAACCCAAACACAACCCAGCAAGCCCACTACAAAACAACG
CCAAAACAAACCACCAAACAAACCCAATAATGATTTTCACTTCGAAGTGTTTAACTTTGT
ACCCTGCAGCATATGCAGCAACAATCCAACCTGCTGGGCTATCTGCAAAAGAATACCAAA
CAAAAAACCAGGAAAGAAAACCACCACCAAGCCTACAAAAAAACCAACCTTCAAGACAAC
---CAAAAAAGATCTCAAACCTCAAACCACTAAACCAAAGGAAGTACCCACCACCAAGCC
CACAGAAGAGCCAACCATCAACACCACCAAAACAAACATCACAACTACACTGCTCACCAA
CAACACCACAGGAAATCCAAAACTCACAAGTCAAATGGAAACCTTCCACTCAACCTCCTC
CGAAGGCAATCTAAGCCCTTCTCAAGTCTCCACAACATCCGAGCACCCATCACAACCCTC
ATCTCCACCCAACACAACACGCCAGTAGTTATTAAAAA-ACA---TATTATCACAAAAGG
CCATGACCAACTCAAACAGAATCAAAATAAACTCTGGGGCAAATAACAATGGAGTTGCCA
ATCCTCAAAGCAAATGCAATTACCACAATCCTCGCTGCAGTCACATTTTGCTTTGCTTCT
AGTCAAAACATCACTGAAGAATTTTATCAATCAACATGCAGTGCAGTTAGCAAAGGCTAT
CTTAGTGCTCTAAGAACTGGTTGGTATACTAGTGTTATAACTATAGAATTAAGTAATATC
AAGGAAAATAAGTGTAATGGAACAGATGCTAAGGTAAAATTGATAAACCAAGAATTAGAT
AAATATAAAAATGCTGTAACAGAATTGCAGTTGCTCATGCAAAGCACAACAGCAGCAAAC
AATCGAGCCAGAAGAGAACTACCAAGGTTTATGAATTATACACTCAACAATACCAAAAAA
ACCAATGTAACATTAAGCAAGAAAAGGAAAAGAAGATTTCTTGGTTTTTTGTTAGGTGTT
GGATCTGCAATCGCCAGTGGCATTGCTGTATCTAAGGTCCTGCACTTAGAAGGAGAAGTG
AACAAGATCAAAAGTGCTCTACTATCCACAAACAAGGCCGTAGTCAGCTTATCAAATGGA
GTTAGTGTCTTAACCAGCAAAGTGTTAGACCTCAAAAACTATATAGATAAACAATTGTTA
CCTATTGTGAATAAGCAAAGCTGCAGAATATCAAATATAGAAACTGTGATAGAGTTCCAA
CAAAAGAACAACAGACTACTAGAGATTACCAGGGAATTTAGTGTTAATGCAGGTGTAACT
ACACCTGTAAGCACTTACATGTTAACTAATAGTGAATTATTGTCATTAATCAATGATATG
CCTATAACAAATGATCAGAAAAAGTTAATGTCCAACAATGTTCAAATAGTTAGACAGCAA
AGTTACTCTATCATGTCCATAATAAAAGAGGAAGTCTTAGCATATGTAGTACAATTACCA
CTATATGGTGTGATAGATACACCTTGTTGGAAATTACACACATCCCCTCTATGTACAACC
AACACAAAAGAAGGGTCAAACATCTGTTTAACAAGAACTGACAGAGGATGGTACTGTGAC
AATGCAGGATCAGTATCTTTCTTCCCACAAGCTGAAACATGTAAAGTTCAATCGAATCGA
GTATTTTGTGACACAATGAACAGTTTAACATTACCAAGTGAAGTAAATCTCTGCAATGTT
GACATATTCAATCCCAAATATGATTGTAAAATTATGACTTCAAAAACAGATGTAAGCAGC
TCCGTTATCACATCTCTAGGAGCCATTGTGTCATGCTATGGCAAAACTAAATGTACAGCA
TCCAATAAAAATCGTGGAATCATAAAGACATTTTCTAACGGGTGTGATTATGTATCAAAT
AAAGGGGTGGACACTGTGTCTGTAGGTAACACATTATATTATGTAAATAAGCAAGAAGGC
AAAAGTCTCTATGTAAAAGGTGAACCAATAATAAATTTCTATGACCCATTAGTATTCCCC
TCTGATGAATTTGATGCATCAATATCTCAAGTCAATGAGAAGATTAACCAGAGTTTAGCA
TTTATTCGTAAATCCGATGAATTATTACATCATGTAAATGCTGGTAAATCAACCACAAAT
ATCATGATAACTACTATAATTATAGTGATTATAGTAATATTGTTATCATTAATTGCTGTT
GGACTGCTCCTATACTGTAAGGCCAGAAGCACACCAGTCACACTAAGCAAGGATCAACTG
AGTGGTATAAATAATATTGCATTTAGTAACTGAATAAAAATAGCACCTAATCATGTTCTT
ACAATGGTTTACTATCTGCTCATAGACAACCCATCTATCATTGGATTTTCTTAAAATCTG
AACTTCATCGAAACTCTTATCTATAAACCATCTCACTTACACTATTTAAGTAGATTCCTA
GTTTATAGTTATATAAAA-----------CACAATTGAATACCAGATTAACTTACTATCT
GTAAAAA-TGAGAACTGGGGCAAATATGTCACGAAGGAATCCTTGCAAATTTGAAATTCG
AGGTCATTGCTTGAATGGTAAGAGATGTCATTTTAGTCATAATTATTTTGAATGGCCACC
CCATGCACTGCTCGTAAGACAAAACTTTATGTTAAACAGAATACTTAAGTCTATGGATAA
AAGTATAGATACCTTATCAGAAATAAGTGGAGCTGCAGAGTTGGACAGAACAGAAGAGTA
TGCTCTTGGTGTAGTTGGAGTGCTAGAGAGTTATATAGGATCAATAAATAATATAACTAA
ACAATCAGCATGTGTTGCCATGAGCAAACTCCTCACTGAACTCAATAGTGATGATATCAA
AAAACTGAGAGACAATGAAGAGCTAAATTCACCCAAGATAAGAGTGTACAATACTGTCAT
ATCATATATTGAAAGCAACAGGAAAAACAATAAACAAACTATCCATCTGTTAAAAAGATT
GCCAGCAGACGTATTGAAGAAAACCATCAAAAACACATTGGATATCCACAAGAGCATAAC
CATCAACAACCCAAAAGAATTAACTGTTAGTGATACAAATGACCATGCCAAAAATAATGA
TACTACCTGACAAATATCCTTGTAGTATAACTTCCATACTAATAACAAGTAGATGTAGAG
TCACTATGTATAATCGAAAGAACACACTATATTTCAATCAAAACAACCCAAATAACCATA
TGTACTCACCGAATCAAACATTCAATGAAATCCATTGGACCTCACAAGACTTGATTGACA
CAATTCAAAATTTTCTACAGCATCTAGGTGTTATTGAGGATATATATACAATATATATAT
TAGTGTCATAACACTCAATCCTAATACTGACCATATCGTTGAATTATTAATTCAAATAAT
TCAAGCTGTGGGACAAAATGGATCCCATTATTAATGGAAATTCTGCTAATGTTTATCTAA
CCGATAGTTATTTAAAAGGTGTTATCTCTTTCTCAGAGTGTAATGCTTTAGGAAGTTACA
TATTCAATGGTCCTTATCTCAAAAATGATTATACCAACTTAATTAGTAGACAAAATCCAT
TAATAGAACACATGAATCTAAAGAAACTAAATATAACACAGTCCTTAATATCTAAGTATC
ATAAAGGTGAAATAAAATTAGAAGAGCCTACTTATTTTCAGTCATTACTTATGACATACA
AGAGTATGACCTCGTTGGAACAGATTGCTACCACTAATTTACTTAAAAAGATAATAAGAA
GAGCTATAGAAATAAGTGATGTCAAAGTCTATGCTATATTGAATAAACTAGGGCTTAAAG
AAAAGGACAAGATTAAATCCAACAATGGACAGGATGAAGACAACTCAGTTATTACGACCA
TAATCAAAGATGATATACTTTCAGCTGTTAAGGATAATCAATCTCATCTTAAAGCAGACA
AAAATCACTCTACAAAACAAAAAGACACAATCAAAACAACACTCTTGAAGAAATTAATGT
GTTCAATGCAGCATCCTCCATCATGGTTAATACATTGGTTTAATTTATACACAAAATTAA
ACAACATATTAACACAGTATCGATCAAATGAGGTTAAAAACCATGGGTTTATATTGATAG
ATAATCAAACTCTTAGTGGATTTCAATTTATTTTGAATCAATATGGTTGTATAGTTTATC
ATAAGGAACTCAAAAGAATTACTGTGACAACCTATAATCAATTCTTGACATGGAAAGATA
TTAGCCTTAGTAGATTAAATGTTTGTTTAATTACATGGATTAGTAACTGCTTGAACACAT
TAAATAAAAGCTTAGGCTTAAGATGCGGATTCAATAATGTTATCTTGACACAACTATTCC
TTTATGGTGATTGTATACTAAAGCTATTTCACAATGAGGGGTTCTACATAATAAAAGAGG
TAGAGGGATTTATTATGTCTCTAATTTTAAATATAACAGAAGAAGATCAATTCAGAAAAC
GATTTTATAATAGTATGCTCAACAACATCACAGATGCTGCTAATAAAGCTCAGAAAAATC
TGCTATCAAGAGTATGTCATACATTATTAGATAAGACAGTATCCGATAATATAATAAATG
GCAGATGGATAATTCTATTAAGTAAGTTCCTTAAATTAATTAAGCTTGCAGGTGACAATA
ACCTTAACAATCTGAGTGAACTATATTTTTTGTTCAGAATATTTGGACACCCAATGGTAG
ATGAAAGACAAGCCATGGATGCTGTTAAAGTTAATTGCAATGAGACCAAATTTTACTTGT
TAAGCAGTTTGAGTATGTTAAGAGGTGCCTTTATATATAGAATTATAAAAGGGTTTGTAA
ATAATTACAACAGATGGCCTACTTTAAGAAATGCTATTGTTTTACCCTTAAGATGGTTAA
CTTACTATAAACTAAACACTTATCCTTCTTTGTTGGAACTTACAGAAAGAGATTTGATTG
TGTTATCAGGACTACGTTTCTATCGTGAGTTTCGGTTGCCTAAAAAAGTGGATCTTGAAA
TGATTATAAATGATAAAGCTATATCACCCCCTAAAAATTTGATATGGACTAGTTTCCCTA
GAAATTATATGCCGTCACACATACAAAACTATATAGAACATGAAAAATTAAAATTTTCCG
AGAGTGATAAATCAAGAAGAGTATTAGAGTATTATTTAAGAGATAACAAATTCAATGAAT
GTGATTTATACAACTGTGTAGTTAATCAAAGTTATCTCAACAACCCTAATCATGTGGTAT
CATTGACAGGCAAAGAAAGAGAACTCAGTGTAGGTAGAATGTTTGCAATGCAACCGGGAA
TGTTCAGACAGGTTCAAATATTGGCAGAGAAAATGATAGCTGAAAACATTTTACAATTCT
TTCCTGAAAGTCTTACAAGATATGGTGATCTAGAACTACAAAAAATATTAGAATTGAAAG
CAGGAATAAGTAACAAATCAAATCGCTACAATGATAATTACAACAATTACATTAGTAAGT
GCTCTATCATCACAGATCTCAGCAAATTCAATCAAGCATTTCGATATGAAACGTCATGTA
TTTGTAGTGATGTGCTGGATGAACTGCATGGTGTACAATCTCTATTTTCCTGGTTACATT
TAACTATTCCTCATGTCACAATAATATGCACATATAGGCATGCACCCCCCTATATAAGAG
ATCATATTGTAGATCTTAACAATGTAGATGAACAAAGTGGATTATATAGATATCACATGG
GTGGTATTGAAGGGTGGTGTCAAAAACTATGGACCATAGAAGCTATATCACTATTGGATC
TAATATCTCTCAAAGGGAAATTCTCAATTACTGCTTTAATTAATGGTGACAATCAATCAA
TAGATATAAGCAAACCAGTCAGACTCATGGAAGGTCAAACTCATGCTCAAGCAGATTATT
TGCTAGCATTAAATAGCCTTAAATTACTGTATAAAGAGTATGCAGGCATAGGTCACAAAT
TAAAAGGAACTGAGACTTATATATCACGAGATATGCAATTTATGAGTAAAACAATTCAAC
ATAACGGTGTATATTACCCTGCTAGTATAAAGAAAGTCCTAAGAGTGGGACCGTGGATAA
ACACTATACTTGATGATTTCAAAGTGAGTCTAGAATCTATAGGTAGTTTGACACAAGAAT
TAGAATATAGAGGTGAAAGTCTATTATGCAGTTTAATATTTAGAAATGTATGGTTATATA
ATCAAATTGCTCTACAATTAAAAAATCATGCGTTATGTAACAATAAATTATATTTGGACA
TATTAAAGGTTCTGAAACACTTAAAAACCTTTTTTAATCTTGATAATATTGATACAGCAT
TAACATTGTATATGAATTTACCCATGTTATTTGGTGGTGGTGATCCCAACTTGTTATATC
GAAGTTTCTATAGAAGAACTCCTGATTTCCTCACAGAGGCTATAGTTCACTCTGTGTTCA
TACTTAGTTATTATACAAACCATGACTTAAAAGATAAACTTCAAGATTTGTCAGATGATA
GATTGAATAAGTTCTTAACATGCATAATCACGTTTGACAAAAACCCTAATGCTGAATTCG
TAACATTGATGAGAGATCCTCAAGCTTTAGGGTCTGAGAGACAAGCTAAAATTACTAGTG
AAATCAATAGACTGGCAGTTACAGAGGTTTTGAGTACAGCTCCAAACAAAATATTCTCCA
AAAGTGCACAACATTATACCACTACAGAGATAGATCTAAATGATATTATGCAAAATATAG
AACCTACATATCCTCACGGGCTAAGAGTTGTTTATGAAAGTTTACCCTTTTATAAAGCAG
AGAAAATAGTAAATCTTATATCAGGTACAAAATCTATAACTAACATACTGGAAAAGACTT
CTGCCATAGACTTAACAGATATTGATAGAGCCACTGAGATGATGAGGAAAAACATAACTT
TGCTTATAAGGATACTTCCATTGGATTGTAACAGAGATAAAAGAGAAATATTGAGTATGG
AAAACCTAAGTATTACTGAATTAAGCAAATATGTTAGGGAAAGATCTTGGTCTTTATCCA
ATATAGTTGGTGTTACATCACCCAGTATCATGTATACAATGGACATCAAATATACAACAA
GCACTATAGCTAGTGGCATAATTATAGAGAAATATAATGTTAACAGTTTAACACGTGGTG
AGAGAGGACCAACTAAACCATGGGTTGGTTCATCTACACAAGAGAAAAAAACAATGCCAG
TTTATAATAGACAAGTTTTAACCAAAAAACAAAGAGATCAAATAGATCTATTAGCAAAAT
TGGATTGGGTGTATGCATCTATAGATAACAAGGATGAATTCATGGAAGAACTCAGCATAG
GAACCCTTGGGTTAACATATGAAAAGGCCAAAAAATTATTTCCACAATATTTAAGTGTCA
ACTATTTGCATCGCCTTACAGTCAGTAGTAGACCATGTGAATTCCCTGCATCAATACCAG
CTTATAGAACAACAAATTATCACTTTGACACTAGCCCTATTAATCGCATATTAACAGAAA
AGTATGGTGATGAAGATATTGACATAGTATTCCAAAACTGTATAAGCTTTGGCCTTAGCT
TAATGTCAGTAGTAGAACAATTTACTAATGTATGTCCTAACAGAATTATTCTCATACCTA
AGCTTAATGAGATACATTTGATGAAACCTCCCATATTCACAGGTGATGTTGATATTCACA
AGTTAAAACAAGTGATACAAAAACAGCATATGTTTTTACCAGACAAAATAAGTTTGACTC
AATATGTGGAATTATTCTTAAGTAACAAAACACTCAAATCTGGATCTCATGTTAATTCTA
ATTTAATATTGGCACATAAAATATCTGACTATTTTCATAATACTTACATTTTAAGTACTA
ATTTAGCTGGACATTGGATTCTAATTATACAACTTATGAAAGATTCTAAAGGTATTTTTG
AAAAAGATTGGGGAGAGGGATATATAACTGATCATATGTTTATTAATTTGAAAGTTTTCT
TCAATGCTTATAAGACCTATCTCTTGTGTTTTCATAAAGGTTATGGCAAAGCAAAACTGG
AGTGTGATATGAACACTTCAGATCTTCTATGTGTATTGGAATTAATAGACAGTAGTTATT
GGAAGTCTATGTCTAAGGTATTTTTAGAACAAAAAGTTATCAAATACATTCTTAGCCAAG
ATGCAAGTTTACATAGAGTAAAAGGATGTCATAGCTTCAAATTATGGTTTCTTAAACGTC
TTAATGTAGCAGAATTTACAGTTTGCCCTTGGGTTGTTAACATAGATTATCATCCAACAC
ATATGAAAGCAATATTAACTTATATAGATCTTGTTAGAATGGGATTGATAAATATAGATA
GAATACACATTAAAAATAAACACAAATTCAATGATGAATTTTATACTTCTAATCTCTTTT
ACATTAATTATAACTTCTCAGATAATACTCATCTATTAACTAAACATATAAGGATTGCTA
ATTCAGAATTAGAAAATAATTACAACAAATTATATCATCCTACACCAGAAACCCTAGAGA
ATATACTAGCCAATCCGATTAAAAGTAATGACAAAAAGACACTGAACGACTATTGTATAG
GTAAAAATGTTGACTCAATAATGTTACCATTGTTATCTAATAAGAAGCTTGTTAAATCGT
CTGCAATGATTAGAA---CCAATTACAGCAAACAAGACCTGTACAATCTATTCCCTACGG
TTGTGATCGATAGAATTATAGATCATTCAGGTAATACAGCCAAATCCAACCAACTTTACA
CTACTACTTCCCATCAAATATCTTTAGTGCACAATAGCACATCACTTTATTGCATGCTTC
CTTGGCATCATATTAATAGATTCAATTTTGTATTTAGTTCTACAGGTTGTAAAATTAGTA
TAGAGTATATTTTAAAAGACCTTAAAATTAAAGATCCTAATTGTATAGCATTCATAGGTG
AAGGAGCAGGGAATTTATTATTGCGTACAGTGGTGGAACTTCATCCTGACATAAGATATA
TTTACAGAAGTCTGAAAGATTGCAATGATCATAGTTTACCTATTGAGTTTTTAAGGCTAT
ACAATGGACATATCAACATTGATTATGGTGAAAATTTGACCATTCCTGCTACAGATGCAA
CCAACAACATTCATTGGTCTTATTTACATATAAAGTTTGCTGAACCTATCAGTCTTTTTG
TATGTGATGCCGAATTGCCTGTAACAGTCAACTGGAGTAAAATTATAATAGAATGGAGCA
AGCATGTAAGAAAATGCAAGTACTGTTCCTCAGTTAATAAATGTACGTTAATAGTAAAAT
ATCATGCTCAAGATGATATTGATTTCAAATTAGACAATATAACTATATTAAAAACTTATG
TATGCTTAGGCAGTAAGTTAAAGGGATCGGAGGTTTACTTAGTCCTTACAATAGGTCCTG
CAAATATATTTCCAGTATTTAATGTAGTACAAAATGCTAAATTGATACTATCAAGAACCA
AAAATTTCATCATGCCTAAGAAAGCTGATAAAGAGTCTATTGATGCAAATATTAAAAGTT
TGATACCCTTTCTTTGTTACCCTATAACAAAAAAAGGAATTAATACTGCATTGTCAAAAC
TAAAGAGTGTTGTTAGTGGAGATATACTATCATATTCTATAGCTGGACGGAATGAAGTTT
TCAGCAATAAACTTATAAATCATAAGCATATGAACATCTTAAAGTGGTTCAATCATGTTT
TAAATTTCAGATCAACAGAACTAAACTATAACCATTTATATATGGTAGAATCTACATATC
CTTACCTAAGTGAATTGTTAAACAGCTTGACAACTAATGAACTTAAAAAACTGATTAAAA
TCACAGGTAGTCTGTTATACAACTTTCATAATGAATAATGAATAAAGA--TCTTATAATA
AAAA-TTCCTATAGCTATACACTAGCACTGTATTCAATTATAGTTATTAAAAAATTAAAA
ATCATATAATTTTTTATAAA---AATAACTTTTAGTGAACTAATCCTAAAGTTATC-ATT
TTGATCTAGGAGGAATAAATTTAAA-TCCCAATCTAATTGGTTTATATGTGTATTAACTA
AACTACGAGATATTAGTTTTTGACACTTTTTTT-CTCGT
>Human respiratory syncytial virus strain 98-25147-X, complete
ACGCGAAAAAATGCGTACAACAAACTTGCGTAAACCAAAAAAATGGGGCAAATAAGAATT
TGATAAGTACCACTTAAATTTTACTCCTTTGGTTAGAGATGGGCAGCAACTCATTGAGTA
TGATAAAAGTTAGATTGCAAAATTTGTTTGACAATGATGAAGTAGCATTGTTAAAAATAA
CATGCTATACTGACAAATTAATACAGTTAACTAATGCTTTGGCTAAGGCAGTTATACATA
CAATTAAATTGAATGGCATTGTATTTGTGCATGTTATTACAAGTAGTGATATTTGCCCTA
ATAATAATATTGTAGTGAAATCCAACTTCACAACAATGCCAGTATTACAAAATGGAGGTT
ATATATGGGAAATGATGGAATTAACGCATTGCTCTCAACCTAATGGCCTAATAGATGACA
ATTGTGAAATTAAATTCTCCAAAAAACTAAGTGATTCAACAATGACCAATTATATGAATC
AATTATCTGAATTACTTGGATTTGACCTTAATCCATAAATTATAATAAATATCAACTAGC
AAATCAATGTCACTAACACCATTAGTTAATATAAAACTTGACAGAAGATAAAAATGGGGC
AAATAAATCAACTAAGCTGACCCAACCATGGACACAACACACAATGATACCACACCACAA
AGACTGATGATCACTGACATGAGACCATTGTCACTTGAGACTATAATAACATCACTAACC
AGAGACATCATAACACATAGATTTATATACTTGATAAATCATGAATGCATAGTGAGAAAA
CTTGATGAAAGACAGGCCACATTTACATTCCTGGTCAACTATGAAATGAAACTATTGCAC
AAAGTGGGAAGCACTAAATATAAAAAATATACTGAATACAACACAAAATATGGCACTTTC
CCTATGCCAATATTTATCAATCATGATGGGTTCTTAGAATGCATTGGCATTAAGCCTACT
AAGCACACACCCATAATATACAAGTATGATCTCAATCCATGAATTTCAAAACAAG--ATT
CAAACAATCTGAAATAATAACTTCATGCACAATCACACTCCATAGTCCAAATGGAGCCTG
AAAATTATAGTAATTTAAAA-TTAAGGAGAGACCTGGTAAGATGAAAGATGGGGCAAATA
CAAAAATGGCTCTTAGCAAAGTCAAGTTGAATGATACACTCAACAAAGATCAACTTCTGT
CATCCAGCAAATACACTATCCAACGGAGCACAGGAGATAGCATTGACACTCCTAATTATG
ATGTGCAGAAACACATCAACAAGCTATGTGGCATGCTATTAATCACAGAAGATGCTAATC
ATAAATTCACTGGGTTAATAGGTATGTTATATGCTATGTCTAGATTAGGAAGAGAAGACA
CCATAAAAATACTCAAAGATGCGGGATATCATGTTAAAGCAAATGGAGTGGATGTAACAA
CACATCGTCAAGACATTAATGGGAAAGAAATGAAATTTGAAGTGTTAACATTAGCAAGCT
TAACAACTGAAATTCAAATCAACATTGAGATAGAATCTAGAAAATCCTACAAAAAAATGC
TAAAAGAAATGGGAGAGGTGGCTCCAGAATACAGGCATGACTCTCCTGATTGTGGGATGA
TAATATTATGTATAGCGGCATTAGTAATAACCAAATTAGCAGCAGGGGATAGATCTGGTC
TTACAGCTGTGATTAGGAGAGCTAATAATGTCTTAAAAAATGAAATGAAACGTTATAAAG
GCTTACTACCCAAGGATATAGCAAACAGCTTCTATGAAGTGTTTGAAAAATATCCTCACT
TTATAGATGTTTTTGTTCATTTTGGTATAGCACAATCTTCTACCAGAGGTGGCAGTAGAG
TTGAAGGGATCTTTGCAGGATTGTTTATGAATGCCTATGGTGCAGGGCAAGTGATGTTAC
GGTGGGGGGTCTTAGCAAAATCAGTTAAAAATATTATGTTAGGACACGCTAGTGTGCAAG
CAGAAATGGAACAGGTTGTGGAGGTGTATGAATATGCCCAAAAATTGGGTGGAGAAGCAG
GATTCTACCATATATTGAACAACCCAAAAGCATCATTATTATCTTTGACTCAATTTCCTC
ACTTCTCTAGTGTAGTATTAGGCAATGCTGCTGGCCTAGGCATAATGGGAGAATACAGAG
GTACACCAAGGAATCAAGATCTATATGATGCTGCAAAAGCATATGCTGAACAACTCAAAG
AAAATGGTGTGATTAACTACAGTGTATTAGACTTGACAGCAGAAGAACTAGAGGCTATCA
AACATCAACTTAATCCAAAAGATAATGATGTAGAGCTTTGAGTTAATAAAAAAAATCCCG
GGGCAAATAAAACATCATGGAAAAGTTTGCTCCTGAATTCCATGGAGAAGATGCAAACAA
CAGAGCCACCAAATTCCTAGAATCAATAAAGGGCAAATTCACATCACCCAAAGATCCCAA
GAAAAAAGATAGTATCATATCTGTCAACTCAATAGATATAGAAGTAACCAAAGAAAGCCC
TATAACATCAAATTCAACCATTATAAACCCAATAAATGAGACAGATGATACTGTAGGGAA
CAAGCCCAATTATCAAAGAAAACCTCTAGTAAGTTTCAAAGAAGACCCTACGCCAAGTGA
TAATCCCTTTTCAAAACTATACAAAGAAACCATAGAAACATTTGATAACAATGAAGAAGA
ATCTAGCTATTCATATGAAGAAATTAATGACCAGACAAACGATAATATAACAGCAAGATT
AGATAGGATTGATGAGAAATTAAGTGAAATACTAGGAATGCTTCACACATTAGTAGTAGC
GAGTGCAGGACCTACATCTGCTCGGGATGGTATAAGAGATGCCATGGTTGGTTTAAGAGA
AGAAATGATAGAAAAAATCAGAACTGAAGCATTAATGACCAATGACAGACTAGAAGCTAT
GGCGAGACTCAGGAATGAGGAAAGTGAAAAGATGGCAAAAGACACATCAGATGAAGTGTC
TCTCAATCCAACATCAGAAAAATTGAACAACCTGTTGGAAGGGAATGATAGTGACAATGA
TCTATCACTTGAAGATTTCTGATTAGCTACCTATCTGCACATCAAAACACAACATCAATA
GAAGACTAACAAACAAACCAATTCACCCATCCAACCAAACATCCATTTGCCGATTAGCCA
ACCAGCCAAAAAAACAACCAGCCAATCCAAAACTAGCCACCCGG-AAAAAATCGATACTA
TAGTTACAAAAAAAGA------TGGGGCAAATATGGAAACATACGTGAACAAACTTCACG
AGGGCTCCACATACACAGCTGCTGTTCAATACAATGTCCTAGAAAAAGACGATGATCCTG
CATCACTTACAATATGGGTGCCCATGTTCCAATCATCCATGCCAGCAGATTTACTTATAA
AAGAACTAGCCAATGTCAATATACTAGTGAAACAAATATCCACACCCAAGGGACCATCAT
TAAGAGTCATGATAAACTCAAGAAGTGCAGTGCTAGCGCAAATGCCCAGCAAATTTACCA
TATGTGCCAATGTGTCCTTGGATGAAAGAAGCAAGCTGGCATATGATGTAACCACACCCT
GTGAAATTAAGGCATGCAGTCTAACATGCCTAAAATCAAAAAATATGTTAACTACAGTTA
AAGATCTCACTATGAAAACACTCAACCCAACACATGACATCATTGCTTTATGTGAATTTG
AAAATATAGTAACATCAAAAAAAGTCATAATACCAACATACCTGAGATCCATCAGTGTCA
GAAATAAAGATCTGAACACACTTGAAAATATAACAACCACTGAATTCAAAAATGCTATTA
CAAATGCAAAAATCATCCCTTACTCAGGATTACTGTTAGTCATCACAGTGACTGACAACA
AAGGAGCATTCAAATACATAAAGCCACAAAGTCAATTCATAGTAGATCTTGGAGCTTACT
TAGAAAAAGAAAGTATATATTATGTTACAACAAATTGGAAGCACACAGCTACACGATTTG
CAATCAAACCCATGGAAGATTAACCTTTTTCCTCTACATCAGTGAGTTGATTCATACAAA
CTTTCTACCTACATTCTTCACTT-CACAATCGTAATCACCAACCCTTTGTGGTTCAACC-
AATCAAACAAAACTCATCAGGAGTCTCAGATCATCCCAAGTCATTGTTCATCAGATCCAG
TACTCAAATAAGTTAATAAAAA--ATCCACATGGGGCAAATAATCATTGAGAGGAATCCA
ACTAATCACAACATCTGTCAACATAGACTAGTCAACACAT-TAGACAAAATCAACCAATG
GAAAATACATCCATAACAATAGAATTCTCAAGCAAATTCTGGCCTTACTTTACACTAATA
CACATGATAACAACAATAATCTCTTTGCTAATCATAATCTCCATCATGATTGCAATACTA
AACAAACTCTGCGAATATAACATATTCCATAACAAAACCTTTGAGCTAC--CAAGAGC-T
CGAGTCAATACATAGCATTCACCAATCTGATAGCTCAAAACAGTAACCTTGCATTTGTAA
GTGAACTACCCTCACCTCTTCACAAAACCACATCAACGTCTCACCATGCAAGCCATCATC
TATACCATAAAGTAGTTAATTAAAAATAGTCATAACAATGAACTAAGA-ATTAAGACTAA
CAATACGTACGTTGGGGCAAATGCAAACATGTCCAAAACCAAGGACCAACGCGCCGCCAA
GACACTAGAAAGGACTTGGGACACTCTCAATCATCTATTATTCATATCATCGTGCTTATA
CAAGTTAAATCTTAAATCTATAGCACAAATCACATTATCTATTTTGGCAATGATAATCTC
AACTTCACTTATAATTGCAGCCATCATATTCATAGCCTCGGCAAACCACAAAGTCACACC
AACAACTGCAATCATACAAGATGCAACAAACCAGATCAAGAACACAACCCCAACATACCT
CACCCAGAATCCCCAGCTTGGAATCAGCCTCTCCAATCTGTCCGAAACTACATCACAACC
CACCACCACACTAGCTTCAACAACACCAAGTGCTAAGTCAACCCCACAATCCACAACAGT
CAAGACCAAAAACACAACAACAACCCAAATACAACCCAGCAAGCCCACCACAAAACAACG
CCAAAACAAACCACAAAACAAACCAAATAATGATTTTCACTTTGAAGTGTTCAACTTTGT
ACCCTGCAGCATATGCAGCAACAATCCAACTTGCTGGGCCATCTGCAAAAGAATACCAAA
CAAAAAACCTGGAAAGAAAACCACCACCAAGCCCACAAGAAAACCAACCATCAAGACAAC
---CAAAAAAGATCTCAAACCTCAAACCACAAAACCAAAGGAAGCACTTACCACCAGGCC
CACAGAAAAGCCAACCATCAACACCACCAAAACAAACATCAGAACTACACTGCTCACCTC
CAACACCACAGGAAATCCAGAACACACAAGTCAAAAGGAAACTCTCCACTCAACCACCTC
CGAAGGCAATCCAAGCCCTTCACAAGTCTATACAACATCCGAGTACCTATCACAATCTCT
ATCTCCATCCAACACAACAAACCAGTAGTCATTAAAAA-GCGCGCTATTATTGCAAAAAG
CCATGACCAAATCAAACAGAATCAAAATCAACTATGGGGCAAATAACAATGGAGTTGCCA
ATCCTCAAAACAAATGCTATTACCACAATCCTTGCTGCAGTCACACTCTGTTTCGCTTCC
AGTCAAAACATCACTGAAGAATTCTATCAATCAACATGCAGTGCAGTTAGCAAGGGCTAT
CTTAGCGCTCTAAGAACTGGTTGGTATACTAGTGTTATAACTATAGAATTAAGTACTATC
AAGGAAAATAAGTGTAATGGAACAGACGCTAAGGTAAAATTGATAAAACAAGAATTAGAT
AAATATAAAAATGCTGTAACAGAATTACAATTGCTCATGCAAAGCACACCAGCAGCCAAC
AATCGAGCCAGAAGAGAACTACCAAGATTTATGAATTATACACTCAACAATGCCAAAAAC
ACCAATGTAACATTAAGCAAGAAAAGGAAAAGAAGATTTCTTGGCTTTTTGTTAGGTGTT
GGATCTGCAATCGCCAGTGGCATTGCCGTATCCAAGGTCTTGCACCTAGAAGGGGAAGTG
AACAAAATCAAAAGTGCTCTACTATCCACAAACAAGGCTGTAGTCAGCTTATCAAATGGA
GTCAGTGTCTTAACCAGCAAAGTGTTAGATCTCAAAAACTATATAGATAAACAGTTGTTA
CCTATTGTGAACAAGCAAAGCTGCAGCATATCAAACATTGAAACTGTGATAGAATTCCAA
CAAAAGAACAACAGACTACTAGAGATTACCAGGGAATTTAGTGTCAATGCAGGTGTAACT
ACACCTGTAAGCACTTATATGTTAACTAATAGTGAATTATTATCATTAATCAATGATATG
CCTATAACAAATGATCAGAAAAAGTTAATGTCCAACAATGTTCAAATAGTTAGACAGCAA
AGTTACTCTATCATGTCCATAATAAAGGAGGAAGTCTTAGCATATGTAGTACAATTACCA
CTATATGGTGTAATAGATACACCTTGTTGGAAACTGCACACATCCCCACTATGTACAACC
AACACAAAGGAAGGGTCCAACATCTGCTTAACAAGAACCGACAGAGGATGGTACTGTGAC
AATGCAGGATCAGTATCTTTCTTCCCACAAGCTGAAACATGTAAAGTTCAATCAAATCGG
GTATTTTGTGATACAATGAACAGTTTAACATTACCAAGTGAGGTAAATCTCTGCAACATT
GACATATTCAACCCCAAATATGATTGCAAAATTATGACTTCAAAAACAGATGTAAGCAGC
TCCGTTATCACATCTCTAGGAGCCATTGTGTCATGCTATGGCAAAACTAAATGTACAGCA
TCCAATAAAAATCGTGGGATCATAAAGACATTTTCTAACGGGTGTGATTATGTATCAAAT
AAGGGGGTGGATACTGTGTCTGTAGGTAATACATTATATTATGTAAATAAGCAAGAAGGC
AAAAGTCTCTATGTAAAAGGTGAACCAATAATAAATTTCTATGACCCATTAGTGTTCCCC
TCTGATGAATTTGATGCATCAATATCTCAAGTCAATGAGAAGATTAACCAGAGTCTAGCA
TTTATTCGTAAATCAGATGAATTATTACATAATGTAAATGCTGGTAAATCCACCACAAAT
ATCATGATAACTACTATAATTATAGTGATTATAGTAATATTGTTATCATTAATTGCAGTT
GGACTGCTTCTATATTGCAAGGCCAGAAGCACACCAGTCACACTAAGTAAGGATCAACTG
AGTGGTATAAACAATATTGCATTTAGTAGCTGAATAAAAATAGCACCTAATCATATTCTT
ACAATGGTTCACTATCTAACCATAGATAACCCATCTATCATTGGATTTTCTTAAAATTTG
AACTTCATCACAACTTTCATCTATAAACCATCTCACTTACACTATTTAAGTAGATTCCTA
TTTTATAGTTATATAAAA-----------CA--ATTGAATACCAGATTAACTTACTATTT
GTAAAAA-TAAGAACTGGGGCAAATATGTCACGAAGGAATCCTTGCAAATTTGAAATTCG
AGGTCATTGCTTGAATGGCAAGAGGTGCCATTTTAGTCATAATTATTTTGAATGGCCACC
CCATGCACTGCTTGTAAGACAAAATTTTATGTTAAACAGAATACTTAAGTCTATGGATAA
AAGCATAGATACTTTATCAGAAATAAGTGGAGCTGCAGAGTTGGACAGAACAGAAGAGTA
TGCCCTCGGTGTAGTTGGAGTGCTAGAGAGTTATATAGGATCAATAAATAATATAACTAA
ACAATCAGCATGTGTTGCCATGAGCAAACTCCTCACTGAACTCAACAGTGATGACATCAA
AAAACTAAGGGACAATGAAGAGCCAAATTCACCCAAGATAAGAGTGTACAATACTGTCAT
ATCATATATTGAAAGCAACAGGAAAAACAATAAACAAACTATTCATCTGTTAAAAAGATT
GCCGGCAGATGTATTGAAGAAAACCATCAAAAACACATTGGATATCCACAAGAGCATAAC
CATCAATAACCCAAAAGAATCAACTGTTAGTGATACGAACGACCATGCCAAAAATAATGA
TACTACCTGACAAATATCCTTGTAGTATAAATTCCATACTAATAACAAGTAGTTGTAGAG
TTACTATGTATAATCAAAAAAACACACTATATATCAATCAAACCAACCAAAATAACCATA
TATACTCACCGAATCAACCATTCAATGAAATCCATTGGACCTCTCAAGACTTGATTGATG
CAACTCAAAATTTTCTACAACATCTAGGTATTAATGATGATATATACACAATATATATAT
TAGTGTCATAACACTCAATCCTAATGCTTAACGCGTCATCAAACTATTAACTCAAACAAT
TCAAGCTATGGGACAAAATGGATCCCATTATTAATGGAAATTCTGCTAATGTTTATCTAA
CTGATAGTTATTTAAAAGGTGTTATTTCTTTCTCAGAATGTAATGCTTTAGGAAGTTACA
TATTCAATGGTCCTTATCTCAAAAATGATTATACCAACTTAATTAGTAGACAAAATCCAT
TAATAGAACACATAAATCTAAAGAAACTAAATATAACACAGTCCTTAATATCTAAGTATC
ATAAAGGTGAAATAAAAATAGAAGAACCTACCTATTTTCAGTCATTACTTATGACATACA
AGAGTATGACCTCGTCAGAACAGATTACTACCACTAATTTACTTAAAAAGATAATAAGAA
GAGCTATAGAAATTAGTGATGTCAAAGTCTATGCTATACTGAATAAACTGGGGCTTAAAG
AAAAAGACAAGATTAAATCCAACAATGGACAAGATGAAGACAACTCAGTTATTACAACCA
TAATCAAAGATGATATACTTTTAGCTGTTAAGGATAATCAATCTCATCTTAAAGCAGACA
AAAATCACTCTACAAAACAAAAAGATACAATCAAAACAACACTCTTGAAGAAATTAATGT
GTTCGATGCAACATCCTCCATCATGGTTAATACATTGGTTTAATTTATACACAAAATTAA
ACAGCATATTAACACAGTATCGATCTAGTGAGGTAAAAAACCATGGTTTTATATTGATAG
ATAATCATACTCTTAATGGATTCCAATTTATTTTGAATCAATATGGTTGTATAGTTTATC
ATAAGGAACTCAAAAGAATTACTGTGACAACCTATAATCAATTCTTGACATGGAAAGATA
TTAGCCTTAGTAGATTAAATGTTTGTTTGATTACATGGATTAGTAACTGTTTGAACACAT
TAAATAAAAGCTTAGGCTTAAGATGTGGATTCAATAATGTTATCTTGACACAATTATTCC
TTTATGGAGATTGTATACTAAAACTATTTCACAATGAGGGGTTCTACATAATAAAAGAGG
TAGAGGGATTTATTATGTCTCTAATTTTAAATATAACAGAAGAAGATCAATTCAGAAAAC
GGTTTTATAATAGTATGCTCAACAACATCACAGATGCTGCTAATAAAGCTCAGAAAAATC
TGCTATCAAGAGTATGTCATACATTATTAGATAAGACAGTATCCGATAATATAATAAATG
GCAGATGGATAATTCTATTAAGTAAGTTCCTAAAATTAATTAAGCTTGCAGGTGACAATA
ACCTTAACAATCTGAGTGAATTATATTTTTTGTTCAGAATATTTGGACACCCAATGGTAG
ATGAAAGACAAGCCATGGATGCTGTTAAAGTTAATTGCAACGAGACCAAATTTTACTTGT
TAAGCAGTTTGAGTATGTTAAGAGGTGCCTTTATATATAGAATTATAAAAGGGTTTGTAA
ATAATTACAACAGATGGCCTACTTTAAGGAATGCCATTGTTTTACCCTTAAGATGGTTAA
CTTACTATAAACTAAACACTTATCCTTCCTTGTTGGAACTTACAGAAAGAGATTTGATTG
TTCTATCAGGACTACGTTTCTATCGGGAGTTTCGATTGCCTAAAAAAGTGGATCTCGAAA
TGATCATAAATGATAAGGCTATATCACCTCCTAAAAATTTAATATGGACTAGTTTCCCTA
GAAATTATATGCCGTCACACATACAAAATTATATAGAACATGAAAAGTTAAAATTCTCTG
AGAGTGATAAATCAAGAAGAGTATTAGAGTACTATTTAAGAGATAACAAATTCAATGAAT
GTGATTTATACAACTGTGTAGTTAATCAAAGTTATCTTAACAACCCTAATCATGTGGTAT
CATTGACAGGTAAAGAAAGAGAACTCAGTGTAGGTAGAATGTTTGCAATGCAACCAGGAA
TGTTCAGACAAGTTCAAATATTAGCAGAGAAAATGATAGCTGAAAACATTTTACAATTTT
TCCCTGAAAGTCTTACAAGATATGGTGATCTAGAACTACAGAAAATATTAGAATTGAAAG
CAGGAATAAGTAACAAATCAAATCGTTACAATGATAATTACAACAATTACATTAGTAAGT
GCTCTATCATCACAGATCTCAGCAAATTCAATCAAGCATTTCGATATGAAACATCATGTA
TTTGTAGTGATGTACTGGATGAACTGCATGGTGTACAATCTCTATTTTCCTGGTTACATT
TAACTATTCCTCATGTCACAATAATATGCACATATAGGCATGCACCCCCCTATATAAGGG
ATCATATTGTAGATCTTAACAATGTAGATGAGCAAAGTGGATTATATAGATATCATATGG
GTGGTATCGAAGGGTGGTGTCAAAAACTATGGACCATAGAAGCTATATCACTATTAGATC
TAATATCTCTCAAAGGGAAATTCTCAATTACTGCTTTAATTAATGGTGACAATCAATCAA
TAGATATAAGTAAACCAGTCAGACTCATGGAAGGTCAAACTCATGCTCAAGCAGATTATT
TGCTAGCATTAAACAGTCTCAAATTACTGTATAAAGAGTATGCAGGCATAGGCCACAAAT
TAAAAGGAACTGAGACTTATATATCAAGAGATATGCAATTTATGAGTAAAACGATCCAAC
ATAACGGTGTATATTACCCAGCTAGTATAAAGAAAGTCCTAAGAGTGGGACCGTGGATAA
ACACTATACTTGATGATTTCAAAGTGAGTCTAGAATCTATAGGTAGTTTGACACAAGAAT
TAGAATATAGAGGTGAAAGTCTATTATGCAGTTTAATATTTAGAAATGTATGGTTATATA
ATCAAATTGCTTTACAACTAAAAAATCATGCATTATGTAACAACAAATTATATTTGGACA
TATTAAAGGTTCTAAAACACTTAAAAACCTTTTTTAATCTTGATAATATTGATACAGCAT
TAACATTGTATATGAATTTGCCCATGTTATTTGGTGGTGGTGATCCCAACTTGTTATATC
GAAGTTTCTATAGAAGAACTCCTGATTTTCTCACAGAGGCTATAGTTCACTCTGTGTTCA
TACTTAGTTATTATACAAACCATGATTTAAAAGATAAACTTCAAGATCTGTCAGATGATA
GATTGAATAAATTCTTAACATGCATAATCACGTTTGACAAAAACCCTAATGCTGAATTTG
TAACATTGATGAGAGATCCTCAAGCTTTAGGATCTGAGAGGCAAGCTAAAATTACTAGTG
AAATCAATAGACTGGCAGTTACTGAGGTTTTGAGCACAGCTCCAAACAAAATATTCTCCA
AAAGTGCACAACACTATACCACTACAGAGATAGATCTTAATGATATTATGCAAAATATAG
AACCTACATATCCTCACGGGCTAAGAGTTGTTTATGAAAGTTTACCCTTTTATAAAGCAG
AGAAAATAGTAAATCTTATATCCGGTACAAAATCTATAACTAACATACTGGAAAAGACTT
CTGCCATAGACTTAACAGATATTGATAGAGCCACTGAGATGATGAGGAAAAACATAACTT
TGCTTATAAGGATATTACCATTAGATTGTAACAGAGATAAAAGAGAAATATTGAGTATGG
AAAACCTAAGTATTACTGAATTAAGTAAATATGTTAGAGAAAGATCTTGGTCTTTATCCA
ATATAGTTGGTGTTACATCACCCAGTATCATGTATACAATGGACATCAAATATACAACAA
GCACTATAGCTAGTGGCATAATCATAGAGAAATATAATGTCAACAGTTTAACACGTGGTG
AGAGAGGACCCACTAAACCATGGGTTGGTTCATCTACACAAGAGAAAAAAACAATGCCAG
TTTATAATAGACAAGTTTTAACCAAAAAACAGAGAGATCAAATAGATCTATTAGCAAAAT
TGGATTGGGTGTATGCATCTATAGATAACAAGGATGAATTCATGGAGGAACTTAGCATAG
GAACTCTTGGGTTAGCATATGAGAAGGCCAAAAAATTATTTCCACAATATTTAAGTGTTA
ACTATTTGCATCGTCTTACAGTCAGTAGTAGACCATGTGAATTCCCTGCATCAATACCAG
CCTATAGAACTACAAACTATCACTTTGATACTAGCCCTATTAATCGCATATTAACAGAAA
AGTATGGTGATGAAGATATTGATATAGTATTCCAAAACTGTATAAGCTTTGGCCTTAGCT
TAATGTCAGTAGTAGAACAATTTACTAATGTATGTCCTAACAGAATTATTCTCATACCCA
AGCTTAATGAGATACATTTGATGAAACCTCCCATATTCACAGGTGATGTTGATATTCACA
AGTTAAAACAAGTGATACAAAAACAGCATATGTTTTTACCAGACAAAATAAGTTTGACTC
AATATGTGGAATTATTCTTAAGTAATAAAACACTAAAATCTGGATCTAATGTTAATTCTA
ATTTAATATTGGCGCATAAGATATCTGACTATTTTCATAATACTTACATTTTAAGTACTA
ATTTAGCTGGACATTGGATTCTGATTATACAACTTATGAAAGATTCTAAAGGTATTTTTG
AAAAAGATTGGGGAGAGGGATATATAACTGATCATATGTTCATTAATTTGAAAGTTTTCT
TCAATGCTTATAAGACATATCTCTTGTGTTTTCATAAAGGTTACAGCAGAGCAAAGCTGG
AGTGTGATATGAATACTTCAGATCTCCTATGTGTATTGGAATTAATAGACAGTAGTTATT
GGAAGTCTATGTCTAAGGTATTTTTAGAACAAAAAGTTATCAAATACATTCTTAGCCAGG
ATGCAAGTTTACATAGAGTAAAAGGATGTCATAGCTTCAAACTATGGTTTCTTAAACGTC
TTAATGTAGCAGAATTCACAGTTTGCCCTTGGGTTGTTAACATAGATTATCATCCAACAC
ATATGAAAGCAATATTAACTTATATAGATCTTGTTAGAATGGGATTGATAAATATAGATA
GAATATACATTAAAAATAAACACAAATTCAATGATGAATTTTATACTTCTAATCTTTTTT
ACATTAATTATAACTTCTCAGATAATACTCATCTATTAACTAAACATATAAGGATTGCTA
ATTCTGAATTAGAAAGTAATTACAACAAATTATATCATCCTACACCAGAAACCCTAGAAA
ATATACTAACCAATCCGGTTAAAAGTAATGATAAAAAGACACTGAATGACTATTGTATAG
GTAAAAATGTTGACTCAATAATGTTACCATTGTTATCTAATAAGAAGCTTATTAAATCGT
CTACAATGATTAGAA---CCAATTACAGCAGACAAGATTTGTATAATTTATTTCCTACGG
TTGTGATTGATAAAATTATAGATCATTCAGGTAATACAGCCAAATCTAACCAACTTTACA
CTACTACTTCTCATCAAATATCTTTAGTACACAATAGCACATCACTTTATTGCATGCTTC
CTTGGCATCATATTAATAGATTCAATTTTGTATTTAGTTCTACAGGTTGTAAAATTAGTA
TAGAGTATATTTTAAAAGACCTTAAAATTAAAGATCCTAATTGTATAGCATTCATAGGTG
AAGGAGCAGGGAATTTATTATTGCGTACAGTAGTGGAACTTCATCCTGATATAAGATATA
TTTACAGAAGTCTGAAAGATTGTAATGATCATAGTTTACCAATTGAGTTTTTAAGGCTGT
ACAATGGACATATCAACATTGATTATGGTGAAAATTTGACCATTCCTGCTACAGATGCAA
CCAACAACATTCATTGGTCTTATTTACATATAAAGTTTGCTGAACCTATCAGCCTTTTTG
TCTGTGATGCTGAATTGCCTGTAACAGTCAACTGGAATAAAATTATAATAGAGTGGAGCA
AGCATGTAAGAAAATGCAAGTACTGTTCTTCAGTTAATAAATGTACGTTAATAGTAAAAT
ATCATGCTCAAGATGATATCGATTTCAAATTAGACAACATAACTATATTAAAAACTTATG
TATGCTTAGGCAGTAAGTTAAAGGGATCTGAAGTTTACTTAGTCCTTACAATAGGTCCTG
CAAATGTGTTCCCAGTATTTAATGTAGTACAAAATGCTAAATTGATACTATCAAGAACCA
AAAATTTCATCATGCCTAAGAAGGCTGATAAAGAGTCTATTGATGCAAATATTAAGAGTT
TGATACCCTTTCTTTGTTACCCTATAACAAAAAAAGGAATTAATACTGCATTGTCTAAAC
TAAAGAGTGTTGTTAGTGGAGATATACTATCTTATTCTATAGCTGGACGTAATGAAGTTT
TCAGCAATAAACTTATAAATCATAAGCACATGAACATCTTAAAGTGGTTCAATCATGTTT
TAAATTTCAGATCAACAGAATTAAACTATAATCATTTATATATGGTAGAATCTACATATC
CTCATCTAAGTGAATTGTTAAACAGCTTGACAACCAATGAACTTAAAAAACTGATTAAAA
TCACAGGTAGTTTGTTATACAACTTCCATAATGAATAATGAACAAAAA--TCTTATAATA
AAAA-TTCCCATGGCTACACACTAACACTGTATTCAATTATAGTTATTTAAAA-TTAATA
ATTATATAATTTTT---------AATAACTTCTAGTGAACTAATCCTAAAATTATC-ATT
TTGATCTAGGAGGAATAAATTTAAA-CCCAAATCTAATTGGTTTATATGTATATTAACTA
AACTACGAGATATTAGTTTTTGACACTTTTTTT-CTCGT
>Human respiratory syncytial virus S2, complete genome
ACGCGAAAAAATGCGTACAACAAACTTGCGTAAACCAAAAAAATGGGGCAAATAAGAATT
TGATAAGTACCACTTAAATTTAACTCCCTTGGTTAGAGATGGGCAGCAATTCATTGAGTA
TGATAAAAGTTAGATTACAAAATTTGTTTGACAATGATGAAGTAGCATTGTTAAAAATAA
CATGCTATACTGACAAATTAATACATTTAACTAATGCTTTGGCTAAGGCAGTGATACATA
CAATCAAATTGAATGGCATTGTGTTTGTGCATGTTATTACAAGTAGTGATATTTGCCCTA
ACAATAATATTGTAGTAAAATCCAATTTCACAACAATGCCAGTACTACAAAATGGAGGTT
ATATATGGGAAATGATGGAATTAACACATTGCTCTCAACCTAATGGTCTACTAGATGACA
ATTGTGAAATTAAATTCTCCAAAAAACTAAGTGATTCAACAATGACCAATTATATGAATC
AATTATCTGAATTACTTGGATTTGATCTTAATCCATAAATTATAATAAATATCAACTAGC
AAATCAATGTCACTAACACCATTAGTTAATATAAAACTTGACAGAAGATAAAAATGGGGC
AAATAAATCAATTCAGCCGACCCAACCATGGACACAACACACAATGACACCACACCACAA
AGACTGATGATCACAGACATGAGACCATTGTCACTTGAGACTATAATAATATCACTAACC
AGAGACATCATAACACACAGATTTATATACTTGATAAATCATGAATGTATAGTGAGAAAA
CTTGATGAAAGACAGGCCACATTTACATTCCTGGTCAACTATGAAATGAAACTATTGCAC
AAAGTGGGAAGCACTAAATACAAAAAATATACTGAATACAACACAAAATATGGCACTTTT
CCTATGCCAATATTTATCAATCATGATGGGTTCTTAGAATGCATTGGCATTAAGCCTACA
AAGCACACTCCCATAATATACAAGTATGATCTCAATCCATGAATTTCAACACAAG--AGT
CACACAATCTGAAATAACAACTTCATGCATAACCACACTCCATAGTTCAAATGGAGCCTG
AAAATTATAGTAATTTAAAA-TTAAGGAGAGAC---ATAAGATGAAAGATGGGGCAAATA
CAAAAATGGCTCTTAGCAAAGTCAAGTTGAATGATACACTCAACAAAGATCAACTTCTGT
CATCCAGCAAATACACCATCCAACGGAGCACAGGAGATAGTATTGATACTCCTAATTATG
ATGTGCAGAAACACATCAATAAGTTATGTGGCATGTTATTAATCACAGAAGATGCTAATC
ATAAATTCACTGGGTTAATAGGTATGTTATATGCTATGTCTAGATTAGGAAGAGAAGACA
CCATAAAAATACTCAGAGATGCGGGATATCATGTAAAAGCAAATGGAGTGGATGTAACAA
CACATCGTCAAGACATTAATGGGAAAGAAATGAAATTTGAAGTGTTAACATTGTCAAGCT
TAACAACTGAAATTCAAATCAACATTGAGATAGAATCTAGAAAATCCTACAAAAAAATGC
TAAAAGAAATGGGAGAGGTAGCTCCAGAATACAGGCATGACTCTCCTGATTGTGGGATGA
TAATATTATGTATAGCGGCATTAGTAATAACCAAATTAGCAGCAGGGGATAGATCTGGTC
TTACAGCTGTGATTAGGAGGGCTAATAATGTCCTAAAAAATGAAATGAAACGTTATAAAG
GCTTACTACCCAAGGATATAGCCAACAGCTTCTATGAAGTGTTTGAAAAATATCCTCACT
TTATAGATGTTTTTGTTCATTTTGGTATAGCACAATCTTCTACCAGAGGTGGCAGTAGAG
TTGAAGGGATTTTTGCTGGATTGTTTATGAATGCCTATGGTGCAGGGCAAGTGATGTTAC
GGTGGGGGGTCTTAGCAAAATCAGTTAAAAATATTATGCTAGGACACGCTAGTGTGCAAG
CAGAAATGGAACAAGTTGTGGAGGTTTATGAATATGCCCAAAAATTGGGTGGAGAAGCAG
GGTTCTACCATATATTGAACAACCCAAAAGCATCATTATTGTCTTTGACTCAATTTCCTC
ACTTCTCCAGTGTAGTATTAGGCAATGCTGCTGGCCTAGGCATAATGGGAGAATACAGAG
GTACACCAAGGAATCAAGATCTATATGATGCTGCAAAAGCATATGCTGAACAACTCAAAG
AAAATGGTGTGATTAACTACAGTGTATTAGACTTGACAGCAGAAGAACTAGAGGCTATCA
AACATCAGCTTAATCCAAAAGATAATGATGTAGAGCTTTGAGTTAATAAAAAAA----TG
GGGCAAATAAATCATCATGGAAAAGTTTGCTCCTGAATTCCATGGAGAAGATGCAAACAA
CAGAGCTACCAAATTCCTAGAATCAATAAAGGGCAAATTCACATCACCTAAAGATCCCAA
GAAAAAAGATAGTATCATATCTGTCAACTCAATAGATATAGAAGTAACCAAAGAAAGCCC
TATAACATCAAATTCAACCATTATAAACCCAACAAATGAGACAGATGATACTGTAGGGAA
CAAGCCCAATTATCAAAGAAAACCTCTAGTAAGTTTCAAAGAAGACCCTACGCCAAGTGA
TAATCCCTTTTCAAAACTATACAAAGAAACCATAGAAACATTTGATAACAATGAAGAAGA
ATCTAGCTATTCATATGAAGAAATAAATGATCAGACAAACGATAATATAACAGCAAGATT
AGATAGGATTGATGAAAAATTAAGTGAAATACTAGGAATGCTTCACACATTAGTAGTAGC
GAGTGCAGGACCTACATCTGCTCGGGATGGTATAAGAGATGCCATGGTTGGTTTAAGAGA
AGAAATGATAGAAAAAATCAGAACTGAAGCATTAATGACCAATGACAGACTAGAAGCTAT
GGCAAGACTCAGGAATGAGGAAAGTGAAAAGATGGCAAAAGACACATCAGATGAAGTGTC
TCTCAATCCAACATCAGAGAAATTGAACAACCTGTTGGAAGGGAATGATAGTGACAATGA
TCTATCACTTGATGATTTCTGATCAGTTACCAATCTGTACATCAACACACAACACCAACA
GAAGACCAACAAACAAACCAACTCACCCATCCAACCAAACATCTATACGCCAAT------
------------------CAGCCAATCCAAAACTAGCCACCCGG-AAAAAATAGATACTA
TAGTTACAAAAAAAGA------TGGGGCAAATATGGAAACATACGTGAACAAACTTCACG
AAGGCTCCACATACACAGCTGCTGTTCAATACAATGTCTTAGAAAAAGACGATGACCCTG
CATCACTTACAATATGGGTGCCCATGTTCCAATCATCCATGCCAGCAGATTTACTTATAA
AAGAACTAGCTAATGTCAACATACTAGTGAAACAAATATCCACACCCAAGGGACCTTCAT
TAAGAGTCATGATAAACTCAAGAAGTGCAGTGCTAGCACAAATGCCCAGCAAATTTACCA
TATGTGCCAATGTGTCCTTGGATGAAAGAAGCAAGCTGGCATATGATGTAACCACACCCT
GTGAAATCAAGGCATGTAGTCTAACATGCCTAAAATCAAAAAATATGTTAACTACAGTTA
AAGATCTCACTATGAAAACACTCAACCCAACACATGACATCATTGCTTTATGTGAATTTG
AAAATATAGTAACATCAAAAAAAGTCATAATACCAACATACCTAAGATCCATCAGTGTCA
GAAATAAAGATCTGAACACACTTGAAAATATAACAACCACTGAATTCAAAAATGCTATCA
CAAATGCAAAAATCATCCCTTACTCAGGATTACTGTTAGTCATCACAGTGACTGACAACA
AAGGAGCATTCAAATACATAAAGCCACAAAGTCAATTTATAGTAGATCTTGGAGCTTACC
TAGAAAAAGAAAGTATATATTATGTTACAACAAATTGGAAGCACACAGCTACACGATTTG
CAATCAAACCCATGGAAGATTAACCTTTTTCTTCTACATCAGTGAGTTGATTCATACAAA
CTTTCTACCTACATTCTTCACTT-CACAATCATAATCACCAACCCTCTGTGGTTCAACT-
AATCAAACAAAACCCATCTGGAGCCTCAGATCATCCCAAGTCATTGTTCATCAGATCTAG
TACTCAAATAAGTTAATAAAAAT-ATCCACATGGGGCAAATAATCATTGGAGGAAATCCA
ACTAATCACAATATCTGTCAACATAGACAAGTCAACACGC-CAGACAAAATCAACCAATG
GAAAATACATCCATAACAATAGAATTCTCAAGCAAATTCTGGCCTTACTTTACACTAATA
CACATGATAACAACAATAATCTCTTTGCTAATCATAATCTCCATCATGATTGCAATACTA
AACAAACTCTGTGAATATAACGTATTCCATAACAAAACCTTTGAGCTAC--CAAGAGC-T
CGAGTCAATACATAGCATTCACCAATCTGATGGCACAAAACAGTAACCTTGCATTTGTAA
GTGAACAACCCTCACCTCTTTACAAAACCACATCAACATCTCACCATGCAAGCCATCATC
CATATTATAAAGTAGTTAATTAAAAATAATCATAACAATGAACTAAGATATTAAGACTAA
CAATA---ACGTTGGGGCAAATGCAAACATGTCCAAAAACAAGGACCAACGCACCGCCAA
GACACTAGAAAAGACCTGGGACACTCTCAATCATCTATTATTCATATCATCGTGCTTATA
CAAGTTAAATCTTAAATCTATAGCACAAATCACATTATCCATTCTGGCAATGATAATCTC
AACTTCACTTATAATTGCAGCCATCATATTCATAGCCTCGGCAAACCACAAAGTCACACT
AACAACTGCAATCATACAAGATGCAACAAGCCAGATCAAGAACACAACCCCAACATACCT
CACCCAGAATCCCCAGCTTGGAATCAGCTTCTCCAATCTGTCTGAAACTACATCACAAAC
CACCACCATACTAGCTTCAACAACACCAAGTGTCAAGTCAACCCTGCAATCCACAACAGT
CAAGACCAAAAACACAACAACAACCAAAATACAACCCAGCAAGCCCACCACAAAACAACG
CCAAAACAAACCACCAAACAAACCCAATAATGATTTTCACTTTGAAGTGTTCAACTTTGT
ACCTTGCAGCATATGCAGCAACAATCCAACCTGCTGGGCTATCTGTAAAAGAATACCAAA
CAAAAAACCTGGAAAGAAAACCACCACCAAGCCCACAAAAAAACCAACCATCAAGACAAC
---CAAAAAAGATCTCAAACCTCAAACCACAAAACCAAAGGAAGTACCTACCACCAAGCC
CACAGAAAAGCCAACCATCAACACCACCAAAACAAACATCAGAACTACACTGCTCACCAA
CAATACCACAGGAAATCCAGAACACACAAGTCAAAAGGGAACCCTCCACTCAACCTCCTC
CGATGGCAATCCAAGCCCTTCACAAGTCTATACAACATCCGAGTACCTATCACAACCTCC
ATCTCCATCCAACACAACAAACCAGTAGTCATTAAAAA-GCG---TATTATTGCAAAAAG
CCATGACCAAATCAACCAGAATCAAAATCAACTCTGGGGCAAATAACAATGGAGTTGCCA
ATCCTCAAAACAAATGCAATTACCGCAATCCTTGCTGCAGTCACACTCTGTTTTGCTTCC
AGTCAAAACATCACTGAAGAATTTTATCAATCAACATGCAGTGCAGTCAGCAAAGGCTAT
CTTAGTGCTCTAAGAACTGGTTGGTATACTAGTGTTATAACTATAGAATTAAGTAATATC
AAGGAAAATAAGTGTAATGGAACAGATGCTAAGGTAAAATTGATAAAACAAGAATTAGAT
AAATATAAAAGTGCTGTAACAGAATTGCAGTTGCTCATGCAAAGCACACCGGCAACCAAC
AATCGAGCCAGAAGAGAACTACCAAGGTTTATGAATTATACACTCAACAATACCAAAAAT
ACCAATGTAACATTAAGCAAGAAAAGGAAAAGAAGATTTCTTGGCTTTTTGTTAGGTGTT
GGATCTGCAATCGCCAGTGGCATTGCTGTATCTAAGGTCCTGCACCTAGAAGGGGAAGTG
AACAAGATCAAAAGTGCTCTACTATCCACAAACAAGGCTGTAGTCAGCTTATCAAATGGA
GTTAGTGTCTTAACCAGCAAAGTGTTAGACCTCAAAAACTATATAGATAAACAGTTGTTA
CCTATTGTGAACAAGCAAAGCTGTAGCATATCAAACATTGAAACTGTGATAGAGTTCCAA
CAAAAGAACAACAGACTACTAGAGATTACCAGGGAATTTAGTGTTAATGCAGGTGTAACT
ACACCTGTAAGCACTTATATGTTAACAAATAGTGAATTATTATCATTAATCAATGATATG
CCTATAACAAATGATCAGAAAAAGTTAATGTCCAACAATGTTCAAATAGTTAGACAGCAA
AGTTACTCTATCATGTCCATAATAAAGGAGGAAGTCTTAGCATATGTAGTACAATTACCA
CTATATGGTGTAATAGATACACCTTGTTGGAAACTACACACATCCCCTCTATGTACAACC
AACACAAAGGAAGGGTCCAACATCTGTTTAACAAGAACCGACAGAGGATGGTACTGTGAC
AATGCAGGATCAGTATCTTTCTTCCCACTAGCTGAAACATGTAAAGTTCAATCGAATCGA
GTATTTTGTGACACAATGAACAGTTTAACATTACCAAGTGAAGTAAATCTCTGCAACATT
GACATATTCAACCCCAAATATGATTGCAAAATTATGACTTCAAAAACAGATGTAAGCAGC
TCCGTTATCACATCTCTAGGAGCCATTGTGTCATGCTATGGCAAAACTAAATGTACAGCA
TCCAATAAAAATCGTGGAATCATAAAGACATTTTCTAACGGGTGCGATTATGTATCAAAT
AAGGGGGTGGACACTGTGTCTGTAGGTAATACATTATATTATGTAAATAAGCAAGAAGGC
AAAAGTCTCTATGTAAAAGGTGAACCAATAATAAATTTCTATGACCCATTAGTGTTCCCC
TCTGATGAATTTGATGCATCAATATCTCAAGTCAATGAGAAGATTAACCAGAGCCTAGCA
TTTATTCGTAAATCCGATGAATTATTACATAATGTAAATGCTGGTAAATCCACCACAAAT
ATCATGATAACTACTATAATTATAGTGATTATAGTAATATTGTTATCATTAATTGCCGTT
GGACTGCTCCTATACTGCAAGGCCAGAAGCACACCAGTCACACTAAGCAAGGATCAACTG
AGTGGTATAAATAATATTGCATTTAGTAACTAAATAAAAATAGCACCTAATCATGTTCTT
ACAATGGTTTCATATCTGCTCATAGACAACCCATCTATCATTGGATTTTCTTAAAATCTG
AACTTCATCGAAACTCTCATCTATAAACCATCTCACTTACATTATTTAAGTAGATTCCTA
GTTTATAGTTATATAAAA-----------CA--ATTGAATACCAGATTAACTTACTATTT
GTAAAAAATGAGAACTGGGGCAAATATGTCACGAAGGAATCCTTGCAAATTTGAAATTCG
AGGTCATTGCTTGAATGGTAAGAGGTGTCATTTTAGTCATAATTATTTTGAATGGCCACC
CCATGCACTGCTTGTAAGACAAAACTTTATGTTAAACAGAATACTTAAGTCTATGGATAA
AAGCATCGATACCTTATCAGAAATAAGTGGAGCTGCAGAGTTGGACAGAACAGAAGAGTA
TGCCCTCGGTGTAGTTGGAGTGCTAGAGAGTTATATAGGATCTATAAATAATATAACTAA
ACAATCAGCATGTGTTGCCATGAGCAAACTCCTCACTGAACTCAACAGTGATGACATCAA
AAAACTGAGGGACAATGAAGAGCCAAATTCACCCAAGATAAGAGTGTACAATACTGTCAT
ATCATATATTGAAAGCAACAGGAAAAACAATAAACAAACTATCCATCTGTTAAAAAGATT
GCCAGCAGACGTATTGAAGAAAACCATAAAAACCACATTGGATATCCATAAGAGCATAAC
CATCAATAACCCAAAAGAATCAACTGTTAGTGATATAAACGACCATGCCAAAAATAATGA
TACTACCTGACAAATATCCTTGTAGTATAAATTCCATACTAATAACAAGTAGTTGTAGAG
TTACTATGTATAATCAAAAGAACACACTATATTTCAATCAAAACAACCAAAATAACCATA
TATACTCACCGAATCAACCATTCAATGAAATCCATTGGACCTCTCAAGACTTGATTGATG
CAATTCAAAATTTTCTACAACATCTAGGTATTACTGATGATATATACACAATATATATAT
TAGTGTCATAACACTCAATCCTAATGCTTACCACATCATCAAACTATTAACTCAAACAAT
TCAAGCCATGGGACAAAATGGATCCCATTATTAATGGAAATTCTGCTAATGTGTATCTAA
CCGATAGTTATTTAAAAGGTGTTATTTCTTTCTCAGAATGTAATGCTTTAGGAAGTTACA
TATTCAATGGTCCTTATCTCAAAAATGATTATACCAACTTAATTAGTAGACAAAATCCAT
TAATAGAACACATAAATCTAAAGAAACTAAATATAACACAGTCCTTAATATCTAAGTATC
ATAAAGGTGAAATAAAAATAGAAGAACCTACTTATTTTCAGTCATTACTTATGACATACA
AGAGTATGACCTCGTTAGAACAGATTACTACCACTAATTTACTTAAAAAGATAATAAGAA
GAGCTATAGAAATTAGTGATGTCAAAGTCTATGCTATATTGAATAAACTGGGGCTTAAAG
AAAAAGACAAGATTAAATCCAACAATGGACAAGATGAAGACAACTCAGTTATTACAACCA
TAATCAAAGATGATATACTTTTAGCTGTTAAGGATAATCAATCTCATCTTAAAGCAGTCA
AAAATCACTCTACAAAACAAAAAGATACAATCAAAACAACACTCTTGAAGAAATTAATGT
GTTCAATGCAACATCCTCCATCATGGTTAATACATTGGTTTAATTTATACACAAAATTAA
ACAACATATTAACACAGTATCGATCAAGTGAGGTAAAAAACCATGGTTTTATATTGATAG
ACAATCATACTCTCAATGGATTCCAATTTATTTTGAATCAATATGGTTGTATAGTTTATC
ATAAGGAACTCAAAAGAATTACTGTGACAACCTATAATCAATTCTTGACATGGAAAGATA
TTAGCCTTAGTAGATTAAATGTTTGTTTAATTACATGGATTAGTAACTGTTTGAACACAT
TAAATAAAAGCTTAGGCTTAAGATGCGGATTCAATAATGTTATCTTGACACAACTATTCC
TCTATGGAGATTGTATACTAAAACTATTCCACAATGAGGGGTTCTACATAATAAAAGAGG
TAGAGGGATTTATTATGTCTCTAATTTTAAATATAACAGAAGAAGATCAATTCAGAAAAC
GGTTTTATAATAGTATGCTCAACAACATCACAGATGCTGCTAATAAAGCTCAGAAAAGTC
TGCTATCAAGAGTATGTCATACATTATTAGATAAGACAGTATCCGATAATATAATAAATG
GCAGATGGATAATTCTATTAAGTAAGTTCCTTAAATTAATTAAGCTTGCAGGTGACAATA
ACCTTAACAATCTGAGTGAATTATATTTTTTGTTCAGAATATTTGGACACCCAATGGTAG
ATGAAAGACAAGCCATGGATGCTGTTAAAGTTAATTGCAACGAGACCAAATTTTACTTGT
TAAGCAGTTTGAGTATGTTAAGAGGTGCCTTTATATATAGAATTATAAAAGGATTTGTAA
ATAATTACAACAGATGGCCTACTTTAAGGAATGCTATTGTTTTACCCTTAAGATGGTTAA
CTTACTATAAACTAAACACTTATCCTTCCTTGTTGGAACTTACAGAAAGAGATTTGATTG
TTTTATCAGGACTACGTTTCTATCGTGAGTTTCGGTTGCCTAAAAAAGTGGATCTTGAAA
TGATCATAAATGATAAGGCTATATCACCTCCTAAAAATTTGATATGGACTAGTTTCCCTA
GAAATTATATGCCGTCACACATACAAAATTATATAGAACATGAAAAATTAAAATTTTCCG
AGAGTGATAAATCAAGAAGAGTATTAGAGTACTATTTAAGAGATAACAAATTCAATGAAT
GTGATTTATACAACTGTGTAGTTAATCAAAGTTATCTTAACAACCCTAATCATGTGGTAT
CTTTGACAGGCAAAGAAAGAGAACTCAGTGTAGGTAGAATGTTTGCAATGCAACCAGGAA
TGTTCAGACAAGTTCAAATATTAGCAGAGAAAATGATAGCTGAAAACATTTTACAATTCT
TTCCTGAAAGTCTTACAAGATATGGTGATCTAGAACTACAGAAAATATTAGAATTGAAAG
CAGGAATAAGTAACAAATCAAATCGTTACAATGATAATTACAACAATTACATTAGTAAGT
GCTCTATCATCACAGATCTCAGCAAATTCAATCAAGCATTTCGATATGAAACATCATGTA
TTTGTAGTGATGTACTGGATGAACTGCATGGTGTACAATCTCTATTTTCCTGGTTACATT
TAACTATTCCTCATGTCACAATAATATGCACATATAGGCATGCACCCCCCTATATAAGAG
ATCATATTGTAGATCTTAACAATGTAGATGAACAAAGTGGATTATATAGATATCATATGG
GTGGTATCGAAGGGTGGTGTCAAAAACTATGGACCATAGAAGCTATATCACTATTGGATC
TAATATCTCTCAAAGGGAAATTCTCAATTACTGCTTTAATTAATGGTGACAATCAATCAA
TAGATATAAGTAAACCAGTCAGACTCATGGAAGGTCAAACTCATGCTCAAGCAGATTATT
TGCTAGCATTAAATAGTCTTAAATTACTGTATAAAGAGTATGCAGGCATAGGCCACAAAT
TAAAAGGAACTGAGACTTATATATCAAGAGATATGCAATTTATGAGTAAAACAATTCAAC
ATAACGGTGTATATTACCCAGCTAGTATAAAGAAAGTCCTAAGAGTGGGACCGTGGATAA
ACACTATACTTGATGATTTCAAAGTGAGTCTAGAATCTATAGGTAGTTTGACACAAGAAT
TAGAATATAGAGGAGAAAGTCTATTATGCAGTTTAATATTTAGAAATGTATGGTTATATA
ATCAAATTGCTTTACAACTAAAAAATCATGCATTATGTAACAATAAATTATATTTGGACA
TATTAAAGGTTCTGAAACACTTAAAAACCTTTTTTAATCTTGATAATATTGATACAGCAT
TAACATTGTATATGAATTTGCCCATGTTATTTGGTGGTGGTGATCCCAACTTGTTATATC
GAAGTTTCTATAGAAGAACTCCTGATTTCCTCACAGAGGCTATAGTTCACTCTGTGTTCA
TACTTAGTTATTATACAAACCATGATTTAAAAGATAAACTTCAAGATCTGTCAGATGATA
GATTGAATAAGTTCTTAACATGCATAATCACATTTGACAAAAACCCTAATGCTGAATTCG
TAACATTGATGAGAGATCCTCAAGCTTTAGGGTCTGAGAGACAAGCTAAAATTACTAGCG
AAATCAATAGACTGGCAGTTACAGAGGTTTTGAGCACAGCTCCAAACAAAATATTCTCCA
AAAGTGCACAACACTATACCACTACAGAGATAGATCTAAATGATATTATGCAAAATATAG
AACCTACATATCCTCACGGGCTAAGAGTTGTTTATGAAAGTTTACCCTTTTATAAAGCAG
AGAAAATAGTAAATCTTATATCCGGTACAAAATCTATAACTAACATACTGGAAAAGACTT
CTGCCATAGACTTAACAGATATTGATAGAGCCACTGAGATGATGAGGAAAAACATAACTT
TGCTTATAAGGATATTTCCATTAGATTGTAACAGAGATAAAAGGGAAATATTGAGTATGG
AAAACCTAAGTATTACTGAATTAAGCAAATATGTTAGGGAAAGATCTTGGTCTTTATCCA
ATATAGTTGGTGTTACATCACCTAGTATCATGTATACAATGGACATCAAATATACAACAA
GCACTATAGCTAGTGGCATAATCATAGAGAAATATAATGTTAACAGTTTAACACGTGGTG
AGAGAGGACCCACTAAACCATGGGTTGGTTCATCTACACAAGAGAAAAAAACAATGCCAG
TTTATAATAGACAAGTTTTAACCAAAAAACAGAGAGATCAAATAGATCTATTAGCAAAAT
TGGATTGGGTGTATGCATCTATAGATAACAAGGATGAATTCATGGAAGAACTTAGCATAG
GAACTCTTGGGTTAACATATGAGAAAGCCAAAAAATTATTTCCACAATATTTAAGTGTTA
ACTATTTGCATCGCCTTACAGTCAGTAGTAGACCATGTGAATTCCCTGCATCAATACCAG
CTTATAGAACTACAAATTATCACTTTGATACTAGCCCTATTAATCGCATATTAACAGAAA
AGTATGGTGATGAAGATATTGATATAGTATTCCAAAACTGTATAAGCTTTGGCCTTAGCT
TAATGTCAGTAGTAGAACAATTTACTAATGTATGTCCTAACAGAATTATTCTTATACCTA
AGCTTAATGAGATACATTTAATGAAACCTCCCATATTCACAGGTGATGTTGATATTCACA
AGTTAAAACAAGTGATACAAAAACAGCATATGTTTTTACCAGACAAAATAAGTTTGACTC
AATATGTGGAATTATTCTTAAGTAATAAAACACTCAAATCTGGATCTCATGTTAATTCTA
ATTTAATATTGGCGCATAAGATATCTGACTATTTTCATAATACTTACATTTTAAGTACTA
ATTTAGCTGGACATTGGATTCTGATTATACAACTTATGAAAGATTCTAAGGGTATTTTTG
AAAAAGATTGGGGAGAGGGATATATAACTGATCATATGTTCATTAATTTGAAAGTTTTCT
TCAATGCTTATAAGACCTATCTCTTGTGTTTTCATAAAGGTTACGGCAGAGCAAAGCTGG
AGTGTGATATGAATACTTCAGATCTCCTATGTGTATTGGAATTAATAGACAGTAGTTATT
GGAAGTCTATGTCTAAGGTATTTTTAGAACAAAAAGTTATCAAATACATTCTTAGCCAGG
ATGCAAGTTTACATAGAGTAAAAGGATGTCATAGCTTCAAACTATGGTTTCTTAAACGTC
TTAATGTAGCAGAATTCACAGTTTGCCCTTGGGTTGTTAACATAGATTATCATCCAACAC
ATATGAAAGCAATATTAACTTATATAGATCTTGTTAGAATGGGATTGATAAATATAGATA
AAATATACATTAAAAATAAACACAAATTCAATGATGAATTTTATACTTCTAATCTCTTTT
ACATTAATTATAACTTCTCAGATAATACTCATCTATTAACTAAACATATAAGGATTGCTA
ATTCTGAATTAGAAAATAATTACAACAAATTATATCATCCTACACCAGAAACCCTAGAAA
ATATACTAACCAATCCGGTTAAATGTAATGACAAAAAGACACTGAATGACTATTGTATAG
GTAAAAATGTTGACTCAATAATGTTACCATTGTTATCTAATAAGAAGCTTATTAAATCGT
CTACAATGATTAGAA---CCAATTACAGCAAACAAGATTTGTATAATTTATTTCCTACGG
TTGTGATTGATAAAATTATAGATCATTCAGGTAATACAGCCAAATCTAACCAACTTTACA
CTACTACTTCTCATCAAATACCTTTAGTGCACAATAGCACATCACTTTATTGCATGCTTC
CTTGGCATCATATTAATAGATTCAATTTTGTATTTAGTTCTACAGGTTGTAAAATTAGTA
TAGAGTATATTTTAAAAGACCTTAAAATTAAAGATCCTAATTGTATAGCATTCATAGGTG
AAGGAGCAGGGAATTTATTATTGCGTACAGTAGTGGAACTTCATCCTGATATAAGATATA
TTTACAGAAGTCTGAAAGATTGCAATGATCATAGTTTACCTATTGAGTTTTTAAGGCTGT
ACAATGGACATATCAACATTGATTATGGTGAAAATTTGACCATTCCTGCTACAGATGCAA
CCAACAACATTCATTGGTCTTATTTACATATAAAGTTTGCTGAACCTATCAGTCTTTTTG
TCTGTGATGCTGAATTGCCTGTAACAGTCAACTGGAGTAAAATTATAATAGAGTGGAGCA
AGCATGTAAGAAAATGCAAGTACTGTTCCTCAGTTAATAAATGTACGTTAATAGTAAAAT
ATCATGCTCAAGATGATATCGATTTCAAATTAGACAATATAACTATATTAAAAACTTATG
TATGCTTAGGCAGTAAGTTAAAGGGGTCTGAAGTTTACTTAGTCCTTACAATAGGTCCTG
CAAATGTGTTCCCAGTATTTAATGTAGTACAAAATGCTAAATTGATACTATCAAGAACCA
AAAATTTCATCATGCCTAAGAAGGCTGATAAAGAGTCTATTGATGCAAATATTAAAAGTT
TGATACCCTTTCTTTGTTACCCTATAACAAAAAAAGGAATTAATACTGCATTGTCAAAAC
TAAAGAGTGTTGTTAGTGGAGATATACTATCATATTCTATAGCAGGACGTAATGAAGTTT
TCAGCAATAAACTTATAAATCATAAGCATATGAACATCTTAAAATGGTTCAATCATGTTT
TAAATTTCAGATCAACAGAACTAAACTATAATCATTTATATATGGTAGAATCTACATATC
CTTATCTAAGTGAATTGTTAAACAGCTTGACAACTAATGAACTTAAAAAACTGATTAAAA
TCACAGGTAGTTTGTTATACAACTTTCATAATGAATAATGAATAAAAA--TCTTATATTA
AAAA-TTCCCATAGCTACACACTAACACTGTATTCAATTATAGTTATTAAAAA-TTAAAA
ATTATATAATTTTTT--------AATAACTTTTAGTGAACTAATCCTAAAATTATC-ATT
TTGATCTAGGAGGAATAAATTTAAA-TCCAAATCTAATTGGTTTATATGTATATTAACTA
AACTACGAGATATTAGTTTTTGACACTTTTTTT-CTCGT
>Human respiratory syncytial virus wildtype strain B1, complete
ACGCGAAAAAATGCGTACTACAAACTTGCACATTCGGAAAAAATGGGGCAAATAAGAATT
TGATAAGTGCTATTTAAGTCTAACCTTTTCAATCAGAAATGGGGTGCAATTCACTGAGCA
TGATAAAGGTTAGATTACAAAATTTATTTGACAATGACGAAGTAGCATTGTTAAAAATAA
CATGTTATACTGACAAATTAATTCTTCTGACCAATGCATTAGCCAAAGCAGCAATACATA
CAATTAAATTAAACGGTATAGTTTTTATACATGTTATAACAAGCAGTGAAGTGTGCCCTG
ATAACAACATTGTAGTAAAATCTAACTTTACAACAATGCCAATATTACAAAACGGAGGAT
ACATATGGGAATTGATTGAGTTGACACACTGCTCTCAATTAAACGGTCTAATGGATGATA
ATTGTGAAATCAAATTTTCTAAAAGACTAAGTGACTCAGTAATGACTAATTATATGAATC
AAATATCTGATTTACTTGGGCTTGATCTCAATTCATGAATTATGTTTAGTCTAACTCAAT
AGACATGTGTTTATTACCATTTTAGTTAATATAAAAACTCATCAAAG--GGAAATGGGGC
AAATAAACTCACCTAATCAATCAAACTATGAGCACTACAAATGACAACACTACTATGCAA
AGATTAATGATCACGGACATGAGACCCCTGTCGATGGATTCAATAATAACATCTCTCACC
AAAGAAATCATCACACACAAATTCATATACTTGATAAACAATGAATGTATTGTAAGAAAA
CTTGATGAAAGACAAGCTACATTTACATTCTTAGTCAATTATGAGATGAAGCTACTGCAC
AAAGTAGGGAGTACCAAATACAAGAAATACACTGAATATAATACAAAATATGGCACTTTC
CCCATGCCTATATTTATCAATCATGGCGGGTTTCTAGAATGTATTGGCATTAAGCCTACA
AAACACACTCCTATAATATACAAATATGACCTCAACCCGTAAATTCCAACAAAAAAAACC
AACCCAACCAAACCAAGCTATTCCTCAAACAACAATGCTCAATAGTTAAGAAGGAGCTAA
TCCGTTTTAGTAATTAAAAA-TAAAAGTAAAGCC-AATAACATAAAT--TGGGGCAAATA
CAAAGATGGCTCTTAGCAAAGTCAAGTTAAATGATACATTAAATAAGGATCAGCTGCTGT
CATCCAGCAAATACACTATTCAACGTAGTACAGGAGATAATATTGACACTCCCAATTATG
ATGTGCAAAAACACCTAAACAAACTATGTGGTATGCTATTAATCACTGAAGATGCAAATC
ATAAATTCACAGGATTAATAGGTATGTTATATGCTATGTCCAGGTTAGGAAGGGAAGACA
CTATAAAGATACTTAAAGATGCTGGATATCATGTTAAAGCTAATGGAGTAGATATAACAA
CATATCGTCAAGATATAAATGGAAAGGAAATGAAATTCGAAGTATTAACATTATCAAGCT
TGACATCAGAAATACAAGTCAATATTGAGATAGAATCTAGAAAATCCTACAAAAAAATGC
TAAAAGAGATGGGAGAAGTGGCTCCAGAATATAGGCATGATTCTCCAGACTGTGGGATGA
TAATACTGTGTATAGCAGCACTTGTAATAACCAAATTAGCAGCAGGAGACAGATCAGGTC
TTACAGCAGTAATTAGGAGGGCAAACAATGTCTTAAAAAATGAAATAAAACGCTACAAGG
GTCTCATACCAAAGGATATAGCTAACAGTTTTTATGAAGTGTTTGAAAAACACCCTCATC
TTATAGATGTTTTTGTGCACTTTGGCATTGCACAATCATCAACAAGAGGGGGTAGTAGAG
TTGAAGGAATCTTTGCAGGATTGTTTATGAATGCCTATGGTTCAGGGCAAGTAATGCTAA
GATGGGGAGTTTTAGCCAAATCTGTAAAAAATATCATGCTAGGTCATGCTAGTGTCCAGG
CAGAAATGGAGCAAGTTGTGGAAGTCTATGAGTATGCACAGAAGTTGGGAGGAGAAGCTG
GATTCTACCATATATTGAACAATCCAAAAGCATCATTGCTGTCATTAACTCAATTTCCTA
ACTTCTCAAGTGTGGTCCTAGGCAATGCAGCAGGTCTAGGCATAATGGGAGAGTATAGAG
GTACGCCAAGAAACCAGGATCTTTATGATGCAGCCAAAGCATATGCAGAGCAACTCAAAG
AAAATGGAGTAATAAACTACAGTGTATTAGACTTAACAGCAGAAGAATTGGAAGCCATAA
AGAATCAACTCAACCCTAAAGAAGATGATGTAGAGCTTTAAGTTAACAAAAAAT---ACG
GGGCAAATAAGTCAACATGGAGAAGTTTGCACCTGAATTTCATGGAGAAGATGCAAATAA
CAAAGCTACCAAATTCCTAGAATCAATAAAGGGCAAGTTCGCATCATCCAAAGATCCTAA
GAAGAAAGATAGCATAATATCTGTTAACTCAATAGATATAGAAGTAACCAAAGAGAGCCC
GATAACATCTGGCACCAACATCATCAATCCAACAAGTGAAGCCGACAGTACCCCAGAAAC
CAAAGCCAACTACCCAAGAAAACCCCTAGTAAGCTTCAAAGAAGATCTCACCCCAAGTGA
CAACCCTTTTTCTAAGTTGTACAAAGAAACAATAGAAACATTTGATAACAATGAAGAAGA
ATCTAGCTACTCATATGAAGAGATAAATGATCAAACAAATGACAACATTACAGCAAGACT
AGATAGAATTGATGAAAAATTAAGTGAAATATTAGGAATGCTCCATACATTAGTAGTTGC
AAGTGCAGGACCCACTTCAGCTCGCGATGGAATAAGAGATGCTATGGTTGGTCTGAGAGA
AGAAATGATAGAAAAAATAAGAGCGGAAGCATTAATGACCAATGATAGGTTAGAGGCTAT
GGCAAGACTTAGGAATGAGGAAAGCGAAAAAATGGCAAAAGACACCTCAGATGAAGTGCC
TCTTAATCCAACTTCCAAAAAATTGAGTGACTTGTTGGAAGACAACGATAGTGACAATGA
TCTGTCACTTGATGATTTTTGATCAGTGATCAACTCACTCAGCAATCAACAACATCAATA
AAACAGACATCAATCCATTGAATCAACTGCCAGACCGAACAAACAAATGTCCGTCAGCGG
AACCACCAACCAATCAATCAACCAACTGATCCATCAGCAACCTG-ACGAAATTAACAATA
TAGTAACAAAAAAAGAACAAGATGGGGCAAATATGGAAACATACGTGAACAAGCTTCACG
AAGGCTCCACATACACAGCAGCTGTTCAGTACAATGTTCTAGAAAAAGATGATGATCCTG
CATCACTAACAATATGGGTGCCTATGTTCCAGTCATCTGTACCAGCAGACTTGCTCATAA
AAGAACTTGCAAGCATCAACATACTAGTGAAGCAGATCTCTACGCCCAAAGGACCTTCAC
TACGAGTCACGATTAACTCAAGAAGTGCTGTGCTGGCTCAAATGCCTAGTAATTTCATCA
TAAGCGCAAATGTATCATTAGATGAAAGAAGCAAATTAGCATATGATGTAACTACACCTT
GTGAAATCAAAGCATGCAGTCTAACATGCTTAAAAGTGAAAAGTATGTTAACTACAGTCA
AAGATCTTACCATGAAGACATTCAACCCCACTCATGAGATCATTGCTCTATGTGAATTTG
AAAATATTATGACATCAAAAAGAGTAATAATACCAACCTATCTAAGACCAATTAGTGTCA
AAAACAAGGATCTGAACTCACTAGAAAACATAGCAACCACCGAATTCAAAAATGCTATCA
CCAATGCGAAAATTATTCCCTATGCTGGATTAGTATTAGTTATCACAGTTACTGACAATA
AAGGAGCATTCAAATATATCAAGCCACAGAGTCAATTTATAGTAGATCTTGGTGCCTACC
TAGAAAAAGAGAGCATATATTATGTGACTACTAATTGGAAGCATACAGCTACACGTTTTT
CAATCAAACCACTAGAGGATTAAATTTAATTATCAACACTGAATGACAGGTCCACATATA
TCCTCAAACTACACACTATATCC-AAACATCATGAACATCTACACTACACACTTCATC--
ACACAAACCAATCCCACTCAAAATCCAAAATCACTACCAGCCACTATCTGCTAGACCTAG
AGTGCGAATAGGTAAATAAAACCAAA--ATATGGGGTAAATAGACATTAGTTAGAGTTCA
ATCAATCTCAACAACCATTTATACCGCCAATTCAATACATATACTATAAATCTTAAAATG
GGAAATACATCCATCACAATAGAATTCACAAGCAAATTTTGGCCCTATTTTACACTAATA
CATATGATCTTAACTCTAATCTCTTTACTAATTATAATCACTATTATGATTGCAATACTA
AATAAGCTAAGTGAACATAAAACATTCTGTAACAATACTCTTGAACTAGGACAGATGCAT
CAAATCAACACATAGTGCTCTACCATCATGCTGTGTCAAATTATAATCCTGTATATATAA
ACAAACAAATCCAATCTTCTCACAGAGTCATGGTGTCGCAAAACCACGCCAACTATCATG
-GTAGCATAGAGTAGTTATTTAAAAATTAACATAATGATGAATTATTAGTATGGGATCAA
AAACA---ACATTGGGGCAAATGCAACCATGTCCAAACACAAGAATCAACGCACTGCCAG
GACTCTAGAAAAGACCTGGGATACTCTCAATCATCTAATTGTAATATCCTCTTGTTTATA
CAGATTAAATTTAAAATCTATAGCACAAATAGCACTATCAGTTCTGGCAATGATAATCTC
AACCTCTCTCATAATTGCAGCCATAATATTCATCATCTCTGCCAATCACAAAGTTACACT
AACAACGGTCACAGTTCAAACAATAAAAAACCACACTGAAAAAAACATCACCACCTACCT
TACTCAAGTCCCACCAGAAAGGGTTAGCTCATCCAAACAACCTACAACCACATCACCAAT
CCACACAAATTCAGCCACAACATCACCCAACACAAAGTCAGAAACACACCACACAACAGC
ACAAACCAAAGGCAGAACCACCACCTCAACACAGACCAACAAGCCGAGCACAAAACCACG
CCTAAAAAATCCACCAAAAAAACCAAAAGATGATTACCATTTTGAAGTGTTCAACTTCGT
TCCCTGTAGTATATGTGGCAACAATCAACTTTGCAAATCCATCTGTAAAACAATACCAAG
CAACAAACCAAAGAAGAAACCAACCATCAAACCCACAAACAAACCAACCACCAAAACCAC
AAACAAAAGAGACCCAAAAACACCAGCCAAAACGACGAAAAAAGAAACTACCACCAACCC
AACAAAAAAACCAACCCTCACGACCACAGAAAGAGACACCAGCACCTCACAATCCACTGT
GCTCGACACAACCACATTAGAACACACAATCCAACAGCAATCCCTCCACTCAACCACCCC
CGAAAACACACCCAACTCCACACAAACACCCACAGCATCCGAGCCCTCTACATCAAATTC
CACCCAAAATACCCAATCACATGCTTAGTTATTCAAAAACTA---CATCTTAGCAGAAAA
CCGTGACCTA-TCAAGCAAGAACGAAATTAAACCTGGGGCAAATAACCATGGAGCTGCTG
ATCCACAGGTTAAGTGCAATCTTCCTAACTCTTGCTATTAATGCATTGTACCTCACCTCA
AGTCAGAACATAACTGAGGAGTTTTACCAATCGACATGTAGTGCAGTTAGCAGAGGTTAT
TTTAGTGCTTTAAGAACAGGTTGGTATACCAGTGTCATAACAATAGAATTAAGTAATATA
AAAGAAACCAAATGCAATGGAACTGACACTAAAGTAAAACTTATAAAACAAGAATTAGAT
AAGTATAAGAATGCAGTGACAGAATTACAGCTACTTATGCAAAACACACCAGCTGCCAAC
AACCGGGCCAGAAGAGAAGCACCACAGTATATGAACTATACAATCAATACCACTAAAAAC
CTAAATGTATCAATAAGCAAGAAGAGGAAACGAAGATTTCTGGGCTTCTTGTTAGGTGTA
GGATCTGCAATAGCAAGTGGTATAGCTGTATCCAAAGTTCTACACCTTGAAGGAGAAGTG
AACAAGATCAAAAATGCTTTGTTATCTACAAACAAAGCTGTAGTCAGTCTATCAAATGGG
GTCAGTGTTTTAACCAGCAAAGTGTTAGATCTCAAGAATTACATAAATAACCAATTATTA
CCCATAGTAAATCAACAGAGCTGTCGCATCTCCAACATTGAAACAGTTATAGAATTCCAG
CAGAAGAACAGCAGATTGTTGGAAATCAACAGAGAATTCAGTGTCAATGCAGGTGTAACA
ACACCTTTAAGCACTTACATGTTAACAAACAGTGAGTTACTATCATTGATCAATGATATG
CCTATAACAAATGATCAGAAAAAATTAATGTCAAGCAATGTTCAGATAGTAAGGCAACAA
AGTTATTCTATCATGTCTATAATAAAGGAAGAAGTCCTTGCATATGTTGTACAGCTACCT
ATCTATGGTGTAATAGATACACCTTGCTGGAAATTACACACATCACCTCTATGCACCACC
AACATCAAAGAAGGATCAAATATTTGTTTAACAAGGACTGATAGAGGATGGTATTGTGAT
AATGCAGGATCAGTATCCTTCTTTCCACAGGCTGACACTTGTAAAGTACAGTCCAATCGA
GTATTTTGTGACACTATGAACAGTTTGACATTACCAAGTGAAGTCAGCCTTTGTAACACT
GACATATTCAATTCCAAGTATGACTGCAAAATTATGACATCAAAAACAGACATAAGCAGC
TCAGTAATTACTTCTCTTGGAGCTATAGTGTCATGCTATGGTAAAACTAAATGCACTGCA
TCCAACAAAAATCGTGGGATTATAAAGACATTTTCTAATGGTTGTGACTATGTGTCAAAC
AAAGGAGTAGATACTGTGTCAGTGGGCAACACTTTATACTATGTAAACAAGCTGGAAGGC
AAGAACCTTTATGTAAAAGGGGAACCTATAATAAATTACTATGACCCTCTAGTGTTTCCT
TCTGATGAGTTTGATGCATCAATATCTCAAGTCAATGAAAAAATCAATCAAAGTTTAGCT
TTTATTCGTAGATCTGATGAATTACTACATAATGTAAATACTGGCAAATCTACTACAAAT
ATTATGATAACTACAATTATTATAGTAATCATTGTAGTATTGTTATCATTAATAGCTATT
GGTTTGCTGTTGTATTGCAAAGCCAAAAACACACCAGTTACACTAAGCAAAGACCAACTA
AGTGGAATCAATAATATTGCATTCAGCAAATAGACAAAAA-ACCACCTGATCATGTTTCA
ACAACAGTCTGCTGATCACCAATCCCAAATCAACCCA-TAACAAACACT-TCAACATCAC
AG-TACAGGCTGAATCATTTCTTCACATCATGCTACCCACACAACTAAGCTAGATCCTTA
ACTCATAGTTACATAAAAACCTCAAGTATCACAATCAAACACTAAATCAACACATCATTC
ACAAAAT-TAACAGCTGGGGCAAATATGTCGCGAAGAAATCCTTGTAAATTTGAGATTAG
AGGTCATTGCTTGAATGGTAGAAGATGTCACTACAGTCATAATTACTTTGAATGGCCTCC
TCATGCCTTACTAGTGAGGCAAAACTTCATGTTAAACAAGATACTCAAGTCAATGGACAA
AAGCATAGACACTTTGTCTGAAATAAGTGGAGCTGCTGAACTGGACAGAACAGAAGAATA
TGCTCTTGGTATAGTTGGAGTGCTAGAGAGTTACATAGGATCTATAAACAACATAACAAA
ACAATCAGCATGTGTTGCTATGAGTAAACTTCTTATTGAGATCAATAGTGATGACATTAA
AAAGCTGAGAGATAATGAAGAACCCAATTCACCTAAGATAAGAGTGTACAATACTGTTAT
ATCATACATTGAGAGCAATAGAAAAAACAACAAGCAAACAATCCATCTGCTCAAAAGACT
ACCAGCAGACGTGCTGAAGAAGACAATAAAAAACACATTAGATATCCACAAAAGCATAAT
CATAAGCAACCCAAAAGAGTCAACCGTGAATGATCAAAATGACCAAACCAAAAATAATGA
TATTACCGGATAAATATCCTTGTAGTATATCATCCATATTGATTTCAAGTGAAAGCATGA
TTGCTACATTCAATCATAAAAACATATTACAATTTAACCATAACCATTTGGATAACCACC
AGCGTTTATTAAATAATATATTTGATGAAATTCATTGGACACCTAAAAACTTATTAGATG
CCACTCAACAATTTCTCCAACATCTTAACATCCCTGAAGATATATATACAATATATATAT
TAGTGTCATAATGCTTGGCCATAACGATT-CTATATCATCCAACCATAAAACTATCTTAA
TAAGGTTATGGGACAAAATGGATCCCATTATTAATGGAAACTCTGCTAATGTGTATCTAA
CTGATAGTTATTTAAAAGGTGTTATCTCTTTTTCAGAATGTAATGCTTTAGGGAGTTACC
TTTTTAACGGCCCTTATCTCAAAAATGATTACACCAACTTAATTAGTAGACAAAGTCCAC
TACTAGAGCATATGAATCTTAAAAAACTAACTATAACACAGTCATTAATATCTAGATATC
ATAAAGGTGAACTGAAATTAGAAGAACCAACTTATTTCCAGTCATTACTTATGACATATA
AAAGCATGTCCTCGTCTGAACAAATTGCTACAACTAACTTACTTAAAAAAATAATACGAA
GAGCTATAGAAATAAGTGATGTAAAGGTGTACGCCATCTTGAATAAACTAGGACTAAAGG
AAAAGGACAGAGTTAAGCCCAACAATAATTCAGGTGATGAAAACTCAGTACTTACAACTA
TAATTAAAGATGATATACTTTCGGCTGTGGAAAGCAATCAATCATATACAAATTCAGACA
AAAATCACTCAGTAAATCAAAATATCACTATCAAAACAACACTCTTGAAAAAATTGATGT
GTTCAATGCAACATCCTCCATCATGGTTAATACACTGGTTCAATTTATATACAAAATTAA
ATAACATATTAACACAATATCGATCAAATGAGGTAAAAAGTCATGGGTTTATATTAATAG
ATAATCAAACTTTAAGTGGTTTTCAGTTTATTTTAAATCAATATGGTTGTATCGTTTATC
ATAAAGGACTCAAAAAAATCACAACTACTACTTACAATCAATTTTTAACATGGAAAGACA
TCAGCCTTAGCAGATTAAATGTTTGCTTAATTACTTGGATAAGTAATTGTTTGAATACAT
TAAATAAAAGCTTAGGGCTGAGATGTGGATTCAATAATGTTGTGTTATCACAATTATTTC
TTTATGGAGATTGTATACTGAAATTATTTCATAATGAAGGCTTCTACATAATAAAAGAAG
TAGAGGGATTTATTATGTCTTTAATTCTAAACATAACAGAAGAAGATCAATTTAGGAAAC
GATTTTATAATAGCATGCTAAATAACATCACAGATGCAGCTATTAAGGCTCAAAAGAACC
TACTATCAAGGGTATGTCACACTTTATTAGACAAGACAGTGTCTGATAATATCATAAATG
GTAAATGGATAATCCTATTAAGTAAATTTCTTAAATTGATTAAGCTTGCAGGTGATAATA
ATCTCAATAATTTGAGTGAGCTATATTTTCTCTTCAGAATCTTTGGACATCCAATGGTTG
ATGAAAGACAAGCAATGGATGCTGTAAGAATTAACTGTAATGAAACTAAGTTCTACTTAT
TAAGTAGTCTAAGTACGTTAAGAGGTGCTTTCATTTATAGAATCATAAAAGGGTTTGTAA
ATACCTACAACAGATGGCCCACTTTAAGGAATGCTATTGTCCTACCTCTAAGATGGTTAA
ACTATTATAAACTTAATACTTATCCATCTCTACTTGAAATCACAGAAAATGATTTGATTA
TTTTATCAGGATTGCGGTTCTATCGTGAATTTCATCTGCCTAAAAAAGTGGATCTTGAAA
TGATAATAAATGACAAAGCCATTTCACCTCCAAAAGATCTAATATGGACTAGTTTTCCTA
GAAATTACATGCCATCACATATACAAAATTATATAGAACATGAAAAGTTGAAGTTCTCTG
AAAGCGACAGATCAAGAAGAGTACTAGAGTATTACTTGAGAGATAATAAATTCAATGAAT
GCGATCTATACAATTGTGTAGTCAATCAAAGCTATCTCAACAACTCTAATCACGTGGTAT
CACTAACTGGTAAAGAAAGAGAGCTCAGTGTAGGTAGAATGTTTGCTATGCAACCAGGTA
TGTTTAGGCAAATCCAAATCTTAGCAGAGAAAATGATAGCCGAAAATATTTTACAATTCT
TCCCTGAGAGTTTGACAAGATATGGTGATCTAGAGCTTCAAAAGATATTAGAATTAAAAG
CAGGAATAAGCAACAAGTCAAATCGTTATAATGATAACTACAACAATTATATCAGTAAAT
GTTCTATCATTACAGATCTTAGCAAATTCAATCAAGCATTTAGATATGAAACATCATGTA
TCTGCAGTGATGTATTAGATGAACTGCATGGAGTACAATCTCTGTTCTCTTGGTTGCATT
TAACAATACCTCTTGTCACAATAATATGTACATATAGACATGCACCTCCTTTCATAAAGG
ATCATGTTGTTAATCTTAATGAAGTTGATGAACAAAGTGGATTATACAGATATCATATGG
GTGGTATTGAGGGCTGGTGTCAAAAACTGTGGACCATTGAAGCTATATCATTATTAGATC
TAATATCTCTCAAAGGGAAATTCTCTATCACAGCTCTGATAAATGGTGATAATCAGTCAA
TTGATATAAGTAAACCAGTTAGACTTATAGAGGGTCAGACCCATGCTCAAGCAGATTATT
TGTTAGCATTAAATAGCCTTAAATTGCTATATAAAGAGTATGCAGGTATAGGCCATAAGC
TTAAGGGAACAGAGACCTATATATCCCGAGATATGCAGTTCATGAGCAAAACAATCCAGC
ACAATGGAGTGTACTATCCAGCCAGTATCAAAAAAGTCCTGAGAGTAGGTCCATGGATAA
ATACAATACTTGATGATTTTAAAGTTAGTTTAGAATCTATAGGTAGCTTAACACAGGAGT
TAGAATACAGAGGGGAAAGCTTATTATGCAGTTTAATATTTAGGAACATTTGGTTATACA
ATCAAATTGCTTTGCAACTCCGAAATCATGCATTATGTAACAATAAGCTATATTTAGATA
TATTGAAAGTATTAAAACACTTAAAAACTTTTTTTAATCTTGATAGTATCGATATGGCGT
TATCATTGTATATGAATTTGCCTATGCTGTTTGGTGGTGGTGATCCTAATTTGTTATATC
GAAGCTTTTATAGGAGAACTCCAGACTTCCTTACAGAAGCTATAGTACATTCAGTGTTTG
TGTTGAGCTATTATACTGGTCACGATTTACAAGATAAGCTCCAGGATCTTCCAGATGATA
GACTGAACAAATTCTTGACATGTGTCATCACATTCGATAAAAATCCCAATGCCGAGTTTG
TAACATTGATGAGGGATCCACAGGCGTTAGGGTCTGAAAGGCAAGCTAAAATTACTAGTG
AGATTAATAGATTAGCAGTAACAGAAGTCTTAAGTATAGCTCCAAACAAAATATTTTCTA
AAAGTGCACAACATTATACTACCACTGAGATTGATCTAAATGACATTATGCAAAATATAG
AACCAACTTACCCTCATGGATTAAGAGTTGTTTATGAAAGTCTACCTTTTTATAAAGCAG
AAAAAATAGTTAATCTTATATCAGGAACAAAATCCATAACTAATATACTTGAAAAAACAT
CAGCAATAGATACAACTGATATTAATAGGGCTACTGATATGATGAGGAAAAATATAACTT
TACTTATAAGGATACTTCCACTAGATTGTAACAAAGACAAAAGAGAGTTATTAAGTTTAG
AAAATCTTAGTATAACTGAATTAAGCAAGTATGTAAGAGAAAGATCTTGGTCATTATCCA
ATATAGTAGGAGTAACATCGCCAAGTATTATGTTCACAATGGACATTAAATATACAACTA
GCACTATAGCCAGTGGTATAATTATAGAAAAATATAATGTTAATAGTTTAACTCGTGGTG
AAAGAGGACCTACTAAGCCATGGGTAGGTTCATCTACGCAGGAGAAAAAAACAATGCCAG
TGTACAATAGACAAGTTTTAACCAAAAAGCAAAGAGACCAAATAGATTTATTAGCAAAAT
TAGACTGGGTATATGCATCCATAGACAACAAAGATGAATTCATGGAAGAACTGAGTACTG
GAACACTTGGACTGTCATATGAAAAAGCCAAAAAGTTGTTTCCACAATATCTAAGTGTCA
ATTATTTACACCGTTTAACAGTCAGTAGTAGACCATGTGAATTCCCTGCATCAATACCAG
CTTATAGAACAACAAATTATCATTTCGATACTAGTCCTATCAATCATGTATTAACAGAAA
AGTATGGAGATGAAGATATCGACATTGTGTTTCAAAATTGCATAAGTTTTGGTCTTAGCC
TGATGTCGGTTGTGGAACAATTCACAAACATATGTCCTAATAGAATTATTCTCATACCGA
AGCTGAATGAGATACATTTGATGAAACCTCCTATATTTACAGGAGATGTTGATATCATCA
AGTTGAAGCAAGTGATACAAAAACAGCATATGTTCCTACCAGATAAAATAAGTTTAACCC
AATATGTAGAATTATTCCTAAGTAACAAAGCACTTAAATCTGGATCTAACATCAATTCTA
ATTTAATATTAGTACATAAAATGTCTGATTATTTTCATAATGCTTATATTTTAAGTACTA
ATTTAGCTGGACATTGGATTCTAATTATTCAACTTATGAAAGATTCAAAAGGTATTTTTG
AAAAAGATTGGGGAGAGGGGTACATAACTGATCATATGTTCATTAATTTGAATGTTTTCT
TTAATGCTTATAAGACTTATTTGCTATGTTTTCATAAAGGTTATGGTAAAGCAAAATTAG
AATGTGATATGAACACTTCAGATCTTCTTTGTGTTTTGGAGTTAATAGACAGTAGCTACT
GGAAATCTATGTCTAAAGTTTTCCTAGAACAAAAAGTCATAAAATACATAGTCAATCAAG
ACACAAGTTTGCATAGAATAAAAGGCTGTCACAGTTTTAAGTTGTGGTTTTTAAAACGCC
TTAATAATGCTAAATTTACCGTATGCCCTTGGGTTGTTAACATAGATTATCACCCAACAC
ATATGAAAGCTATATTATCTTACATAGATTTAGTTAGAATGGGGTTAATAAATGTAGATA
AATTAACCATTAAAAATAAAAACAAATTCAATGATGAATTTTACACATCAAATCTCTTTT
ACATTAGTTATAACTTTTCAGACAACACTCATTTGCTAACAAAACAAATAAGAATTGCTA
ATTCAGAATTAGAAGATAATTATAACAAACTATATCACCCAACCCCAGAAACTTTAGAAA
ATATATCATTAATTCCTGTTAAAAGTAATAATAGTAACAAACC---TAAATTTTGTATAA
GTGGAAATACCGAATCTATAATGATGTCAACATTCTCTAATAAAATGCATATTAAATCTT
CCACTGTTACCACAAGATTCAATTATAGCAAACAAGACTTGTACAATTTATTTCCAAATG
TTGTGATAGACAGGATTATAGATCATTCAGGTAATACAGCAAAATCTAACCAACTTTACA
TCACCACTTCACATCAGACATCTTTAGTAAGGAATAGTGCATCACTTTATTGCATGCTTC
CTTGGCATCATGTCAATAGATTTAACTTTGTATTTAGTTCCACAGGATGCAAGATCAGTA
TAGAGTATATTTTAAAAGATCTTAAGATTAAGGACCCCAGTTGTATAGCATTCATAGGTG
AAGGAGCTGGTAACTTATTATTACGTACGGTAGTAGAACTTCATCCAGACATAAGATACA
TTTACAGAAGTTTAAAAGATTGCAATGATCATAGTTTACCTATTGAATTTCTAAGATTAT
ACAACGGGCATATAAACATAGATTATGGTGAGAATTTAACCATTCCTGCTACAGATGCAA
CTAATAACATTCATTGGTCTTATTTACATATAAAATTTGCAGAACCTATTAGCATCTTTG
TCTGCGATGCTGAATTACCTGTTACAGCCAATTGGAGTAAAATTATAATTGAATGGAGTA
AGCATGTAAGAAAGTGCAAGTACTGTTCTTCTGTAAATAGATGCATTTTAATCGCAAAAT
ATCATGCTCAAGATGATATTGATTTCAAATTAGATAACATTACTATATTAAAAACTTACG
TGTGCCTAGGTAGCAAGTTAAAAGGATCTGAAGTTTACTTAGTCCTTACAATAGGCCCTG
CAAATATACTTCCTGTTTTTGATGTTGTGCAAAATGCTAAATTGATTTTTTCAAGAACTA
AAAATTTCATTATGCCTAAAAAAACTGACAAGGAATCTATCGATGCAAATATTAAAAGCT
TAATACCTTTCCTTTGTTACCCTATAACAAAAAAAGGAATTAAGACTTCATTGTCAAAAT
TGAAGAGTGTAGTTAATGGGGATATATTATCATATTCTATAGCTGGACGTAATGAAGTAT
TCAGCAACAAGCTTATAAACCACAAGCATATGAATATCCTAAAATGGCTAGATCATGTTT
TAAATTTTAGATCAGCTGAACTTAATTACAATCATTTATACATGATAGAGTCCACATATC
CTTACTTAAGTGAATTGTTAAATAGTTTAACAACCAATGAGCTCAAGAAACTGATTAAAA
TAACAGGTAGTGTACTATACAACCTTCCCAACGAACAGTAACTTAAAA--TATCATTAAC
AAGTTTGGTCAAATTTAGATGCTAACACATCATTATATTATAGTTATTAAAAA------A
TATGCAAACTTTTC---------AATAA--TTTAGCTTACTGATTCCAAAATTATC-ATT
TTATTTTTAAGGGGTTGAATAAAAG-TCTAAAACTAACAATGATACATGTGCATTTACAA
CACAACGAGACATTAGTTTTTGACACTTTTTTT-CTCGT
>Human Respiratory syncytial virus 9320, complete genome.
ACGCGAAAAAATGCGTACTACAAACTTGCACATTCGAAAAAAATGGGGCAAATAAGAATT
TGATAAGTGTTATTTAAGTCTAACCTTTTCAATCAGAAATGGGGTGCAATTCATTGAGCA
TGATAAAGGTTAGATTACAAAATTTATTTGACAATGACGAAGTAGCATTGTTAAAAATAA
CATGTTATACTGACAAATTAATTCTTCTGACCAATGCATTAGCCAAAGCAGCAATACATA
CAATTAAATTAAACGGCATAGTTTTTATACATGTTATAACAAGCAGTGAAGTGTGCCCTG
ATAACAATATTGTAGTGAAATCTAACTTTACAACAATGCCAATATTACAAAACGGAGGAT
ACATATGGGAATTGATTGAGTTGACACACTGCTCTCAATTAAATGGTCTAATGGATGATA
ATTGTGAAATCAAATTTTCTAAAAGACTAAGTGACTCAGTAATGACTGATTATATGAATC
AAATATCTGATTTACTTGGGCTTGATCTCAATTCATGAATTGTGTTTAGTCTAATTCAAT
AGACATGTGTTTATTACCATTTTAGTTAATATAAAAACTCATCAAAG--AGAAATGGGGC
AAATAAACTCACCTAATCAGTCAAATCATGAGCACTACAAATAACAACACTACTATGCAA
AGATTGATGATCACAGACATGAGACCCCTGTCGATGGAATCAATAATAACATCTCTCACC
AAAGAAATCATAACACACAAATTCATATACTTGATAAACAATGAATGTATTGTAAGAAAA
CTTGATGAAAGACAAGCTACATTCACATTCCTAGTCAATTATGAGATGAAGCTACTACAC
AAAGTAGGGAGTACCAAATATAAGAAATACACTGAATATAATACAAAATATGGCACTTTC
CCTATGCCTATATTTATCAATCATGGCGGGTTTCTAGAATGTATTGGCATTAAGCCTACA
AAACACACTCCTATAATATACAAATATGACCTCAACCCGTAAATTCCAACAAAAA--ACT
AACCCATCCAAACTAAGCTATTCCTTAAATAACAGTGCTCAACAGTTAAGAAGGGGCTAA
TCCATTTTAGTAATTAAAAA-TAAAGGTAAAGCC-AATAACATAAAT--TGGGGCAAATA
CAAAGATGGCTCTTAGCAAAGTCAAGTTAAATGATACATTAAATAAGGATCAGCTGCTGT
CATCTAGCAAATACACTATTCAACGTAGTACAGGAGATAATATTGACACTCCCAATTATG
ATGTGCAAAAACACTTAAACAAACTATGTGGTATGCTATTAATCACTGAAGATGCAAATC
ATAAATTCACAGGATTAATAGGTATGTTATATGCTATGTCCAGGTTAGGAAGGGAAGACA
CTATAAAGATACTTAAAGATGCTGGATATCATGTTAAAGCTAATGGAGTAGATATAACAA
CATATCGTCAAGATATAAATGGAAAGGAAATGAAATTCGAAGTATTAACATTATCAAGCT
TGACATCAGAAATACAAGTCAATATTGAGATAGAATCTAGAAAGTCCTACAAAAAAATGC
TAAAAGAGATGGGAGAAGTGGCTCCAGAATATAGGCATGATTCTCCAGACTGTGGGATGA
TAATACTGTGTATAGCTGCACTTGTAATAACCAAATTAGCAGCAGGAGATAGATCAGGTC
TTACAGCAGTAATTAGGAGGGCAAACAATGTCTTAAAAAACGAAATAAAACGCTACAAGG
GCCTCATACCAAAGGATATAGCTAACAGTTTTTATGAAGTGTTTGAAAAACACCCTCATC
TTATAGATGTTTTTGTGCACTTTGGCATTGCACAATCATCCACAAGAGGGGGTAGTAGAG
TTGAAGGAATCTTTGCAGGATTATTTATGAATGCCTATGGTTCAGGGCAAGTAATGCTAA
GATGGGGAGTTTTAGCCAAATCTGTAAAAAATATCATGCTAGGACATGCTAGTGTCCAGG
CAGAAATGGAGCAAGTTGTGGAAGTCTATGAGTATGCACAGAAGTTGGGAGGAGAAGCTG
GATTCTACCATATATTGAACAATCCAAAAGCATCATTGCTGTCATTAACTCAATTTCCTA
ACTTCTCAAGTGTGGTCCTAGGCAATGCAGCAGGTCTAGGCATAATGGGAGAGTATAGAG
GTACACCAAGAAACCAGGATCTTTATGATGCAGCCAAAGCATATGCAGAGCAACTCAAAG
AAAATGGAGTAATAAACTACAGTGTATTAGACTTAACAGCAGAAGAATTGGAGGCCATAA
AGCATCAACTCAACCCCAAAGAAGATGATGTAGAGCTCTAAGTTAACAAAAAAT---ACG
GGGCAAATAAGTCAACATGGAGAAGTTTGCACCTGAATTTCATGGAGAAGATGCAAATAA
CAAAGCTACCAAATTCCTAGAATCAATAAAGGGCAAGTTCGCATCATCCAAAGATCCTAA
GAAGAAAGATAGCATAATATCTGTTAACTCAATAGATATAGAAGTAACTAAAGAGAGCCC
GATAACATCTGGCACCAACATCAACAATCCAACAAGTGAAGCTGACAGTACCCCAGAAGC
CAAAACCAACTACCCAAGAAAACCCCTAGTAAGCTTCAAAGAAGATCTCACCCCAAGTGA
CAACCCCTTTTCTAAGTTGTACAAAGAAACAATAGAAACATTTGATAACAATGAAGAAGA
ATCTAGCTACTCATATGAAGAAATAAATGATCAAACAAATGACAACATTACAGCAAGACT
AGATAGAATTGATGAAAAATTAAGTGAAATATTAGGAATGCTCCATACATTAGTAGTTGC
AAGTGCAGGACCCACTTCAGCTCGCGATGGAATAAGAGATGCTATGGTTGGTCTAAGAGA
AGAAATGATAGAAAAAATAAGAGCGGAAGCATTAATGACCAATGATAGGTTAGAGGCTAT
GGCAAGACTTAGGAATGAGGAAAGCGAAAAAATGGCAAAAGACACCTCAGATGAAGTGTC
TCTCAATCCAACTTCCAAAAAATTGAGTGACTTGCTGGAAGACAACGATAGTGACAATGA
TCTATCACTTGATGATTTTTGATCAGTGATCAACTCACTCAGCAATCAACAACATCAATA
AGACAGACATCAATCCATTGAATCAACTGCCAGACCGAACAAACAAACGTTCATCAGCAG
AACCACCAACCAATCAATCAACCAATTGATCAATCAGCAACCTA-ACAAAATTAACAATA
TAGTAACAAAAAAAGAACAAGATGGGGCAAATATGGAAACATACGTGAACAAGCTTCACG
AAGGCTCCACATACACAGCAGCTGTTCAGTACAATGTTCTAGAAAAAGATGATGATCCTG
CATCACTAACAATATGGGTGCCTATGTTCCAGTCATCTGTGCCAGCAGACTTGCTCATAA
AAGAACTTGCAAGCATCAACATACTAGTGAAGCAGATCTCTACGCCCAAAGGACCTTCAC
TACGAGTCACGATCAACTCAAGAAGCGCTGTGCTGGCACAAATGCCCAGTAATTTTATCA
TAAGTGCAAATGTATCATTAGATGAAAGAAGCAAATTAGCATATGATGTAACTACACCTT
GTGAAATCAAAGCATGCAGTCTAACATGCTTAAAAGTAAAAAGTATGCTAACTACAGTCA
AAGATCTTACCATGAAAACATTCAACCCCACTCATGAGATTATTGCTCTATGTGAATTTG
AAAATATTATGACATCAAAAAGAGTAATAATACCAACCTATCTAAGATCAATTAGTGTCA
AAAACAAGGACCTGAACTCACTAGAAAATATAGCAACCACCGAATTCAAAAATGCTATCA
CCAATGCGAAAATTATTCCCTATGCAGGATTAGTATTAGTTATCACAGTTACTGACAATA
AAGGAGCATTCAAATATATCAAGCCACAGAGTCAATTTATAGTAGATCTTGGAGCCTACC
TAGAAAAAGAGAGCATATATTATGTGACTACAAATTGGAAGCATACAGCTACACGTTTTT
CAATCAAACCACTAGAGGATTAAACTTAATTATCAACGCTAAATGACAGGTCCACATATA
TCCTCAAACTACACACTATATCC-AAACATCATGAACATCTACACTACACACTTCATC--
ACACAAACCAATCCCACTTAAAATCCAAAATCACTTCCAGCCACTATCTGCTAGACCTAG
AGTGCGAATAGGTAAATAAAACCAAA--ATATGGGGTAAATAGACATTAGTTAGAGTTCA
ATCAATCTCAACAACCATTTATACTGCTAATTCAATACATATACTATAAATTTCAAAATG
GGAAATACATCCATCACAATAGAATTCACTAGCAAATTTTGGCCTTATTTTACACTAATA
CATATGATCTTAACTCTAATCTCTTTACTAATTATAATCACTATTATGATTGCAATACTA
AATAAGCTAAGTGAACATAAAACATTCTGTAACAAAACTCTTGAACTAGGACAGATGTAT
CAAATCAACACATAGTGTTCTACCATCATGCTGTGTCAAATTATAATCCTGTATATGTAA
ACAAACAAATCCAATCTTCTCACAGAGTCATGGTGGCGCAAAGCCACGCCAACTATCATG
-GTAGCATAGAGTAGTTATTTAAAAATTAACATAATGATGAATTATTAGTATGGGATCAA
AAACA---ACATTGGGGCAAATGCAACCATGTCCAAACACAAGAGTCAACGCACTGCCAG
GACTCTAGAAAAGACCTGGGATACTCTTAATCATCTAATTGTAATATCCTCTTGTTTATA
CAGACTAAACCTAAAATCTATAGCACAAATAGCACTATCAGTTTTGGCAATGATAATCTC
AACCTCTCTCATAATTGCAGCCATAATATTCATCATCTCTGCCAATCACAAAGTTACACT
AACAACGGTTACAGTTCAAACAATAAAAAACCACACTGAAAAAAACATCACCACCTACCT
TACTCAAGTCTCACCAGAAAGGGTTAGCTCATCCATACAACCTACAACCACATCACCAAT
CCACACAAATTCAGCTACAATATCACCAAATACAAAATCAGAAACACACCATACAACAAC
ACAAGCCAAAAGCAGAATCACCACTTCAACACAGACCAACAAGCCAAGCACAAAATCACG
TTCAAAAAATCCACCAAAAAAACCAAAAGATGATTACCATTTTGAAGTGTTCAATTTTGT
TCCCTGTAGTATATGTGGCAACAATCAACTTTGCAAATCCATCTGCAAAACAATACCAAG
CAACAAACCAAAGAAAAAACCAACCATCAAACCCACAAACAAACCAACCGTCAAAACCAC
AAACAAAAGAGACCCAAAAACACCAGCCAAAATGATGAAAAAAGAAACCACCACCAACCC
AACAAAAAAACCAACCCTCAAGACCACAGAAGGAGACACCAGCACCTCACAATCCACTGT
GCTCGACACAACCACATCAAAACACACAATCCAACAGCAATCCCTCCACTCAATCACCTC
CGAAAACACACCCAACTCCACACAAATACCCACAGCAACCGAGGCCTCCACATCAAATTC
TACTTAAAAAACCTAGTCACATGCTTAGTTATTCAAAAACTA---CATCTTAGCAGAGAA
CCGTGATCTA-TCAAGCAAGAATGAAATTAAACCTGGGGCAAATAACCATGGAGTTGCTG
ATCCACAGGTCAAGTGCAATCTTCCTAACTCTTGCTATTAATGCATTGTACCTCACCTCA
AGTCAGAACATAACTGAGGAGTTTTACCAATCGACATGTAGTGCAGTTAGCAGAGGTTAT
TTTAGTGCTTTAAGAACAGGTTGGTATACCAGTGTTATAACAATAGAATTAAGTAATATA
AAAGAAACCAAATGCAATGGAACTGACACTAAAGTAAAACTTATAAAACAAGAATTAGAT
AAGTATAAGAATGCAGTAACAGAATTACAGCTACTTACGCAAAACACGCCAGCTGCCAAC
AACCGGGCCAGAAGAGAAGCACCACAGTACATGAACTACACAATCAATACCACTAAAAAC
CTAAACGTATCAATAAGCAAGAAGAGGAAACGAAGATTTCTGGGATTCTTGTTAGGTGTA
GGATCTGCAATAGCAAGTGGTATAGCTGTATCCAAAGTTCTACACCTTGAAGGAGAAGTG
AACAAAATCAAAAATGCTTTGTTGTCTACAAACAAAGCTGTAGTCAGTCTATCAAATGGG
GTCAGTGTTTTAACCAGCAAAGTGTTAGATCTCAAGAGTTACATAAATAACCAATTATTA
CCCATAGTAAATCAACAGAGCTGTCGCATCTCCAACATTGAAACAGTTATAGAATTCCAG
CAGAAGAACAGCAGATTGTTGGAAATCACCAGAGAATTTAGTGTCAATGCAGGTGTAACA
ACACCTTTAAGCACTTACATGTTAACAAACAGTGAGTTACTATCATTGATCAATGATATG
CCTATAACAAATGATCAGAAAAAATTAATGTCAAGCAATGTCCAGATAGTAAGGCAACAA
AGTTATTCTATCATGTCTATAATAAAGGAAGAAGTCCTTGCATATGTTGTACAGCTACCT
ATCTATGGTGTAATAGATACACCTTGCTGGAAATTACACACATCACCTCTATGCACCACC
AACATCAAAGAAGGATCAAATATTTGTTTAACAAGGACTGATAGAGGATGGTATTGTGAT
AATGCAGGATCAGTATCCTTCTTCCCACAGGCTGACACTTGCAAAGTGCAGTCCAATCGA
GTATTTTGTGACACTATGAACAGTTTGACATTACCAAGTGAAGTCAGCCTTTGTAACACT
GACATATTCAATTCCAAGTATGACTGCAAAATCATGACTTCAAAAACAGACATAAGCAGC
TCAGTAATTACTTCTCTTGGAGCTATAGTGTCATGCTATGGTAAAACTAAATGCACTGCA
TCCAATAAAAATCGTGGGATTATAAAGACATTTTCTAATGGTTGTGACTATGTGTCAAAC
AAAGGAGTAGATACTGTGTCAGTGGGCAACACTTTATACTATGTAAACAAGCTGGAAGGC
AAAAACCTTTATGTAAAAGGGGAACCTATAATAAATTACTATGATCCTCTAGTGTTTCCT
TCTGATGAGTTTGATGCATCAATATCTCAAGTCAATGAAAAAATCAATCAAAGTTTAGCT
TTTATACGTAGATCTGATGAATTACTACATAATGTAAATACTGGCAAATCTACTACAAAT
ATTATGATAACCACAATCATTATAGTAATCATTGTAGTATTGTTATCATTAATAGCTATT
GGTTTACTGTTGTATTGCAAAGCTAAAAACACACCAGTTACACTAAGCAAAGACCAACTA
AGTGGAATCAACAATATTGCATTCAGCAAATAGACAAAAA-ACCACTTGATCATGTTTCA
ACAACAATCTGCTGACCACCAATCCCAAATCAACTTAACAACAAATATT-TCAACATCAT
AG-CACAGGCTGAATCATTTCCTCACATCATGCTACCTACACAACTAAGCTAGATCCTTA
ACTCATAGTTACATAAAAACCTCAAGTATCACAATCAAACACTAAATCGACACATCATTC
ACAAAAT-TAACAACTGGGGCAAATATGTCGCGAAGAAATCCTTGTAAATTTGAGATTAG
AGGTCATTGCTTGAATGGTAGAAGATGTCACTACAGTCATAATTATTTTGAATGGCCTCC
TCATGCATTACTAGTGAGGCAAAACTTCATGTTAAACAAGATACTTAAGTCAATGGACAA
AAGCATAGACACTTTGTCGGAAATAAGTGGAGCTGCTGAACTGGATAGAACAGAAGAATA
TGCTCTTGGTATAGTTGGAGTGCTAGAGAGTTACATAGGATCTATAAACAACATAACAAA
ACAATCAGCATGTGTTGCTATGAGTAAACTTCTTATTGAGATCAACAGTGATGACATTAA
AAAACTGAGAGATAATGAAGAACCCAATTCACCTAAGATAAGAGTGTACAATACTGTTAT
ATCATACATTGAGAGCAATAGAAAAAACAACAAGCAAACCATCCATCTGCTCAAAAGACT
ACCAGCAGATGTGCTGAAGAAGACAATAAAGAACACATTAGATATCCACAAAAGCATAAC
CATAAGCAACCCAAAAGAGTCAACCGTGAATGATCAAAATGACCAAACCAAAAATAATGA
TATTACCGGATAAATATCCTTGTAGTATATCATCCATACTGATTTCAAGTGAAAGCATGG
TTGCCACATTCAATCACAAAAACATATTACAATTTAACCATAACCATTTGGATAACCACC
AGTGTTTATTAAATCATATATTTGATGAAATTCATTGGACACCTAAAAACTTATTAGATA
CCACTCAACAATTTCTCCAACATCTTAACATCCCTGAAGATATATATACAGTATATATAT
TAGTGTCATAATGCTTGACCATAACGATC-TTATATCATCCAACCATAAAACTATCATAA
TAAGGTTATGGGACAAAATGGATCCCATTATTAATGGAAACTCTGCTAATGTGTATCTAA
CTGATAGTTATCTAAAAGGTGTTATCTCTTTTTCAGAATGTAATGCTTTAGGGAGTTACC
TTTTTAACGGCCCTTATCTTAAAAATGATTACACTAACTTAATTAGTAGACAAAGCCCAC
TACTAGAGCATATGAATCTAAAAAAACTAACTATAACACAGTCATTAATATCTAGATATC
ATAAAGGTGAACTGAAATTAGAAGAACCAACTTATTTCCAGTCATTACTTATGACATATA
AAAGTATGTCCTCGTCTGAACAAATTGCTACAACTAACTTACTTAAAAAAATAATACGAA
GAGCTATAGAAATAAGTGATGTAAAGGTGTACGCCATCTTGAATAAACTAGGACTAAAGG
AAAAGGACAGAGTTAAGCCCAACAATAATTCAGGTGATGAAAACTCAGTTCTTACAACCA
TAATTAAAGATGATATACTTTCGGCTGTGGAAAACAATCAATCATATACAAATTCAGACA
AAAATCACTCAGTGAACCAAAATATCACTATCAAAACAACACTCTTGAAAAAATTGATGT
GTTCAATGCAACATCCTCCATCATGGTTAATACACTGGTTCAATTTATATACAAAATTAA
ATAACATATTAACACAATATCGATCAAATGAGGTAAAAAGTCATGGGTTTATATTAATAG
ATAATCAAACTTTAAGTGGTTTTCAGTTTATTTTAAATCAATATGGTTGTATTGTTTATC
ATAAAGGACTTAAAAAAATCACAACTACTACTTACAATCAATTTTTGACATGGAAAGACA
TCAGCCTTAGCAGATTAAATGTTTGCTTAATTACTTGGATAAGTAATTGTTTAAATACAT
TAAATAAAAGCTTAGGGCTGAGATGTGGATTCAATAATGTTGTGTTATCACAATTATTTC
TTTATGGAGATTGTATACTGAAATTATTTCATAATGAAGGCTTCTACATAATAAAAGAAG
TAGAGGGATTTATTATGTCTTTAATTCTAAACATAACAGAAGAAGATCAATTTAGGACAC
GATTTTATAACAGCATGCTAAATAACATCACAGATGCAGCTATTAAGGCTCAAAAAAACC
TACTATCAAGAGTATGTCACACTTTATTGGACAAGACAGTGTCTGATAATATCATAAATG
GTAAATGGATAATCCTATTAAGTAAATTTCTTAAATTGATTAAGCTTGCAGGTGATAATA
ATCTCAATAACTTGAGTGAGCTATATTTTCTCTTCAGAATCTTTGGACATCCAATGGTCG
ATGAAAGACAAGCAATGGATGCTGTAAGAATTAACTGTAATGAAACTAAGTTCTACTTAT
TAAGTAGTCTAAGTACGTTAAGAGGTGCTTTCATTTATAGAATCATAAAAGGGTTTGTAA
ATACCTACAACAGATGGCCCACTTTAAGGAATGCTATTGTTCTACCTCTAAGATGGTTGA
ACTATTATAAACTTAATACTTATCCATCTCTACTTGAAATCACAGAAAATGATTTGATTA
TTTTATCAGGATTGAGGTTCTATCGTGAGTTTCATCTGCCTAAAAAAGTGGATCTTGAAA
TGATAATAAATGACAAAGCCATTTCACCTCCAAAAGATCTAATATGGACTAGTTTTCCCA
GAAATTACATGCCATCACATATACAAAATTATATAGAACATGAAAAGTTGAAGTTCTCTG
AAAGCGACAGATCAAGAAGAGTACTAGAGTATTACTTGAGAGATAATAAATTCAATGAAT
GCGATCTATACAATTGTGTGGTCAATCAAAGCTATCTCAACAACTCTAACCACGTGGTAT
CACTAACTGGTAAAGAAAGAGAGCTCAGTGTAGGTAGAATGTTTGCTATGCAACCAGGTA
TGTTTAGGCAAATTCAAATCTTAGCAGAGAAAATGATAGCCGAAAATATTTTACAATTCT
TCCCTGAGAGTTTGACAAGATATGGTGATCTAGAGCTTCAAAAGATATTAGAATTAAAAG
CAGGAATAAGCAACAAATCAAATCGTTATAATGATAACTACAACAATTATATCAGTAAAT
GTTCTATCATTACAGACCTTAGCAAATTCAATCAAGCATTTAGATATGAAACATCATGTA
TCTGCAGTGATGTATTAGATGAACTGCATGGAGTACAATCACTGTTCTCTTGGTTGCATT
TAACAATACCTCTTGTCACAATAATATGTACATATAGACATGCACCTCCTTTCATAAAGG
ATCATGTTGTTAATCTGAATGAAGTTGATGAACAAAGTGGATTATACAGATATCATATGG
GTGGTATTGAGGGCTGGTGTCAAAAACTGTGGACCATTGAAGCTATATCATTATTAGATC
TAATATCCCTCAAAGGGAAATTCTCTATCACAGCTCTAATAAATGGTGATAATCAGTCAA
TTGATATAAGTAAACCAGTTAGACTTATAGAGGGTCAGACCCATGCTCAAGCAGATTATT
TGTTAGCATTAAATAGCCTTAAATTGCTATATAAAGAGTATGCAGGCATAGGCCATAAGC
TCAAGGGAACAGAAACCTATATATCCCGAGATATGCAATTCATGAGCAAAACAATCCAGC
ACAATGGAGTGTACTATCCAGCCAGTATCAAAAAAGTCCTGAGAGTAGGTCCATGGATAA
ATACAATACTTGATGATTTTAAAGTTAGTTTAGAATCTATAGGCAGCTTAACACAGGAGT
TAGAATACAGAGGAGAAAGCTTATTATGCAGTTTAATATTTAGAAACATTTGGTTATACA
ATCAAATTGCTTTGCAACTCCGAAATCATGCATTATGTCACAATAAGCTATATTTAGATA
TATTGAAAGTATTAAAACACTTAAAAACTTTTTTTAATCTTGATAGTATCGATATGGCAT
TATCATTGTATATGAATTTGCCTATGCTGTTTGGTGGTGGTGATCCTAATTTGTTATATC
GAAGCTTTTATAGAAGAACTCCAGACTTCCTTACAGAAGCTATAGTACATTCAGTGTTTG
TGTTGAGCTATTATACTGGTCACGATTTACAAGATAAGCTCCAGGATCTTCCAGATGATA
GACTGAACAAATTCTTGACATGTATCATCACATTTGATAAAAATCCCAATGCCGAGTTTG
TAACATTAATGAGGGATCCACAGGCTTTAGGGTCTGAAAGGCAAGCTAAAATTACTAGTG
AGATTAATAGATTAGCAGTAACGGAAGTCTTAAGTATAGCTCCAAACAAAATATTTTCTA
AAAGTGCACAACATTATACTACCACTGAGATTGATCTAAATGATATTATGCAAAATATAG
AACCAACTTACCCTCATGGATTAAGAGTTGTTTATGAAAGTTTACCTTTTTATAAAGCAG
AAAAAATAGTTAATCTTATATCAGGAACAAAATCCATAACTAATATACTTGAAAAAACAT
CAGCAATAGATACAACTGATATTAATAGGGCTACTGATATGATGAGGAAAAATATAACTT
TACTTATAAGGATACTTCCACTAGATTGTAACAAAGACAAAAGAGAGTTATTAAGTTTAG
AAAATCTTAGTATAACTGAATTAAGCAAGTATGTAAGAGAAAGATCTTGGTCGTTATCCA
ATATAGTAGGAGTAACATCGCCAAGTATTATGTTCACAATGGACATTAAATATACAACTA
GCACTATAGCCAGTGGTATAATTATAGAAAAATATAATGTTAATAGTTTAACTCGTGGTG
AAAGAGGACCTACTAAGCCATGGGTAGGTTCATCTACGCAGGAGAAAAAAACAATGCCAG
TGTATAATAGACAAGTTTTAACCAAAAAGCAAAGAGACCAAATAGATTTATTAGCAAAAT
TAGACTGGGTATATGCATCCATAGACAACAAAGATGAATTCATGGAAGAACTGAGTACTG
GAACACTTGGATTGTCATATGAAAAAGCCAAAAAATTGTTTCCACAATATCTAAGTGTCA
ATTATTTACACCGCTTAACAGTCAGTAGTAGGCCATGTGAATTCCCTGCATCAATACCAG
CTTATAGAACAACAAATTATCATTTCGATACTAGTCCTATCAATCATGTATTAACAGAAA
AGTATGGAGATGAAGATATCGACATAGTGTTTCAAAATTGCATAAGTTTTGGTCTTAGCC
TAATGTCGGTTGTGGAACAATTCACAAACATATGTCCTAATAGAATTATTCTCATACCGA
AGCTGAATGAGATACATTTGATGAAACCTCCTATATTTACAGGAGATGTTGATATCATCA
AATTGAAGCAAGTGATACAAAAACAGCACATGTTCCTACCAGATAAAATAAGTTTAACCC
AATATGTAGAATTATTCCTAAGTAACAAAGCACTTAAATCTGGATCTCACATCAACTCTA
ATTTAATATTAGTACATAAAATGTCTGATTATTTTCATAATGATTATATTTTAAGTACTA
ATTTAGCTGGACATTGGATTCTGATTATTCAACTTATGAAAGATTCAAAAGGTATTTTTG
AAAAAGATTGGGGAGAGGGGTATATAACTGATCATATGTTCATTAATTTGAATGTTTTCT
TTAATGCTTATAAGACTTATTTGCTATGTTTTCATAAAGGTTATGGTAAAGCAAAATTAG
AATGTGATATGAACACTTCAGATCTTCTTTGTGTTTTGGAGTTAATAGACAGTAGCTACT
GGAAATCTATGTCTAAAGTTTTCCTAGAACAGAAAGTCATAAAATACATAGTCAATCAAG
ACACAAGTTTGCATAGAATAAAAGGTTGTCATAGTTTTAAGTTGTGGTTTTTAAAACGCC
TTAATAATGCTAAATTTACCGTATGCCCTTGGGTTGTTAACATAGATTATCACCCAACAC
ACATGAAAGCTATATTATCTTACATAGATTTAGTTAGAATGGGGTTAATAAATGTAGATA
AATTAACCATTAAAAATAAAAACAAATTCAATGATGAATTTTACACATCAAATCTCTTTT
ATATTAGTTATAACTTTTCAGACAACACTCATTTGCTAACAAAACAAATAAGAATTGCTA
ATTCAGAATTAGAAAATAATTATAACAAACTATATCACCCAACCCCAGAAACTTTAGAAA
ATATGTCATTAATTCCTGTTAAAAGTAACAATAGTAACAAACC---TAAATCTTGTATAA
GTGGAAATACCGAATCTATGATGACGTCAACATTCTCCAATAAAATGCATATTAAATCTT
CCACTGTTACCACAAGATTAAACTATAGCAAACAAGACTTGTACAATTTATTTCCAATTG
TTGTGATAGACAGGATTATAGATCATTCAGGCAATACAGCAAAATCCAACCAACTTTACA
CCACCACTTCACATCAGACATCTTTAGTAAGGAATAGTGCATCACTTTATTGCATGCTTC
CTTGGCATCATGTCAATAGATTTAACTTTGTATTTAGTTCCACAGGATGCAAGATCAGTA
TAGAGTATATTTTAAAAGATCTTAAGATTAAGGACCCCAGTTGTATAGCATTCATAGGTG
AAGGAGCTGGTAACTTATTATTACGTACGGTAGTAGAACTTCATCCAGACATAAGATACA
TTTACAGAAGTTTAAAAGATTGCAATGATCATAGTTTACCTATTGAATTTCTAAGGTTAT
ACAACGGGCATATAAACATAGATTATGGTGAGAATTTAACCATTCCTGCTACAGATGCAA
CTAATAACATTCATTGGTCTTATTTACATATAAAATTTGCAGAACCTATTAGCATCTTTG
TCTGCGATGCTGAATTACCTGTTACAGCCAATTGGAGTAAAATTATAATTGAATGGAGTA
AGCATGTAAGAAAGTGCAAGTACTGTTCCTCTGTAAATAGATGCATTTTAATTGCAAAAT
ATCATGCTCAAGATGATATTGATTTCAAATTAGATAACATTACTATATTAAAAACTTATG
TGTGCCTAGGTAGCAAGTTAAAAGGATCTGAAGTTTACTTAGTCCTTACAATAGGCCCTT
CAAATATACTTCCTGTTTTTAATGTTGTGCAAAATGCTAAATTGATTCTTTCAAGAACTA
AAAATTTCATTATGCCTAAAAAAACTGACAAAGAATCTATCGATGCAAATATTAAAAGCT
TAATACCTTTCCTTTGTTACCCTATAACAAAAAAAGGAATTAAGACTTCATTGTCAAAAT
TGAAGAGTGTAGTTAATGGAGATATATTATCATATTCTATAGCTGGACGTAATGAAGTAT
TCAGCAACAAGCTTATAAACCACAAGCATATGAATATCCTAAAATGGCTAGATCATGTTT
TAAACTTTAGATCAACTGAACTTAATTACAATCATTTATATATGATAGAGTCCACATATC
CTTACTTAAGTGAATTGTTAAATAGTTTAACAACCAATGAGCTCAAAAAGCTGATTAAAA
TTACAGGTAGTGTACTATACAACCTTCCCAATGAACAGTAACTTAAAA--TATCATTAAC
AAGTTTGGTCAAATTTAGATGCTAACACATCATTATATTATAGTTATTAAAAA------A
TATGCAAACTTTTC---------AATAA--TTTAGCATATTGATTCCAAAATTATCTATT
TTGGTCTTAAGGGGTTAAATAAAAA-TCTAAAACTAACAATTATACATGTGCATTTACAA
CACAACGAGACATTAGTTTTTGACACTTTTTTT-CTCGT
>Human respiratory syncytial virus, complete genome
ACGCGAAAAAATGCGTACTACAAACTTGCACATTCGGAAAAAATGGGGCAAATAAGAATT
TGATAAGTGCTATTTAAGTCTAACCTTTTCAATCAGAAATGGGGTGCAATTCACTGAGCA
TGATAAAGGTTAGATTACAAAATTTATTTGACAATGACGAAGTAGCATTGTTAAAAATAA
CATGTTATACTGACAAATTAATTCTTCTGACCAATGCATTAGCCAAAGCAGCAATACATA
CAATTAAATTAAACGGTATAGTTTTTATACATGTTATAACAAGCAGTGAAGTGTGCCCTG
ATAACAACATTGTAGTAAAATCTAACTTTACAACAATGCCAATATTACAAAACGGAGGAT
ACATATGGGAATTGATTGAGTTGACACACTGCTCTCAATTAAACGGTCTAATGGATGATA
ATTGTGAAATCAAATTTTCTAAAAGACTAAGTGACTCAGTAATGACTAATTATATGAATC
AAATATCTGATTTACTTGGGCTTGATCTCAATTCATGAATTATGTTTAGTCTAACTCAAT
AGACATGTGTTTATTACCATTTTAGTTAATATAAAAACTCATCAAAG--GGAAATGGGGC
AAATAAACTCACCTAATCAATCAAACTATGAGCACTACAAATGACAACACTACTATGCAA
AGATTAATGATCACGGACATGAGACCCCTGTCGATGGATTCAATAATAACATCTCTCACC
AAAGAAATCATCACACACAAATTCATATACTTGATAAACAATGAATGTATTGTAAGAAAA
CTTGATGAAAGACAAGCTACATTTACATTCTTAGTCAATTATGAGATGAAGCTACTGCAC
AAAGTAGGGAGTACCAAATACAAGAAATACACTGAATATAATACAAAATATGGCACTTTC
CCCATGCCTATATTTATCAATCATGGCGGGTTTCTAGAATGTATTGGCATTAAGCCTACA
AAACACACTCCTATAATATACAAATATGACCTCAACCCGTAAATTCCAACAAAAAAAACC
AACCCAACCAAACCAAGCTATTCCTCAAACAACAATGCTCAATAGTTAAGAAGGAGCTAA
TCCGTTTTAGTAATTAAAAA-TAAAAGTAAAGCC-AATAACATAAAT--TGGGGCAAATA
CAAAGATGGCTCTTAGCAAAGTCAAGTTAAATGATACATTAAATAAGGATCAGCTGCTGT
CATCCAGCAAATACACTATTCAACGTAGTACAGGAGATAATATTGACACTCCCAATTATG
ATGTGCAAAAACACCTAAACAAACTATGTGGTATGCTATTAATCACTGAAGATGCAAATC
ATAAATTCACAGGATTAATAGGTATGTTATATGCTATGTCCAGGTTAGGAAGGGAAGACA
CTATAAAGATACTTAAAGATGCTGGATATCATGTTAAAGCTAATGGAGTAGATATAACAA
CATATCGTCAAGATATAAATGGAAAGGAAATGAAATTCGAAGTATTAACATTATCAAGCT
TGACATCAGAAATACAAGTCAATATTGAGATAGAATCTAGAAAATCCTACAAAAAAATGC
TAAAAGAGATGGGAGAAGTGGCTCCAGAATATAGGCATGATTCTCCAGACTGTGGGATGA
TAATACTGTGTATAGCAGCACTTGTAATAACCAAATTAGCAGCAGGAGACAGATCAGGTC
TTACAGCAGTAATTAGGAGGGCAAACAATGTCTTAAAAAATGAAATAAAACGCTACAAGG
GTCTCATACCAAAGGATATAGCTAACAGTTTTTATGAAGTGTTTGAAAAACACCCTCATC
TTATAGATGTTTTTGTGCACTTTGGCATTGCACAATCATCAACAAGAGGGGGTAGTAGAG
TTGAAGGAATCTTTGCAGGATTGTTTATGAATGCCTATGGTTCAGGGCAAGTAATGCTAA
GATGGGGAGTTTTAGCCAAATCTGTAAAAAATATCATGCTAGGTCATGCTAGTGTCCAGG
CAGAAATGGAGCAAGTTGTGGAAGTCTATGAGTATGCACAGAAGTTGGGAGGAGAAGCTG
GATTCTACCATATATTGAACAATCCAAAAGCATCATTGCTGTCATTAACTCAATTTCCTA
ACTTCTCAAGTGTGGTCCTAGGCAATGCAGCAGGTCTAGGCATAATGGGAGAGTATAGAG
GTACGCCAAGAAACCAGGATCTTTATGATGCAGCCAAAGCATATGCAGAGCAACTCAAAG
AAAATGGAGTAATAAACTACAGTGTATTAGACTTAACAGCAGAAGAATTGGAAGCCATAA
AGAATCAACTCAACCCTAAAGAAGATGATGTAGAGCTTTAAGTTAACAAAAAAT---ACG
GGGCAAATAAGTCAACATGGAGAAGTTTGCACCTGAATTTCATGGAGAAGATGCAAATAA
CAAAGCTACCAAATTCCTAGAATCAATAAAGGGCAAGTTCGCATCATCCAAAGATCCTAA
GAAGAAAGATAGCATAATATCTGTTAACTCAATAGATATAGAAGTAACCAAAGAGAGCCC
GATAACATCTGGCACCAACATCATCAATCCAACAAGTGAAGCCGACAGTACCCCAGAAAC
CAAAGCCAACTACCCAAGAAAACCCCTAGTAAGCTTCAAAGAAGATCTCACCCCAAGTGA
CAACCCTTTTTCTAAGTTGTACAAAGAAACAATAGAAACATTTGATAACAATGAAGAAGA
ATCTAGCTACTCATATGAAGAGATAAATGATCAAACAAATGACAACATTACAGCAAGACT
AGATAGAATTGATGAAAAATTAAGTGAAATATTAGGAATGCTCCATACATTAGTAGTTGC
AAGTGCAGGACCCACTTCAGCTCGCGATGGAATAAGAGATGCTATGGTTGGTCTGAGAGA
AGAAATGATAGAAAAAATAAGAGCGGAAGCATTAATGACCAATGATAGGTTAGAGGCTAT
GGCAAGACTTAGGAATGAGGAAAGCGAAAAAATGGCAAAAGACACCTCAGATGAAGTGCC
TCTTAATCCAACTTCCAAAAAATTGAGTGACTTGTTGGAAGACAACGATAGTGACAATGA
TCTGTCACTTGATGATTTTTGATCAGTGATCAACTCACTCAGCAATCAACAACATCAATA
AAACAGACATCAATCCATTGAATCAACTGCCAGACCGAACAAACAAATGTCCGTCAGCGG
AACCACCAACCAATCAATCAACCAACTGATCCATCAGCAACCTG-ACGAAATTAACAATA
TAGTAACAAAAAAAGAACAAGATGGGGCAAATATGGAAACATACGTGAACAAGCTTCACG
AAGGCTCCACATACACAGCAGCTGTTCAGTACAATGTTCTAGAAAAAGATGATGATCCTG
CATCACTAACAATATGGGTGCCTATGTTCCAGTCATCTGTACCAGCAGACTTGCTCATAA
AAGAACTTGCAAGCATCAACATACTAGTGAAGCAGATCTCTACGCCCAAAGGACCTTCAC
TACGAGTCACGATTAACTCAAGAAGTGCTGTGCTGGCTCAAATGCCTAGTAATTTCATCA
TAAGCGCAAATGTATCATTAGATGAAAGAAGCAAATTAGCATATGATGTAACTACACCTT
GTGAAATCAAAGCATGCAGTCTAACATGCTTAAAAGTGAAAAGTATGTTAACTACAGTCA
AAGATCTTACCATGAAGACATTCAACCCCACTCATGAGATCATTGCTCTATGTGAATTTG
AAAATATTATGACATCAAAAAGAGTAATAATACCAACCTATCTAAGACCAATTAGTGTCA
AAAACAAGGATCTGAACTCACTAGAAAACATAGCAACCACCGAATTCAAAAATGCTATCA
CCAATGCGAAAATTATTCCCTATGCTGGATTAGTATTAGTTATCACAGTTACTGACAATA
AAGGAGCATTCAAATATATCAAGCCACAGAGTCAATTTATAGTAGATCTTGGTGCCTACC
TAGAAAAAGAGAGCATATATTATGTGACTACTAATTGGAAGCATACAGCTACACGTTTTT
CAATCAAACCACTAGAGGATTAAATTTAATTATCAACACTGAATGACAGGTCCACATATA
TCCTCAAACTACACACTATATCC-AAACATCATGAACATCTACACTACACACTTCATC--
ACACAAACCAATCCCACTCAAAATCCAAAATCACTACCAGCCACTATCTGCTAGACCTAG
AGTGCGAATAGGTAAATAAAACCAAA--ATATGGGGTAAATAGACATTAGTTAGAGTTCA
ATCAATCTCAACAACCATTTATACCGCCAATTCAATACATATACTATAAATCTTAAAATG
GGAAATACATCCATCACAATAGAATTCACAAGCAAATTTTGGCCCTATTTTACACTAATA
CATATGATCTTAACTCTAATCTCTTTACTAATTATAATCACTATTATGATTGCAATACTA
AATAAGCTAAGTGAACATAAAACATTCTGTAACAATACTCTTGAACTAGGACAGATGCAT
CAAATCAACACATAGTGCTCTACCATCATGCTGTGTCAAATTATAATCCTGTATATATAA
ACAAACAAATCCAATCTTCTCACAGAGTCATGGTGTCGCAAAACCACGCCAACTATCATG
-GTAGCATAGAGTAGTTATTTAAAAATTAACATAATGATGAATTATTAGTATGGGATCAA
AAACA---ACATTGGGGCAAATGCAACCATGTCCAAACACAAGAATCAACGCACTGCCAG
GACTCTAGAAAAGACCTGGGATACTCTCAATCATCTAATTGTAATATCCTCTTGTTTATA
CAGATTAAATTTAAAATCTATAGCACAAATAGCACTATCAGTTCTGGCAATGATAATCTC
AACCTCTCTCATAATTGCAGCCATAATATTCATCATCTCTGCCAATCACAAAGTTACACT
AACAACGGTCACAGTTCAAACAATAAAAAACCACACTGAAAAAAACATCACCACCTACCT
TACTCAAGTCCCACCAGAAAGGGTTAGCTCATCCAAACAACCTACAACCACATCACCAAT
CCACACAAATTCAGCCACAACATCACCCAACACAAAGTCAGAAACACACCACACAACAGC
ACAAACCAAAGGCAGAACCACCACCTCAACACAGACCAACAAGCCGAGCACAAAACCACG
CCTAAAAAATCCACCAAAAAAACCAAAAGATGATTACCATTTTGAAGTGTTCAACTTCGT
TCCCTGTAGTATATGTGGCAACAATCAACTTTGCAAATCCATCTGTAAAACAATACCAAG
CAACAAACCAAAGAAGAAACCAACCATCAAACCCACAAACAAACCAACCACCAAAACCAC
AAACAAAAGAGACCCAAAAACACCAGCCAAAACGACGAAAAAAGAAACTACCACCAACCC
AACAAAAAAACCAACCCTCACGACCACAGAAAGAGACACCAGCACCTCACAATCCACTGT
GCTCGACACAACCACATTAGAACACACAATCCAACAGCAATCCCTCCACTCAACCACCCC
CGAAAACACACCCAACTCCACACAAACACCCACAGCATCCGAGCCCTCTACATCAAATTC
CACCCAAAATACCCAATCACATGCTTAGTTATTCAAAAACTA---CATCTTAGCAGAAAA
CCGTGACCTA-TCAAGCAAGAACGAAATTAAACCTGGGGCAAATAACCATGGAGCTGCTG
ATCCACAGGTTAAGTGCAATCTTCCTAACTCTTGCTATTAATGCATTGTACCTCACCTCA
AGTCAGAACATAACTGAGGAGTTTTACCAATCGACATGTAGTGCAGTTAGCAGAGGTTAT
TTTAGTGCTTTAAGAACAGGTTGGTATACCAGTGTCATAACAATAGAATTAAGTAATATA
AAAGAAACCAAATGCAATGGAACTGACACTAAAGTAAAACTTATAAAACAAGAATTAGAT
AAGTATAAGAATGCAGTGACAGAATTACAGCTACTTATGCAAAACACACCAGCTGCCAAC
AACCGGGCCAGAAGAGAAGCACCACAGTATATGAACTATACAATCAATACCACTAAAAAC
CTAAATGTATCAATAAGCAAGAAGAGGAAACGAAGATTTCTGGGCTTCTTGTTAGGTGTA
GGATCTGCAATAGCAAGTGGTATAGCTGTATCCAAAGTTCTACACCTTGAAGGAGAAGTG
AACAAGATCAAAAATGCTTTGTTATCTACAAACAAAGCTGTAGTCAGTCTATCAAATGGG
GTCAGTGTTTTAACCAGCAAAGTGTTAGATCTCAAGAATTACATAAATAACCAATTATTA
CCCATAGTAAATCAACAGAGCTGTCGCATCTCCAACATTGAAACAGTTATAGAATTCCAG
CAGAAGAACAGCAGATTGTTGGAAATCAACAGAGAATTCAGTGTCAATGCAGGTGTAACA
ACACCTTTAAGCACTTACATGTTAACAAACAGTGAGTTACTATCATTGATCAATGATATG
CCTATAACAAATGATCAGAAAAAATTAATGTCAAGCAATGTTCAGATAGTAAGGCAACAA
AGTTATTCTATCATGTCTATAATAAAGGAAGAAGTCCTTGCATATGTTGTACAGCTACCT
ATCTATGGTGTAATAGATACACCTTGCTGGAAATTACACACATCACCTCTATGCACCACC
AACATCAAAGAAGGATCAAATATTTGTTTAACAAGGACTGATAGAGGATGGTATTGTGAT
AATGCAGGATCAGTATCCTTCTTTCCACAGGCTGACACTTGTAAAGTACAGTCCAATCGA
GTATTTTGTGACACTATGAACAGTTTGACATTACCAAGTGAAGTCAGCCTTTGTAACACT
GACATATTCAATTCCAAGTATGACTGCAAAATTATGACATCAAAAACAGACATAAGCAGC
TCAGTAATTACTTCTCTTGGAGCTATAGTGTCATGCTATGGTAAAACTAAATGCACTGCA
TCCAACAAAAATCGTGGGATTATAAAGACATTTTCTAATGGTTGTGACTATGTGTCAAAC
AAAGGAGTAGATACTGTGTCAGTGGGCAACACTTTATACTATGTAAACAAGCTGGAAGGC
AAGAACCTTTATGTAAAAGGGGAACCTATAATAAATTACTATGACCCTCTAGTGTTTCCT
TCTGATGAGTTTGATGCATCAATATCTCAAGTCAATGAAAAAATCAATCAAAGTTTAGCT
TTTATTCGTAGATCTGATGAATTACTACATAATGTAAATACTGGCAAATCTACTACAAAT
ATTATGATAACTACAATTATTATAGTAATCATTGTAGTATTGTTATCATTAATAGCTATT
GGTTTGCTGTTGTATTGCAAAGCCAAAAACACACCAGTTACACTAAGCAAAGACCAACTA
AGTGGAATCAATAATATTGCATTCAGCAAATAGACAAAAA-ACCACCTGATCATGTTTCA
ACAACAGTCTGCTGATCACCAATCCCAAATCAACCCA-TAACAAACACT-TCAACATCAC
AG-TACAGGCTGAATCATTTCTTCACATCATGCTACCCACACAACTAAGCTAGATCCTTA
ACTCATAGTTACATAAAAACCTCAAGTATCACAATCAAACACTAAATCAACACATCATTC
ACAAAAT-TAACAGCTGGGGCAAATATGTCGCGAAGAAATCCTTGTAAATTTGAGATTAG
AGGTCATTGCTTGAATGGTAGAAGATGTCACTACAGTCATAATTACTTTGAATGGCCTCC
TCATGCCTTACTAGTGAGGCAAAACTTCATGTTAAACAAGATACTCAAGTCAATGGACAA
AAGCATAGACACTTTGTCTGAAATAAGTGGAGCTGCTGAACTGGACAGAACAGAAGAATA
TGCTCTTGGTATAGTTGGAGTGCTAGAGAGTTACATAGGATCTATAAACAACATAACAAA
ACAATCAGCATGTGTTGCTATGAGTAAACTTCTTATTGAGATCAATAGTGATGACATTAA
AAAGCTGAGAGATAATGAAGAACCCAATTCACCTAAGATAAGAGTGTACAATACTGTTAT
ATCATACATTGAGAGCAATAGAAAAAACAACAAGCAAACAATCCATCTGCTCAAAAGACT
ACCAGCAGACGTGCTGAAGAAGACAATAAAAAACACATTAGATATCCACAAAAGCATAAT
CATAAGCAACCCAAAAGAGTCAACCGTGAATGATCAAAATGACCAAACCAAAAATAATGA
TATTACCGGATAAATATCCTTGTAGTATATCATCCATATTGATTTCAAGTGAAAGCATGA
TTGCTACATTCAATCATAAAAACATATTACAATTTAACCATAACCATTTGGATAACCACC
AGCGTTTATTAAATAATATATTTGATGAAATTCATTGGACACCTAAAAACTTATTAGATG
CCACTCAACAATTTCTCCAACATCTTAACATCCCTGAAGATATATATACAATATATATAT
TAGTGTCATAATGCTTGGCCATAACGATT-CTATATCATCCAACCATAAAACTATCTTAA
TAAGGTTATGGGACAAAATGGATCCCATTATTAATGGAAACTCTGCTAATGTGTATCTAA
CTGATAGTTATTTAAAAGGTGTTATCTCTTTTTCAGAATGTAATGCTTTAGGGAGTTACC
TTTTTAACGGCCCTTATCTCAAAAATGATTACACCAACTTAATTAGTAGACAAAGTCCAC
TACTAGAGCATATGAATCTTAAAAAACTAACTATAACACAGTCATTAATATCTAGATATC
ATAAAGGTGAACTGAAATTAGAAGAACCAACTTATTTCCAGTCATTACTTATGACATATA
AAAGCATGTCCTCGTCTGAACAAATTGCTACAACTAACTTACTTAAAAAAATAATACGAA
GAGCTATAGAAATAAGTGATGTAAAGGTGTACGCCATCTTGAATAAACTAGGACTAAAGG
AAAAGGACAGAGTTAAGCCCAACAATAATTCAGGTGATGAAAACTCAGTACTTACAACTA
TAATTAAAGATGATATACTTTCGGCTGTGGAAAGCAATCAATCATATACAAATTCAGACA
AAAATCACTCAGTAAATCAAAATATCACTATCAAAACAACACTCTTGAAAAAATTGATGT
GTTCAATGCAACATCCTCCATCATGGTTAATACACTGGTTCAATTTATATACAAAATTAA
ATAACATATTAACACAATATCGATCAAATGAGGTAAAAAGTCATGGGTTTATATTAATAG
ATAATCAAACTTTAAGTGGTTTTCAGTTTATTTTAAATCAATATGGTTGTATCGTTTATC
ATAAAGGACTCAAAAAAATCACAACTACTACTTACAATCAATTTTTAACATGGAAAGACA
TCAGCCTTAGCAGATTAAATGTTTGCTTAATTACTTGGATAAGTAATTGTTTGAATACAT
TAAATAAAAGCTTAGGGCTGAGATGTGGATTCAATAATGTTGTGTTATCACAATTATTTC
TTTATGGAGATTGTATACTGAAATTATTTCATAATGAAGGCTTCTACATAATAAAAGAAG
TAGAGGGATTTATTATGTCTTTAATTCTAAACATAACAGAAGAAGATCAATTTAGGAAAC
GATTTTATAATAGCATGCTAAATAACATCACAGATGCAGCTATTAAGGCTCAAAAGAACC
TACTATCAAGGGTATGTCACACTTTATTAGACAAGACAGTGTCTGATAATATCATAAATG
GTAAATGGATAATCCTATTAAGTAAATTTCTTAAATTGATTAAGCTTGCAGGTGATAATA
ATCTCAATAATTTGAGTGAGCTATATTTTCTCTTCAGAATCTTTGGACATCCAATGGTTG
ATGAAAGACAAGCAATGGATGCTGTAAGAATTAACTGTAATGAAACTAAGTTCTACTTAT
TAAGTAGTCTAAGTACGTTAAGAGGTGCTTTCATTTATAGAATCATAAAAGGGTTTGTAA
ATACCTACAACAGATGGCCCACTTTAAGGAATGCTATTGTCCTACCTCTAAGATGGTTAA
ACTATTATAAACTTAATACTTATCCATCTCTACTTGAAATCACAGAAAATGATTTGATTA
TTTTATCAGGATTGCGGTTCTATCGTGAATTTCATCTGCCTAAAAAAGTGGATCTTGAAA
TGATAATAAATGACAAAGCCATTTCACCTCCAAAAGATCTAATATGGACTAGTTTTCCTA
GAAATTACATGCCATCACATATACAAAATTATATAGAACATGAAAAGTTGAAGTTCTCTG
AAAGCGACAGATCAAGAAGAGTACTAGAGTATTACTTGAGAGATAATAAATTCAATGAAT
GCGATCTATACAATTGTGTAGTCAATCAAAGCTATCTCAACAACTCTAATCACGTGGTAT
CACTAACTGGTAAAGAAAGAGAGCTCAGTGTAGGTAGAATGTTTGCTATGCAACCAGGTA
TGTTTAGGCAAATCCAAATCTTAGCAGAGAAAATGATAGCCGAAAATATTTTACAATTCT
TCCCTGAGAGTTTGACAAGATATGGTGATCTAGAGCTTCAAAAGATATTAGAATTAAAAG
CAGGAATAAGCAACAAGTCAAATCGTTATAATGATAACTACAACAATTATATCAGTAAAT
GTTCTATCATTACAGATCTTAGCAAATTCAATCAAGCATTTAGATATGAAACATCATGTA
TCTGCAGTGATGTATTAGATGAACTGCATGGAGTACAATCTCTGTTCTCTTGGTTGCATT
TAACAATACCTCTTGTCACAATAATATGTACATATAGACATGCACCTCCTTTCATAAAGG
ATCATGTTGTTAATCTTAATGAAGTTGATGAACAAAGTGGATTATACAGATATCATATGG
GTGGTATTGAGGGCTGGTGTCAAAAACTGTGGACCATTGAAGCTATATCATTATTAGATC
TAATATCTCTCAAAGGGAAATTCTCTATCACAGCTCTGATAAATGGTGATAATCAGTCAA
TTGATATAAGTAAACCAGTTAGACTTATAGAGGGTCAGACCCATGCTCAAGCAGATTATT
TGTTAGCATTAAATAGCCTTAAATTGCTATATAAAGAGTATGCAGGTATAGGCCATAAGC
TTAAGGGAACAGAGACCTATATATCCCGAGATATGCAGTTCATGAGCAAAACAATCCAGC
ACAATGGAGTGTACTATCCAGCCAGTATCAAAAAAGTCCTGAGAGTAGGTCCATGGATAA
ATACAATACTTGATGATTTTAAAGTTAGTTTAGAATCTATAGGTAGCTTAACACAGGAGT
TAGAATACAGAGGGGAAAGCTTATTATGCAGTTTAATATTTAGGAACATTTGGTTATACA
ATCAAATTGCTTTGCAACTCCGAAATCATGCATTATGTAACAATAAGCTATATTTAGATA
TATTGAAAGTATTAAAACACTTAAAAACTTTTTTTAATCTTGATAGTATCGATATGGCGT
TATCATTGTATATGAATTTGCCTATGCTGTTTGGTGGTGGTGATCCTAATTTGTTATATC
GAAGCTTTTATAGGAGAACTCCAGACTTCCTTACAGAAGCTATAGTACATTCAGTGTTTG
TGTTGAGCTATTATACTGGTCACGATTTACAAGATAAGCTCCAGGATCTTCCAGATGATA
GACTGAACAAATTCTTGACATGTGTCATCACATTCGATAAAAATCCCAATGCCGAGTTTG
TAACATTGATGAGGGATCCACAGGCGTTAGGGTCTGAAAGGCAAGCTAAAATTACTAGTG
AGATTAATAGATTAGCAGTAACAGAAGTCTTAAGTATAGCTCCAAACAAAATATTTTCTA
AAAGTGCACAACATTATACTACCACTGAGATTGATCTAAATGACATTATGCAAAATATAG
AACCAACTTACCCTCATGGATTAAGAGTTGTTTATGAAAGTCTACCTTTTTATAAAGCAG
AAAAAATAGTTAATCTTATATCAGGAACAAAATCCATAACTAATATACTTGAAAAAACAT
CAGCAATAGATACAACTGATATTAATAGGGCTACTGATATGATGAGGAAAAATATAACTT
TACTTATAAGGATACTTCCACTAGATTGTAACAAAGACAAAAGAGAGTTATTAAGTTTAG
AAAATCTTAGTATAACTGAATTAAGCAAGTATGTAAGAGAAAGATCTTGGTCATTATCCA
ATATAGTAGGAGTAACATCGCCAAGTATTATGTTCACAATGGACATTAAATATACAACTA
GCACTATAGCCAGTGGTATAATTATAGAAAAATATAATGTTAATAGTTTAACTCGTGGTG
AAAGAGGACCTACTAAGCCATGGGTAGGTTCATCTACGCAGGAGAAAAAAACAATGCCAG
TGTACAATAGACAAGTTTTAACCAAAAAGCAAAGAGACCAAATAGATTTATTAGCAAAAT
TAGACTGGGTATATGCATCCATAGACAACAAAGATGAATTCATGGAAGAACTGAGTACTG
GAACACTTGGACTGTCATATGAAAAAGCCAAAAAGTTGTTTCCACAATATCTAAGTGTCA
ATTATTTACACCGTTTAACAGTCAGTAGTAGACCATGTGAATTCCCTGCATCAATACCAG
CTTATAGAACAACAAATTATCATTTCGATACTAGTCCTATCAATCATGTATTAACAGAAA
AGTATGGAGATGAAGATATCGACATTGTGTTTCAAAATTGCATAAGTTTTGGTCTTAGCC
TGATGTCGGTTGTGGAACAATTCACAAACATATGTCCTAATAGAATTATTCTCATACCGA
AGCTGAATGAGATACATTTGATGAAACCTCCTATATTTACAGGAGATGTTGATATCATCA
AGTTGAAGCAAGTGATACAAAAACAGCATATGTTCCTACCAGATAAAATAAGTTTAACCC
AATATGTAGAATTATTCCTAAGTAACAAAGCACTTAAATCTGGATCTAACATCAATTCTA
ATTTAATATTAGTACATAAAATGTCTGATTATTTTCATAATGCTTATATTTTAAGTACTA
ATTTAGCTGGACATTGGATTCTAATTATTCAACTTATGAAAGATTCAAAAGGTATTTTTG
AAAAAGATTGGGGAGAGGGGTACATAACTGATCATATGTTCATTAATTTGAATGTTTTCT
TTAATGCTTATAAGACTTATTTGCTATGTTTTCATAAAGGTTATGGTAAAGCAAAATTAG
AATGTGATATGAACACTTCAGATCTTCTTTGTGTTTTGGAGTTAATAGACAGTAGCTACT
GGAAATCTATGTCTAAAGTTTTCCTAGAACAAAAAGTCATAAAATACATAGTCAATCAAG
ACACAAGTTTGCATAGAATAAAAGGCTGTCACAGTTTTAAGTTGTGGTTTTTAAAACGCC
TTAATAATGCTAAATTTACCGTATGCCCTTGGGTTGTTAACATAGATTATCACCCAACAC
ATATGAAAGCTATATTATCTTACATAGATTTAGTTAGAATGGGGTTAATAAATGTAGATA
AATTAACCATTAAAAATAAAAACAAATTCAATGATGAATTTTACACATCAAATCTCTTTT
ACATTAGTTATAACTTTTCAGACAACACTCATTTGCTAACAAAACAAATAAGAATTGCTA
ATTCAGAATTAGAAGATAATTATAACAAACTATATCACCCAACCCCAGAAACTTTAGAAA
ATATATCATTAATTCCTGTTAAAAGTAATAATAGTAACAAACC---TAAATTTTGTATAA
GTGGAAATACCGAATCTATAATGATGTCAACATTCTCTAATAAAATGCATATTAAATCTT
CCACTGTTACCACAAGATTCAATTATAGCAAACAAGACTTGTACAATTTATTTCCAAATG
TTGTGATAGACAGGATTATAGATCATTCAGGTAATACAGCAAAATCTAACCAACTTTACA
TCACCACTTCACATCAGACATCTTTAGTAAGGAATAGTGCATCACTTTATTGCATGCTTC
CTTGGCATCATGTCAATAGATTTAACTTTGTATTTAGTTCCACAGGATGCAAGATCAGTA
TAGAGTATATTTTAAAAGATCTTAAGATTAAGGACCCCAGTTGTATAGCATTCATAGGTG
AAGGAGCTGGTAACTTATTATTACGTACGGTAGTAGAACTTCATCCAGACATAAGATACA
TTTACAGAAGTTTAAAAGATTGCAATGATCATAGTTTACCTATTGAATTTCTAAGATTAT
ACAACGGGCATATAAACATAGATTATGGTGAGAATTTAACCATTCCTGCTACAGATGCAA
CTAATAACATTCATTGGTCTTATTTACATATAAAATTTGCAGAACCTATTAGCATCTTTG
TCTGCGATGCTGAATTACCTGTTACAGCCAATTGGAGTAAAATTATAATTGAATGGAGTA
AGCATGTAAGAAAGTGCAAGTACTGTTCTTCTGTAAATAGATGCATTTTAATCGCAAAAT
ATCATGCTCAAGATGATATTGATTTCAAATTAGATAACATTACTATATTAAAAACTTACG
TGTGCCTAGGTAGCAAGTTAAAAGGATCTGAAGTTTACTTAGTCCTTACAATAGGCCCTG
CAAATATACTTCCTGTTTTTGATGTTGTGCAAAATGCTAAATTGATTTTTTCAAGAACTA
AAAATTTCATTATGCCTAAAAAAACTGACAAGGAATCTATCGATGCAAATATTAAAAGCT
TAATACCTTTCCTTTGTTACCCTATAACAAAAAAAGGAATTAAGACTTCATTGTCAAAAT
TGAAGAGTGTAGTTAATGGGGATATATTATCATATTCTATAGCTGGACGTAATGAAGTAT
TCAGCAACAAGCTTATAAACCACAAGCATATGAATATCCTAAAATGGCTAGATCATGTTT
TAAATTTTAGATCAGCTGAACTTAATTACAATCATTTATACATGATAGAGTCCACATATC
CTTACTTAAGTGAATTGTTAAATAGTTTAACAACCAATGAGCTCAAGAAACTGATTAAAA
TAACAGGTAGTGTACTATACAACCTTCCCAACGAACAGTAACTTAAAA--TATCATTAAC
AAGTTTGGTCAAATTTAGATGCTAACACATCATTATATTATAGTTATTAAAAA------A
TATGCAAACTTTTC---------AATAA--TTTAGCTTACTGATTCCAAAATTATC-ATT
TTATTTTTAAGGGGTTGAATAAAAG-TCTAAAACTAACAATGATACATGTGCATTTACAA
CACAACGAGACATTAGTTTTTGACACTTTTTTT-CTCGT
>RSV_F
------------------------------------------------------------
------------------------------------------------------------
------------------------------------------------------------
------------------------------------------------------------
------------------------------------------------------------
------------------------------------------------------------
------------------------------------------------------------
------------------------------------------------------------
------------------------------------------------------------
------------------------------------------------------------
------------------------------------------------------------
------------------------------------------------------------
------------------------------------------------------------
------------------------------------------------------------
------------------------------------------------------------
------------------------------------------------------------
------------------------------------------------------------
------------------------------------------------------------
------------------------------------------------------------
------------------------------------------------------------
------------------------------------------------------------
------------------------------------------------------------
------------------------------------------------------------
------------------------------------------------------------
------------------------------------------------------------
------------------------------------------------------------
------------------------------------------------------------
------------------------------------------------------------
------------------------------------------------------------
------------------------------------------------------------
------------------------------------------------------------
------------------------------------------------------------
------------------------------------------------------------
------------------------------------------------------------
------------------------------------------------------------
------------------------------------------------------------
------------------------------------------------------------
------------------------------------------------------------
------------------------------------------------------------
------------------------------------------------------------
------------------------------------------------------------
------------------------------------------------------------
------------------------------------------------------------
------------------------------------------------------------
------------------------------------------------------------
------------------------------------------------------------
------------------------------------------------------------
------------------------------------------------------------
------------------------------------------------------------
------------------------------------------------------------
------------------------------------------------------------
------------------------------------------------------------
------------------------------------------------------------
------------------------------------------------------------
-------------------------GGCAAATATGGAAACATACGTGAA-----------
------------------------------------------------------------
------------------------------------------------------------
------------------------------------------------------------
------------------------------------------------------------
------------------------------------------------------------
------------------------------------------------------------
------------------------------------------------------------
------------------------------------------------------------
------------------------------------------------------------
------------------------------------------------------------
------------------------------------------------------------
------------------------------------------------------------
------------------------------------------------------------
------------------------------------------------------------
------------------------------------------------------------
------------------------------------------------------------
------------------------------------------------------------
------------------------------------------------------------
------------------------------------------------------------
------------------------------------------------------------
------------------------------------------------------------
------------------------------------------------------------
------------------------------------------------------------
------------------------------------------------------------
------------------------------------------------------------
------------------------------------------------------------
------------------------------------------------------------
------------------------------------------------------------
------------------------------------------------------------
------------------------------------------------------------
------------------------------------------------------------
------------------------------------------------------------
------------------------------------------------------------
------------------------------------------------------------
------------------------------------------------------------
------------------------------------------------------------
------------------------------------------------------------
------------------------------------------------------------
------------------------------------------------------------
------------------------------------------------------------
------------------------------------------------------------
------------------------------------------------------------
------------------------------------------------------------
------------------------------------------------------------
------------------------------------------------------------
------------------------------------------------------------
------------------------------------------------------------
------------------------------------------------------------
------------------------------------------------------------
------------------------------------------------------------
------------------------------------------------------------
------------------------------------------------------------
------------------------------------------------------------
------------------------------------------------------------
------------------------------------------------------------
------------------------------------------------------------
------------------------------------------------------------
------------------------------------------------------------
------------------------------------------------------------
------------------------------------------------------------
------------------------------------------------------------
------------------------------------------------------------
------------------------------------------------------------
------------------------------------------------------------
------------------------------------------------------------
------------------------------------------------------------
------------------------------------------------------------
------------------------------------------------------------
------------------------------------------------------------
------------------------------------------------------------
------------------------------------------------------------
------------------------------------------------------------
------------------------------------------------------------
------------------------------------------------------------
------------------------------------------------------------
------------------------------------------------------------
------------------------------------------------------------
------------------------------------------------------------
------------------------------------------------------------
------------------------------------------------------------
------------------------------------------------------------
------------------------------------------------------------
------------------------------------------------------------
------------------------------------------------------------
------------------------------------------------------------
------------------------------------------------------------
------------------------------------------------------------
------------------------------------------------------------
------------------------------------------------------------
------------------------------------------------------------
------------------------------------------------------------
------------------------------------------------------------
------------------------------------------------------------
------------------------------------------------------------
------------------------------------------------------------
------------------------------------------------------------
------------------------------------------------------------
------------------------------------------------------------
------------------------------------------------------------
------------------------------------------------------------
------------------------------------------------------------
------------------------------------------------------------
------------------------------------------------------------
------------------------------------------------------------
------------------------------------------------------------
------------------------------------------------------------
------------------------------------------------------------
------------------------------------------------------------
------------------------------------------------------------
------------------------------------------------------------
------------------------------------------------------------
------------------------------------------------------------
------------------------------------------------------------
------------------------------------------------------------
------------------------------------------------------------
------------------------------------------------------------
------------------------------------------------------------
------------------------------------------------------------
------------------------------------------------------------
------------------------------------------------------------
------------------------------------------------------------
------------------------------------------------------------
------------------------------------------------------------
------------------------------------------------------------
------------------------------------------------------------
------------------------------------------------------------
------------------------------------------------------------
------------------------------------------------------------
------------------------------------------------------------
------------------------------------------------------------
------------------------------------------------------------
------------------------------------------------------------
------------------------------------------------------------
------------------------------------------------------------
------------------------------------------------------------
------------------------------------------------------------
------------------------------------------------------------
------------------------------------------------------------
------------------------------------------------------------
------------------------------------------------------------
------------------------------------------------------------
------------------------------------------------------------
------------------------------------------------------------
------------------------------------------------------------
------------------------------------------------------------
------------------------------------------------------------
------------------------------------------------------------
------------------------------------------------------------
------------------------------------------------------------
------------------------------------------------------------
------------------------------------------------------------
------------------------------------------------------------
------------------------------------------------------------
------------------------------------------------------------
------------------------------------------------------------
------------------------------------------------------------
------------------------------------------------------------
------------------------------------------------------------
------------------------------------------------------------
------------------------------------------------------------
------------------------------------------------------------
------------------------------------------------------------
------------------------------------------------------------
------------------------------------------------------------
------------------------------------------------------------
------------------------------------------------------------
------------------------------------------------------------
------------------------------------------------------------
------------------------------------------------------------
------------------------------------------------------------
------------------------------------------------------------
------------------------------------------------------------
------------------------------------------------------------
------------------------------------------------------------
------------------------------------------------------------
------------------------------------------------------------
------------------------------------------------------------
------------------------------------------------------------
------------------------------------------------------------
------------------------------------------------------------
------------------------------------------------------------
------------------------------------------------------------
------------------------------------------------------------
------------------------------------------------------------
------------------------------------------------------------
------------------------------------------------------------
------------------------------------------------------------
------------------------------------------------------------
------------------------------------------------------------
------------------------------------------------------------
------------------------------------------------------------
------------------------------------------------------------
------------------------------------------------------------
------------------------------------------------------------
------------------------------------------------------------
------------------------------------------------------------
------------------------------------------------------------
------------------------------------------------------------
------------------------------------------------------------
---------------------------------------
>RSV_R
------------------------------------------------------------
------------------------------------------------------------
------------------------------------------------------------
------------------------------------------------------------
------------------------------------------------------------
------------------------------------------------------------
------------------------------------------------------------
------------------------------------------------------------
------------------------------------------------------------
------------------------------------------------------------
------------------------------------------------------------
------------------------------------------------------------
------------------------------------------------------------
------------------------------------------------------------
------------------------------------------------------------
------------------------------------------------------------
------------------------------------------------------------
------------------------------------------------------------
------------------------------------------------------------
------------------------------------------------------------
------------------------------------------------------------
------------------------------------------------------------
------------------------------------------------------------
------------------------------------------------------------
------------------------------------------------------------
------------------------------------------------------------
------------------------------------------------------------
------------------------------------------------------------
------------------------------------------------------------
------------------------------------------------------------
------------------------------------------------------------
------------------------------------------------------------
------------------------------------------------------------
------------------------------------------------------------
------------------------------------------------------------
------------------------------------------------------------
------------------------------------------------------------
------------------------------------------------------------
------------------------------------------------------------
------------------------------------------------------------
------------------------------------------------------------
------------------------------------------------------------
------------------------------------------------------------
------------------------------------------------------------
------------------------------------------------------------
------------------------------------------------------------
------------------------------------------------------------
------------------------------------------------------------
------------------------------------------------------------
------------------------------------------------------------
------------------------------------------------------------
------------------------------------------------------------
------------------------------------------------------------
------------------------------------------------------------
------------------------------------------------------------
---------------------CTGTTCARTACAATGTCCTAGAAAAAGA-----------
------------------------------------------------------------
------------------------------------------------------------
------------------------------------------------------------
------------------------------------------------------------
------------------------------------------------------------
------------------------------------------------------------
------------------------------------------------------------
------------------------------------------------------------
------------------------------------------------------------
------------------------------------------------------------
------------------------------------------------------------
------------------------------------------------------------
------------------------------------------------------------
------------------------------------------------------------
------------------------------------------------------------
------------------------------------------------------------
------------------------------------------------------------
------------------------------------------------------------
------------------------------------------------------------
------------------------------------------------------------
------------------------------------------------------------
------------------------------------------------------------
------------------------------------------------------------
------------------------------------------------------------
------------------------------------------------------------
------------------------------------------------------------
------------------------------------------------------------
------------------------------------------------------------
------------------------------------------------------------
------------------------------------------------------------
------------------------------------------------------------
------------------------------------------------------------
------------------------------------------------------------
------------------------------------------------------------
------------------------------------------------------------
------------------------------------------------------------
------------------------------------------------------------
------------------------------------------------------------
------------------------------------------------------------
------------------------------------------------------------
------------------------------------------------------------
------------------------------------------------------------
------------------------------------------------------------
------------------------------------------------------------
------------------------------------------------------------
------------------------------------------------------------
------------------------------------------------------------
------------------------------------------------------------
------------------------------------------------------------
------------------------------------------------------------
------------------------------------------------------------
------------------------------------------------------------
------------------------------------------------------------
------------------------------------------------------------
------------------------------------------------------------
------------------------------------------------------------
------------------------------------------------------------
------------------------------------------------------------
------------------------------------------------------------
------------------------------------------------------------
------------------------------------------------------------
------------------------------------------------------------
------------------------------------------------------------
------------------------------------------------------------
------------------------------------------------------------
------------------------------------------------------------
------------------------------------------------------------
------------------------------------------------------------
------------------------------------------------------------
------------------------------------------------------------
------------------------------------------------------------
------------------------------------------------------------
------------------------------------------------------------
------------------------------------------------------------
------------------------------------------------------------
------------------------------------------------------------
------------------------------------------------------------
------------------------------------------------------------
------------------------------------------------------------
------------------------------------------------------------
------------------------------------------------------------
------------------------------------------------------------
------------------------------------------------------------
------------------------------------------------------------
------------------------------------------------------------
------------------------------------------------------------
------------------------------------------------------------
------------------------------------------------------------
------------------------------------------------------------
------------------------------------------------------------
------------------------------------------------------------
------------------------------------------------------------
------------------------------------------------------------
------------------------------------------------------------
------------------------------------------------------------
------------------------------------------------------------
------------------------------------------------------------
------------------------------------------------------------
------------------------------------------------------------
------------------------------------------------------------
------------------------------------------------------------
------------------------------------------------------------
------------------------------------------------------------
------------------------------------------------------------
------------------------------------------------------------
------------------------------------------------------------
------------------------------------------------------------
------------------------------------------------------------
------------------------------------------------------------
------------------------------------------------------------
------------------------------------------------------------
------------------------------------------------------------
------------------------------------------------------------
------------------------------------------------------------
------------------------------------------------------------
------------------------------------------------------------
------------------------------------------------------------
------------------------------------------------------------
------------------------------------------------------------
------------------------------------------------------------
------------------------------------------------------------
------------------------------------------------------------
------------------------------------------------------------
------------------------------------------------------------
------------------------------------------------------------
------------------------------------------------------------
------------------------------------------------------------
------------------------------------------------------------
------------------------------------------------------------
------------------------------------------------------------
------------------------------------------------------------
------------------------------------------------------------
------------------------------------------------------------
------------------------------------------------------------
------------------------------------------------------------
------------------------------------------------------------
------------------------------------------------------------
------------------------------------------------------------
------------------------------------------------------------
------------------------------------------------------------
------------------------------------------------------------
------------------------------------------------------------
------------------------------------------------------------
------------------------------------------------------------
------------------------------------------------------------
------------------------------------------------------------
------------------------------------------------------------
------------------------------------------------------------
------------------------------------------------------------
------------------------------------------------------------
------------------------------------------------------------
------------------------------------------------------------
------------------------------------------------------------
------------------------------------------------------------
------------------------------------------------------------
------------------------------------------------------------
------------------------------------------------------------
------------------------------------------------------------
------------------------------------------------------------
------------------------------------------------------------
------------------------------------------------------------
------------------------------------------------------------
------------------------------------------------------------
------------------------------------------------------------
------------------------------------------------------------
------------------------------------------------------------
------------------------------------------------------------
------------------------------------------------------------
------------------------------------------------------------
------------------------------------------------------------
------------------------------------------------------------
------------------------------------------------------------
------------------------------------------------------------
------------------------------------------------------------
------------------------------------------------------------
------------------------------------------------------------
------------------------------------------------------------
------------------------------------------------------------
------------------------------------------------------------
------------------------------------------------------------
------------------------------------------------------------
------------------------------------------------------------
------------------------------------------------------------
------------------------------------------------------------
------------------------------------------------------------
------------------------------------------------------------
------------------------------------------------------------
------------------------------------------------------------
------------------------------------------------------------
------------------------------------------------------------
------------------------------------------------------------
------------------------------------------------------------
------------------------------------------------------------
------------------------------------------------------------
------------------------------------------------------------
------------------------------------------------------------
------------------------------------------------------------
------------------------------------------------------------
---------------------------------------
>RSV P
------------------------------------------------------------
------------------------------------------------------------
------------------------------------------------------------
------------------------------------------------------------
------------------------------------------------------------
------------------------------------------------------------
------------------------------------------------------------
------------------------------------------------------------
------------------------------------------------------------
------------------------------------------------------------
------------------------------------------------------------
------------------------------------------------------------
------------------------------------------------------------
------------------------------------------------------------
------------------------------------------------------------
------------------------------------------------------------
------------------------------------------------------------
------------------------------------------------------------
------------------------------------------------------------
------------------------------------------------------------
------------------------------------------------------------
------------------------------------------------------------
------------------------------------------------------------
------------------------------------------------------------
------------------------------------------------------------
------------------------------------------------------------
------------------------------------------------------------
------------------------------------------------------------
------------------------------------------------------------
------------------------------------------------------------
------------------------------------------------------------
------------------------------------------------------------
------------------------------------------------------------
------------------------------------------------------------
------------------------------------------------------------
------------------------------------------------------------
------------------------------------------------------------
------------------------------------------------------------
------------------------------------------------------------
------------------------------------------------------------
------------------------------------------------------------
------------------------------------------------------------
------------------------------------------------------------
------------------------------------------------------------
------------------------------------------------------------
------------------------------------------------------------
------------------------------------------------------------
------------------------------------------------------------
------------------------------------------------------------
------------------------------------------------------------
------------------------------------------------------------
------------------------------------------------------------
------------------------------------------------------------
------------------------------------------------------------
---------------------------------------------------~~CTTCACG
AAGGCTCCACRTACACAGC-----------------------------------------
------------------------------------------------------------
------------------------------------------------------------
------------------------------------------------------------
------------------------------------------------------------
------------------------------------------------------------
------------------------------------------------------------
------------------------------------------------------------
------------------------------------------------------------
------------------------------------------------------------
------------------------------------------------------------
------------------------------------------------------------
------------------------------------------------------------
------------------------------------------------------------
------------------------------------------------------------
------------------------------------------------------------
------------------------------------------------------------
------------------------------------------------------------
------------------------------------------------------------
------------------------------------------------------------
------------------------------------------------------------
------------------------------------------------------------
------------------------------------------------------------
------------------------------------------------------------
------------------------------------------------------------
------------------------------------------------------------
------------------------------------------------------------
------------------------------------------------------------
------------------------------------------------------------
------------------------------------------------------------
------------------------------------------------------------
------------------------------------------------------------
------------------------------------------------------------
------------------------------------------------------------
------------------------------------------------------------
------------------------------------------------------------
------------------------------------------------------------
------------------------------------------------------------
------------------------------------------------------------
------------------------------------------------------------
------------------------------------------------------------
------------------------------------------------------------
------------------------------------------------------------
------------------------------------------------------------
------------------------------------------------------------
------------------------------------------------------------
------------------------------------------------------------
------------------------------------------------------------
------------------------------------------------------------
------------------------------------------------------------
------------------------------------------------------------
------------------------------------------------------------
------------------------------------------------------------
------------------------------------------------------------
------------------------------------------------------------
------------------------------------------------------------
------------------------------------------------------------
------------------------------------------------------------
------------------------------------------------------------
------------------------------------------------------------
------------------------------------------------------------
------------------------------------------------------------
------------------------------------------------------------
------------------------------------------------------------
------------------------------------------------------------
------------------------------------------------------------
------------------------------------------------------------
------------------------------------------------------------
------------------------------------------------------------
------------------------------------------------------------
------------------------------------------------------------
------------------------------------------------------------
------------------------------------------------------------
------------------------------------------------------------
------------------------------------------------------------
------------------------------------------------------------
------------------------------------------------------------
------------------------------------------------------------
------------------------------------------------------------
------------------------------------------------------------
------------------------------------------------------------
------------------------------------------------------------
------------------------------------------------------------
------------------------------------------------------------
------------------------------------------------------------
------------------------------------------------------------
------------------------------------------------------------
------------------------------------------------------------
------------------------------------------------------------
------------------------------------------------------------
------------------------------------------------------------
------------------------------------------------------------
------------------------------------------------------------
------------------------------------------------------------
------------------------------------------------------------
------------------------------------------------------------
------------------------------------------------------------
------------------------------------------------------------
------------------------------------------------------------
------------------------------------------------------------
------------------------------------------------------------
------------------------------------------------------------
------------------------------------------------------------
------------------------------------------------------------
------------------------------------------------------------
------------------------------------------------------------
------------------------------------------------------------
------------------------------------------------------------
------------------------------------------------------------
------------------------------------------------------------
------------------------------------------------------------
------------------------------------------------------------
------------------------------------------------------------
------------------------------------------------------------
------------------------------------------------------------
------------------------------------------------------------
------------------------------------------------------------
------------------------------------------------------------
------------------------------------------------------------
------------------------------------------------------------
------------------------------------------------------------
------------------------------------------------------------
------------------------------------------------------------
------------------------------------------------------------
------------------------------------------------------------
------------------------------------------------------------
------------------------------------------------------------
------------------------------------------------------------
------------------------------------------------------------
------------------------------------------------------------
------------------------------------------------------------
------------------------------------------------------------
------------------------------------------------------------
------------------------------------------------------------
------------------------------------------------------------
------------------------------------------------------------
------------------------------------------------------------
------------------------------------------------------------
------------------------------------------------------------
------------------------------------------------------------
------------------------------------------------------------
------------------------------------------------------------
------------------------------------------------------------
------------------------------------------------------------
------------------------------------------------------------
------------------------------------------------------------
------------------------------------------------------------
------------------------------------------------------------
------------------------------------------------------------
------------------------------------------------------------
------------------------------------------------------------
------------------------------------------------------------
------------------------------------------------------------
------------------------------------------------------------
------------------------------------------------------------
------------------------------------------------------------
------------------------------------------------------------
------------------------------------------------------------
------------------------------------------------------------
------------------------------------------------------------
------------------------------------------------------------
------------------------------------------------------------
------------------------------------------------------------
------------------------------------------------------------
------------------------------------------------------------
------------------------------------------------------------
------------------------------------------------------------
------------------------------------------------------------
------------------------------------------------------------
------------------------------------------------------------
------------------------------------------------------------
------------------------------------------------------------
------------------------------------------------------------
------------------------------------------------------------
------------------------------------------------------------
------------------------------------------------------------
------------------------------------------------------------
------------------------------------------------------------
------------------------------------------------------------
------------------------------------------------------------
------------------------------------------------------------
------------------------------------------------------------
------------------------------------------------------------
------------------------------------------------------------
------------------------------------------------------------
------------------------------------------------------------
------------------------------------------------------------
------------------------------------------------------------
------------------------------------------------------------
------------------------------------------------------------
------------------------------------------------------------
------------------------------------------------------------
------------------------------------------------------------
------------------------------------------------------------
------------------------------------------------------------
------------------------------------------------------------
------------------------------------------------------------
------------------------------------------------------------
------------------------------------------------------------
---------------------------------------
