# Supplementary material for: Aetiology of Acute Respiratory Tract Infections in Hospitalised Children in Cyprus
Source: PLoS One. 2016 Jan 13;11(1):e0147041. doi: 10.1371/journal.pone.0147041 (PMC4720120; doi:10.1371/journal.pone.0147041)
Supplement: S3 File — (FAS) [file pone.0147041.s003.fas]

>Human parainfluenza virus 4a isolate HPIV-4a_QPID08-0015, complete
----AGGGGAGAAGAGATATGGATACTAATCTAAAAAATTAAAAATATCTAATATAGGTC
CGGAAAGGTTGTAAATCGAGGACGATAGCGATAGCAAGTTGTCCTGAGTTAACAATCAAT
CCGGACCTTAAATAAAGTAGCTCATTAATACATCATCATGTCTTCAGTTTTAGCTGCTTA
CGAACAGTTTCTTCAAACAACTGAAGATCGGAGTTTCGGTGATCAACAATTCGTGCAATC
TGATACTTTAAAGGCAGAAATCCCTGTATTTGACCTTAATACAAATGATCCACAACAAAG
ATTCACTCTAATGAATTTTTGTCTCCGGCTTGCTGTGTCATCATCTGCCAAATCGGCGAT
TAAGCAAGGGGCATTATTATCTCTGCTTTCCTTGCAGGCCACATCAATGCAGAATCATCT
TATGATTGCTGCCAGAGCCCCAGATGCTGCTCTTAGGATCATTGAAGTTGATGCAATAGA
CCCGCAGGATTATACATTAACCATTAATCCAAGATCTGGCTGGGATGACATCAAGATCAG
AGCTTATAGAGCATTAGCCAGGGATTTGCCTATCAGCTTAGCTGATAGGACAGTATTTGT
ATCCAGAGATGCAGAACATGCAGTATGTGATGACATGGATACATATCTGAATAGGATATT
CAGTGTATTAATACAAGTTTGGATAATGGTGTGTAAATGCATGACAGCTTATGATCAACC
CACTGGATCTGAAGAGAGAAGACTAGCCAAGTATAAGCAGCAGGGTAGGATGCTGGAGAG
ATATCAACTGCAAACAGATGCCAGAAAAATCATTCAACTAGTAATAAGAGAAAGTATGGT
TATAAGGCAATTTCTTGTACAGGAAATGTTAACAGCTGACAAGGTAGGTGCCTATACTAA
CAGGTATTATGCCATGGTAGGAGACATTGCAAAATATATAGCTAATGTCGGAATGAGTGC
GTTCTTTCTTACGCTTAAGTTTGGCTTGGGTAATAGATGGAAACCACTTGCTTTAGCTGC
ATTTTCTGGTGAACTAGTTAAACTGAAATCTCTTATGTCACTATACAGACGGTTAGGTGA
CAGATCAAGATACTTGGCCCTCCTGGAATCTCCCGAACTAATGGAATTTGCCCCAGCTAA
TTACCCGCTATTATTCAGTTATGCTATGGGAGTTGGAAGTGTTCAAGATCCGTTGATCAG
AAATTATCAGTTTGGAAGAAACTTCTTAAATACCAGTTACTTCCAGTATGGTGTTGAGAC
TGCAATGAAACACCAAGGAACAGTTGATCCTAAATTTGCCTCAGAACTTGGAATAACTGA
TGAAGACAGAGTGGACATCATGCAATCTGTTGAAAAGCATATATCAGGAAAAGCAGGAGA
TGATATATCTCAACCCCGCAGTGCTTTCACAATGTCTCTGAACAGATCAGCTTTCATTAA
CAACAACAACCCTCAAGACCTATCAGGGGCAAGACTCTCGAACTATGAGCAAGGGTGGTC
AGGTATAGATCAGGATGGAACAAGAGACACTCTTCCGGAATCTACAATGCACAGATTCCA
AAATATTGATTCAACCAACTCAGATCACAATGAACTACAGATGCCAGAATTCGAAAATGA
CAGCAATCCTTTCAATCATCCAAGGTTTACAGCCAGAACACCACTCATCCCAGAAATCTC
ACACCAGACTCCAACCATCAGAATGAACAGGAATGCAAACACAAGAGAAAGCATCAGAGA
CGATCGTCAAGATGCCAACGAGGGCCGAAGCAACAACATTCCAGATGATATCCTTGGAGA
TCTAGACAATTAAAACATCAACAGCCCAGTCACAATCACACAGCAATCATAATCCAAAAA
AATCTCCAATACCCGCAATCTCACACACACAACGGGCAAAATCAATCCCACACCACAACA
AAGCTCGAAACTCCCACCGAACACGCCATCACAAATGATCAATCATTGATACAAGACAGC
ATGCAAGAACTCAATCACTATGATTTAAGAAAAAACTACGATAGGCCTGAACGGTTGCAT
TTAGGTCACTCAATCGTTCAGGCTACTATAATTTCTAATTCCGGACAAAACTGACAAAAT
GAGCTTTGAAATAAGTGTAGAGGAAATTGAAGAGCTCATTGAGACTGGCAATCTCAACAT
AGACCATGCACTAAAAGAATTAGGTGCAACCAGTCAACCGTCACTAAACAAACTTCCATC
CCAAAGTAGCAGAACAGAAGGAAATGATGGCGGAACCAAGATTTCAAGAAATCTGGCCCC
AGCAGAGGCACCTGCCCACATCTCCACAGCACAACGGCAACACAATGAAGAGAATGAATC
AGGAAAACAAAATCTAGACAACCTCTCCATGATATCCAACAAACCCCAGACAGGTACGCT
GCTTATGGGACCAGACACACAACTTCCAAGTCCATCAAAGACCTATCAAGGACTCATTCT
TGATGCAAAAAAGAGAGCACTAAATGAGCCAAGAAGGGATCAAAAAACAACAAATGAACA
CGGCAGTATAAATGATACCAGGATATTTAAGAGGGGGGAATATAGATACCAGGAAAGAGG
CCTGGGTTACACAGAGTCAGAGATCAAGAACACAACCTTCACCCCAAGACATCGAAGAGA
GTACTCGATTTCATGGGTTAACGGAAGAACCACAATATCCGAGTGGTGCAATCCATGCTG
CGCACCAGTCAAATCAACTGCCTCGGTTGAAAAATGTACATGTGGAAGATGTCCCAAAAT
TTGCGAATTATGCATCAGAGATCCTTGATGCAATTAAGGCATTAGAAGTAAGACTAAACA
GGATTGAAGGGAAAGTTGACAAAATTATGCTTACTCAAAATACAATTCAGCAAACAAAGA
ATGACACTCAACAAATCAAAGGCTCACTTTCCACAATTGAGGGCTTAATCACGACAATGA
AAATAATGGATCCTGGAGTCCCATCAAAAGTAAGTCTCAGGAGTTTAAATAAAGAATCAG
AACAAGTTCCTATAATTGTCACTGGTAACGGAGACGTCTCAAAGTTTGTTGATCAAGACA
ATACAATTACACTTGACTCATTAGCAAGACCCATATTATCTGGAACCAAACAAAAAATCG
ATGAGAGACGAGCAGGTGTTCGTATAGATGCACTTAAAATAACAGTCTCAGAAATGATTC
GAGATTTATTTGGAGACTGTGATAAGAGCAAAAAGATTCTTGAATCAATAAATATGGCAA
CTACAGAGCAAGATATCAATCTGATCAAAACCAATGCCCTTAGAAGCATTACCTAAAATG
TGAGAGTCATAGGTCACAGAGACAATCGTGATCCAGATCCACTCAACACACCAATCCCTC
AATTTGACATCAAAAAGAAACAATTGGATCACACTCTCAAAAATCAAAACCAAATCAAAT
GACAACAATATTAATTGTCATCAAATAAAACACAGAGCACCATGACAGCACATACACCCA
ATATCCATCAAGTACAACCCACCAGCTCGTAGGCTATTTCCATGATAATATAAATGATTT
AAGAAAAAAAACAGCAATAAGGGGGGACCCATCATCCAACCGACCACAACCATGGCTCCC
ACCCAATCCAAAGTCAGAATCCACAATCTAGCCGAAGCTCACGAGAAAACACTAAGAGCT
TTCCCAATAGAAGTTGAACAAAACCCAGAAGGGAAAAAATTATTAGTAAAACAGATTAGA
ATAAGAACATTAGGACATGCAGATCATTCAAATGATTCAATTTGCTTTCTGAATACCTAT
GGGTTTATTAAAGAAGCAGTCAGCCAGACAGAATTCATGAGAGCAGGACAGAAATCAGAG
AGCAAAAACACTCTAACTGCTTGTATGTTACCCTTTGGGCCTGGTCCAAATATTGGGTCC
CCCCAAAAGATGTTAGAATATGCTGAAGACATCAAAATCCATGTGAGAAAGACAGCAGGT
TGTAAAGAGCAGATTGTATTCTCTCTAGACAGGACACCTCAGGTTTTCAGAGGATTTCAA
TTCCCTAGGGACCGATATGCATGTGTTCCATCCGATAAATATATAAAATCACCAGGGAAG
TTAGTCGCAGGACCTAACTATTGCTACATAATTACTTTTCTTTCATTGACATTCTGTCCC
AGCAGCCAAAAATTCAAAGTACCTAGACCTGTACTAAACTTCCGGTCCACACGAATGAGA
GGTATACATTTAGAAATTATCATGAAGATTACTTGTTCTGAAAACAGTCCGATTAGAAAG
ACATTAATAACAGATGATCTTGAGAATGGTCCAAAAGCATCTGTGTGGATTCACCTCTGC
AATCTTTACAAAGGTAGAAATCCTATAAAGATATATGACGAGGCGTATTTTGCAGAGAAA
TGCAAGCAGATGCTTTTAAGTGTAGGTATTAGTGATTTGTGGGGGCCCACAATCGCAGTA
CATGCAAATGGGAAAATCCCAAAGTCTGCCAGCCTTTATTTCAACTCAAGAGGTTGGGCT
CTACATCCTATAGCTGATGCATCTCCTACAATGGCAAAACAACTTTGGTCCATAGGTTGT
GAGATCATGGAAGTCAATGCAATTTTACAAGGCTCTGATTATAGCGCCCTGGTAGATCAT
CCCGATGTAATCTATCGGAAAATTAGAATTGATCCAGCAAAAAAGCAATACGCACACTCT
AAATGGAACCCATTCAAGAAGGCAATATCCATGCCTAATCTCACTGATGACAGTATTTAA
TCATACCAATTAATTATTGATATAGGGCTGAGCAGTATCCTACATCCTTCCCCACTGCAT
CACCAGCATCACTCAGATCCACAAAACCATACTGCACCATGCGCCATCTAACATACAGCC
AATCACTGAAACACAATCACATCACACCAATTCAACCAAGGACATCCTGATACACACGAA
GTGATCTAA-CATGACTGCGGTAGACACAACATCGCCCAATCAAATCAAAACCCCATCGT
ATACTCAATTCACCCGACACAACCACAAATCTCCGAATCCGCCCTCAGAACCACACCCTC
AAACAGACCGCCCCAAACCACCAAACAATCAACCTCGCAATTGTAACAATCATTATAGAT
TTTAAGAAAAAATTAAGAGCACAATAAATACCAAACGCAGGGGGGGAAAAACGCATCCAC
CGTCAAGCACACAGTTCCAAATTCTGAGGTGACCAACACCCGTCGAAATCCGCTCCATCA
ACAAAGAATCCAACATGGGAGTCAAAGGTTCATCTTTAATCATGATTGGGTTATTAATCT
CACCAATTACCAATCTGGATATAACTCATTTAATGAATCTAGGAACGGTACCAACTGCAA
TAAGATCTCTAGTTTACTACACTTATACTAAACCATCTTATCTCACTGTAGACTTGATTC
CCAACTTGAAGAATCTGGACCAAAATTGTAATTACTCAAGCTTAAATTACTACAACAAAA
CTGCACTAAGCTTAATTCAACCAATTGCAGATAACATCAATCGCCTTACAAAGCCCATCG
CAAGCTCAGAGGTTCAAAGTCGTTTCTTTGGGGCGGTCATAGGCACAATTGCTCTTGGTG
TAGCCACCGCTGCACAAGTTACAGCAGCAATCGGTCTAGCAAAGGCTCAAGAAAATGCAA
AACTTATACTAACTCTCAAAAAAGCTGCGACAGAAACAAATGAGGCAGTTCGAGATCTTG
CAAACTCCAATAAAATTGTTGTGAAGATGATATCAGCAATTCAAAACCAAATAAACACTA
TCATTCAACCTGCTATAGACCAGATTAATTGTCAAATTAAAGACCTACAGGTTGCCAACA
TCTTAAATTTGTACCTAACAGAAATAACGACTGTTTTCCACAATCAATTGACCAATCCCG
CATTAGAGTCAATTAGCATTCAAGCTCTCAAAAGCCTCTTAGGATCTACCCTACCAGAAG
TGCTGTCTAAATTAGATTTAAACAACATCTCGGCAGCTTCAGTGATGGCATCCGGCTTAA
TTAAAGGACAAATAATTGCAGTTGATATACCGACTATGACACTAGTTTTGATGGTCCAAA
TACCGAGTATATCCCCTTTAAGACAAGCAAAGATAATAGATCTAACTTCTATAACAATTC
ACACAAATAGTCAAGAAGTACAGGCTGTAGTACCAGCTAGGTTTCTCGAGATTGGTTCAG
AAATATTAGGATTCGACGGATCAGTGTGCCAAATCACGAAAGATACAATCTTTTGTCCTT
ATAATGATGCTTATGTATTACCCATCCAGCAAAAGAGATGCCTACAAGGTCAAACAAGAG
ATTGCGTGTTCACCCCAGTTGCTGGCACTTTCCCTCGGAGATTTCTTACTACATATGGTA
CTATAGTAGCTAATTGTAGAGATTTAGTATGTTCTTGTCTACGACCTCCTCAAATAATCT
ATCAACCTGATGAGAATCCAGTTACAATCATAGACAAAGACCTGTGCACAACATTGACTC
TGGACTCTATCACTATAGAGATCCAGAAGTCCATTAATAGTACTTTTCGACGTGAAGTAG
TATTAGAATCTACTCAGGTCAGATCTTTGACTCCTCTTGATTTATCAACTGATTTAAATC
AATACAATCAATTACTCAAGAGTGCTGAAGATCACATCCAACGATCAACTGATTACTTAA
ACTCAATTAATCCCAGTATAGTCAATAATAACGCAATAATAATATTGATCATACTCTGCA
TCTTATTAATATTGACAGTGACAATCTGCATAATTTGGCTCAAATACCTGACTAATGAAG
TTAAGAATGTGGCAAGAAATCAAAGACTCAATAGAGATGCTGATCTTTTCCATAGGATCC
CTAGTCAAATACCGGTGCCTAGACAATAACAACCAAAATTCATACTCTATGAA----ATT
CATCTAGATGCTCCAGGAAAAGTCATCCACAATGATGCACCAATTTTCATCTCATTGAAA
GAAACTCAAAATCAACAGGATCACAACTACTCCATGACAACACCACGATCACAACAACGC
CCCCCCAAAAATGAGAGACAAAGACAGGAATCAGAAAAAAATAGAAAAGAACACACCAAC
AGACAGACAAAAAGAAGAAGAAGGGCAACATCGCCCTGGCAATATCCCTCATCAACATCC
CCCAACTAAGACCGAACCGACTGCACAAGCACAGAAACTCAACATCACAAAACCGGAAAG
GGCTC-TCCACAAT----CCTCCT--CCAACA--ATCACCAACAGAACAAAACGACACCC
AATCGAACAATCTTCACATTTCAATTTTAAGAAAAAAACTATTATAGGGGGGAACACACT
TCTCAGCCCTGACCGTACAAGGCCCTGCCCTGTGCAACTGAGACACCCCC-ACGAGCATC
GGAACAAGACCCGACGACAAGT--GCAGCATCCACGACCCAAAACCGAATC---AAAGAT
CCGGAAACAGCCCATCGACCAGCCATCATCATAGAATCTAACAATCCAGAAAGACGTCAC
ATCAACCCAGCCACGAATCTCCAAAGGGAACATCCCAGACAAAAACATAGCCCACTCTCC
AATCACGAATAAACTGAAAAAAATCATAAGAATGCAAGACTCACATAATAATACACAAAT
ATTCAATCAGGCAAATTCAATGGTGAAAAGAACATGGAGATTGCTATTTCGAATTGCAAC
TTTGATATTACTTGTCTCAATATTTGTGTTATCACTCATAACTGTATTACAGTCAACACC
AGGGAATCTGCAAAACGATATCAATATAATTAGAAAGGAGCTCAATGAACTTATGGAGAA
TTTTGAAACTACGTCTAAATCACTGTTAAGCGTATCAAATCAAATCACCTACGATGTATC
AGTGCTCACTCCTATAAGACAAGAAGCCATTGAAACAAACATCATCTCAAAAATAAAAGA
TCATTGCAAAGATAGAGTAATTAAAGAAGGAGGAACTTGTACATTGAATCGCAGCCCTTT
GCATGATGTCTCCTTTCTAAAAGGAATCAACAAGTTCTATTTCACATATAAAGATAACAT
GCAAATTAAGTTCAAATCATTATTAGATTACCCCAATTTTATTCCAACTGCTACAACTCC
TCACGGATGCATTCGAATTCCATCATTCTCTTTAGGTCAAACCCATTGGTGTTATACCCA
CAATATAATCTTACAAGGATGTGCAGACACTGCACATAGCAATCAATATGTATCACTAGG
AACCATACAAGTCTTAAAAAATGGTGACCCTTATTTTAAAGTCGAGCATAGTCATTATTT
AAATGACGGGAAGAATCGAAAGAGTTGTTCGGTGGTTGCTGTCCCCGACGGATGCCTGCT
GTATTGTGTGATTATGACAAAAAATGAGACAGAGAATTTCAAAGATCCTCAATTGGCAAC
ACAATTACTAACATACATATCATATAATGGTACCATTAAGGA-TCGTATAATAAATCCAC
CAGGATCATCCAGAGACTGGGTTCATATCGCACCAGGGGTAGGCTCAGGCATTTTGTATG
C-AAATTACATTATATTTCCTTTGTATGGGGGCCTCACAGAAAAATCAGTGATACATAAT
AATCAATCAGAGAAATATTTTTTTCCTAATTCAACCAAATTGCAATGTCGTAACAGTACT
GTGGAAAAAATAAAAGGAGCAAAAGATTCATATACAATAACTTACTTCTCAGGGAGACTT
ATACAGAGTGCATTTCTGGTTTGTGATCTAAGAAAATTTCTTTCTGAAGATTGTGAAATC
TTAATTCCTAGTAATGATTACATGATGGTCGGTGCAGAGGGTCGACTATATAATATTGAG
AACAATATATTTTATTATCAGAGAGGATCCAGCTGGTGGCCTTATCCGAGCCTCTATAGA
ATTAGGTTAAACCTTAGTAATAAATATCCTAAAATAACTGAAATTAAATTTACAAAAATT
GAAATCGCCCCAAGACCAGGTAACAAAGATTGTCCAGGAAATAAGGCTTGCCCAAAAGAA
TGTATAACAGGAGTCTATCAAGATATATGGCCACTAAGTTATCCTAATACTGCATTTCCA
CACTTGAAACGAGCGTATTATACAGGTTTTTATCTCAATAATTCGCTCGAAAGACGCAAT
CCAACGTTTTATACTGCTGACAATCTGGATTACCATCAACAGGAAAGATTAGGCAAATTC
AATCTTACTGCTGGATACTCTACTACAACCTGTTTTAAACAGACCACTACTGCGAGATTA
TACTGTCTCTACATAATTGAAGTGGGTGATTCAGTCATTGGGGACTTTCAGATCAACCCG
TTTTTAC--GCTTAATAGATCAGACTATTAATTAATCAACAAAGTTATTCTGTAATATAA
ACTGATCTTATGAGTGAGAAGATACTTACACAAGGTGGTCGACAGACAAACAGTAAGAGT
AGCAATTGTAACAAAACTTCAAGGAAAAAATAATTAGAGATACATCATAGATTAACCTCA
GAGTAAACACAATATCGACCTATAATAGTCAAAATGATCAACAATACTCCATGAGGCCTC
ACCTATCAACAGTTTAAAGCACAGTCCATCAAGCAGAGCCCAACTCACCTCATCCTCAAC
CATCCACTGAAAGAAAAAATACATGAAGAACCATTGGCCACCAGATCCAAACAATCCAGC
ACAAAAATTCAAACAACCGCCGAACTCCATTCGGCCTCAACAAACAATCCGCCAATCCGT
CCATCATTCCCACACTGACACACAACCATCCCATTTCTCACCAGCAATTCATTCCGCAAG
TCAAAGAAGACTCTCCATATATTCAGCCAATCCGTCAATCCGACACATCATTATATCTTT
TAAGAAAAAAGAGAGATGAGCAATCGATACATTCCATTTCCCATACACATAGTAAACATT
AAATCATGGATTCACCACAGACCAAGACCAAAAATTGGAGGACCAAAATGGTCCTGAATA
GTGACGGATAAGCAATGAGGAACAAAAAAGATAGATTATCTCCAACAACGAATAGCACAA
AGCATCCAACAATAGGGGGGAAGGGAGCACCCCCAAGATGGCCGACCACACTGATGTCCT
ACTGCCAGAAGTTCATCTGAGCTCTCCCATTGTACGGCATAAACTCATTTATTATATATT
ATTGGGAAATTTACCAAATCAAATAAGTCCTGAAGATCTTGGACCCCTATCTACAATCAA
TTGGAGCCAGGTAAGAAGAGAAGAGAGTAAATTATGCTTACGTTTAATATCTGTAAGGAA
CAATCTTCTAAAACATGTACCCTCATTGAGAGAGGTAGATCCAACACATCAATGTAAAAA
CCTGTATTGGCCACGACCTCTTCAGTTTTTTAAGGATTTAGATTTCAATCAATTTAAAGG
GAAAATTGAAAGGTGGGAAAAGATTCAACATGCTACACAGCTTGTAGTCAATAAGAGAAT
CGTAAGTTTTTTAGATTTAATCAGTGACAAATTAATATCAAGGAAAGATTTATTTACTAG
TGCTAGGTGCAGGCATAATGGTCATGATAGAGATTCAAGATTAGGAGAATTAGTTGATAT
TGAATCAAGCTGGAATAAGAATCATTGGTCAAATATTACGAATCTTTTCTTATTAATAAA
GTACCAAATGAGATTATTAATTTGTCAAATGAAAAAATCTCAAACTGGCCTTCTTGAGGT
CAAGTTGGAAGACAGATCAGGTTTAATTATAATTACTCCAGAATTAGTGTGCATCTATTT
CCAACAAGCGAATGTGTTAAGCTATTTCACATTTGAAATGATCCTTATGATCTCTGATGT
ATTTGAAGGAAGGCAAAATGT-CATAGGATTATGTTCAGTTAGTTATTACTTGTCTCCTC
TAAAGGATAGAATAAATGACTTACTCAATTATGTAGACAATTTAGCATTGATCTTAGGTA
ATAAAGTTTATTCAATTATTGCAAACTTAGAAAGTTTAGTTTATGCTAAGTTACAGCTGA
GAGATCCAGTCTTAGAGGTCAGAGGCCAATTCCATTGTTTTATACTGGAAGAGATTATGG
AAATTTTACATGATGTTTTCTCAGTTGAAGAGAGTGCTCAAGTATGTTCTATATTGTCAT
CTTTTTTCAGTGGCCTATCGCCTGACCTTACTGCAGAATTGTTATGCATTATGAGAATGT
GGGGTCATCCCACACTCACAGCTGCAGGCGCAGCAGGGAAAGTTCGTGAATCTATGTGTG
CACCAAAGCTATTAGATTTCACAACAATTATGAAAACATTATCATTCTTTCATACTATAC
TTATAAATGGGTATAGGAGAAAACACGGCGGGATCTGGCCAAATGTAGTGTTAATTGATG
GTACTCCAAATTTTATTGTCAGTCTTAAAAATGATAACGCAGAAATAAGCTATGAAGTAG
CACTAAAATACTGGAAATGGATATCACTATTTGAATTTGAAAAATGTTTTTCAGCTGACC
CAGGTGAGGATTTAAGTATATTCATGAAAGATAAGGCAATAAGCTGTAACAAGAAGGATT
GGATGAGTGTATTTAGACGGAGCTTAATACATGAAAGGTGTGCAAAAAATCATCTAGAAT
GCCCATCGAATGTAAATAGACGATTATTATTAAACTTCCTAAATGATTCAAATTTCGATC
CTAACTTAGAATTAGAGTATGTAACTACCTTACAATATTTAACTGATGATAATTTTTGTG
CCTCATACTCTTTGAAAGAAAAGGAGATAAAAGAAACTGGGAGAATATTTGCAAAACTCA
CAAAGCAGATGAGATCGTGTCAAGTAATAACAGAATCAATGCTTGCTAATCATGCAGGGA
AATTATTCAGAGAGAATGGTGTAGTTCTTGATCAACTTAAGTTAACAAAATCACTCTTAA
CTATGAGTCAGATAGGGATTATTTCCAACAAAGAGCGTAAGGCTACAAAGGACTCTATGA
CAATCCTAAAGGACATTAAGAAGAATAAAAATAGACATAAAGAACATGAAAAGAAGTATG
GTTCAGAAAATTCATCTCCTTTTGGAGATCTAAGGAAAAATTCTGCAATAAATACTCCTG
ATGACACATTGGAAATAGCTGCATGCTTTTTGACAACAGATTTGCAAAAATATTGTCTTA
ATTGGAGATATCAAGCAATAATACCCTTTGCTAGAACATTAAATCGAATGTATGGATACC
CTCATTTATTTGAGTGGATTCATTTAAGACTAATGAAATCAACTTTGTATGTAGGTGACC
CATTTAATCCTCCATCAGATCATAATGTGATTGATCTAGATAATGCACCCAATGATGATA
TCTTTATTGTTTCACCAAGAGGAGGTATTGAAGGTCTGTGCCAAAAATTATGGACCATGA
TTTCAATTGCTACTATATTGTTGTCATCTGCAGAGTCTAAGACTAGAGTAATGAGCATGG
TCCAAGGAGACAATCAAACAATAGCAATAACTACAAAAGTGCCAAGGAGTATGCCTCATA
AAGAAAAGAAGCAATCAGCTTATAATGCAAGCAAAGAATTCTTTTCTAGATTAAAACAAA
ATAATTATGGGATTGGACATAATTTGAAAGAACAAGAAACCATATTATCATCTGATTTCT
TTGTATATGGTAAAAGAATTTTTTGGAGAGGGAGGATACTCAGCCAAGCGCTCAAGAATG
CTAGCAAATTATGTTTAACAGCTGATATACTTGGTGACTGCACTCAATCTTCTTGCTCCA
ATCTGGCAACAACAATCATGAGATTGACCGAAAACGGACTTGAAAAGGATGTGGCAATAA
GACTAAATATATTCATGGCTATTAGACAATTAACTTTTGATTTGATCTTCCCTATGAATA
CAAATAATGCATCAAATATTTCTGACATATATCTAAACCATCCAGATTTACTAGCAAGAA
TTTGTCTTGTCCCGTCTAAAGTCGGTGGTTTAAATTATCTATCAACTAGTCGATTATTTA
ATAGAAATATAGGCGATCCATTAGTGTCTGCATTTGCAGATATTAAGAGACTAATAATGG
CTAGATGTATTGAACCTTGGGTCTTAACAAATATCATGAGACGTCCTCCAGGAGACGGAA
ATTGGAGTACTCTAGCAGCAGATCCTTATGCAGTCAATATTGATTACCTATACCCRCCAA
CTATATTCCTTAAACGGCATGCCCAGCAAACACTGATGGAATCAAGTGTGAATCCGCTTC
TCAATGGGATATTCAATCCAAATGCAAAAGCGGAAGAGAATAATTTAGCTCAATTTTTGC
TCGATAGAGATATAGTGTTGCCAAGGGTAGCTCATGTCATATTAGCACAAACTGGTTGCG
GAAGAAGGAAGCAGATTCAAGGGTATCTAGATTCTACACGGACTATAGTAAAATTAGCTT
TAGACATAAAACCTTTATCTTTCAGAAAGACAAACCAAGTATTAGATTACAATTTAAATT
ACTTATCTTATCAACTAGATATAATATTGAAACCTAAAACAGGAAAAGATTCTTGGAGCT
TAGATAATATCAATGATTGTAGTATAGATCTGGCAAGGAATTTAAGGAAGTTATCATGGG
CTCCTTTGTTGCATGGTAGGGGATTAGAAGGTTTGGAAACTCCTGATCCCATAGAATTGC
TAGATGGAGTCTTGTTAACAAATAAGTCTCTGTGTCATCAATGTGCATCAGGTAATGATA
AATTTACTTGGCTTTATCTACCAGGTGGTATTCAGATAGATCTTGAGCCAAGCAAGAACC
CACCTATGAGAGTCCCATACATCGGTTCAAAGACAGATGAACGAAGAATTGCATCACTAG
CACAAATACCAGGTGCTTCTCAAAATCTAAAATCAGTTTTAAGGTTAACTGGTGTATATA
TTTGGGCTTTTGGTGATAATGAACAAAATTGGCAAGATGCGTACGAACTTTCTAAGACAC
GCGTGAATATAACTTTAGATCAGCTCAGAGTACTAACTCCCCTACCTACTTCAGCAAATT
TGACCCATCGATTAGATGATGGAGTAACTCAGATGAAATTTACACCCGCAAGTCTATATA
CTTTTTCAAATTATATTCATATTTCTAATGATCGTCAGGTGCTACAAATTGATGAATGCA
ATGTAGATTCAAATCTAATCTACCAACAGATTATGATAACAGGATTAGGCATTATTGAAA
CATGGAATGCATTGCCTATTAAGCACACTGTACATGAGGTGACTTTGCATCTACACACTG
CAGCTTCGTGTTGTATAAGGCCAGTTGATTCTTGCCTTGTAAATAATTCCAGACAAGATC
TGCCTTACTTAGAAGATACTACTATCAACAAATTTATTTATGATGATCAACCAATCCCAG
AGGAGAAATCGAGTTTAATAGAACAATTTATAGTTAATGTCAATGTAGGTGATTTTGAAT
TCAACGATACTCAAAATAGTATTGTATTATTATCACAGCTAATGGGGAAAATTGTTGTTG
ATTCAATAATAGGATTAGATGAGTCGACATCAATCATTAATGATGCAATCATAGAGACTG
ATTATTCTCATAATTGGATCAGTGAATTCTTAAATACTTACTTGGATCAAGTATTCATAT
ATATTGGGTGGAACATTTTATTAGAATTATCATATCAGATGTATTATTTAAGGATTACTG
GATTAATGAACTTACTAGATTACATTGAATTAACATTGCAACGGATACCCGGATTATCAA
TACAGAACTTGGCTTCGACGATAAGCCATCCAAAAATTTTAAGAAGAATGATTAATTTAG
GAATTTGTGTCCCAAGCAACTCTCCACAATTTGCAACACTTAACTTCACAAAAATAGCTG
TGCAATGTCTTATGTGGGGTGTTAAAACTGCATTAACAAATCTTTATAATCATATATCAT
TCAAAATATTAATTCACTCAGAAGATGCAATAGATTTAAATGATAGAATATATAACTTTG
CTGCAAGAAAACTGACATTAATTGCAATGCTATATGATTTTGAGTGTAATTTACCAAAAT
TAAAGGGTCTTACTGCAGAAAATAAATGTTGCATATTGACTGAGTTCTTATTAAGTGAAA
CATGTTTAGCAAATTTATCAATTCAACACAATGAATCATACATCAATCAAGTAACAAATC
CAAATATACATCCTTATCCATGTAATAGTTATTATTTGTCAAGAAAGGCATTAAATTTTA
TAAGATCAAAGAATGAATCAGAGTTCTTTCTAAAGAATTATTATGATGATTATGGATTTG
TTGATACCCCTACAGATTTTTTACAGCTTAAGAGTGAGGAGAATAATGATACACTCCTAA
CAAATGATATTATAATTGAATTACTCAATCATTCTCAAAAGCTTGAAAGACACGAAATAC
CTTTCCAGGAATCACCCACTATTGATCAAGAAAATTTCTATCCAGAACCTCCTGTACATC
ATATACTTAGGCCATTAGGCTTGACATCTACTTCATGGTATAAATCATTAAGTATAGTTA
AATTCTTAGAAATGACCCAAATACCCGATGGATCTCATTTATATTTAGCTGAAGGTAGTG
GTGCTTCTATGACATTGATAGAAAACTTTTATCCCGGGAGAAAGATATACTATAACAGCT
ATTATTCAAGCGAATTAAACCCACCTCAGAGGAATTTTGAACCTCTACCCACACAATTTA
TTGAGAGTGTACCATACAAACAGATTCAGGCAGAAATAGAGTGTCATCTAGGCTTTGTAC
AAGAGTACAAGTGTTTATGGAATGGTGTCACTGAAACTACTGATTTGTCAGCCATTAGCT
GTGCTGAATTCATTATTAATTCTATTGGAGTGGATTCAGTCACATTAATTCATTGTGATC
TAGAAGAAGGATTTGAAACTCCTCAGGAGGAAATATCATCAGCTGTCATCCATGTTTTAC
AAATAACTTGCAGCTGTCTCAAAAAGGATGGATTATTACTATTAAAGACAAGCTGGGTAC
CCTTTGCTAGATTTTCTACGTTAATTTCTATATGCTGGACTTTTTCATCTCAAATTATAC
TTTTACGAAGTGCATATAGTGATCCATCCAATCATGAAGTGTATTTAATTTGCAAAAGAT
CAGAAGATGGTTGGTTTTCTGACTTAAGAACTGCTATATTAAATGCCCAAACATTAACCC
AGTCCAATTATACAATATTATCTCCAAATATTATAAATTATTACTGGGAACAATTAATCC
GTCAGAAAGATAGTATCTTTGATATTATAAATGATACCATCACATCATCTGATCCTCATT
ATTTTTTGTCTGATAATCAAAAAATTTTACAAGCAGGTGGATCTCTTAGCTGTCAACAAT
GGTACAATATCACAAGTTTCAATTCTATTATGGATCTGTACAAGCACTTAGCCTCTATTT
ATACGGTTCATATTAAGGAAATTATAGAGATATTAAAGAGTGAGGGAGACGAATATCTAG
GTTTGATATGGTCTCCATACAATATTGGAGCTCAGGGGAAAATAAATACTATATTACGGT
TATTATCAGAAAAAGTAATGCTATATATTGTTAAGAATTGGAAATTAATTGATTATCATG
CAAAAATTGATTTTAAACATAATTTAGAGTGTGGTGAATTTGATGCTGGCTGTTTCTTTA
AACCAGACTTGTTGTACAAGTATACACCAAACCCACGGTATCTTCGCAAGACAATTTCAA
ACAATGTGTTAGTTGAATTGATTACCGTAAAAATGGTTCTAAAATTATCCAGGCCAAAAC
AAAAGCAGATTTGGAAATTATTAGGTTGCACTCTCTTTGTCGGAATACAAGATGAACAGT
TAGGAACAAATGAACAAAAAATAGATAGTAATCCAGATAAGTATGTCCAATTCAATGATG
CAAATGATGAAAGAGATGTTTTTGGTGATATATTATAATAAATTCAACACAGATTTAGTG
ATTAACGATAACAATCATGCAATATATCCATATCAAATGAATTCCCTATGCTATTATTAT
AATCAGATTAAAATTTTTAAAAAATACATT---ATTGATA-----AAAACTTTTTCTATC
GTTCGGTATCGATCTCTCTTAGAAGTATTTAATAAAAAATTA--AAAACACATTTAACTT
TAAAGAAAACTTTTCATATCTCTTCTCCCC------------------------------
------------------------------------------------------------
------------------------------------------------------------
------------------------------------------------------------
--------------------------------------------------------
>Human parainfluenza virus 4a isolate HPIV4_DK(459), complete
ACCAAGGGGAGAAGAGATATAGATATTAATCTAAAAAATTAAAAATATCTAATATAGGTC
CGGAAAGGTTGTAAATCGAGGACGATAGCGATAGCAAGTTGTCCTAAGTTAACAATCAAT
CCGGACCTTAAATAAAGTAGCTCATTAATAATCCATCATGTCTTCAGTTTTAGCTGCTTA
CGAACAGTTTCTTCAAACAACTGAAGATCGGAGTTTCGGTGATCAACAATTTGTGCAATC
TGATACTTTAAAGGCAGAAATCCCTGTATTTGTACTTAATACAAATGATCCACAGCAAAG
ATTCACTCTAATGAATTTTTGTCTCCGGCTTGCTGTATCATCATCTGCCAAATCGGCGAT
TAAGCAAGGGGCATTATTATCTCTGCTTTCCTTGCAGGCCACATCAATGCAGAATCATCT
TATGATTGCTGCCAGAGCTCCAGATGCTGCTCTTAGGATCATTGAAGTTGATGCAATAGA
CCCGCAGGATTATACATTAACCATTAATCCAAGATCTGGCTGGGATGACATCAAGATCAG
AGCTTATAGAGCATTAGCCAGGGATTTGCCTATCAGCTTAGCTGATAGGACAGTATTTGT
ATCCAGAGATGCAGAACATGCAGTATGCGATGATATGGATACATATCTGAATAGGATATT
CAGTGTATTAATACAAGTTTGGATAATGGTGTGTAAATGCATGACAGCTTATGATCAACC
CACTGGATCTGAAGAGAGAAGACTAGCCAAGTATAAGCAGCAGGGTAGGATGCTGGAGAG
ATATCAACTGCAAACAGATGCCAGAAAAATCATTCAACTAGTAATAAGAGAAAGTATGGT
TATAAGGCAATTTCTTGTACAGGAAATGTTAACAGCTGACAAGGTAGGTGCCTATACTAA
CAGGTATTATGCCATGGTAGGAGACATTGCAAAATATATAGCTAATGTCGGAATGAGTGC
GTTCTTTCTTACGCTTAAGTTTGGCTTGGGTAATAGATGGAAACCACTTGCTTTAGCTGC
ATTTTCTGGTGAACTAGTTAAACTGAAATCTCTTATGTCACTATACAGACGGTTAGGTGA
CAGATCAAGATACTTGGCCCTCCTGGAATCTCCCGAACTAATGGAATTTGCCCCAGCTAA
TTACCCGCTATTATTCAGTTATGCTATGGGAGTTGGAAGTGTTCAAGATCCGTTGATCAG
AAATTATCAGTTTGGAAGAAACTTCTTAAATACCAGTTACTTCCAGTATGGTGTTGAGAC
TGCAATGAAACACCAAGGAACAGTTGATCCTAAATTGGCCTCAGAACTTGGAATAACTGA
TGAAGACAGAGTGGACATCATGCAATCTGTTGAAAAGCATATATCAGGAAAAGCAGGAGA
TGATATATCTCAACCCGCAGGTGCTTTCACAATGTCTCTGAACAGATCAGCTTTCATTAA
CAACAACAACCCTCAAGACCTATCAGGGGCAAGACTCTCGAACTATGAGCAAGGGTGGTC
AGGTATAGATCAGGATGGAACAAGAGACACCTTTCCGGAATCTACAATGCACAGATTCCA
AAATATTGATTCAACCAACTCAGATCACAATGAACTACAGATGCCAGAATTCGAAAATGA
CAGCAATCCCTTCAACAATCCAAGGTTCACAGCCAGAACACCACTCATCCCAGAAATTTC
ACACCAGACTCCAACCATCAGAGTGAACAGAAATGCAAACACAAGAGATAGCATCAGAGA
TGATCGTCAAGATGCCAACGAGGGCCGAAGCAACAACATTCCAGATGATATCCTTGGAGA
TCTAGATAATTAAACCATCAACAACCCAGTCATAATCACACAGCAATCATAATCCAAAAA
AATCCCCAATACCCGCAATCTCACACACACAACGGGCAAAATCAATCCCATACCACAACA
AAACCCGAAACTCTCACCAAACACGCCATCACAAATGATCAATCATTGATACAGGACAGC
ATGCAAGAACTTAATTACCATGATTTAAGAAAAAACTACGATAGGCCTGAACGGTTGCAT
TCAGGTCACTCAATCGTTCAGGCTACTATAATTTCTAATTCTGGACAAAACTGATAAAAT
GAGCTTTGAAATAAGTGTAGAGGAAATTGAAGAGCTCATCGAGACTGGCAATCTCAACAT
AGACCATGCACTAAAAGAATTAGGTGCAACCAGTCAACCATCACTAGACAAACTTCCATC
CCAAGGTAGCAGAACAGAAGGAAATAATGGTGGAACCAAGATTTCAAGAAATCTGGCCCC
AGTAGAGGCACCTGCCCACATCTCCACAGCACAACAGCAACACAATGAAGAGAATGAATC
AGGAAAACAAAATCTAGACAACCTCTCCATGATATCCAACAAACCCCAGACAGGTACGCT
GCTTATGGGACCAGACACACAACTTCCAAGTCCATCAAAGACCTATCAAGGACTCATTCT
TGATGCAAAAAAGAGAGCACTAAATGAGCCAAGAAGGGACCAAAAAATAACAAATGAACA
CGGCAGTACAAATGATACCAGGATATTTAAGAGGGGGGAATATAGATACCAGGAAAGAGG
CCTGGGTTACACAGAGTCAGAGATCAAGAACACAACCTTCACCCCAAGACATCGAAGAGA
GTACTCGATTTCATGGGTTAACGGAAGGACCACAATATCCGAGTGGTGCAATCCATGCTG
CGCACCAGTCAAATCAACTGCCTCTGTCGAAAAATGTACATGTGGAAGATGTCCCAAAAT
TTGCGAATTATGCATCAGAGATCCTTGATGCAATTAAGGCATTAGAAGTAAGACTAGACA
GGATTGAAGGGAAAGTTGACAAAATTATGCTTACTCAAAATACAATTCAGCAAACAAAGA
ATGATACTCAACAAATCAAAGGTTCACTTTCCACAATTGAGGGCTTAATCACAACAATGA
AAATAATGGATCCTGGAGTCCCATCAAAAGTAAGTCTCAGGAGTTTAAATAAAGAATCAG
AACAAGTTCCTATAATTGTTACTGGTAACGGAGATGTCTCAAAGTTTGTTGATCAAGACA
ATACAATTACACTTGATTCATTAGCAAGACCCATATTATCTGGAACCAAACAAAAAATCG
ATGAGAGACGAGCAGGTGTTCGTATAGATGCACTTAAAATAACAGTCTCAGAAATGATTA
GAGATTTATTTGGAGACTGTGATAAGAGCAAAAAGATTCTTGAATCAATAAATATGGCAA
CTACAGAGCAAGACATCAATCTGATCAAAACCAATGCCCTTAGAAGCATTACCTAAAATG
TGAGAGTCATAGGTCACAGAGACAATCGCGACTCAGATCCACTCAACACACCAATCCCTC
AATTTAACATCAAAAAGAAACAATTGAATCACACTTTCAAGAATCAAAACCAAATCGAAT
GACAACAATATCAATCGTCATCAAATAAAACACAGAGTACCATGACAGCACATACATCCA
ATATCCATTAAGCACAACCCACCAGCTCGTAGGTTATTTCTATGATAATATAAATGATTT
AAGAAAAAAAACAGCAATAAGGGGGGACCCATCATCCAACCAACCATAACCATGGCTCCT
ACCCAATCCAAAGTCAGAATCCACAATCTAGCCGAAGCTCACGAGAAAACACTAAGAGCT
TTCCCAATAGAAGTTGAACAAAACCCAGAAGGGAAAAAATTATTAGTAAAACAGATTAGA
ATAAGAACATTAGGACATGCAGATCATTCAAATGATTCAATTTGCTTTCTGAATACCTAT
GGGTTTATTAAGGAAGCAGTCAGCCAGACAGAATTCATGAGAGCAGGACAGAAATCAGAG
AGCAAAAACACTCTAACTGCTTGTATGTTACCCTTTGGGCCTGGTCCAAATATTGGGTCC
CCCCAAAAGATGTTAGAATATGCTGAAGACATTAAAATCCATGTGAGAAAGACAGCAGGT
TGTAAAGAGCAGATTGTATTCTCTCTAGACAGGACACCTCAGGTTTTCAGGGGATTTCAA
TTCCCTAGGGACCGATATGCATGTGTTCCATCCGATAAATATATAAAATCACCAGGGAAG
TTAGTCGCAGGACCTAACTATTGCTACATAATTACTTTTCTTTCACTGACATTCTGTCCC
AGCAGCCAAAAATTCAAAGTACCTAGACCTGTACTAAACTTCCGGTCCACACGAATGAGA
GGTATACATTTAGAAATTATCATGAAGATTACTTGTTCTGAAAACAGTCCGATTAGAAAG
ACATTAATAACAGATGATCTTGAGAATGGTCCAAAAGCATCTGTGTGGATTCACCTCTGC
AATCTTTACAAAGGTAGAAATCCTATAAAGATATATGACGAGGCGTATTTTGCAGAGAAA
TGCAAGCAGATGCTTTTAAGTGTAGGTATTAGTGATTTGTGGGGGCCCACAATCGCAGTA
CACGCAAATGGGAAAATCCCAAAGTCTGCCAGCCTTTATTTCAACTCAAGAGGTTGGGCT
CTACACCCTATAGCTGATGCATCTCCTACAATGGCAAAACAACTTTGGTCCATAGGTTGT
GAGATCATAGAAGTCAATGCAATTTTACAAGGCTCTGATTATAGCGCCCTGGTAGATCAT
CCCGATGTAATCTATCGGAAAATTAGAATTGATCCAGCAAAAAAGCAATACGCACATTCT
AAATGGAACCCTTTCAAGAAGGCAATATCCATGCCTAATCTCACTGATGACAGTATTTAA
TCATACAAATCAACTATCGATATCAGGCCGAGCAGTATCCTACATCCTTCCCCACTGTAC
CGCCAGCATCACTCAGATCCACAGAACCATACTAAACTATGCACCGTCCGACATCCAGCC
AATCACCAAAACACAACCACACCACACCAACTCAACCAAGGACACTCTCACAAACACCAA
ATGATCAAAACATGATTGCAGTAGACACAACATCACCCAATTAAATCAAAACCCCATTGT
ATACTCAATTCACCCGACACAACTACAAATCTCCGAATCCGCCCTCAGAACCACACCCTC
GAACAGACCGCCCCAAACCACCAAACAATCAATTTCATAATTGCAACAATCATTGTAGAT
TTTAAGAAAAAATTAAGAACACAATAAATACCAAATACAGGGGGGGAAAAACGCATCCAC
CGTCAAGCACACAGCTCCAAATTCTGAGGTGACCAACACCCGTCGAAATCTGCTCTATCA
CCAAAGAATCCAACATGGGAGTCAAAGGTTCATCTTTAATTATGATTGGGTTATTAATCT
CACCAATTACCAATCTAGATATAACTCATTTAATGAATCTAGGAACGGTACCAACTGCAA
TTAGATCTCTAGTTTACTACACTTATACTAAACCATCTTATCTCACTGTAGACTTGATTC
CCAACTTGAAGAATCTGGACCAAAATTGCAATTACTCAAGCTTAAACTACTACAACAAAA
CTGCACTAAGCTTAATTCAACCAATTGCAGATAACATCAATCGCCTTACAAAGCCCATCA
CAAGCTCAGAGGTTCAAAGTCGTTTCTTTGGGGCAGTCATAGGTACAATTGCTCTTGGTG
TAGCCACCGCTGCACAGGTTACAGCAGCAATCGGTCTAGCAAAGGCTCAAGAAAATGCAA
AACTTATACTAACTCTCAAAAAAGCTGCGACAGAAACAAATGAGGCAGTTCGAGATCTTG
CAAACTCCAATAAAATTGTTGTAAAGATGATATCAGCAATTCAAAATCAAATAAACACTA
TCATTCAACCTGCTATAGACCAGATTAATTGTCAAATTAAAGACCTACAGGTTGCCAACA
TCTTAAATTTGTACCTAACAGAGATAACGACTGTTTTCCACAATCAATTGACCAATCCCG
CATTAGAGTCAATTAGCATTCAAGCTCTCAAAAGCCTCTTAGGATCTACCCTACCAGAAG
TGCTGTCTAAATTAGATTTGAACAACATCTCGGCAGCTTCAGTGATGGCATCCGGCTTAA
TTAAAGGACAGATAATTGCAGTTGATATACCGACTATGACACTAGTTTTGATGGTCCAAA
TACCGAGTATATCCCCCTTAAGACAAGCAAAGATAATAGATCTAACTTCTATAACAATTC
ACACAAATAGTCAAGAAGTACAAGCTGTAGTACCAGCTAGGGTTCTTGAGATTGGTTCAG
AAATATTAGGATTCGATGGATCAGTGTGCCAAATCACGAAAGATACAGTCTTTTGTCCTT
ATAATGATGCTTATGTATTACCCATCCAGCAGAAGAGATGCCTACAAGGCCAAACAAGAG
ATTGTGTGTTCACCCCAGTTGCTGGCACTTTCCCTCGGAGATTTCTTACTACATATGGTA
CTATAGTAGCTAATTGTAGAGATTTAGTATGTTCTTGTCTACGACCTCCTCAAATAATCT
ATCAACCTGATGAAAATCCAGTTACAATCATAGACAAAGACCTGTGCACAACATTGACTC
TAGACTCCATCACTATAGAGATCCAGAAGTCCATTAATAGTACTTTTCGACGTGAAGTAG
TATTAGAATCCACTCAAGTCAGATCTTTGACTCCTCTTGATTTATCAACTGATTTAAATC
AATACAATCAATTACTCAAGAGTGCTGAAGATCACATCCAACGATCAACTGATTACTTAA
ACTCAATTAATCCTAGTATAGTCAATAATAACGCAATAATAATATTGATCATACTCTGCA
TCTTATTAATATTGACAGTGACAATCTGCATAATTTGGCTCAAATATTTGACTAATGAAG
TTAAGAATGTGGCAAGAAATCAAAGACTCAATAGAGATGCTGATCTTTTCCATAGGATCC
CTAGTCAAATACCGGTGCCTAGACAATAACAACTAAGATTCATACTCTATGAA----ATT
CATCTAGATGCTCCAGGAAAAGTCATCCACAATGATGCACCAACTTTTATCTCACTGAAA
GAAACTCAAAATCAACAGGACCACAACTATTCTACAACAACACCACGATCACAACAACGC
CCTCCAAAACATGAGACACAAAGCCAAGAAA-AGGAAAAAATAGAAAAGAACACAACAAC
GGACAGACAAAAAGAAGAAGAAGGGCAATATCGCCCTGGCAATATCCTTCATTAACATCT
CCCAACCAAGACCGAACCGACTGCACAAGCACAGAAACTCAATATCACAAAACCAGAAAT
GGCCC-TCCACAAT----CCTCCT--CCAACA--ATCACCAACAGAACAAAACGACACCC
AATCAAACAATCTCCACATTTCAATTTTAAGAAAAAAACTATTATAGGGGGGAACACACT
TCTCAGCCCTGACCGTACAAGGCCCTGCCCTGTGCAACTGAGACACCCCC-ACGAGCACC
GGAACAAGACCCGACAACAAGT--GCAGCATCCACGACCCAAAACCAAATC---AAAGAT
CCGGAAACAGCCCATCGACCAGCCATCATCATAGAATCTAACAATCCAGAAAGACGTCAC
ATCAACCCGGCCACGAATCTCCAAAGGGAACATCCCAGACAAAAACACAGCCCACTCTCC
AATCACAAATAAACTGAAAAAAATCATAAGAATGCAAGACTCACATAGTAATACACAAAT
ATTCAATCAGGCAAATTCAATGGTGAAAAGAACATGGAGATTGCTATTTCGAATTGCAAC
TTTAATATTACTTGTCTCAATATTTGTGTTATCACTCATAACTGTATTACAGTCGACACC
AGGGAATTTGCAAAACGATATCAATATAATTAGAAGGGAGCTCAATGAACTTATGGAGAA
TTTTGAAACTACATCTAAATCACTGTTAAGCGTATCAAATCAAATCACCTACGATGTATC
AGTGCTCACTCCTATAAGACAAGAAGCCATTGAAACAAACATCATTTCAAAAATAAAAGA
TCATTGCAAAGATAGAGTAATTAAAGAAGGAGGAACTTGTACATTGAATCGCAGCCCTTT
GCATGATGTCTCCTTTCTAAAAGGAATCAACAAGTTCTATTTCACATATAAAGATAATAT
GCAAATTAAGTTCAAATCATTATTAGATTATCCCAATTTTATTCCAACTGCTACAACTCC
TCACGGATGCATTCGAATTCCATCATTCTCTTTAGGTCAAACCCATTGGTGTTATACCCA
CAATATAATCCTACAAGGATGTGCAGACACTGCACATAGCAATCAATATGTATCACTAGG
AACCTTACAAGTCTTAAAAAATGGTGACCCTTATTTTAAAGTCGAGCATAGTCATTATTT
AAATGACGGGAAGAATCGAAAGAGTTGTTCAGTGGTTGCTGTCCCCGACGGATGCCTGCT
GTATTGTGTGATTATGACAAAAAATGAGACAGAGAATTTCAAAGATCCTCAATTAGCAAC
ACAATTACTAACATACATATCATATAATGGTACCATTAAAGA-TCGTATAATAAATCCAC
CAGGATCATCCAGAGACTGGGTTCATATCGCACCAGGGGTAGGCTCAGGCATCTTGTATG
C-AAATTACATTATATTTCCTTTGTATGGGGGTCTCACAGAAAAATCGGTGATACATAAT
AATCAATCAGGGAAATATTTTTTTCCTAATTCAACCAAATTGCAATGTCGTAACAGCACT
GTGGAAAAAATAAAAGGAGCAAAAGATTCATACACAATAACTTACTTCTCAGGGAGACTT
ATACAGAGTGCATTTCTGGTTTGTGATCTAAGAAAATTTCTTTCTGAAGATTGTGAAATC
TTAATTCCTAGTAATGATTACATGATGGTCGGTGCAGAGGGTCGACTATATAATATTGAG
AACAACATATTTTATTATCAGAGAGGATCCAGCTGGTGGCCTTATCCGAGCCTCTATAGA
ATTAGATTGAACCTTAGTAATAAATATCCTAAAATAACTGAAATTAAATTTACAAAAATT
GAAATTGCCCCAAGACCAGGTAACAAAGATTGTCCAGGGAATAAAGCTTGCCCAAAAGAA
TGTATAACAGGAGTCTATCAAGATATATGGCCACTAAGTTATCCTAATACTGCATTTCCA
CACTTGAAACGAGCGTATTATACAGGTTTTTATCTCAATAATTCGCTCGAAAGACGCAAT
CCAACGTTTTATACTGCTGACAATCTGGATTACCATCAACAGGAAAGATTAGGCAAATTC
AATCTTACTGCTGGATACTCTACTACAACCTGTTTTAAACAGACCACCACTGCGAGATTA
TACTGTCTCTACATAATTGAAGTGGGTGATTCAGTCATTGGGGACTTTCAGATCAACCCG
TTTTTAC--GCTTAATAGATCAGACTGTTAATTAATCAACAAAATCATTCTGTAATATAA
ACTGATCCTATGAGTGAAAAGATACTTACACAAGGTGGTCGACAGACAAACAGTAAGAGT
AGCAATTGTAACAAAACTTCAAGGAAAAAATAATTCGAGAAACATCATAGAGTGACCTCA
GAGTAAACACAACATCGATCTATAATAGTCAAAATGACCAACAATACTCCATGAGGCCTC
ACCTATCAACAGCAAAAAGCACAGTCCATCAAGCAGAGCCCAACTCGCCTCATCCTCAAC
CATCCACTGAAAGAAAAAATACATGAAGAACCATTGGCTACCAGATCCAAACAATCCAGC
ACAAAAATTCAAACAACCGCCAAACTCCATTCGGCCTCAACAAATAATCCGCCAATCCGT
CCATCATTCCCACACTGACACACAACCATCCCATTCTTCACCAGCAACTCAATCCACAAG
TCAAAGAAGACTCTCCATATATTCAGCTGATCCGTCAATCTGACACATCATCGTATCTTT
TAAGAAAAAAGAGAGATGAGCAATCGATACATTCTATTTCCCATACACATCATAAATATT
AAATCATGGATTCACCATAGACCAAGATCAAAAATTGGAGGACCAGAATGATCTTGAATA
GTGACGGACAAGCAATGAGGAACAAAAAAGATAGATTATTCTCAACAACGAATGGCACAA
AGCATCCAACAATAGGGGGGAAGAGAGCACCCCCAAGATGGCCGACCACACTGATGTCCT
ACTGCCAGAAGTTCATCTGAGCTCTCCCATTGTACGGCATAAACTCATTTATTATATATT
ATTGGGAAATTTACCAAATCAAATAAGTCCTGAAGATCTTGGACCCCTATCTTCAATCAA
TTGGAGCCAGGTAAGAAGAGAAGAGAGTAAATTATGCTTACGTTTAATATCTGTGAGGAA
CAATCTTCTAAAACATGTACCCTCATTGAGAGAGGTAGATCCAACACATCAATGTAAAAA
CCTGTATTGGCCACGACCTCTTCAGTTTTTTAAGGATTTAGATTTCAATCAATTTAAAGG
GAAAATTGAAAGGTGGGAAAAGATTCAACATGCTACACAGCTTGTAGTCAATAAGAGAAT
CGTAAGTTTTTTAGATTTAATCAGTGACAAATTAATATCAAGGAAAGATTTATTTACTAG
TGCTAGGTGCAGGCATAATGGTCATGATAGAGATTCAAGATTAAGAGAATTAGCTGATAT
TGAATCAAGCTGGAATAAGAATCATTGGTCAAATATTACGAATCTTTTCTTATTAATAAA
GTACCAAATGAGATTATTAATTTGTCAAATGAAAAAATCTCAAACTGGCCTTCTTGAGGT
CAAGTTGGAAGACAGATCAGGTTTAATTATAATTACTCCAGAATTAGTGTGTATCTATTT
CCAACAAGCGAATGTGTTAAGCTATTTCACATTTGAAATGATCCTTATGATCTCTGATGT
ATTTGAAGGAAGGCAAAATGT-CATAGGATTATGTTCAATTAGTTATTACTTGTCTCCTC
TAAAGGATAGAATAAATGACTTACTCAATTATGTAGACAATTTAGCACTGATCTTAGGTA
ATAAAGTTTATTCAATTATTGCAAACTTAGAAAGCTTAGTTTATGCTAAGTTACAGCTGA
GAGATCCAGTCTTAGAGGTCAGAGGCCAATTCCATTGTTTTATACTAGAAGAGATTATGG
AGATTTTACATGATGTTTTCTCAGTTGAAGAGAGTGCCCAAGTATGTTCTATATTGTCAT
CTTTTTTCAGTGGTCTATCGCCTGACCTTACTGCAGAATTGTTATGCATTATGAGAATGT
GGGGTCATCCCACACTCACAGCTGCAGGCGCAGCAGGGAAAGTTCGTGAATCTATGTGTG
CACCAAAGCTATTGGATTTCACAACAATCATGAAAACATTATCATTCTTTCATACTATAC
TTATAAATGGGTATAGGAGAAAACACGGCGGGATCTGGCCAAATGTAGTATTAATTGATG
GTACCCCAAATTTTATTGTCAGTCTTAAAAATGATAACGCAGAAATAAGCTATGAAGTAG
CACTAAAATACTGGAAATGGATATCACTATTTGAATTTGAAAAATGTTTTTCAGCTGATC
CAGGTGAGGATTTAAGTATATTCATGAAAGATAAAGCAATAAGCTGTAACAAGAAGGATT
GGATGAGTGTATTTAGACGGAGCTTAATACATGAAAGGTGTGCAAAAAATCATCTAGAAT
GTCCATCGAATGTAAATAGACGATTATTATTAAACTTCCTAAATGATTCAAATTTCGATC
CTAACTTAGAATTAGAGTATGTAACTACCTTACAGTATCTAACTGATGATAATTTTTGTG
CCTCATACTCTTTGAAAGAAAAGGAGATAAAAGAAACTGGGAGAATATTTGCAAAACTCA
CAAAGCAGATGAGATCGTGTCAAGTAATAACAGAATCAATGCTTGCTAATCATGCAGGGA
AATTATTCAGAGAGAATGGTGTAGTTCTTGATCAGCTTAAGTTAACAAAATCACTCTTAA
CTATGAGTCAGATAGGGATTATTTCCAACAAAGAGCGTAAGGCTACAAAGGACTCTATGA
CAATCCTAAAGGACATTAAGAAGAATAAAAATAGACATAAAGAACATGAAAAGAAGTATG
GTTCAGAAAATTCATCTCCTTTTGGAGATCTAAGGAAAAATGCTGCAATAAATACTCCTG
ATGACACATTGGAAATAGCTGCATGCTTTTTGACAACAGATTTGCAAAAATATTGTCTTA
ATTGGAGATATCAAGCAATAATACCCTTTGCTAGAACATTAAATCGAATGTATGGATACC
CTCATTTATTTGAGTGGATTCATTTAAGACTAATGAAATCAACTTTGTATGTAGGTGACC
CGTTTAATCCTCCATCAGATCATAATGTGATTGACCTAGATAATGCACCCAATGATGATA
TCTTTATTGTTTCACCAAGAGGAGGTATTGAAGGTCTGTGCCAAAAATTATGGACCATGA
TTTCAATTGCTACTATATTGTTGTCATCTGCAGAGTCTAAGACTAGAGTAATGAGCATGG
TCCAAGGAGACAATCAAACAATAGCAATAACTACAAAAGTACCAAGGAGTATGCCTCATA
AAGAAAAGAAGCAATCAGCTTATAATGCAAGCAAAGAATTCTTTTCTAGATTAAAACAAA
ATAATTATGGGATTGGACATAATTTGAAAGAACAAGAAACCATATTATCGTCTGATTTCT
TTGTATATGGTAAAAGAATTTTTTGGAGAGGGAGGATACTCAGCCAAGCGCTCAAGAATG
CTAGCAAATTATGTTTAACAGCTGATATACTTGGTGACTGCACTCAATCTTCTTGTTCCA
ATCTGGCAACAACAATCATGAGATTGACCGAAAACGGACTTGAAAAAGATGTGGCAATAA
GACTAAATATATTCATGGCTATTAGACAATTAACTTTTGATTTGATCTTCCCTATGAATA
CAAATAATGCATCAAATATTTCTGACATATATCTAAACCATCCAGATTTACTAGCAAGAA
TTTGTCTTGTCCCATCCCAAGTCGGTGGACTAAATTATCTATCATCTAGTCGATTATTCA
ATAGAAATATAGGTGATCCATTAGTATCTGCATTTGCAGATATTAAAAGACTAATAATGG
CTAGATGTATTGAACCTTGGGTCTTAACAAATATCATGAGACGTCCTCCAGGAGACGGAA
ATTGGAGTACTCTAGCAGCAGATCCTTATGCAGTCAATATTGATTACCTATACCCGCCGA
CTATATTCCTTAAACGGCATGCCCAGCAAACACTGATGGAATCAAGTGTGAATCCGCTTC
TCAATGGGATATTCAATCCAAATGCAAAAGCGGAAGAGAATAATTTAGCTCAATTTTTGC
TCGATAGAGATATAGTGTTGCCAAGGGTAGCTCATGTTATATTAGCACAAACTGGTTGCG
GAAGAAGGAAGCAGATTCAAGGGTATCTAGATTCCACACGGACTATAGTAAAATTAGCCT
TAGACATAAAACCTTTATCTTTCAGAAAGACAAACCAAGTATTAGATTACAATTTAAATT
ACTTATCTTATCAACTAGATATAATATTGAAACCTAAAACAGGAAAAGATTCTTGGAGCT
TAGATAATATCAATGATTGTAGTATAGATCTGGCAAGGAATTTAAGGAAGTTATCATGGG
CTCCTTTGTTGCATGGTAGGGGATTAGAAGGTTTGGAAACTCCTGATCCCATAGAATTGC
TAGATGGAGTCTTGTTAACAAATAAGTCCCTGTGTCATCAATGTGCATCAGGTAATGATA
AATTTACTTGGCTTTATCTACCAGGTGGTATTCAGATAGATCTTGAGCCAAGCAAAAACC
CACCTATGAGAGTCCCATACATCGGTTCAAAGACAGATGAACGAAGAATTGCATCACTAG
CACAAATACCAGGTGCTTCTCAAAATCTAAAATCAGTTTTAAGGTTAACTGGTGTATATA
TTTGGGCTTTTGGTGATAATGAACAAAATTGGCAAGATGCGTACGAACTTTCTAAGACAC
GCGTGAATATAACTTTAGATCAGCTCAGAGTACTAACTCCCCTACCTACTTCAGCAAATT
TGACCCATCGATTAGATGATGGAGTAACTCAGATGAAATTTACACCTGCAAGTCTATATA
CTTTTTCAAATTACATTCACATCTCTAATGATCGTCAGGTGCTACAAATTGATGAATGCA
ATGTAGATTCAAATCTAATCTACCAACAGATTATGATAACAGGATTAGGCATTATTGAAA
CATGGAATGCATTGCCTATTAAGCACACTGTACATGAGGTGACTTTGCATCTACACACTG
CAGCTTCGTGTTGTATAAGGCCAGTTGATTCTTGCCTTATAAATAATTCCAGACAAGATC
TGCCTTACTTAGAAGATACTACTATCAATAAATTTATTTATGACGATCAACCGATCCCAG
AGGAGAAATCGAGTTTAATAGAACAATTTATAGTTAATGTCAATGTAGGTGATTTTGAAT
TCAACGATACTCAAAATAGTATTGTATTATTATCACAGCTAATGGGGAAAATTGTTGTTG
ATTCAATAATAGGATTAGATGAGTCGACATCAATCATTAATGATGCAATCATAGAGACTG
ATTATTCTCATAATTGGATCAGTGAATTCTTAAATACTTACTTGGATCAAGTATTCATAT
ATATTGGGTGGAACATTTTATTAGAATTATCATATCAGATGTATTATTTAAGGATTACTG
GATTAATGAACTTACTAGATTACATTGAGTTGACATTGCAACGGATACCCGGATTATCAA
TACAGAACTTGGCTTCGACGATAAGCCATCCAAAAATTTTAAGAAGAATGATTAATTTAG
GAATTTGTGTCCCAAGCAACTCTCCACAATTTGCAACACTTAACTTCACAAAAATAGCTG
TGCAATGTCTTATGTGGGGTGTTAAAACTGCATTAACAAATCTTTATAATCATATATCAT
TCAAAATATTAATTCACTCAGAAGATGCAATAGATTTAAATGATAGAATATATAACTTTG
CTGCAAGAAAACTGACATTAATTGCAATGCTATATGATTTTGAGTGTAATTTACCAAAAT
TAAAGGGTCTTACTGCAGAAAATAAATGTTGCATATTGACTGAATTCTTATTAAGTGAAA
CATGCTTAGCAAATTTATCAATTCAGCACAATGAATCATACATCAATCAAGTAACAAATC
CAAATATACATCCTTATCCATGTAATAGTTATTATTTGTCAAGAAAAGCATTAAATTTTA
TAAGATCAAAGAATGAATCAGAGTTCTTTCTAAAGAATTATTATGATGATTATGGATTTG
TTGATACCCCTACAGATTTTTTACAGCTTAAGAGTGAGGAAAATAATGATACACTCCTAA
CAAATGATATTATAATTGAATTACTGAATCATTCTCAAAAACTTGAAAGACATGAAATAC
CTTTCCAGGAATCATCCACTATTGATCAAGAAAATTTCTATCCAGAACCTCCTGTACATC
ATATACTTAGGCCATTAGGCTTGACATCTACTTCATGGTATAAATCATTAAGTATAGTTA
AATTCTTAGAAATGACCCAAATACCCGATGGATCTCATTTATATTTAGCTGAAGGTAGTG
GTGCTTCTATGACATTGATAGAAAACTTTTATCCCGGGAGAAAGATATACTATAACAGCT
ATTATTCAAGCGAATTAAACCCTCCCCAGAGGAACTTTGAACCTCTACCCACACAATTTA
TTGAGAGTGTACCATACAAACAGATTCAGGCAGAAATAGAGTGTCATCTGGGCTTTGTAC
AAGAGTACAAGTGTTTATGGAATGGTGTCACTGAAACTACTGATTTGTCAGCCATTAGCT
GTGCTGAATTCATTATTAATTCTATTGGAGTGGATTCAGTCACATTAATTCATTGTGATC
TCGAAGAAGGATTTGAAACTCCTCAGGAAGAAATATCATCAGCTACCATCCATGTTTTAC
AAATAACTTGCAGCTGTCTCAAAAAAGATGGATTATTACTATTAAAGACAAGCTGGGTAC
CCTTTGCTAGATTTTCTACGTTAATTTCTATATGCTGGACTTTTTCATCTCAAATTATAC
TTTTAAGAAGTGCATATAGTGATCCATCCAATCATGAAGTGTATTTAATTTGCAAAAGAT
CAGAAGATGGTTGGTTTTCTGACTTAAGAACTGCTATATTAAATGCCCAAACATTAACCC
AATCCAATTATACAATATTATCTCCAAATATTATAAATTATTACTGGGAACAATTAATCC
GTCAGAAAGATAGTATCTTTGATATTATAAATGATACCATCACATCATCTGATCCTCATT
ATTTTTTGTCTGATAATCAAAAAATTTTACAAGCAGGTGGATCTCTTAGCTGTCAGCAAT
GGTACAATATCACAAGTTTCAATTCTATTATGGATCTGTACAAGCACTTAGCCTCTATTT
ATACAGTTCATATTAAGGAAATTATAGAGATATTAAAGAGTGAGGGAGATGAATATCTAG
GTTTGATATGGTCTCCATACAATATTGGAGCTCAAGGGAAAATAAATACTATATTACGGT
TATTATCAGAAAAAGTAATGCTATATATTGTTAAGAATTGGAAATTAATTGATTATCATG
CAAAAATTGATTTTAAACATAATTTAGAGTGTGGTGAATTTGATGCTGGCTGTTTCTTTA
AACCAGACTTGTTGTACAAGTATACACCAAATCCACGGTACCTTCGCAAGACAATTTCAA
ACAATGTGTTAGTTGAATTGATTACTGTAAAAATGGTTCTAAAATTATCCCGGCCAAAAC
AAAAGCAGATTTGGAAATTATTAGGTTGCACTCTCTTTGTCGGAATACAAGATGAACAGT
TAGGAACAAATGAGCAAAAAATAGATAGTAATCTAGATAAGTATATCCAATTCAATGATG
CAAACGATGAAAGAGATGTTTTTGGTGATATATTATAATAAATTCAACACAGATTTAATG
ATTAACAATAACAATCATACAATATATCCATATCAAATGAATTCTCTATGCTATTATTAT
AATCAGAAAAAAATTAAAAGAAAATACATT---ACTAATA-----AAAACTTTTCCTATC
GTTCGGTATCGATCTCTCTTAGAAGTGTTTAATAAAAAATTA--AAAACACATTTAACTT
TAAAGAAAACTTTTCATATCTCTTCTCCCCTTG---------------------------
------------------------------------------------------------
------------------------------------------------------------
------------------------------------------------------------
--------------------------------------------------------
>Human parainfluenza virus 4a viral cRNA, complete genome, strain:
ACCAAGGGGAGAAGAGATATGGATACTGATCTGGAAAATTAAAGGTATCTAATATAGGTC
CGGAAAG-----------------------------------------------------
----ACCTTAAATAAAGTAGCTCATCAATAAATCATCATGTCTTCAGTTTTAGCTGCTTA
CGAACAGTTTCTTCAAACAACTGAAGATCGGGGTTTTGGTGATCAACAATTTGTGCAATC
TGATACTTTAAAAGCAGAAATCCCTGTATTTGTACTTAATACAAATGATCCACAGCAAAG
ATTCACTCTAATGAATTTTTGTCTCCGGCAAGCTGTATCATCATCTGCCAAATCGGCAAT
TAAACAAGGGGCATTATTATCTCTGCTTTCCTTACAGGCCACATCAATGCAGAATCATCT
TATGATTGCTGCCAGAGCCCCAGATGCTGCTCTTAGGATCATTGAAGTTGATGCAATAGA
CCCGCCAGATTATACATTAACTATTAATCCAAGATCTGGCTGGGATGACATCAAGATCAG
AGCTTATAGAGCATTATCCAGAGATTTGCCTATTAGCTTAGCTGATAGGACAGTATTTGT
ATCCAGAGATGCAGAACATGCAGTATGCGATGATATGGATACATATCTGAATAGGATATT
CAGTGTATTAATACAGGTTTGGATAATGGTGTGTAAATGCATGACAGCTTATGATCAACC
CACTGGATCTGAAGAGAGAAGATTAGCCAAGTATAAGCAGCAGGGTAGAATGCTGGAGAG
ATATCAACTGCAAACAGATGCCAGAAAAATCATCCAACTAGTAATAAGAGAAAGTATGGT
TATAAGACAATTTCTTGTACAGGAAATGTTAACAGCTGATAAGGTAGGTGCTTATACTAA
CAGGTATTATGCCATGGTGGGAGACATTGCAAAATATATAGCTAATGTCGGAATGAGCGC
GTTCTTTCTTACGCTTAAGTTCGGCTTGGGTAATAGATGGAAACCACTTGCTTTAGCTGC
ATTTTCTGGTGAACTAGTTAAACTGAAATCTCTTATGTCACTATACAGAAGGTTAGGTGA
CAGATCAAGATACTTGGCTCTCTTGGAATCTCCTGAACTGATGGAATTTGCTCCAGCTAA
TTACCCACTATTGTTCAGTTATGCTATGGGAGTTGGAAGTGTTCAAGATCCGCTGATCAG
AAATTATCAGTTTGGAAGAAACTTCTTAAATACCAGTTACTTCCAGTATGGTGTTGAGAC
TGCAATGAAACATCAAGGAACAGTTGATCCTAAATTTGCCTCAGAACTTGGAATAACTGA
TGAAGACAGAGTGGACATCATGCAATCTGTCGAAAAGCATATATCAGGAAAAGCAGGGGA
TGATATATCTCAACCCCGCAGTGCTTTCACAATGTCTCTGAACAGATCAGCTTTCATTAC
CAACAATAACCCTCAAGACTTATCAGGGGCAAGACTTTCGAACTATGAGCAAGGGTGGTC
TGGTATAGATCAGGATGAAACAAGAGATACTCTTCCGGAATCTACAATGCACAGATTCCA
AAACATTGATTCAACCAACTCAGATCACAACGAACTACAGATGCCAGAATTTGAAAATGA
CATCAATCCTTTCAATCATCCAAGGTTCACAGCCAGAGCACCACTCATCCCAGAAATCTC
ACACCAGACTCCAACCATCAGAATGAACAGAAATGTAAACATAAGAGATAGCACCAGAGA
CGACCGTCAAGATGCCAACGAGGACCGAAGCAGCAACATTCCAGATGATATTCTTGGAGA
TCTAGATAATTAAAACATCAACAGCCCAGTCATAATCACACAACAACCATAATCCAAAAA
AATCCCCAATACCCGCAATCGCACACACACAATGGGCACAATCAATCCCACACTACAACA
TAACTCAAAACTCTCACCAAATACGCCATCACAACTGACCAATCATTGATGCAAGACAGC
ATACAAGAATCTAATCACTATGATTTAAGAAAAAACTACGATAGGC-TGAACGGTTGCAT
TCAGGTCACTCAATCGTTCAGGCTACTATAATTTCTAATTCCGGACAAAACCGACAAAAT
GAGCTTTGAAATAAGTGTAGAGGAAATTGAAGAGCTCATTGAGACTGGCAATCTCAACAT
AGACCATGCACTAAAAGAATTAGGTGCAACCAGTCAATCATCACTAAACAAACCTCCATC
CCAAAGTAGCAGAACAGAAGGAAATGATGGTGGAACCAAGATTTCAAGAAATCCGGCTCC
TGTAGAGGCACCTGCCCATACATCCACAGCACAACGGTCACACAATGAAGAGAATGAATC
AGGAAGACAAAATCTAGACAGCCTTTCCATGATATCCAATAAACCCCAGACAGGCACGCT
GCTTATGGGATCAGACACACAACTTCCAAGTCCATCAAAGACTTATCAAGGACTCATTCT
TGATGCAAAAAAGAGAGCACTAAATGAGCCAAGAAGGGATCAAAAGATAACAAATGAACA
TGGCAGTATGAATGACACCAGGATATTTAAGAGGGGGGAATATAGATACCAGGAAAGAGG
CTTGGGTTACACAGAATCAGAGATCAAGAACACAACCCCCACTCCAAGACATCGAAGAGA
GTACTCGATTTCATGGGTTAACGGAAGAACCACAATATCCGAGTGGTGCAATCCATGCTG
CGCACCAGTCAAATCAACTGCCTCTGTCGAAAAATGCACATGTGGAAGATGTCCCAAAAT
TTGCGAACTATGCATCAGAGATCCTTGATGCAATTAAGGCATTAGAAGTGAGACTAGACA
GGATTGAGGGGAAAGTTGACAAAATTATGCTTACTCAAAATACAATTCAGCAAACAAAGA
ATGACACTCAACAAATCAAAGGTTCACTTGCCACAATTGAGGGCCTAATCACGACAATGA
AAATAATGGATCCTGGAGTCCCATCAAAAGTAAGTCTCAGGAGTTTAAACAAAGAATCAG
AACAAGTTCCTATAATTGTTACTGGTAACGGAGACGTCTCAAAATTTGTTGATCAAGACA
ATACAATTACACTTGACTCATTAGCAAGACCCATATTATCTGGAACCAAACAAAAAACCG
ATGAGAGACGAGCAGGTGTTCGTATAGATGCACTTAAAATAACAGTCTCAGAAATGATTC
GGGATCTATTTGGAGACTGTGATAAGAGCAAAAAGCTTCTTGAATCAATAAATATGGCAA
CTACAGAGCAAGACATCAATCTGATCAAAACCAATGCCCTTAGAAGTATCACCTAAATTA
TGAGAGTCATAGGTCATAGGGACAATCGCGATTCAGATCCACTCAACACACCAATCCTTC
AATCCCACATCCAAAAGAAACAACTGGACCACACTCTCAAGAATCAAAACCAAATCGAAT
GACAACAACATTAATCGTCATCAAACAACACACAGAGCACCATGACCGCACATACACCCA
ACCCCCAACAGGCACAACCCACCAGCTCATAGGTTATTTCCGTGACAATATAAATAATTT
AAGAAAAA--ACAGCAATAAGGGGGGACC-ATCATCCAACCGATCATAACCATGGCTCCT
ACCCAATCCAAAGTCAGAATCCACAATCTGGCCGAAGCTCACGAGAAGACACTAAGAGCT
TTCCCAATAGAAGTTGAACAAAACCCAGAAGGGAAAAAATTATTAGTAAAACAGATTAGA
ATAAGAACATTAGGACATGCAGATCATTCAAATGATTCAATTTGCTTTCTGAATACCTAT
GGGTTTATTAAAGAAGCAGTCAGCCAGACAGAATTCATGAGAGCAGGACAGAAATCAGAG
AGCAAAAACACTCTAACTGCTTGTATGTTACCCTTTGGGCCTGGTCCTAACATTGGGTCC
CCCCAAAAGATGTTAGAATATGCTGAAGACATTAAAATCCATGTGAGAAAGACAGCAGGT
TGCAAAGAGCAGATTGTATTCTCTCTAGACAGGACACCTCAGGTTTTCAGGGGATTTCAA
TTCCCTCGGGATCGATATGCATGTGTTCCATCCGATAAATATATAAAATCACCAGGGAAG
TTAGTCGCAGGACCCAATTATTGCTACATAATTACTTTTCTTTCACTGACATTCTGTCCC
AGCAGCCAAAAATTCAAAGTACCTAGACCTGTACTAAACTTCCGGTCCACACGAATGAGA
GGTATACATCTAGAAATTATCATGAAGATTACTTGTTCTGAAAACAGTCCTATTAGAAAG
ACATTGATAACAGATGATCTTGAAAATGGTCCAAAAGCATCTGTGTGGATTCACCTCTGC
AATCTTTACAAAGGTAGAAATCCTATAAAGATATATGACGAGGCGTATTTTGCAGAGAAA
TGCAAACAGATGCTATTAAGTGTAGGTATTAGTGATTTGTGGGGGCCCACAATCGCAGTA
CATGCAAATGGGAAAATCCCAAAGTCTGCCAGCCTTTATTTCAACTCAAGAGGTTGGGCT
CTGCATCCTATAGCTGATGCATCTCCTACAATGGCAAAACAACTTTGGTCCATAGGTTGT
GAGATCATGGAAGTCAATGCAATTTTACAAGGCTCTGATTATAGCGCCCTGGTAGATCAT
CCCGATGTAATCTATCGGAAAATTAGAATTGATCCAGCAAAAAAGCAATACGCACACTCT
AAATGGAACCCATTCAAGAAGGCAATATCCATGCCTAATCTCACTGATGACAGTATCTAA
TCATACCAATCAACTATTGATATAGGGCTGAGCAGTATCCCACATCCTTCCCAACTGCAT
CACCAGCATCACTCCGATCCATAGAACCATACTACACTATGCACCATCTAACATACAGCC
AATCACTGAAACACAATCACATCACACCAATTCAACCAAGGATATCCCAACAAACACCAA
ATGATCAAAATATGATTGCAGTAGACATAACATCACTCAATCAAATCAAACTCTCATTGT
ACACTCAGATCACCTGACACAACTGCAAATTTCTGAATCCGCCATCAGAAATACATCCTC
GAATAGACTATTCCAAAACATCAAACAATCAATTTCGTAATTACAACAATCATTGTAGAT
TTTAAGAAAAAATTAAAAACACAGTAAGTACCAAACGCAGGGGGGGAAAAACGCATCCAC
CATCAAGCACACAGCTCCAAATCCTGAGGTGATCAACACCCTTCGAATTCAATTCCATCA
CCAAAGAATCCAACATGGGTGTCAAAGGTTTATCTTTAATTATGATTGGGTTATTAATCT
CACCAATTACCAATCTGGATATAACTCATTTAATGAATCTAGGAACGGTACCGACTGCAA
TTAGATCTCTAGTTTACTACACTTATACCAAACCATCTTATCTCACTGTAGATTTGATTC
CCAATTTGAAGAATCTGGACCAAAATTGCAATTACTCAAGCTTAAACTACTACAACAAAA
CTGCACTAAGCCTAATTCAACCAATTGCAGATAACATCAATCGCCTTACAAAGCCCATCA
CAAGCTCAGAAATTCAAAGTCGTTTCTTTGGGGCAGTCATAGGTACAATTGCTCTTGGTG
TAGCCACCGCTGCACAAGTTACAGCAGCAATCGGTCTAGCAAAAGCTCAAGAAAATGCAA
AACTTATACTAACTCTCAAAAAAGCTGCGACAGAAACAAATGAGGCAGTTCGAGATCTTG
CAAACTCTAATAAAATTGTAGTAAAAATGATATCAGCAATTCAAAATCAAATAAACACTA
TTATTCAACCTGCTATAGATCAGATTAATTGTCAAATTAAAGACCTACAAGTTGCCAATA
TTTTAAATTTGTACCTAACAGAGATAACGACTGTTTTCCACAACCAATTGACCAATCCTG
CATTAGAGTCAATTAGCATTCAAGCCCTCAAAAGCCTCTTAGGACCTACCCTACCAGAAG
TGCTATCTAAATTAGATTTAAACAACATCTCGGCAGCTTCAGTGATGGCATCCGGCTTAA
TTAAAGGACAGATAATTGCAGTTGATATACCGACTATGACACTAGTATTGATGGTCCAAA
TACCGAGTATATCCCCTTTAAGACAAGCAAAGATAATAGATCTAACTTCTATAACAATTC
ACACAAATAGCCAAGAAGTACAGGCTGTAGTACCGGCTAGGTTTCTCGAGATTGGCTCAG
AAATATTAGGATTCGATGGCTCAGTGTGCCAAATCACAAAAGATACAATCTTTTGTCCTT
ATAATGATGCTTATGAATTACCCATCCAGCAGAAGAGATGCCTACAAGGTCAAACAAGGG
ATTGCGTGTTCACCCCAGTTGCTGGCACTTTCCCTCGGAGATTTCTCACTACATATGGTA
CTATAGTAGCTAATTGTAGAGATTTAGTATGTTCTTGTCTGCGACCTCCTCAAATAATCT
ACCAACCTGATGAAAATCCAGTTACAATCATAGACAAAGACCTGTGTACAACATTGACTC
TAGACTCCATCACTATAGAGATCCAGAAGTCCATAAATAGTACTTTTCGACGTGAAGTAG
TTTTAGAATCTACTCAAGTCAGATCTTTGACTCCTCTTGATTTATCAACTGATTTAAATC
AATACAATCAATTACTCAAGAGTGCTGAAGATCACATCCAACGATCAACTGATTACTTAA
ACTCAATTAATCCTAGTATAGTCAATAATAACGCAATAATAATATTGATTATACTCTGCA
TCTTATTAATATTGACAGTTACAATCTGCATAATTTGGCTCAAGTATTTGACTAAGGAAG
TTAAGAACGTGGCAAGAAATCAAAGACTTAATAGAGATGCTGATCTTTTTTATAAGATCC
CTAGTCAAATACCGGTGCCTAGATAATAACAGCCAAGATTCATATTTTATAAACTTTATT
TATCTAGATGCTCCAGGAAAAATCATCCACAAAGATGTACCAAATCTCATCTCATTGAAA
GAAACTCAAAATCAACAGAATCACAACTATTCTACAACAACACCACGACCATAACAATGT
TCTCCAAGAAATGAGAGACAAAGCCAGGAATCAGAAAAAAATAGAAAAGAACACAACAAC
AGACAGAGAAAAAGAAGAA---GGGCAACATCGCCCTGGCAACACCCCCAATCAACATCT
CCCAACCAAGACCGAATTGACTGCACAACC---CGAACTCAACATCATAAAACGAGAAAG
GGCCCCTCCACAATGCACCCCCCTAGCCAGCTCCATCATCAACAAAACAAAACGACACCC
AATCAAACAATCTCCACATTTCAATTTTAAGAAAAAAACTATTATAGGGGGGAACACACT
TCTCAGCCCTGATTGCTCAAGGCCCTTGCATGTGCAACCGAGACACCCCCCACAAGCACC
GGAATAAGACCTGACAACAAAGTAGCAGCCACCACGACCCAAAAACAAAATTAAAAGGAT
CCGGTAACAGCCCATCAACCAGCAATCAT---AGAATCCAACAATCCAGAGAGACGTCAC
ATCAACTCATCCACGAATCTTCGAAGGGAACATCCCAGACAAAATCACAGCCCATTCCCT
GATCACGGATAAACTGAGAAAGATCACAAGAATGCAAGACTCACATGGTAATACACAAAT
ACTCAACCAGGCAAATTCAATGGTGAAAAGAACATGGAGATTACTATTTGGAATTGCAAC
CTTAATATTACTTGTTTCAATATTTGTGTTATCGCTCATAATTGTATTACAGTCAACACC
GGGGAATTTGCAAAACGATATCAATATAATTAGAAAGGAGCTCAATGAACTTATGGAGAA
TTTTGAAACTACATCTAAGTCACTGTTAAGTGTATCAAATCAAATCACTTACGATGTATC
AGTACTTACTCCTATAAGACAAGAAGCTATTGAAACAAACATCATTTCAAAAATAAAAGA
TCATTGCAAAGATAGAGTAATTAAAGAAGGAAGCACTTGCACATTGAATGGCAGCCCTTT
GCATGATGTCTCTTTTTTAAATGGGTTCAATAAATTCTATTTCACATATAAAGATAATAT
GCAAATTAAGTTTAAATCATTATTAGATTACCCCAATTTTATTCCAACTGCTACAACTCC
CCACGGATGCATTCGAATTCCATCATTCTCCTTAGGTCAAACCCATTGGTGTTATACCCA
TAATATAAACCTACTAGGATGTGCAGACCCTGCATCTAGCAATCAATATGTATCACTAGG
AACCTTACAAGTCTTAAAAATGGGTGACCCTTATTTTAAAGTCGAGCATAGTCATTATTT
AAATGACGGGAGGAATCGAAAAGGTTGTTCAGTGGTTGCTGTCCCCGACGGATGCCTGCG
GAATTGTGTGACCATGACAAAAAATGAGACAGAGAATTTCAAAGA-CCTCAATTGGCAAC
ACAATTACTTACATACATATCATATAATGGTACCATTAAAGACTCGTATAATAAATCCAC
CAGGATCATCCAGAGATTGGGTTCATATCGCACCAGGGGTAGGCTCGGGCCTTTTGTATG
CCAAATTAC-TTATATTTCCTTTGTATGGGGGTCTCACGGAAAAATCAGTGATACATAAT
AATCAATCAGGGAAATATTTTTTCCCTAATTCAACTAAATTGCAATGCCGTAACAGCACT
ATGGAAAAAATAAAAGGAGCAAAAGATTCATACACAATAACTTACTTCTCAGGGAGACTT
ATACAGAGTGCATTTCTGGTTTGTGATCTAAGACAATTTCTTTCTGAAGATTGTGAAATC
TTAATTCCTAGTAATGATTACATGATGGTCGGTGCAGAGGGTCGATTATATAACATTGAG
AACAACATATTTTATTATCAGAGAGGATCCAGCTGGTGGCCTTATCCGAGCCTCTATAGA
ATCAGGTTAAACCTTAGTAAGAAATATCCTAGAATAACTGAAATTAAATTTACAAAAATT
GAAATCGCCCCAAGACCAGGCAACAAAGATTGTCCAGGAAATAAGGCTTGCCCAAAAGAA
TGTATAACGGGAGTCTACCAAGATATATTGCCACTAAGTTATCCCAATACTGCATTTCCA
CACTTAAAACAAGCGTATTATACAGGTTTTTATCTTAATAACTCGCTCGAGAGACGCAAT
CCAACATTTTATACTGCTGACAATCTAGATTACCATCAACAGGAAAGATTAGGTAAATTC
AATCTTACTGCTGGATACTCTACTACAACTTGTTTTAAACAGACCACTACTGCGAGGTTA
TACTGTCTCTACATAATTGAAGTGGGTGACTCAGTCATTGGGGACTTTCAGATCACCCTT
TTTTTAGCAGCTCAATAGACCAGACTGTTAATTAATCAACAAAGTTATTCTGTAATATAA
ACTGATCTTATAAGTGAAAAGATGCCTATCCAAGGAGGTTGATAGACAAATAGTAAAAGT
AGCAATTGTAACAAAACTCTAAGGAAAAAGTAATTCGAGAAATATTATAGACTGACTTCA
GAGCAAACACAACATCGATCCATAATAGTCAATATAATCAATAATACTCTATGAGACCTT
ACCTATCAACAGCAAAAAACACAGTCCATCAAGCGGAACCCAACTCGCTCCATCCTTAAT
CATCCACTGAAAGAAAAAATATACGAAGGACCATCGGCCACCGGGTCCAAACAATCTAGC
ACAAAAATTCAAACAACCGCCAAACTCTGTTCGGCCTCAACAAACAATCCGCCAAGCCAT
CTGTCATTCCTATACCAACACACAACCATCCCATTCCTCAAAAGCAATTCAATCCGCGAC
CCAAAGAAGACTCTCCACATATCCAGCTAATCCGTCGATCCGACACATCATCGTATCTTT
TAAGAAAAAAAAGAGATGAGCAATTGATACATTCTATTTTTCATACACATAGTAAATATT
AAATCATAAATTCACCATAGACCAAGACCAAAGATTGAAAGACTAGAATGATCCTGTACA
GCGATAGACAAGCAATGAGGAACAAAAAAGATAGACAATCTCCAACAACAAATGGCACAA
AGCGTCCAACACTAGGGGGGAAGAGAGCACCCCCAAGATGGCCGACCACACTGATGTCCT
ACTGCCAGAAGTTCATCTGAGCTCTCCCATTGTACGGCATAAACTCATTTATTACATATT
ATTGGGAAATTTACCAAATCAAATAAGTCCTGAAGATCTTGGACCCCTATCTACAATCAA
TTGGAGCCAGGTAAGAAGAGAAGAGAGCAAATTATGCTTACGTTTAATATCTGTAAGGAA
TAATCTTCTAAAACATGTACCCTCATTGAGAGAGGTAGATCCAACGCGTCAATGTAAAAA
CCTGTATTGGCCACGACCTCTTCAGTTTTTTAAGGATTTAGATTTCAATCAATTTAAAGG
GAAAATTGAAAGGTGGGAAAAGATTCAACATGCTACACAGCTTGTAGTCAATAAGAGAAT
CGTGAGTTTTTTAGATTTAATCAGTGACAAATTAATATCAAGGAAAGATTTATTTACTAG
TGCTAGGTGCAGGCATAATGGTCATGATAGAGATTCAAGATTAAGAGAATTAGTTGATAT
TGAATCAAGCTGGAATAAGAATCATTGGACAAATATCACGAATCTTTTCTTATTAATAAA
GTATCAAATGAGATTATTAATTTGTCAAATGAAAAAATCTCAAACTGGCCTTCTTGAAGT
CAAGTTGGAAGACAGATCAGGCCTAATTATTATTACTCCAGAATTAGTATGCATTTATTT
CCAACAAGCGAATGTGTTAAGCTATTTCACATTTGAAATGATCCTTATGATTTCCGATGT
ATTTGAAGGAAGGCAAAATGTGTATAGGATTATGTTCA-TTAGTTATTACTTGTCTCCTC
TGAAGGATAGAATAAATGACTTACTCAATTATGTAGACAATTTAGCACTGATCCTAGGTA
ATAAGGTTTATTCAATTATTGCTAACTTAGAAAGCTTAGTTTATGCTAAGTTACAGCTGA
GAGATCCAGTCTTAGAGGTCAGAGGCCAATTCCATTGTTTTATACTGGAAGAGATTATGG
AAATTTTACATGATGTTTTCTCAGTTGAAGAGAGTGCTCAAGTATGTTCTATATTGTCAT
CTTTTTTTAGTGGTCTATCGCCTGACCTCACTGCAGAATTGTTATGCATTATGAGAATGT
GGGGTCATCCCACACTCACAGCTGCAGGTGCAGCAGGGAAAGTTCGTGAATCTATGTGTG
CACAAAAGCTATTAGATTTCACAACAATCATGAAAACATTATCATTCTTTCATACTATAC
TTATAAATGGGTATAGGAGAAAACACGGCGGGATCTGGCCAAATGTAATGTTAATTGATG
GTACCCCAAATTTTATTGTCAGTTCAAAAAATGATAACGCGGAAATAAGCTATGAAGTAG
CACTGAAATACTGGAAATGGATATCACTGTTTGAATTTGAAAAATGTTTTTCAGCTGACC
CAGGTGAGGATTTAAGTATATTCATGAAAGATAAGGCAATAAGTTGTAACAAGAAGGATT
GGATGAGTGTATTTAGACGAAGCTTAATACATGAAAGGTGTGCAAAAAATCATCTAGAAT
GTCCATCGAATGTGAATAGACGATTGTTATTAAACTTCCTAAATGATTCAAATTTCGATC
CTAATTTAGAATTAGAGTATGTAACTACCTTACAATATCTAACTGATGATAATTTTTGTG
CCTCATACTCTTTGAAAGAAAAGGAGATAAAAGAAACTGGGAGAATATTTGCAAAACTCA
CAAAGCAGATGAGATCGTGTCAAGTAATAACAGAATCAATGCTTGCTAATCATGCAGGGA
AATTATTTAGAGAGAATGGTGTAGTTCTTGATCAGCTTAAGTTAACAAAATCACTCTTAA
CTATGAGTCAGATAGGGATTATCTCCAATAAAGAGCGTAAGGCTACAAAGGACTCTATGA
CAATCCTAAAGGACATTAAGAAGAATAAAAATATACATAAAGAAAATGAAAAGAAATATG
GTTCAGAAAATCCATCTCCTTTTGGAGATCTAAGGAAAAATTCTGCAATAAATACTCCTG
ATGACTCATTAGAAATAGCTGCATGCTTTTTGACAACAGATTTACAAAAATATTGTCTTA
ATTGGAGATATCAAGCAATAATACCCTTTGCTAGAACATTAAATCGAATGTATGGATACC
CTCATTTATTTGAGTGGATTCATTTAAGACTAATGAAATCAACTTTGTATGTAGGTGACC
CGTTTAATCCTCCATCAGATCATAATGTCAGTGATCTAGATAATGCACCTAATGATGATA
TTTTTATTGTTTCACCAAGAGGAGGTATTGAAGGTCTGTGCCAAAAATTATGGACCATGA
TTTCAATTGCTACTATATTGTTGTCATCTGCAGAATCTAAGACTAGAGTAATGAGCATGG
TTCAAGGAGACAATCAAACAATAGCAATAACTACAAAAGTGCCAAGGAGTATGCCTCATA
AAGAAAAGAAGCAATCAGCTTATAATGCAAGCAAAGAATTCTTTTCTAGATTAAAACAAA
ATAATTATGGGATTGGACATAATTTGAAGGAACAAGAAACCATATTATCATCTGATTTCT
TTGTATATGGTAAAAGAATTTTTTGGAGAGGGAGGATACTCAGCCAAGCGCTCAAGAATG
CTAGCAAATTATGTTTAACAGCTGATATACTTGGTGACTGCACTCAATCTTCTTGCTCCA
ATCTGGCAACAACAATCATGAGATTAACTGAAAACGGACTTGAAAAGGATGTGGCAATAA
GACTAAATATATTCATGGCTATTAGACAATTAACTTTTGATTTGATCTTCCCTATGAATA
CAAATAATGCATCAAACATTTCTGACATATATCTAAACCATCCAGATTTACTAGCAAGAA
TTTGTCTTGTCCCGTCTAAAGTTGGTGGTTTAAATTATCTATCAACTAGTCGATTATTTA
ATAGAAATATAGGCGATCCATTAGTGTCTGCATTTGCAGATATTAAGAGACTAATAATGG
CTAGATGTATTGAACCTTGGGTCTTAACAAATATCATGAGACGTCCTCCGGGAGATGGAA
ATTGGAGTACTCTAGCAGCAGATCCTTATGCAGTCAATATTGATTACCTATACCCACCAA
CTATATTCCTTAAACGGCATGCCCAGCAGACACTGATGGAATCAAGTGTGAATCCGCTCC
TTAATGGGATATTCAATCCAAATGCAAAAGCGGAAGAGAATAATTTAGCTCAATTTCTGC
TCGATAGAGATATAGTGTTGCCAAGGGTAGCTCATGTTATACTAGCACAAACAGGTTGCG
GAAGAAGGAAGCAGATTCAAGGATATCTAGATTCCACACGGACTATAGTAAAATTAGCTT
TAGATATAAAACCTTTATCTTTCAGAAAGACAAACCAAGTATTAGATTACAATTTAAATT
ACTTATCTTATCAATTAGATATCATACTCAAACCCAAAACAGGGAAAGATTCTTGGAGCT
TAGATAATATTAATGATTGTAGTATAGATCTAGCAAGGAATTTAAGAAAGTTATCATGGG
CTCCTTTGTTGCATGGTAGGGGATTAGAAGGTTTGGAAACTCCTGATCCCATAGAATTGC
TAGATGGAGTCTTGTTGACAAATAAGTCTCTGTGTCATCAATGTGCATCAGGAAATGATA
AATTTACTTGGCTTTATTTACCGGGTGGTATTCAGATAGATCTTGAGCCAAGCAAAAACC
CACCTATGAGAGTCCCATATATCGGTTCAAAGACAGATGAACGAAGAATTGCATCACTAG
CACAAATACCAGGTGCTTCTCAAAATCTAAAATCAGTTTTAAGGTTGACCGGTGTATATA
TTTGGGCTTTTGGTGATAATGAACAGAATTGGCAAGATGCGTACGAACTTTCTAAGACAC
GCGTGAATATAACTTTAGATCAGCTCAGAGTACTAACTCCTCTACCTACTTCAGCAAATT
TGACCCATCGATTAGATGATGGAGTAACTCAGATGAAATTTACACCTGCAAGTCTATACA
CTTTTTCAAATTATATTCATATTTCTAATGATCGTCAGGTGCTACAAATTGATGAATGCA
ATGTAGATTCAAATCTAATCTACCAACAGATTATGATAACAGGATTAGGCATTATTGAGA
CATGGAATGCATTGCCTATTAAGCATACTGTACATGAGGTAACTTTACATCTACACACTG
CAGCTTCATGTTGTATAAGGCCAGTTGATTCTTGCCTTGTAAATAATTCCAGGCAAGATC
TGCCTTACTTAGAAGATACCACTATCAACAAATTTATTTATGACGATCAACCCATCCCAG
AGGAGAAATCAAGTTTAATAGAACAATTTATAGTTAATGTCAATGTAGGTGATTTTGAAT
TCAATGACACTCAAAATAGTATTGTATTATTATCACAGCTAATGGGGAAAATTGTTGTTG
ATTCAATAATAGGATTAGATGAGTCGACATCAATCATTAATGATGCAATCATAGAGACTG
ATTACTCTTCAAATTGGATCAGTGAATTCTTAAATACTTACTTGGATCAAGTATTCATAT
ATATTGGGTGGAACATTTTATTAGAATTATCATATCAGATGTATTATTTAAGGATTACTG
GATTAATGAACTTACTAGATTATATTGAATTAACATTGCAAAGGATACCCGGATTGTCAA
TACAGAACTTGGCTTCGACGATAAGCCATCCAAAAATTTTAAGAAGAATGATTAATTTAG
GAATTTGTGTCCCAAGCAACTCTCCACAATTTGCAACACTTAACTTCACAAAGATAGCTG
TGCAATGTCTTATGTGGGGTATTAAAACTGCATTAACAAATCTTTATAATCATATATCAT
TCAAAATATTAATTCACTCAGAAGATGCAATAGATTTAAATGATAGAATATATAACTTTG
CTGCAAGAAAACTGACATTAATTGCAATGCTATATGATTTTGAGTGTAATTTACCAAAAT
TAAAGGGTCTTACTGCAGAAAATAAATGTTGCATATTGACTGAATTCTTATTAAGTGAAA
CATGCTTAGCAAATTTATCAATTCAACACAATGAATCATACATCAATCAAGTAACAAATC
CAAATATACATCCTTATCCATGTAATAGTTATTATTTATCCAGAAAGGCATTAAATTTTA
TAAGATCAAAGAATGAATCAGAGTTCTTTCTAAAGAATTATTATGATGATTATGGATTTG
TTGATACCCCTACAGATTTTTTACAGCTTAAAAGTGAGGAAAATAATGATACACTCTTAA
CAAATGATATTATAATTGAATTACTCAATCATTCTCAAAAACTTGAAAGACATGAAATAC
CTTTCCAGGAATCACCCACTATTGATCAAGAAAATTTCTATCCAGAACCTCCTGTACATC
ATATACTTAGGCCATTAGGCTTGACATCTACTTCATGGTATAAATCATTAAGTATAGTTA
AATTCTTAGAAATGATTCAAATACCCGATGGATCTCATTTATATTTAGCTGAAGGTAGTG
GTGCTTCTATGACATTGATAGAAAACTTTTATCCTGGGAGGAAGATATACTATAACAGCT
ATTACTCAAGCGAATTAAACCCTCCTCAGAGGAACTTTGAACCTTTACCCACACAATTTA
TTGAGAGTGTACCATACAAACAGATTCAGGCAGAAATAGAGTGTCATCTGGGCTTTGTAC
AAGAGTACAAGTGTTTATGGAATGGTGTCACTGAAACTACTGATTTGTCAGCCATTAGCT
GTGCTGAATTCATTATTAATTCTATTGGAGTAGATTCAGTCACATTAATTCATTGTGATG
GAGAAGAAGGATTTGATACTCCTCAAGAGGAGATATCATCAGCTGTCATCCATGTATTAC
AAATAACTTGCAGCTGTCTTAAAAAGGATGGGTTATTACTCTTAAAGACAAGTTGGGTAC
CCTTTACTAGATTTTCTACATTAATTTCTATATGCTGGACTTTTTCATCTCAAATTATAC
TCATACGAAGTGCATATAGTGACCCCTCTAATCATGAAGTTTACTTAGTTTGCAAAAGAT
CAGAGGATGGCTGGTTTTCTGACTTAAGAACTGCTATATTAAATGCCCAGACATTGACCC
AATCCAATTATACAATATTATCTCCAAATATTATAAATCATTACTGGGAACAATTAATAC
ACCAAAAGGATAATATCTTAAATATTATAAATGATACCATCACGTCATCTGATCCTCAAT
ACTTTTTATCTGATAATCAGAAGATCCTACAAGCAGGTGGATCCCTTAGCTGTCAGCAAT
GGATAAATATCACAAATTTCAATTCTCTTGTAAATTTGTACAAACACTTAGCTTCTATTT
ATACAATCCATATTAAAGAAATTATTGAAATACTGAAGAGTGAGGGAGATGAATATCTAG
GTTTGATATGGTCTCCATACAATATTGGAGCTCAAGGGAAAATAAATACTATACTACGGT
TATTATCAGAAAAAGTGATGCTCTATATTGTTAAAAATTGGAAATTAATTGATTATCATG
CAAAAATTGATTTTAAACATAACTTAGAATGTGGTGAATTTGATGCCGGCTGTTTCTTTA
AACCAGACTTGTTGTACAAGTATACACCAAATCCACGGTACCTTCGTAAAACAATTTCAA
ATAATGTGTTAGTTGAATTGATTACTGTAAAAATGGTGCTAAAATTATCCCGACCAAAAC
AAAAGCAGATTTGGAAATTATTAGGTTGCACTCTCTTTGTTGGAATACAAGATGAACAGT
TAGGAATAAATGAGCAAAAAATAGACAGTAATCCAGATAAATATATCCAATTCAATGATG
CAAACGATGAAAGAGATGTTTTTGGTGATATATTATAATAAATTCAACACAAATTTAATG
ATTAATGATAATAATCATGCAAGATATCCATATCAAATGAATTCCCTAGGCTATTATTAT
AATCAGATTAAAATTTTTAAAAAATACATT---ATTGATA-----AAAACTTTTTATATC
GTTCGGTATCGATCTCTCTTAGAAGTGTTTAATAAAAAATTA--AAAACATATTTAACTT
TAAAGAAAACTTTTCATATCTCTTCTCCCCTTGGT-------------------------
------------------------------------------------------------
------------------------------------------------------------
------------------------------------------------------------
--------------------------------------------------------
>Human parainfluenza virus 4a viral cRNA, complete genome, strain:
ACCAAGGGGAGAAGAGATATGGATACTGATCTGGAAAATTAAAGGTATCTAATATAGGTC
CGGAAAG-----------------------------------------------------
----ACCTTAAATAAAGTAGCTCATCAATAAATCATCATGTCTTCAGTTTTAGCTGCTTA
CGAACAGTTTCTTCAAACAACTGAAGATCGGGGTTTTGGTGATCAACAATTTGTGCAATC
TGATACTTTAAAAGCAGAAATCCCTGTATTTGTACTTAATACAAATGATCCACAGCAAAG
ATTCACTCTAATGAATTTTTGTCTCCGGCAAGCTGTATCATCATCTGCCAAATCGGCAAT
TAAACAAGGGGCATTATTATCTCTGCTTTCCTTACAGGCCACATCAATGCAGAATCATCT
TATGATTGCTGCCAGAGCCCCAGATGCTGCTCTTAGGATCATTGAAGTTGATGCAATAGA
CCCGCCAGATTATACATTAACTATTAATCCAAGATCTGGCTGGGATGACATCAAGATCAG
AGCTTATAGAGCATTATCCAGAGATTTGCCTATTAGCTTAGCTGATAGGACAGTATTTGT
ATCCAGAGATGCAGAACATGCAGTATGCGATGATATGGATACATATCTGAATAGGATATT
CAGTGTATTAATACAGGTTTGGATAATGGTGTGTAAATGCATGACAGCTTATGATCAACC
CACTGGATCTGAAGAGAGAAGATTAGCCAAGTATAAGCAGCAGGGTAGAATGCTGGAGAG
ATATCAACTGCAAACAGATGCCAGAAAAATCATCCAACTAGTAATAAGAGAAAGTATGGT
TATAAGACAATTTCTTGTACAGGAAATGTTAACAGCTGATAAGGTAGGTGCTTATACTAA
CAGGTATTATGCCATGGTGGGAGACATTGCAAAATATATAGCTAATGTCGGAATGAGCGC
GTTCTTTCTTACGCTTAAGTTCGGCTTGGGTAATAGATGGAAACCACTTGCTTTAGCTGC
ATTTTCTGGTGAACTAGTTAAACTGAAATCTCTTATGTCACTATACAGAAGGTTAGGTGA
CAGATCAAGATACTTGGCTCTCTTGGAATCTCCTGAACTGATGGAATTTGCTCCAGCTAA
TTACCCACTATTGTTCAGTTATGCTATGGGAGTTGGAAGTGTTCAAGATCCGCTGATCAG
AAATTATCAGTTTGGAAGAAACTTCTTAAATACCAGTTACTTCCAGTATGGTGTTGAGAC
TGCAATGAAACATCAAGGAACAGTTGATCCTAAATTTGCCTCAGAACTTGGAATAACTGA
TGAAGACAGAGTGGACATCATGCAATCTGTCGAAAAGCATATATCAGGAAAAGCAGGGGA
TGATATATCTCAACCCCGCAGTGCTTTCACAATGTCTCTGAACAGATCAGCTTTCATTAC
CAACAATAACCCTCAAGACTTATCAGGGGCAAGACTTTCGAACTATGAGCAAGGGTGGTC
TGGTATAGATCAGGATGAAACAAGAGATACTCTTCCGGAATCTACAATGCACAGATTCCA
AAACATTGATTCAACCAACTCAGATCACAACGAACTACAGATGCCAGAATTTGAAAATGA
CATCAATCCTTTCAATCATCCAAGGTTCACAGCCAGAGCACCACTCATCCCAGAAATCTC
ACACCAGACTCCAACCATCAGAATGAACAGAAATGTAAACATAAGAGATAGCACCAGAGA
CGACCGTCAAGATGCCAACGAGGACCGAAGCAGCAACATTCCAGATGATATTCTTGGAGA
TCTAGATAATTAAAACATCAACAGCCCAGTCATAATCACACAACAACCATAATCCAAAAA
AATCCCCAATACCCGCAATCGCACACACACAATGGGCACAATCAATCCCACACTACAACA
TAACTCAAAACTCTCACCAAATACGCCATCACAACTGACCAATCATTGATGCAAGACAGC
ATACAAGAATCTAATCACTATGATTTAAGAAAAAACTACGATAGGC-TGAACGGTTGCAT
TCAGGTCACTCAATCGTTCAGGCTACTATAATTTCTAATTCCGGACAAAACCGACAAAAT
GAGCTTTGAAATAAGTGTAGAGGAAATTGAAGAGCTCATTGAGACTGGCAATCTCAACAT
AGACCATGCACTAAAAGAATTAGGTGCAACCAGTCAATCATCACTAAACAAACCTCCATC
CCAAAGTAGCAGAACAGAAGGAAATGATGGTGGAACCAAGATTTCAAGAAATCCGGCTCC
TGTAGAGGCACCTGCCCATACATCCACAGCACAACGGTCACACAATGAAGAGAATGAATC
AGGAAGACAAAATCTAGACAGCCTTTCCATGATATCCAATAAACCCCAGACAGGCACGCT
GCTTATGGGATCAGACACACAACTTCCAAGTCCATCAAAGACTTATCAAGGACTCATTCT
TGATGCAAAAAAGAGAGCACTAAATGAGCCAAGAAGGGATCAAAAGATAACAAATGAACA
TGGCAGTATGAATGACACCAGGATATTTAAGAGGGGGGAATATAGATACCAGGAAAGAGG
CTTGGGTTACACAGAATCAGAGATCAAGAACACAACCCCCACTCCAAGACATCGAAGAGA
GTACTCGATTTCATGGGTTAACGGAAGAACCACAATATCCGAGTGGTGCAATCCATGCTG
CGCACCAGTCAAATCAACTGCCTCTGTCGAAAAATGCACATGTGGAAGATGTCCCAAAAT
TTGCGAACTATGCATCAGAGATCCTTGATGCAATTAAGGCATTAGAAGTGAGACTAGACA
GGATTGAGGGGAAAGTTGACAAAATTATGCTTACTCAAAATACAATTCAGCAAACAAAGA
ATGACACTCAACAAATCAAAGGTTCACTTGCCACAATTGAGGGCCTAATCACGACAATGA
AAATAATGGATCCTGGAGTCCCATCAAAAGTAAGTCTCAGGAGTTTAAACAAAGAATCAG
AACAAGTTCCTATAATTGTTACTGGTAACGGAGACGTCTCAAAATTTGTTGATCAAGACA
ATACAATTACACTTGACTCATTAGCAAGACCCATATTATCTGGAACCAAACAAAAAACCG
ATGAGAGACGAGCAGGTGTTCGTATAGATGCACTTAAAATAACAGTCTCAGAAATGATTC
GGGATCTATTTGGAGACTGTGATAAGAGCAAAAAGCTTCTTGAATCAATAAATATGGCAA
CTACAGAGCAAGACATCAATCTGATCAAAACCAATGCCCTTAGAAGTATCACCTAAATTA
TGAGAGTCATAGGTCATAGGGACAATCGCGATTCAGATCCACTCAACACACCAATCCTTC
AATCCCACATCCAAAAGAAACAACTGGACCACACTCTCAAGAATCAAAACCAAATCGAAT
GACAACAACATTAATCGTCATCAAACAACACACAGAGCACCATGACCGCACATACACCCA
ACCCCCAACAGGCACAACCCACCAGCTCATAGGTTATTTCCGTGACAATATAAATAATTT
AAGAAAAA--ACAGCAATAAGGGGGGACC-ATCATCCAACCGATCATAACCATGGCTCCT
ACCCAATCCAAAGTCAGAATCCACAATCTGGCCGAAGCTCACGAGAAGACACTAAGAGCT
TTCCCAATAGAAGTTGAACAAAACCCAGAAGGGAAAAAATTATTAGTAAAACAGATTAGA
ATAAGAACATTAGGACATGCAGATCATTCAAATGATTCAATTTGCTTTCTGAATACCTAT
GGGTTTATTAAAGAAGCAGTCAGCCAGACAGAATTCATGAGAGCAGGACAGAAATCAGAG
AGCAAAAACACTCTAACTGCTTGTATGTTACCCTTTGGGCCTGGTCCTAACATTGGGTCC
CCCCAAAAGATGTTAGAATATGCTGAAGACATTAAAATCCATGTGAGAAAGACAGCAGGT
TGCAAAGAGCAGATTGTATTCTCTCTAGACAGGACACCTCAGGTTTTCAGGGGATTTCAA
TTCCCTCGGGATCGATATGCATGTGTTCCATCCGATAAATATATAAAATCACCAGGGAAG
TTAGTCGCAGGACCCAATTATTGCTACATAATTACTTTTCTTTCACTGACATTCTGTCCC
AGCAGCCAAAAATTCAAAGTACCTAGACCTGTACTAAACTTCCGGTCCACACGAATGAGA
GGTATACATCTAGAAATTATCATGAAGATTACTTGTTCTGAAAACAGTCCTATTAGAAAG
ACATTGATAACAGATGATCTTGAAAATGGTCCAAAAGCATCTGTGTGGATTCACCTCTGC
AATCTTTACAAAGGTAGAAATCCTATAAAGATATATGACGAGGCGTATTTTGCAGAGAAA
TGCAAACAGATGCTATTAAGTGTAGGTATTAGTGATTTGTGGGGGCCCACAATCGCAGTA
CATGCAAATGGGAAAATCCCAAAGTCTGCCAGCCTTTATTTCAACTCAAGAGGTTGGGCT
CTGCATCCTATAGCTGATGCATCTCCTACAATGGCAAAACAACTTTGGTCCATAGGTTGT
GAGATCATGGAAGTCAATGCAATTTTACAAGGCTCTGATTATAGCGCCCTGGTAGATCAT
CCCGATGTAATCTATCGGAAAATTAGAATTGATCCAGCAAAAAAGCAATACGCACACTCT
AAATGGAACCCATTCAAGAAGGCAATATCCATGCCTAATCTCACTGATGACAGTATCTAA
TCATACCAATCAACTATTGATATAGGGCTGAGCAGTATCCCACATCCTTCCCAACTGCAT
CACCAGCATCACTCCGATCCATAGAACCATACTACACTATGCACCATCTAACATACAGCC
AATCACTGAAACACAATCACATCACACCAATTCAACCAAGGATATCCCAACAAACACCAA
ATGATCAAAATATGATTGCAGTAGACATAACATCACTCAATCAAATCAAACTCTCATTGT
ACACTCAGATCACCTGACACAACTGCAAATTTCTGAATCCGCCATCAGAAATACATCCTC
GAATAGACTATTCCAAAACATCAAACAATCAATTTCGTAATTACAACAATCATTGTAGAT
TTTAAGAAAAAATTAAAAACACAGTAAGTACCAAACGCAGGGGGGGAAAAACGCATCCAC
CATCAAGCACACAGCTCCAAATCCTGAGGTGATCAACACCCTTCGAATTCAATTCCATCA
CCAAAGAATCCAACATGGGTGTCAAAGGTTTATCTTTAATTATGATTGGGTTATTAATCT
CACCAATTACCAATCTGGATATAACTCATTTAATGAATCTAGGAACGGTACCGACTGCAA
TTAGATCTCTAGTTTACTACACTTATACCAAACCATCTTATCTCACTGTAGATTTGATTC
CCAATTTGAAGAATCTGGACCAAAATTGCAATTACTCAAGCTTAAACTACTACAACAAAA
CTGCACTAAGCCTAATTCAACCAATTGCAGATAACATCAATCGCCTTACAAAGCCCATCA
CAAGCTCAGAAATTCAAAGTCGTTTCTTTGGGGCAGTCATAGGTACAATTGCTCTTGGTG
TAGCCACCGCTGCACAAGTTACAGCAGCAATCGGTCTAGCAAAAGCTCAAGAAAATGCAA
AACTTATACTAACTCTCAAAAAAGCTGCGACAGAAACAAATGAGGCAGTTCGAGATCTTG
CAAACTCTAATAAAATTGTAGTAAAAATGATATCAGCAATTCAAAATCAAATAAACACTA
TTATTCAACCTGCTATAGATCAGATTAATTGTCAAATTAAAGACCTACAAGTTGCCAATA
TTTTAAATTTGTACCTAACAGAGATAACGACTGTTTTCCACAACCAATTGACCAATCCTG
CATTAGAGTCAATTAGCATTCAAGCCCTCAAAAGCCTCTTAGGACCTACCCTACCAGAAG
TGCTATCTAAATTAGATTTAAACAACATCTCGGCAGCTTCAGTGATGGCATCCGGCTTAA
TTAAAGGACAGATAATTGCAGTTGATATACCGACTATGACACTAGTATTGATGGTCCAAA
TACCGAGTATATCCCCTTTAAGACAAGCAAAGATAATAGATCTAACTTCTATAACAATTC
ACACAAATAGCCAAGAAGTACAGGCTGTAGTACCGGCTAGGTTTCTCGAGATTGGCTCAG
AAATATTAGGATTCGATGGCTCAGTGTGCCAAATCACAAAAGATACAATCTTTTGTCCTT
ATAATGATGCTTATGAATTACCCATCCAGCAGAAGAGATGCCTACAAGGTCAAACAAGGG
ATTGCGTGTTCACCCCAGTTGCTGGCACTTTCCCTCGGAGATTTCTCACTACATATGGTA
CTATAGTAGCTAATTGTAGAGATTTAGTATGTTCTTGTCTGCGACCTCCTCAAATAATCT
ACCAACCTGATGAAAATCCAGTTACAATCATAGACAAAGACCTGTGTACAACATTGACTC
TAGACTCCATCACTATAGAGATCCAGAAGTCCATAAATAGTACTTTTCGACGTGAAGTAG
TTTTAGAATCTACTCAAGTCAGATCTTTGACTCCTCTTGATTTATCAACTGATTTAAATC
AATACAATCAATTACTCAAGAGTGCTGAAGATCACATCCAACGATCAACTGATTACTTAA
ACTCAATTAATCCTAGTATAGTCAATAATAACGCAATAATAATATTGATTATACTCTGCA
TCTTATTAATATTGACAGTTACAATCTGCATAATTTGGCTCAAGTATTTGACTAAGGAAG
TTAAGAACGTGGCAAGAAATCAAAGACTTAATAGAGATGCTGATCTTTTTTATAAGATCC
CTAGTCAAATACCGGTGCCTAGATAATAACAGCCAAGATTCATATTTTATAAACTTTATT
TATCTAGATGCTCCAGGAAAAATCATCCACAAAGATGTACCAAATCTCATCTCATTGAAA
GAAACTCAAAATCAACAGAATCACAACTATTCTACAACAACACCACGACCATAACAATGT
TCTCCAAGAAATGAGAGACAAAGCCAGGAATCAGAAAAAAATAGAAAAGAACACAACAAC
AGACAGAGAAAAAGAAGAA---GGGCAACATCGCCCTGGCAACACCCCCAATCAACATCT
CCCAACCAAGACCGAATTGACTGCACAACC---CGAACTCAACATCATAAAACGAGAAAG
GGCCCCTCCACAATGCACCCCCCTAGCCAGCTCCATCATCAACAAAACAAAACGACACCC
AATCAAACAATCTCCACATTTCAATTTTAAGAAAAAAACTATTATAGGGGGGAACACACT
TCTCAGCCCTGATTGCTCAAGGCCCTTGCATGTGCAACCGAGACACCCCCCACAAGCACC
GGAATAAGACCTGACAACAAAGTAGCAGCCACCACGACCCAAAAACAAAATTAAAAGGAT
CCGGTAACAGCCCATCAACCAGCAATCAT---AGAATCCAACAATCCAGAGAGACGTCAC
ATCAACTCATCCACGAATCTTCGAAGGGAACATCCCAGACAAAATCACAGCCCATTCCCT
GATCACGGATAAACTGAGAAAGATCACAAGAATGCAAGACTCACATGGTAATACACAAAT
ACTCAACCAGGCAAATTCAATGGTGAAAAGAACATGGAGATTACTATTTGGAATTGCAAC
CTTAATATTACTTGTTTCAATATTTGTGTTATCGCTCATAATTGTATTACAGTCAACACC
GGGGAATTTGCAAAACGATATCAATATAATTAGAAAGGAGCTCAATGAACTTATGGAGAA
TTTTGAAACTACATCTAAGTCACTGTTAAGTGTATCAAATCAAATCACTTACGATGTATC
AGTACTTACTCCTATAAGACAAGAAGCTATTGAAACAAACATCATTTCAAAAATAAAAGA
TCATTGCAAAGATAGAGTAATTAAAGAAGGAAGCACTTGCACATTGAATGGCAGCCCTTT
GCATGATGTCTCTTTTTTAAATGGGTTCAATAAATTCTATTTCACATATAAAGATAATAT
GCAAATTAAGTTTAAATCATTATTAGATTACCCCAATTTTATTCCAACTGCTACAACTCC
CCACGGATGCATTCGAATTCCATCATTCTCCTTAGGTCAAACCCATTGGTGTTATACCCA
TAATATAAACCTACTAGGATGTGCAGACCCTGCATCTAGCAATCAATATGTATCACTAGG
AACCTTACAAGTCTTAAAAATGGGTGACCCTTATTTTAAAGTCGAGCATAGTCATTATTT
AAATGACGGGAGGAATCGAAAAGGTTGTTCAGTGGTTGCTGTCCCCGACGGATGCCTGCG
GAATTGTGTGACCATGACAAAAAATGAGACAGAGAATTTCAAAGA-CCTCAATTGGCAAC
ACAATTACTTACATACATATCATATAATGGTACCATTAAAGACTCGTATAATAAATCCAC
CAGGATCATCCAGAGATTGGGTTCATATCGCACCAGGGGTAGGCTCGGGCCTTTTGTATG
CCAAATTAC-TTATATTTCCTTTGTATGGGGGTCTCACGGAAAAATCAGTGATACATAAT
AATCAATCAGGGAAATATTTTTTCCCTAATTCAACTAAATTGCAATGCCGTAACAGCACT
ATGGAAAAAATAAAAGGAGCAAAAGATTCATACACAATAACTTACTTCTCAGGGAGACTT
ATACAGAGTGCATTTCTGGTTTGTGATCTAAGACAATTTCTTTCTGAAGATTGTGAAATC
TTAATTCCTAGTAATGATTACATGATGGTCGGTGCAGAGGGTCGATTATATAACATTGAG
AACAACATATTTTATTATCAGAGAGGATCCAGCTGGTGGCCTTATCCGAGCCTCTATAGA
ATCAGGTTAAACCTTAGTAAGAAATATCCTAGAATAACTGAAATTAAATTTACAAAAATT
GAAATCGCCCCAAGACCAGGCAACAAAGATTGTCCAGGAAATAAGGCTTGCCCAAAAGAA
TGTATAACGGGAGTCTACCAAGATATATTGCCACTAAGTTATCCCAATACTGCATTTCCA
CACTTAAAACAAGCGTATTATACAGGTTTTTATCTTAATAACTCGCTCGAGAGACGCAAT
CCAACATTTTATACTGCTGACAATCTAGATTACCATCAACAGGAAAGATTAGGTAAATTC
AATCTTACTGCTGGATACTCTACTACAACTTGTTTTAAACAGACCACTACTGCGAGGTTA
TACTGTCTCTACATAATTGAAGTGGGTGACTCAGTCATTGGGGACTTTCAGATCACCCTT
TTTTTAGCAGCTCAATAGACCAGACTGTTAATTAATCAACAAAGTTATTCTGTAATATAA
ACTGATCTTATAAGTGAAAAGATGCCTATCCAAGGAGGTTGATAGACAAATAGTAAAAGT
AGCAATTGTAACAAAACTCTAAGGAAAAAGTAATTCGAGAAATATTATAGACTGACTTCA
GAGCAAACACAACATCGATCCATAATAGTCAATATAATCAATAATACTCTATGAGACCTT
ACCTATCAACAGCAAAAAACACAGTCCATCAAGCGGAACCCAACTCGCTCCATCCTTAAT
CATCCACTGAAAGAAAAAATATACGAAGGACCATCGGCCACCGGGTCCAAACAATCTAGC
ACAAAAATTCAAACAACCGCCAAACTCTGTTCGGCCTCAACAAACAATCCGCCAAGCCAT
CTGTCATTCCTATACCAACACACAACCATCCCATTCCTCAAAAGCAATTCAATCCGCGAC
CCAAAGAAGACTCTCCACATATCCAGCTAATCCGTCGATCCGACACATCATCGTATCTTT
TAAGAAAAAAAAGAGATGAGCAATTGATACATTCTATTTTTCATACACATAGTAAATATT
AAATCATAAATTCACCATAGACCAAGACCAAAGATTGAAAGACTAGAATGATCCTGTACA
GCGATAGACAAGCAATGAGGAACAAAAAAGATAGACAATCTCCAACAACAAATGGCACAA
AGCGTCCAACACTAGGGGGGAAGAGAGCACCCCCAAGATGGCCGACCACACTGATGTCCT
ACTGCCAGAAGTTCATCTGAGCTCTCCCATTGTACGGCATAAACTCATTTATTACATATT
ATTGGGAAATTTACCAAATCAAATAAGTCCTGAAGATCTTGGACCCCTATCTACAATCAA
TTGGAGCCAGGTAAGAAGAGAAGAGAGCAAATTATGCTTACGTTTAATATCTGTAAGGAA
TAATCTTCTAAAACATGTACCCTCATTGAGAGAGGTAGATCCAACGCGTCAATGTAAAAA
CCTGTATTGGCCACGACCTCTTCAGTTTTTTAAGGATTTAGATTTCAATCAATTTAAAGG
GAAAATTGAAAGGTGGGAAAAGATTCAACATGCTACACAGCTTGTAGTCAATAAGAGAAT
CGTGAGTTTTTTAGATTTAATCAGTGACAAATTAATATCAAGGAAAGATTTATTTACTAG
TGCTAGGTGCAGGCATAATGGTCATGATAGAGATTCAAGATTAAGAGAATTAGTTGATAT
TGAATCAAGCTGGAATAAGAATCATTGGACAAATATCACGAATCTTTTCTTATTAATAAA
GTATCAAATGAGATTATTAATTTGTCAAATGAAAAAATCTCAAACTGGCCTTCTTGAAGT
CAAGTTGGAAGACAGATCAGGCCTAATTATTATTACTCCAGAATTAGTATGCATTTATTT
CCAACAAGCGAATGTGTTAAGCTATTTCACATTTGAAATGATCCTTATGATTTCCGATGT
ATTTGAAGGAAGGCAAAATGTGTATAGGATTATGTTCA-TTAGTTATTACTTGTCTCCTC
TGAAGGATAGAATAAATGACTTACTCAATTATGTAGACAATTTAGCACTGATCCTAGGTA
ATAAGGTTTATTCAATTATTGCTAACTTAGAAAGCTTAGTTTATGCTAAGTTACAGCTGA
GAGATCCAGTCTTAGAGGTCAGAGGCCAATTCCATTGTTTTATACTGGAAGAGATTATGG
AAATTTTACATGATGTTTTCTCAGTTGAAGAGAGTGCTCAAGTATGTTCTATATTGTCAT
CTTTTTTTAGTGGTCTATCGCCTGACCTCACTGCAGAATTGTTATGCATTATGAGAATGT
GGGGTCATCCCACACTCACAGCTGCAGGTGCAGCAGGGAAAGTTCGTGAATCTATGTGTG
CACAAAAGCTATTAGATTTCACAACAATCATGAAAACATTATCATTCTTTCATACTATAC
TTATAAATGGGTATAGGAGAAAACACGGCGGGATCTGGCCAAATGTAATGTTAATTGATG
GTACCCCAAATTTTATTGTCAGTTCAAAAAATGATAACGCGGAAATAAGCTATGAAGTAG
CACTGAAATACTGGAAATGGATATCACTGTTTGAATTTGAAAAATGTTTTTCAGCTGACC
CAGGTGAGGATTTAAGTATATTCATGAAAGATAAGGCAATAAGTTGTAACAAGAAGGATT
GGATGAGTGTATTTAGACGAAGCTTAATACATGAAAGGTGTGCAAAAAATCATCTAGAAT
GTCCATCGAATGTGAATAGACGATTGTTATTAAACTTCCTAAATGATTCAAATTTCGATC
CTAATTTAGAATTAGAGTATGTAACTACCTTACAATATCTAACTGATGATAATTTTTGTG
CCTCATACTCTTTGAAAGAAAAGGAGATAAAAGAAACTGGGAGAATATTTGCAAAACTCA
CAAAGCAGATGAGATCGTGTCAAGTAATAACAGAATCAATGCTTGCTAATCATGCAGGGA
AATTATTTAGAGAGAATGGTGTAGTTCTTGATCAGCTTAAGTTAACAAAATCACTCTTAA
CTATGAGTCAGATAGGGATTATCTCCAATAAAGAGCGTAAGGCTACAAAGGACTCTATGA
CAATCCTAAAGGACATTAAGAAGAATAAAAATATACATAAAGAAAATGAAAAGAAATATG
GTTCAGAAAATCCATCTCCTTTTGGAGATCTAAGGAAAAATTCTGCAATAAATACTCCTG
ATGACTCATTAGAAATAGCTGCATGCTTTTTGACAACAGATTTACAAAAATATTGTCTTA
ATTGGAGATATCAAGCAATAATACCCTTTGCTAGAACATTAAATCGAATGTATGGATACC
CTCATTTATTTGAGTGGATTCATTTAAGACTAATGAAATCAACTTTGTATGTAGGTGACC
CGTTTAATCCTCCATCAGATCATAATGTCAGTGATCTAGATAATGCACCTAATGATGATA
TTTTTATTGTTTCACCAAGAGGAGGTATTGAAGGTCTGTGCCAAAAATTATGGACCATGA
TTTCAATTGCTACTATATTGTTGTCATCTGCAGAATCTAAGACTAGAGTAATGAGCATGG
TTCAAGGAGACAATCAAACAATAGCAATAACTACAAAAGTGCCAAGGAGTATGCCTCATA
AAGAAAAGAAGCAATCAGCTTATAATGCAAGCAAAGAATTCTTTTCTAGATTAAAACAAA
ATAATTATGGGATTGGACATAATTTGAAGGAACAAGAAACCATATTATCATCTGATTTCT
TTGTATATGGTAAAAGAATTTTTTGGAGAGGGAGGATACTCAGCCAAGCGCTCAAGAATG
CTAGCAAATTATGTTTAACAGCTGATATACTTGGTGACTGCACTCAATCTTCTTGCTCCA
ATCTGGCAACAACAATCATGAGATTAACTGAAAACGGACTTGAAAAGGATGTGGCAATAA
GACTAAATATATTCATGGCTATTAGACAATTAACTTTTGATTTGATCTTCCCTATGAATA
CAAATAATGCATCAAACATTTCTGACATATATCTAAACCATCCAGATTTACTAGCAAGAA
TTTGTCTTGTCCCGTCTAAAGTTGGTGGTTTAAATTATCTATCAACTAGTCGATTATTTA
ATAGAAATATAGGCGATCCATTAGTGTCTGCATTTGCAGATATTAAGAGACTAATAATGG
CTAGATGTATTGAACCTTGGGTCTTAACAAATATCATGAGACGTCCTCCGGGAGATGGAA
ATTGGAGTACTCTAGCAGCAGATCCTTATGCAGTCAATATTGATTACCTATACCCACCAA
CTATATTCCTTAAACGGCATGCCCAGCAGACACTGATGGAATCAAGTGTGAATCCGCTCC
TTAATGGGATATTCAATCCAAATGCAAAAGCGGAAGAGAATAATTTAGCTCAATTTCTGC
TCGATAGAGATATAGTGTTGCCAAGGGTAGCTCATGTTATACTAGCACAAACAGGTTGCG
GAAGAAGGAAGCAGATTCAAGGATATCTAGATTCCACACGGACTATAGTAAAATTAGCTT
TAGATATAAAACCTTTATCTTTCAGAAAGACAAACCAAGTATTAGATTACAATTTAAATT
ACTTATCTTATCAATTAGATATCATACTCAAACCCAAAACAGGGAAAGATTCTTGGAGCT
TAGATAATATTAATGATTGTAGTATAGATCTAGCAAGGAATTTAAGAAAGTTATCATGGG
CTCCTTTGTTGCATGGTAGGGGATTAGAAGGTTTGGAAACTCCTGATCCCATAGAATTGC
TAGATGGAGTCTTGTTGACAAATAAGTCTCTGTGTCATCAATGTGCATCAGGAAATGATA
AATTTACTTGGCTTTATTTACCGGGTGGTATTCAGATAGATCTTGAGCCAAGCAAAAACC
CACCTATGAGAGTCCCATATATCGGTTCAAAGACAGATGAACGAAGAATTGCATCACTAG
CACAAATACCAGGTGCTTCTCAAAATCTAAAATCAGTTTTAAGGTTGACCGGTGTATATA
TTTGGGCTTTTGGTGATAATGAACAGAATTGGCAAGATGCGTACGAACTTTCTAAGACAC
GCGTGAATATAACTTTAGATCAGCTCAGAGTACTAACTCCTCTACCTACTTCAGCAAATT
TGACCCATCGATTAGATGATGGAGTAACTCAGATGAAATTTACACCTGCAAGTCTATACA
CTTTTTCAAATTATATTCATATTTCTAATGATCGTCAGGTGCTACAAATTGATGAATGCA
ATGTAGATTCAAATCTAATCTACCAACAGATTATGATAACAGGATTAGGCATTATTGAGA
CATGGAATGCATTGCCTATTAAGCATACTGTACATGAGGTAACTTTACATCTACACACTG
CAGCTTCATGTTGTATAAGGCCAGTTGATTCTTGCCTTGTAAATAATTCCAGGCAAGATC
TGCCTTACTTAGAAGATACCACTATCAACAAATTTATTTATGACGATCAACCCATCCCAG
AGGAGAAATCAAGTTTAATAGAACAATTTATAGTTAATGTCAATGTAGGTGATTTTGAAT
TCAATGACACTCAAAATAGTATTGTATTATTATCACAGCTAATGGGGAAAATTGTTGTTG
ATTCAATAATAGGATTAGATGAGTCGACATCAATCATTAATGATGCAATCATAGAGACTG
ATTACTCTTCAAATTGGATCAGTGAATTCTTAAATACTTACTTGGATCAAGTATTCATAT
ATATTGGGTGGAACATTTTATTAGAATTATCATATCAGATGTATTATTTAAGGATTACTG
GATTAATGAACTTACTAGATTATATTGAATTAACATTGCAAAGGATACCCGGATTGTCAA
TACAGAACTTGGCTTCGACGATAAGCCATCCAAAAATTTTAAGAAGAATGATTAATTTAG
GAATTTGTGTCCCAAGCAACTCTCCACAATTTGCAACACTTAACTTCACAAAGATAGCTG
TGCAATGTCTTATGTGGGGTATTAAAACTGCATTAACAAATCTTTATAATCATATATCAT
TCAAAATATTAATTCACTCAGAAGATGCAATAGATTTAAATGATAGAATATATAACTTTG
CTGCAAGAAAACTGACATTAATTGCAATGCTATATGATTTTGAGTGTAATTTACCAAAAT
TAAAGGGTCTTACTGCAGAAAATAAATGTTGCATATTGACTGAATTCTTATTAAGTGAAA
CATGCTTAGCAAATTTATCAATTCAACACAATGAATCATACATCAATCAAGTAACAAATC
CAAATATACATCCTTATCCATGTAATAGTTATTATTTATCCAGAAAGGCATTAAATTTTA
TAAGATCAAAGAATGAATCAGAGTTCTTTCTAAAGAATTATTATGATGATTATGGATTTG
TTGATACCCCTACAGATTTTTTACAGCTTAAAAGTGAGGAAAATAATGATACACTCTTAA
CAAATGATATTATAATTGAATTACTCAATCATTCTCAAAAACTTGAAAGACATGAAATAC
CTTTCCAGGAATCACCCACTATTGATCAAGAAAATTTCTATCCAGAACCTCCTGTACATC
ATATACTTAGGCCATTAGGCTTGACATCTACTTCATGGTATAAATCATTAAGTATAGTTA
AATTCTTAGAAATGATTCAAATACCCGATGGATCTCATTTATATTTAGCTGAAGGTAGTG
GTGCTTCTATGACATTGATAGAAAACTTTTATCCTGGGAGGAAGATATACTATAACAGCT
ATTACTCAAGCGAATTAAACCCTCCTCAGAGGAACTTTGAACCTTTACCCACACAATTTA
TTGAGAGTGTACCATACAAACAGATTCAGGCAGAAATAGAGTGTCATCTGGGCTTTGTAC
AAGAGTACAAGTGTTTATGGAATGGTGTCACTGAAACTACTGATTTGTCAGCCATTAGCT
GTGCTGAATTCATTATTAATTCTATTGGAGTAGATTCAGTCACATTAATTCATTGTGATG
GAGAAGAAGGATTTGATACTCCTCAAGAGGAGATATCATCAGCTGTCATCCATGTATTAC
AAATAACTTGCAGCTGTCTTAAAAAGGATGGGTTATTACTCTTAAAGACAAGTTGGGTAC
CCTTTACTAGATTTTCTACATTAATTTCTATATGCTGGACTTTTTCATCTCAAATTATAC
TCATACGAAGTGCATATAGTGACCCCTCTAATCATGAAGTTTACTTAGTTTGCAAAAGAT
CAGAGGATGGCTGGTTTTCTGACTTAAGAACTGCTATATTAAATGCCCAGACATTGACCC
AATCCAATTATACAATATTATCTCCAAATATTATAAATCATTACTGGGAACAATTAATAC
ACCAAAAGGATAATATCTTAAATATTATAAATGATACCATCACGTCATCTGATCCTCAAT
ACTTTTTATCTGATAATCAGAAGATCCTACAAGCAGGTGGATCCCTTAGCTGTCAGCAAT
GGATAAATATCACAAATTTCAATTCTCTTGTAAATTTGTACAAACACTTAGCTTCTATTT
ATACAATCCATATTAAAGAAATTATTGAAATACTGAAGAGTGAGGGAGATGAATATCTAG
GTTTGATATGGTCTCCATACAATATTGGAGCTCAAGGGAAAATAAATACTATACTACGGT
TATTATCAGAAAAAGTGATGCTCTATATTGTTAAAAATTGGAAATTAATTGATTATCATG
CAAAAATTGATTTTAAACATAACTTAGAATGTGGTGAATTTGATGCCGGCTGTTTCTTTA
AACCAGACTTGTTGTACAAGTATACACCAAATCCACGGTACCTTCGTAAAACAATTTCAA
ATAATGTGTTAGTTGAATTGATTACTGTAAAAATGGTGCTAAAATTATCCCGACCAAAAC
AAAAGCAGATTTGGAAATTATTAGGTTGCACTCTCTTTGTTGGAATACAAGATGAACAGT
TAGGAATAAATGAGCAAAAAATAGACAGTAATCCAGATAAATATATCCAATTCAATGATG
CAAACGATGAAAGAGATGTTTTTGGTGATATATTATAATAAATTCAACACAAATTTAATG
ATTAATGATAATAATCATGCAAGATATCCATATCAAATGAATTCCCTAGGCTATTATTAT
AATCAGATTAAAATTTTTAAAAAATACATT---ATTGATA-----AAAACTTTTTATATC
GTTCGGTATCGATCTCTCTTAGAAGTGTTTAATAAAAAATTA--AAAACATATTTAACTT
TAAAGAAAACTTTTCATATCTCTTCTCCCCTTGGT-------------------------
------------------------------------------------------------
------------------------------------------------------------
------------------------------------------------------------
--------------------------------------------------------
>Human parainfluenza virus 4b strain 04-13, complete genome.
----------------------------------------------------ACCAAGGG
GAGAAGAGATATAGATATTGATCTGAAGAATTGAGAA--TATCTAATGTAGGTCCGGAA-
--AGACCTTTAATAAAGTAGCTTATCAATATATCACCATGTCTTCGGTTTTAGCTGCTTA
TGAACAATTTCTTCAAACAACTGAAGATCGGAGTTTTGGTGATCAACAATTTGTACAATC
TGATACCTTAAAGGCAGAAATCCCTGTTTTTGTACTTAATACAAACGATCCACAGCAAAG
ATTCACATTGATGAATTTTTGCCTCCGACTTGCCGTATCATCATCTGCCAAATCGGCAAT
CAAACAGGGAGCATTATTATCTCTGCTTTCCTTACAGGCCACATCAATGCAGAATCACCT
TATGATTGCTGCCAGAGCCCCAGATGCAGCTCTTAGAATCATTGAAGTTGATGCAATAGA
CCCACAAGATTATACATTAACTATTAACCCAAGATCTGGCTGGGATGACATCAAGATCAG
AGCTTATAGGGCATTATCCAGAGATTTGCCTATCAGCCTTGCCGATAGGACAGTATTTGT
ATCCAGAGATGCAGAACATGCAGTGTGTGACGATATGGATACATACCTGAATAGGATATT
CAGTGTATTAATACAGATTTGGATAATGGTGTGCAAATGTATGACAGCCTATGATCAACC
CACTGGATCTGAAGAGAGAAGGTTGGCTAAGTATAAGCAGCAGGGCAGGATGTTAGAAAA
ATATCAACTGCAAACAGATGCCAGGAAAATTATCCAATTAGTAATAAGAGAAAGTATGGT
TATAAGACAATTTCTTGTACAGGAGATGTTAACAGCTGATAAAGTAGGTGCTTATACTAA
CAGATATTATGCTATGGTAGGAGATATTGCAAAGTATATAGCCAATGTCGGAATGAGTGC
ATTCTTTCTTACACTCAAGTTCGGTTTGGGCAACAGGTGGAAACCACTTGCTCTAGCTGC
ATTTTCTGGTGAGTTAGTTAAACTGAAGTCTTTTATGTCATTATACAGAAGATTAGGTGA
CAGATCAAGATATTTGGCTCTCTTAGAATCTCCTGAATTGATGGAATTTGCTCCAGCTAA
TTACCCGCTATTATTCAGTTACGCCATGGGAGTTGGAAGTGTCCAGGATCCATTGATTAG
AAACTATCAGTTTGGAAGGAACTTCTTAAATACCAGTTATTTTCAATATGGTGTTGAGAC
TGCAATGAAGCACCAGGGAACAGTTGACCCTAAATTGGCCTTAGAGCTTGGAATAACCGA
TGAAGACAGAGTGGACATTATGCAGTCTGTTGAAAAGCACATATCAGGAAAAGCTGGAGA
TGATATATCACAGCCTGCAGGTGCATTTACAATGTCCCTAAGCAGATCAGCTTTCATTAA
CAACAACACTTCCCAAGACTTCTCAGGGGCAAGACTCTCCAACTACGAGCAAGGATGGTC
TGGCACAAATCAAGATGAAACGAGAGATGTCTATCCAGAATCTACAATGCACAGACTCCA
AAACATTGAACCAACTGACTCAGATCACAATGAACTACTGATGCCGGAGCTTGAAAGTGA
CAGCAACCCCTTCAATCGTCCAAGATTCACAGTCAGAGCACCACTCATCCCAGAAATCTC
ACACCAGAATCCAACTACCAGAATGAGCAGAAACATCAACACAAGAGACAACACCAGAAC
TGACCATCAAGACACCAATGAGGATCGAGGCAGCAACGTTCCAGATGACATTCTTGGAGA
TCTAGACAATTGACACATCACCGACCTAGCCATAGCTACACAACAATCACAAACTGGGAA
AATCTCAAAGGTACACAATCGCACACATACAATGAAAGCAATCACTCCTGTCCCACATCA
CAACTCAGAAATCCCGCCAAACGCAACATCACGACCAATCAACTGCTGATACATGGTAGA
ACAGAAGAACACAACTGCTTTTATTTAAGAAAAAACTAAGATAGGC-TGAACGGTTGCAT
TCAGGTTTCTCAATCGTTCAGGCCAATACAATTCTCAGCTTCAAACAAAAACAACAAGAT
GAGCTTTGAAATAAGCGTGGAGGAGATTGATGAGCTCATTGAAACTGGCAATCTCAACAT
AGATTATGCACTTAAAGAATTAGGTGCAACCAATCAACTCCCGCCAAACAAACCTCCGTC
TCAAATCAGCAAAACAGAAGAAAACAACGATGAGACAAGGATCTCAAAAAACTCGGCATC
AGCAGAGGCACCAGCTCACGCCTCCTCGCCACTGCGGTCGCACAATGAAGAGAGTGAACT
AGGGAAACAGAGCTCAGACGGTTTCTCCATGATATCCAACAGACCCCAAACAGGTATGCT
GCTTATGGGATCAGACACACAATCTCCAAGTCCGTCAAAGACCTATCAAGGACTCATTCT
TGATGCAAAGAAGAGAGCGCTAAATGAGCCAAGAAGGAATCAAAAAACAACAAATGAACA
TGGAAACACAAATGACACCTGGATATTTAAGAGGGGGGAATATAGCCACCAAGAAAGAGG
CTTGGGTTACACAGAATCAGAGATCAAAAATACAATCTTCATTCCAAGACATCGAAGAGA
GCACTCGATTTCATGGGTCAATGGAAGAACCACAATATCAGAGTGGTGCAATCCATGTTG
CGCACCAGTCAAATCAATTGCCTCCGTCGAAAAATGTACATGTGGAAGATGTCCCAAAAT
TTGCGAACTATGCATTAGAGATCCTTGATGCAATCAAAGCATTAGAGGTGAGGTTAGATA
GGATCGAAGGAAAAGTTGACAAAATTATGCTTACTCAAAATACAATTCAGCAAACAAAAA
ATGACACTCAACAAATTAAAGGTTCACTTGCAACAATTGAGGGCTTAATCACAACAATGA
AAATAATGGACCCTGGAGTCCCATCAAAAGTAAGTCTCAGGAGTTTAAACAAAGGGCCAG
AGCAAGCTCCTATAATCGTCACTGGCACTGGAGATGTCTCAAAATTTGTTGATCAAGACA
ATACAATTACACTTGATCCGTTAGCAAGACCCATTTTGTCTGGAACCAAGCAAATAACTG
ATGAAAGGAGAGCAGGTGTTCGTATAGATGCACTTAAAATAACAGTATCAGAAATGATTC
GAGATCTATTTGGAGACTGTGACAAGAGCAGAAAACTTCTCGAATCAATAAACATGGCAA
CCACAGAGCAAGATATCAACTCGATCAAAACTAATGCTCTTAGAAGCATCACCTAAATTA
TGAGATCCACGAACCACAGAGATCACAGCGACCCAGACTCACTCAATACGCCACGCCCTC
GACCCCATGCCCAGAAGGAACAACTAGACCGCATCCTCAAGAATCAACACCAACTCAAAT
GACGACAACACCAATCATCATCAAACAATACACAGAACATCAGCACTGCATACAAAATCA
TTCCCCGGCACACACAATTCACTGGCTGACAGATTCCCTCCATGACATCACAAAGCATTT
AAGAAAAAA--CAGAAGTAAGGGGGGACC-ATCATCCAATCGACTGTAGCCATGGCTCCT
ACTCAATCCAAAGTCAAAATTCACAATCTAGCTGAAGCTCATGAGAAGGTACTAAGAGCC
TTCCCAATAGAAGTTGAACAAAATTCGGAGGGGAATAAACTATTAGTGAAACAGATCAGA
ATAAGAACGCTAGGACATGCGGACCATTCAAATGATTCAATTTGCTTTCTGAACACTTAC
GGGTTTATCAAGGAAGCAGTCAGCCAGACAGAATTCATGAGAGCAGGACAGAGACCGGAA
AGCAAAAACACTCTGACTGCTTGCATGTTACCCTTTGGGCCTGGTCCTAACATAGGGTCC
CCCCAAAAGATGCTAGAATACGCAGAAGACATTAAGATCCATGTAAGAAAGACAGCAGGC
TGCAAGGAGCAGATTGTGTTTTCTCTAGACAGGACACCTCAAGTGTTCAGGGGATTTCAA
TTTCCCCGGGATAGATATGCATGTGTTCCATCTGACAAGTATATAAAATCACCAGGGAAG
TTAGTCGCAGGACCCAATTATTGCTACACTATCACTTTCCTCTCATTGACATTCTGTCCC
AGCAGCCAAAAATTCAAAGTACCTAGACCCATATTAAATTTCCGATCCACACGAATGAGG
GGTATACATCTAGAGATTATCATGAAGATTACGTGTTCTGAAAACAGTCCAATTAGAAAG
ACATTAATAACAGATGATCCTGAAAATGGACCAAAAGCATCTGTGTGGATCCATCTCTGT
AATCTTTACAAAGGGAGAAATCCTATAAAAGTATATGATGAGGCATATTTTGCAGAGAAA
TGCAAACAAATGCTGCTAAGCGTAGGTATCAGTGATCTATGGGGGCCTACAATTGCAGTA
CATGCAAATGGGAAAATCCCCAAATCTGCCAGCCTCTATTTCAACTCAAGAGGATGGGCT
CTGCATCCTATAGCTGATGCATCTCCTACAATGGCAAAACAACTATGGTCTATAGGCTGT
GAGATCATTGAAGTCAATGCAATATTACAAGGCTCTGATTATAGTGCTCTGGTGGATCAT
CCCGATGTAATATATCGGAAAATCAGAATTGATCCGGCAAAAAAGCAATATGCACACTCT
AAATGGAATCCATTCAAGAAGGCAATATCCATGCCTGATCTTACTAGCATCAATATCTAA
TCATACAAATTAATCACTGATATAGAGCTAAGGAACATTTTATATCCCTCCTCGTTGTAT
CACCATCACCATCCTGATCTATAAAACCACACTACACTATGAACCATCCAATATCCAGCC
AACCATAGGATCACAACCACATTACACCAATTCAATCAAGGACATCCCTGCAAATATCAA
ACAATCAAAACACGACTGCAATAGACACAACATCACCCGATCAAGCCAGACCCCCACCAT
GCACCCAAGTCATCCGACACAACCGTAAACTCTCGATTCCACCATCTGAAACACATCCTC
GAACAGACCATTCAAAAACACCGAACAATCAATCTCCCAGTTGCAATGATCATTGTAAAT
TTTAAGAAAAAATCTGACACACAGCTAGAGCCAAATATAGGGGGGGAAAAACGCATCCAC
CGCCACGCGCACAGATCCAGAACCCAAGGCAACCAACACCCATCGGACTCCATTCCATCC
TCAAAGAAATCAACATGGGTGTCAAAGGTTTATCTCTAGTTATGATTGGATTATTAATCT
CACCAATTACCAATTTGGATATAACTCATCTAATGAATCTAGGAACGGTACCAACCGCAA
TTAGATCTCTAGTTTATTACACCTACAGTAAACCATCTTATCTCACCGTAGATTTAATTC
CTAATTTGAAGAATCTAGACCCAAAATGCAATTACTCAAGTTTAAATTACTATAATAAAA
CGGCATTAAGCTTGATTCAACCAATTGCAGACAACATCAATCGCCTTACAAAGCCAATCA
CAAGCTCAGAAATCCAAAGTCGTTTCTTTGGGGCAGTTATAGGTACAGTTGCTCTCGGTG
TAGTTACTGCTGCACAAGTTACAGCAGCAATCGGTCTTGCAAAAGCTCAGGAAAATGCAC
AACTTATACTAACTCTCAAAAAAGCTGCAAAAGAGACAAATGATGCAGTTCGAGATCTCA
CAAAATCCAACAAAATTGTGGCAAGGATGATATCAGCAATTCAGAATCAGATAAACACCA
TCATTCAACCTGCCATAGACCGGATTAATTGTCAAATCAAAGACTTACAAGTTGCTAATA
TTTTAAATTTGTATCTGACAGAGATCACAACTGTTTTCCACAATCAATTGACCAATCCTG
CATTAGAATCAATTAGTATTCAGGCTCTTAAAAGTCTTCTAGGATCTACCTTACCAGAAG
TGCTATCTAAGTTAGATCTAAACAATATCTCGGCAGCTTCAGTAATGGCATCTGGCTTAA
TTAAAGGACAGATAATTGCAGTTGATATACCGACCATGACATTAGTATTGATGGTCCAAA
TACCAAGCATCTCTCCTCTAAGACAAGCAAAAATAATAGATCTAACCTCTATAACAATTC
ACACAAATAATCAGGAAGTACAAGCTGTGGTACCAGATAGAGTCCTTGAGATTGGTTCAG
AGATATTAGGTTTTGACGGTTCAGTGTGCCAAATCACGAAAGATACAGTCTTTTGTCCCT
ACAATGATGCATATATATTACCCATCCAGCAGAAAAGATGCCTACCAGGTCAAACAAGAG
ATTGCGTGTTCACCCCAGTTGCCGGCACTTTCCCTAGGAGATTTCTCACTACATATGGTA
CTATAGTAGCCAATTGTAGAAATTTAGTATGTTCTTGCCTACGACCTCCCCAAATAATCT
ATCAACCTGATGAGAATCCAGTTACAATCATAGATAAAGACTTATGTACAACATTGACTC
TAGACTCCATAACTATAGAGATCCAGAAATCCATAAATAGTACTTTTCGACGTGAAGTAG
TTCTAGAATCTACTCAAGTCAGATCTTTGACTCCTCTTGATTTATCGACCGACTTAAGTC
AATATAATCAATTACTCAAGAGTGCTGAGAACCACATCCAACGGTCAAATGATTACTTAA
ACTCAATTAATCCTAGTATAGTAAATAATAGCGCAATAATAATATTGATTATACTTTGCA
TCTTATTAATAGTGATAGTTACAATCTGCATAATTTGGCTCAAGTATTTGACTAAAGAAG
TTAAGAATGTAGCAAGAAATCAAAGACTCAACAGAGATGCCGATCTTATTTATAAGATTC
CCAGTCAGATACCATTGCCCAGATAACAGCAACTAAGAGACATATTTTGCAAAT----CT
TACCCAGATGCTCCTGGATATATCGCTCACAAAGAAAAATCAACTCCCAATTTATTAAAA
GAAATCCAAAATCAACAGAGCCACAGCTATCCTGCAATAACACTGCGACCACAATGACAT
TCCTCAAGAAATGAAGGACAAATCTAGGAATCAGAAAAGAATAGCCCAAAACAAATCAAT
AGACAGAGAAAGGGAAA------GGCAAACCCGTCTCAGCAAAACCTCCCATCAACATCA
CTCGACCAAGACTGAACCAACAGCACAAACGCAGAAACCCACCACCACAAAACCACAGAA
AGCCT-CCCATAAT----CCCCCA--CCAACAT--TCACCAAAAAAACAAAAAATCATTC
AACCAAATAACTTCTACATTTCAAGTTTAAGAAAAAAACTATTATAGGGGGGAACGCACT
TCTCAGCTCCAACCACACAAGGCCTCGTCCTGTAAAACAGGACCAAACTC-ACAAGGTCC
AGAACAAAATCTGACCACAAGT--ATAACCTCCACAATTCAAAATTAGACC---AACGAT
CTAGCAACAACTCATCAACTAGCAACCATCAGAGAATTCAACAATCCAGAAGGACGTCAC
ATCAACTCATTCGCGAATCTCCAAAAGAAATAACCCAAATAAATTTACAACTCACTATTC
AATTATAAATAAATTAAAGTAAATCACAAGGATGCAAGATTCACGTGGCAATACTCAAAT
ATTCAACCAAGCGAATTCAATGGTGAAAAGAACATGGAGATTACTATTCCGGATTGTAAC
TTTAATATTACTTATTTCAATATTTGTGTTATCACTCATAATTGTACTACAATCAACTCC
GGGGAATTTGCAAAATGATGTCGATATAATCAGAAAAGAGCTCGATGAACTTATGGAGAA
CTTTGAAACCACCTCTAAATCACTGCTGAGCGTACGAAATCAAATTACTTATGATGTATC
AGTTCTCACCCCCATAAGGCAAGAAGCCATTGAAACAAACATTATTGCGAAAATAAAGGA
TCATTGCAAAGATAGGGTAGTTAGGGGAGAAAGCACCTGTACACTGAGTCACAAGCCTCT
ACATGATGTTTCCTTTCTAAATGGATTTAACAAATTCTATTTCACATATAGGGACAATGT
ACGAATCAGACTTAATTCATTATTAGATTATCCCAATTTTATTCCAACTGCTACAACTCC
TCATGGATGCATTCGAATTCCATCATTCTCCCTAAGTCAAACTCATTGGTGTTATACTCA
CAATACAATTTTACAGGGATGTGCAGATACAGTATCTAGCAATCAGTATGTATCTCTAGG
AACCTTACAGACCTTAGAAAATGGTAATCCTTATTTCAAGGTCGAGTATAGTCATTATTT
AAATGATGGGAAGAATCGAAAGAGTTGCTCAGTGGTTGCTGTTCTTGACGGATGTTTACT
GTATTGTGTGATCATGACTAAAAATGAAACAGAGAATTTCAAGGATCCTCAATTGGCAA-
ACAATTACTTACATATATATCATATAATGGTACTATCAAAGATCCGTATAATAAATCCAC
ACGGATCATCTAGAGATTGGGTTCACATCTCACCAGGGGTAGGTTCGGGTATTTTGTATT
C-AAATTACATCATATTTCCCTTGTATGGAGGCCTTATGGAAAATTCAATGATATATAAT
AATCAATCAAGGAAATATTTTTTTCCTAATTCAACCAAGTTGCCATGTAGTAACAGCACC
AGTGAAAAAATAAAAGGAGCAAAAGACTCATACACAATAACTTACTTCTCTAGGAGACTT
ATACAGAGTGCATTTTTAATTTGTGATTTAAGACAATTTCTTTCTGAAGATTGTGAAATT
TTAATTCCTAGCAATGATTACATGCTAGTTGGTGCAGAGGGTCGCCTATATAATATTGAA
AATAATATATCTTACTATCAGAGAGGATCCAGCTGGTGGCCCTATCCAAGCCTATATAGA
ATCAAATTAAATCCTAGCAAGAAATATCCTAGAATAACTCAGATTAAATTTACAAAAATT
GAGATAGCTTCAAGACCTGGCAATAAAGATTGCCCGGGAAATAAAGCTTGCCCAAAAGAA
TGCATAACGGGAGTTTACCAAGACATATGGCCACTAAGTTATCCTAATACTGCGTTTCCC
CACAAAAAACGAGCGTATTATACAGGTTTTTATCTCAATAACTCGCTTGAAAGACGTAAC
CCAACATTTTATACTGCTGATAATCTAGATTACCATCAACAGGAAAGATTAGGTAAATTT
AATCTTACTGCTGGATACTCCACTACAACTTGTTTCAAGCAGACCACTACTGCGAGACTA
TATTGCCTTTACATACTTGAGGTGGGTGACTCAGTCATTGGAGATTTCCAGATTTTTCCC
TTTTTAGCGTCTCAATAGACCAGGCTATCAATTAATCAATAGAATTACTCTATAACACAA
GCTGATCTTATAAGGTGAAAGATGCTCATACAAAATGGTTAATAGACAAATAATAATAAT
AATCATTGTAACAAAATTAAAAGGATAAAATAATTATAGGAACACTATAAACTAATCAGA
AAACAAACATAACATTAACCAACAACAGCTAACATGACCAATGACACTCCATGAAACATC
ACCTATCAATAATAAAAAATATAATCTATCAATCAGAACCAAATCTGATCCATTCTCGGC
AATCCACCAAGCGAAAACACATATCAAGAATTACCAACCATCAAGTCTGATCAATCCGAC
ACAAAAATCCAAACAACCGCCAGAATAGGCCCGGTCCTGACAAACAACCTGCCCGGCCAC
CAGCCTACTCAACATCAAGACACAATCAACTCCACCCCAATCATCAGTCCAATCCGCGAG
TCAAACAAGTTCCTCCACGTGCCCAGCAATTCAATCGATATGACACATTGCTATATCTTT
TAAGAAAAAAGAAAATTGAGTGAGTGAGACATTCTAGTTCTCATACACAGAATAAACTTT
GAACTTTGGATACATTTTGGATCAAAATTGAAGATTGAAGAACTAGGATGATTCCGCACA
CTAGTAGACAAGCAATGAGGAACAAAAAGAATAGACAATTGCCTAGGAGGAACGACACAA
AGCATCCAACACTAGGGGGAAAGAGACCACCTCCAAGATGGCTGACCATACTGATGTCCT
ATTGCCAGAGGTGCATCTGAGTTCCCCCATTGTACGGCACAAACTCATTTATTATATACT
ATTAGGAAATTTACCAAATCAAATAAGTCCTGAAGATCTTGGACCTTTATCTACAATTAA
TTGGAGCCAAGTAAGAAGAGAAGAAAGCAAATTATGTTTACGTTTAGTATCTGTAAGGAA
TAATCTTTTAAAACATATACCCTCATTGAGGGAGATAGACCCAACACGTCAGTGTAAAAA
TCTGTATTGGCCACGACCTCTTCAGTTTTTTAAGGATTTGGATTTCAACCAATTTAAAGG
GAAAATTGAAAGATGGGAAAAAATTCGACACGCTACACAGCTTGTAGTTAATAAGAGAAT
TATGAATTTTTTAGATTTAATCAGTGATAAATTAATATCAAGGAAAGATTTATTTACAAG
TGCTAGGTGCAGACACAAAGGTCATGATAGAGATTCAAGATTAAGAGAACTAGTTGATAT
TGAATCGAGCTGGAACAAGAATCATTGGTCAAACACTACAAATCTTTTCTTATTAATAAA
ATATCAGATGAGACTGTTAATTTGTCAGATGAAAAAATCTCAAACTGGTCTTCTTGAAGT
CAAGTTGGAAGATAGATCAGGCTTAATTATAATTACTCCCGAGCTAGTGTGCATTTATTT
CCATAAAGCAAATGTATTAAGCTATTTCACATTTGAAATGATCCTTATGATTTCTGATGT
ATTTGAAGGAAGACAGAATGT-CATAGGATTATGTTCAATCAGTTATTACTTGTCTCCTC
TAAAGGATAGAATAAATGACTTACTTAATTATGTAGATAATTTAGCACTGATTCTAGGAA
ATAAGGTTTATTCAATAATCGCTAATTTAGAAAGTTTAGTTTATGCTAAATTACAATTGA
AGGATCCAGTTTTAGCAGTTAGAGGTCAATTCCATTGTTTCATACTGGAGGAGATTATGG
AGATTTTACATGATGTTTTCTCAGTTGATGAGAGTGCTCAAGTGTGTTCTATACTATCAT
CTTTTCTTAGTGGTCTGTCACCTGACCTTACTGCAGAGTTGTTATGTATTATGAGAATGT
GGGGTCATCCCACTTTAACAGCTGCAGGTGCAGCAGGGAAAGTACGCGAATCTATGTGTG
CACCAAAGCTACTAGACTTTACAACAATTATGAAAACATTATCATTCTTTCACACCATAC
TTATAAATGGGTACAGAAGAAAGCATGGTGGGATCTGGCCAACTGTGACGTTAATTGATG
GTACCCCAAATTTTATTGTCAGTCTAAAAAATGATAATGCAGAAATAAGTTATGAAGTGG
CATTGAAATACTGGAAATGGATATCACTGATTGAATTTGAAAAATGTTTTTCAGCTGATC
CAGGTGAGGATTTAAGTATATTCATGAAGGATAAAGCAATAAGTTGTAATAAGAAGGATT
GGATGAGTGTATTCAGACGAAGTCTTATACATGAGAGATGTGCAAAGAATAATTTGGAAT
GTCCATCAAATGTAAATAGAAGATTATTATTAAATTTCTTAAATGACTCAAATTTCGATC
CAAATCTAGAATTAGAGTATGTGACTACCCTCCAGTATCTAACTGATGATAAATTTTGTG
CTTCATACTCTTTGAAAGAAAAGGAGATAAAAGAAACTGGGAGAATATTTGCAAAGCTTA
CAAAGCAAATGAGATCATGTCAAGTGATAACAGAATCAATGCTTGCTAATCATGCAGGGA
AATTATTCAGAGAAAACGGTGTAGTTCTTGATCAGCTTAAGTTGACGAAATCACTCCTAA
CCATGAGCCAAATAGGGATTATCTCAAATAAGGAGCGTAAAGCTACAAAGGACTCCATGA
CAATCCTAAAAGACATTAAGAAGAATAAAAACATACATAAAGAAAATGAAAAGAAATATG
GTTCAGAGAATTCAACTCCTTTCGGAGATCTGGGAAAAAATTTTGGAATAAACACTCCTG
ATGATTCATTAGAAATAGCTGCATGCTTCTTAACAACAGATTTACAAAAATATTGTCTTA
ATTGGAGATACCAAGCAATAATACCCTTTGCTAGAACACTAAATCGAATGTACGGATACC
CTCATCTCTTCGAATGGATTCATTTAAGATTAATGAAATCAACTTTGTATGTAGGTGACC
CGTTCAATCCTCCATCAGATCATAATGTGACTGACCTAGATAATGCACCAAATGATGATA
TATTTATTGTTTCACCAAGAGGAGGTATAGAAGGTCTGTGCCAAAAATTATGGACTATGA
TCTCAATTGCTACTATATTATTGTCATCTGCAGAATCTAAGACCAGAGTAATGAGTATGG
TCCAGGGAGATAATCAAACAACTGCAATAACTACAAAAGTGCCAAGGAGTATGCCTCATA
AAGAGAAGAAGCAATCAGCTTATAATGCAAGTAAAGAATTCTTTTCTAGATTAAAGCAAA
ATAATTATGGGATTGGACATAATTTGAAAGAACAAGAAACTATATTATCATCCGATTTTT
TTGTATATGGTAAAAGAATTTTTTGGAGAGGGAGGATACTCAGCCAAGCACTTAAAAATG
CTAGCAAATTATGTTTGACAGCTGATATTCTTGGTGATTGTACTCAATCCTCTTGTTCCA
ATTTGGCAACAACAATAATGAGATTAACTGAAAATGGACTTGAAAAGGATGTAGCAATAA
GACTAAATATATTCATGGCTATTAGACAACTAACTTTTGATTTGATTTTCCCTATGAATA
CAAATAATGCATCAAACATTTCTGACATATACCTGAACCATCCAGATTTACTGGCAAGAA
TTTGTCTTATCCCGTCTCAAGTTGGTGGTTTAAATTATCTATCATCTAGTCGATTATTCA
ATAGAAACATAGGTGACCCACTAGTGTCCGCATTTGCAGATATTAAAAGATTAATAATGG
CTAAATGTATTGAGCCTTGGGTATTGACAAATATCATGAGACGACCACCTGGAGATGGGA
ATTGGAGTACGCTAGCAGCAGATCCTTATGCAGTTAACATTGATTATCTATACCCACCAA
CTATATTTCTTAAGCGACATGCCCAGCAGACATTGATGGAATCAAGTGTGAATCCACTTC
TTAATGGGATATTCAACCCAAATGCAAAAGCAGAAGAAAATAATTTAGCCCAATTCCTTC
TCGATAGAGATATAGTATTACCGAGAGTAGCTCATGTTATACTAGCACAAACAGGTTGTG
GGAGAAGAAAGCAGATTCAAGGATATCTAGATTCCACACGGACTATAGTAAAATTAGCCT
TAGATATAAAGCCCTTATCTTTCAGAAAAACAAACCAAGTATTAGACTACAATTTAAATT
ACTTATCTTATCAGCTTGATATCATACTTAAACCGAAATCGGGAAATGATTCCTGGAGCT
TGGATAACATTAATGATTGTAGTATAGATTTAGCAAGAAATTTAAGAAAGCTATCATGGG
CTCCTTTGTTACATGGTAGGGGATTGGAAGGTTTAGAAACTCCTGATCCTATAGAGTTGC
TAGATGGAGTCTTATTAACAAATAAATCTTTGTGTCATCAATGTGCATCAGGAAATGACA
AGTTTACCTGGCTTTATTTACCGGGTGGCATTCAAATAGATCTTGAGCCAAGCAAAAATC
CACCTATGAGAGTTCCATATATTGGTTCAAAAACAGATGAACGAAGAATTGCATCATTGG
CCCAAATACCAGGTGCTTCTCAAAATCTAAAGTCAGTTTTAAGGCTAACTGGCGTATATA
TTTGGGCTTTTGGTGATAATGAACAGAATTGGCAAGATGCATACGAACTGTCTAAGACAC
GTGTAAATATAACTTTAGATCAGCTCAGAGTACTAACTCCTTTACCCACTTCAGCAAATT
TGACCCATCGGCTAGATGACGGAGTAACTCAGATGAAATTTACACCTGCAAGTTTATACA
CTTTCTCAAATTATATTCATATTTCTAATGATCGTCAAGTGCTACAAATTGATGAATGCA
ATGTAGATTCAAATCTAATCTATCAGCAGATTATGATAACAGGATTAGGTATTATTGAGA
CATGGAATGCATTGCCTATCAAGCATACTGTACATGAAGTAACTTTGCATTTACACACTG
CAGCTTCGTGTTGTATAAGACCCGTTGATTCTTGCCTTGTAAATAATTCCAGACAAGATC
TGCCTTATTTAGAGGATACTACTATTAATAAGTTTATTTACGATGATCAACCCATCCCAG
AGGAAAAATCAAGCTTAGTAGAACAATTCATAGTTAATGTTAATGTGGGTGATTTTGAAT
TCAATGATACTCAAAATAGTATTGTATTATTATCACAGCTAATGGGAAAAATTGTTGTTG
ATTCCATAATAGGATTAGATGAGTCAACATCAATTATCAATGATGCAATCATAGAGACTG
ATTATTCCCATAATTGGATTAGTGAATTCTTAAATACTTACTTGGACCAGGTATTCATAT
ATATTGGGTGGAACATCTTATTAGAATTATCATATCAAATGTATTACTTAAGGATTATTG
GATTAATGAATTTACTAGATTATATTGAATTAACATTGCAAAGGATACCTGGGTTATCAA
TACAGAATTTGGCCTCGACAATAAGTCATCCAAAAATTTTAAGAAGAATGATTAATTTAG
GAATTTGTATCCCAAGCAATTCCCCGCAATTTGCAACACTTAACTTTACAAAGATAGCTG
TGCAATGTCTCATGTGGGGTGTTAAAACCGCATTAACAAACCTTTATAATCATATATCAT
TCAAAATATTAATCCACTCAGAAGATGCGATAGATTTAAATGATAGAATATATAATTTTG
CTGCAAGAAAGCTAACATTAATTGCAATGCTATATGATTTTGAATGTAATTTACCAAAAT
TGAAGGGTCTTACTGCAGAGGATAAATGTTGCATACTGACTGAATTTTTATTGAGTGAGA
CATGTTTAGCTAATTTATCAATCCAACACAATGAATCATATATCAATCAAGTAACAAACC
CAAATATACATCCTTATCCATGTAACAGCTATTATTTATCTAGAAAGGCATTAAATTATA
TAAGATCAAGGAATGATTCAGAGTTCTTCTTAAAGAATTATTATGATGATTATGGATTTG
TTGATACTCCTACAGATTTTTTACAATTAAAAAGTAGAGAGAACAATGATACACTATTAA
CAAATGACATTGTAATTGAATTACTTAATCATTCTCAAAAGCTTGAAAGGCATGAAATAC
CTTTTCAGGAATCATCTACTACTGATCGAGAAAATTTCTATCCAGATCCTCCTGTACATC
ATATACTTAGGCCGTTGGGCTTGACATCCACCTCATGGTATAAATCATTGAGTATAATTA
AATTCTTGGGAATGATTCAGATACCTGATGGATCCCATTTATACTTAGCTGAAGGCAGTG
GCGCTTCTATGACATTGATAGAAAACTTTTATCCTGGGAGGAAGATATACTATAATAGCT
ATTACTCAAGTGAATTAAATCCACCTCAGAGGAATTTTGAACCTCTCCCCACACAATTTA
TTGAGAGTGTGCCGTACAAACAGATCCAGGCAGAAATAGAGTGTCATTTGGGATTTGTAC
AAGAGTACAAATGCTTATGGAACGGTGTCACTGAAACTACTGATTTATCAGTTATTAGCT
GTACTGAATTCATTATTAATTCTATTGGAGTGGATTCAGTTACATTAATTCATTGTGATT
TAGAGGAGGGATTTGATACTCCCCAGGAAGAAATATCATCAGCTATCATCCATGTGTTAC
AAATAACTTGCAGCTGTCTTAAAAAGGATGGGTTATTACTCTTAAAGACAAGTTGGGTAC
CCTTTACTAGATTTTCTACATTAATTTCTATATGCTGGACCTTTTCATCTCAAATTATAC
TCATAAGAAGTGCATATAGTGACCCCTCTAATCATGAAGTTTACTTAGTTTGCAAAAGAT
CAGAGGATGGCTGGTTTTCTGACTTAAGAACTGCTATATTAAATGCCCAGACATTGACCC
AATCCAATTATACAATATTATCTCCAAATATTATAAATCATTATTGGGAACAATTAATAC
ACCAAAAGGATAATATCTTAAATATTATAAATGATACCATCACGTCATCTGATCCTCAAT
ACTTTTTATCTGATAATCAAAAGATCCTACAAGCAGGTGGATCCCTTAGTTGTCAGCAAT
GGTATAATATCACAAATTTCAATTCTCTTGTAAATTTGTACAAACACTTAGCTTCTATTT
ATACAATCCATATTAAAGAAATTATTGAAATACTGAAGAGTGAGGGAGATGAATATCTAA
GCTTAGTATGGTCTCCATACAATATTGGAGCTCAAGGAAAAATCAATACTATATTACGAT
TATTATCAGAGAAAGTGATGCTATATATTGTTAAAAATTGGAAATTAATTGATTATCATG
CAAAAATTGACTTTAAACATAATCTAGAATGTGGTGAGTTTGATGCTGGCTGTTTTTTTA
AACCAGACTTATTGTATAAATATACTCCAAATCCACGATATCTTCGCAAAACAATTTCAA
ATAATGTATTAGTTGAATTGATTACTGTAAAAATGGTACTAAAACTATCTCGACCAAAAC
AAAAGCAGATTTGGAAAATATTGGGATGTACCCTTTTCGTTGGAATACAAAATGAATCCT
TAGAAATGAATGAGCAAGTAGTCGATAGTAATCTAAATGAATATGTCCAGTTTAATGATT
CAAACGAAGAGAGGGATGTTTTTGGTGATATATTATAGTAAATTTAATGCAAATTTGACG
ATCAATGATGAATATCATGCAAGACATCTACTTCAAATGAACTCCTCATCTAACTACTAC
AATCAGAAAAAAACTTTCAAAAACCATCTCTCAACTTGCAT---TGACAGCATCTCTCCA
ACCCATCATTGATCTCCTGACAAAAGACAATAAAATATATCATCAAGAGGCAACGATCTC
AATAAACAACATTTCTAATAGAACTATAGGAAGATACAGAGATGAGATAACATCCCTCAC
TGGACAAATCTGGATAAGAGGACTAAGGCTAACACCAAATATACAATCCAGAAAATGCAG
TCAAACAGATAAGAATGGGAACAAAAATGTTGAAAAATCAGCTCTACTTACACCCAACAA
CCCCTAATAAAACACTCGATCTCATTCGATATCGGTTTCTCAAAAAAATGTTTAATAAAA
AATATCAAACACATTTAAATTTAAAGAAAACTTTTCATATCTCTTCTCCCCTTGGT
>Human parainfluenza virus 4b strain QLD-01, complete genome.
--------------------------------------------------------GGTC
CGGAAAGGTTGTAAATCGAGGACGATAGCGATAGCAAGTTGTCCTAAATTGACAATTAAT
CCGGACCTTTAATAAAGTAGATTATCAATATATCACCATGTCTTCGGTTTTAGCTGCTTA
CGAGCAATTTCTTCAAACGACTGAAGATCGGAGTTTTGGTGATCAACAATTTGTACAATC
TGATACCTTAAAGGCAGAAATCCCTGTTTTTGTACTTAATACAAACGATCCACAGCAAAG
ATTTACATTAATGAATTTTTGCCTCCGACTTGCCGTATCATCATCTGCCAAGTCAGCAAT
CAAACAGGGAGCATTATTATCTCTGCTTTCTTTACAGGCCACATCAATGCAGAATCACCT
TATGATTGCTGCCAGGGCCCCAGATGCAGCTCTTAGAATCATTGAAGTTGATGCAATAGA
CCCACAAGATTATACATTAACTATTAACCCAAGATCTGGCTGGGATGACATCAAGATCAG
AGCTTATAGGGCATTATCCAGAGATTTGCCTATCAGCCTTGCCGATAGGACAGTATTTGT
ATCTAGAGAAGCAGAACATGCAGTGTGTGACGATATGGATACATACCTGAATAGGATATT
CAGTGTATTAATACAGATTTGGATAATGGTGTGCAAATGTATGACAGCCTATGATCAACC
CACTGGATCTGAAGAGAGAAGGTTGGCTAAGTACAAGCAGCAGGGCAGGATGTTAGAGAA
ATATCAACTGCAAACAGATGCAAGGAAAATTATCCAATTAGTAATAAGAGAGAGTATGGT
TATAAGACAATTTCTTGTACAGGAGATGTTAACAGCTGATAAAGTAGGTGCTTATACTAA
TAGATATTATGCTATGGTAGGAGATATTGCAAAGTATATAGCCAATGTCGGAATGAGTGC
ATTCTTTCTTACACTCAAGTTCGGTTTGGGTAACAGGTGGAAACCACTTGCTCTAGCTGC
ATTTTCTGGTGAGTTAGTTAAACTAAAGTCTCTTATGTCATTATACAGAAGATTAGGTGA
CAGATCAAGATATTTGGCTCTCTTAGAATCTCCTGAATTGATGGAATTTGCTCCAGCCAA
TTACCCGCTATTATTCAGTTACGCCATGGGAGTTGGAAGTGTCCAGGATCCATTGATCAG
AAACTATCAGTTTGGAAGGAACTTCTTAAACACCAGCTATTTTCAGTATGGTGTTGAGAC
TGCAATGAAACACCAGGGTACAGTTGACCCTAAATTGGCCTTAGAGCTTGGAATAACTGA
TGAAGACAGAGTGGATATTATGCAGTCCGTTGAAAAGCACATATCAGGAAAAGCTGGTGA
TGATATATCACAGCCTGCAGGTGCATTTGCAATGTCTCTAAACAGATCAGCTTTCATTAA
CAACAACACTTCCCAAGACTTCTCAGGGGCAAGACTCTCCAACTACGAGCAAGGATGGTC
CGGCACAAATCAAGATGAAACGAGAGATGCCTATCCAGAACCTACAATGCATAGACTCCA
AAACATTGAATCAACTGACTCAGATCACAATGAACTACTGATGCCGGAGCTTGAAAGCGA
CAGCAACCCCTTCAATCGTCCAAGATTCACAGTCAGAGCACCACTCATCCCAGAAATCTC
GCACCAGAATCCAAATACCAGAATGAGCAGAGACATCAACACAAGGGACAACATCAGAGC
TGACCGTCAAAATACCAATGAGGACCGAGGCAGCAACATTCCAGATGACATTCTTGGAGA
TCTAGACAATTGACACATCAACAACCCAGCCATAGCTAGACAATAATCATAAACCGGGAA
AATCTCAAAGATACACAATCGCACACATACAATGAAAGCAATCACTTCTGTTCCACATCA
CAACCCAGAAATCCTGCCAAACGCAACATCACGACCAATCAACTGATGATACACAGTAGA
ATACAAGAACACAACTGCATTGATTTAAGAAAAAACTAAGATAGGCCTGAACGGTTGCAT
TCAGGATTCTCAATCGTTCAGGCCAATACAATTATCAGCTTCAAACGAAAACAACAAGAT
GAGCTTTGAAATAAGCATGGAGGAGATTGACGAGCTCATTGAAACTGGCAATCTCAACAT
AGATTATGCACTTAAAGAATTAGGTGCAACCAGTCAACTCCCGCCAAATAAATCTCCGTC
TCAGACCAGCAAAACAGAAGAAACCAACGATGAGACAAGAACCTCAAAAAACTTGGCATC
AGGAGAGGCACCAGCCCACGCCTCTTCACCACTGCGGTCACACAATGAAGAGAGTGAATC
AGGGAAACAGAGCCCAGACGGTTTCTCCATGATATCCAACAGACCCCAAACAGGTACACT
GCTCATGGGATCAGACACACAATCTCCAAGTCCATCAAAGACCTATCAAGGACTCATTCT
TGATGCAAAGAAGAGAGCGCTAAATGAACCAAGGAGGAATCAAAAAACAACAAATGAACA
TGGAAACACAAATGACACCAGGATATTTAAGAGGGGGGAATATAGCCACCAAGAAAGAGG
CTTGGGTTACACAGGATCAGAGATCAAAAACGCAATCTTCATTCCAAGACATCGAAGGGA
ATACTCGATTTCATGGGTCAACGGAAGAACCACAATATCAGAGTGGTGCAATCCATGTTG
CGCACCAGTCAAACCAACCGCCTCTGTCGAAAAGTGTACATGTGGAAGATGTCCCAAAGT
TTGCGAATTGTGCATCAGAGATCCTTGATGCAATCAAAGCATTAGAGGTGAGGTTAGACA
GGATCGAAGGGAAAGTTGACAAAATTATGCTTACTCAAAATACAATTCAGCAAACAAAAA
ATGACACTCAGCAAATTAAAGGCTCACTTGCAACAATTGAGGGCCTAATCACAACAATGA
AAATAATGGACCCTGGAGTCCCATCAAAAGTAAGTCTTAGAAGCTTAAACAAAGGGCCAG
AGCAAGTTCCAATAATCGTCACTGGTACTGGCGATGTCTCAAAATTTGTTGATCAAGACA
ATACAATTACACTTGATCCGTTAGCAAGACCCATTTTGTCTGGAACCAAGCAAACAACTG
ATGAAAGGAGAGCAGGTGTTCGTATAGATGCACTTAAAATAACAGTATCAGAAATGATTC
GAGATCTATTTGGAGACTGTGATAAGAGCAGAAAACTTCTTGAATCAATAAACATGGCAA
CCACAGAGCAAGAAATCAACTTGATCAAAACTAATGCTCTTAGAAGCATCACTTAAACTA
TGAGATCTATGAATCACGAAGGTCACAGCGACCCAGATTCACTCAATACGCCAAGCGCTC
AACCCCACACCCAGAAGGGACAACCGCACCGCATCCCCAAGAATCGACACCAGCTCAGAC
GACGGCAACACCAATCATCACAAAACAAAACACAGAACATCAGCACTGCATACAAAATCA
CCCCCCAGCACACACAATCCATCGACCGACAGATTCCCTCCATAACATTACAAAGTATTT
AAGAAAAAAACCAGAAGTAAGGGGGGACCCATCATCCAATCGACTGTGGCCATGGCTCCC
ACTCAATCCAAAGTCAAAATTCACAATCTAGCTGAAGCTCACGAGAAGGTACTGAGAGCC
TTCCCAATAGAAGTTGAACAGAACTCAGAAGGGAAGAAACTATTAGTGAAACAGATCAGA
ATAAGAACGCTAGGACATGCGGATCATTCAAATGATTCAATTTGCTTTCTGAATACTTAC
GGGTTTATCAAGGAAGCAGTCAGCCAGACAGAATTCATGAGAGCAGGACAGAGACTAGAA
AGCAAAAACACTCTGACTGCTTGCATGTTACCCTTTGGGCCTGGTCCTAACATAGGGTCC
CCCCAAAAGATGCTAGAATATGCAGAAGACATTAAGATCAATGTAAGAAAGACAGCAGGC
TGCAAGGAACAGATTGTGTTTTCTCTAGATAGGACACCTCAAGTGTTCAGGGGATTTCAA
TTTCCCCGGGATAGATATGCATGTGTTCCATCTGACAAATATATAAAATCACCAGGAAAG
TTAGTCGCAGGACCCAATTATTGTTACATTATCACTTTCCTTTCATTGACATTCTGTCCC
AGCAGCCAGAAATTCAAAGTACCTAGACCCATATTGAATTTTCGATCCACACGAATGAGG
GGTATACATCTAGAGATTATCATGAAAATTACGTGTTCTGAAAACAGTCCAATCAGAAAG
ACACTAATAACAGATGATCCCGAAAATGGACCAAAAGCATCCGTGTGGATCCACCTCTGT
AATCTTTACAAAGGAAGAAATCCTATAAAAGTATATGATGAGGCATATTTTGCAGAGAAA
TGCAAACAAATGCTGTTAAGCGTAGGTATCAGTGATCTATGGGGGCCCACAATTGCAGTA
CATGCAAATGGGAAAATCCCCAAATCTGCCAGCCTTTATTTCAACTCAAGAGGATGGGCT
TTGCATCCCATAGCTGACGCATCTCCCACAATGGCAAAACAACTATGGTCTATAGGCTGT
GAGATCATTGAAGTCAATGCAATATTACAAGGCTCTGATTACAGTGCTCTGGTGGATCAT
CCCGATGTAATATATCGGAAAATCAGAATTGATCCAGCAAAAAAGCAGTATGCACACTCT
AAGTGGAATCCATTCAAGAAGGCAATATCCATGCCTGATCTTGCTGGCATAAATATCTAA
TCATACAAATTAATCACTGATATAGAGTTAAGGAACATTTTATATTCCTCCCCATTGTAT
CACCATCACCATCCCGATATATAAAACCACACTACACTATGCACCGTCCAACATCCAGCC
AACCACAGGATCACAACCACACTACACCAACTCAATCAAGGACATCCCTGCAAACATCAA
ACAACCAAACCATGACTGTAACAGACACAGCACCACCCGACCAAGCCAGACCCTCACCAT
GCACCCAAGTCACCCGACACAACCGCAAACTCTCGACTCTACCATTCGACACACATCCTC
GAACAGACCACCCAAAAACACCGAACAATTAATCTCCTGGTCACAACGATCATTGTAAAT
TTTAAGAAAAAATCTAACACACAACTAGAGCCAAACACAGGGGGGGAAAAACGCATCCGC
CGCCACACGCACAGATCCAGAACCCAAGGCAACCAACACCCGTCGGACTCCGCTCCATCT
TCAAAGAAATCAACATGGGTGTCAAAGGTCTACCTCTAGTTATGATTGGATTATTAATCT
CACCAATTACCAATTTGGATATAACTCATCTAATGAATCTAGGAACGGTACCAACTGCAA
TTAGATCTCTAGTTTATTACACCTACAGTAAACCATCCTATCTCACCGTAGATTTGATTC
CCAATTTGAAGAATCTAGACCCAAAATGCAATTACTCAAGTTTAAATTACTACAATAAAA
CGGTGTTAAGCTTGATTCAACCAATTGCAGACAATATCAATCACCTTACAAAGCCAATCA
CAAGCTCAGAAATTCAAAGTCGTTTCTTTGGGGCAGTTATAGGTACAGTTGCTCTCGGTG
TAGCTACTGCTGCACAAGTTACAGCAGCAATCGGTCTTGCAAAAGCTCAGGAAAATGCAC
GACTTATACTAACTCTCAAAAAAGCTGCAGAGGAAACAAATGATGCAGTTCGAGATCTCA
TAGATTCCAACAAAATTGTGGCAAGGATGATATCAGCAATTCAGAATCAGATAAACACTG
TCATTCAACCTGCCATAGACCGGATTGACTGTCAAATCAAAGACTTACAAGCTGCTAATA
TTTTAAATTTGTACCTAACAGAGATCACAACTGTTTTCCACAATCAATTGACCAATCCTG
CATTAGAATCAATTAGTATTCAGGCTCTCAAAAGTCTTCTAGGATCTACCTTACCAGAAG
TGCTGTCTAAGTTAGATCTAAACAATATCTCGGCAGCTTCAGTGATGGCATCTGGCTTAA
TTAAAGGACAGATAATTGCAGTTGATATACCGACTATGACATTAGTGTTGATGGTCCAAA
TACCAAGTATCTCTCCTCTACGACAAGCAAAAATAATAGATCTAACCTCTATAACAATTC
ACACAAATAATCAGGAAGTACAAGCTGTGGTACCAGATAGAGTTCTTGAGATTGGTTCAG
AGATATTAGGATTTGACGGTTCAGTGTGCCAAATCACGAAAGATACAATCTTTTGTCCCT
ACAATGATGCATATATATTACCCATCCAGCAGAAAAGATGCCTACAAGGTCAAACAAGAG
ATTGCGTGTTCACCCCGGTTGCTGGCACCTTTCCTAGGAGATTTCTCACTACATATGGTA
CTATAGTAGCCAATTGCAGAAATTTAGTATGTTCTTGTCTACGACCTCCCCAAATAATCT
ACCAACCTGATGAGAATCCAGTTACAATCATAGATAAAGACTTATGTACAACATTGACTC
TAGACTCCATAACTATAGAGATCCAGAAATCCATAAATAGTACTTTTCGACGTGAAGTAG
TTCTAGAATCTACTCAGGTTAGATCTTTGACTCCTCTTGATTTATCGACCGATTTAAGTC
AATATAATCAATTACTCAAGAGTGCTGAGGACCACATCCAACGGTCAAATGATTACTTAA
ACTCAATCAATCCTAGTATAGTAAATAATAGCGCAATAATAATATTGATTATACTCTGCA
TCTTATTAATACTGACAGTCACAATCTGCATAATTTGGCTCAAGTATTTGACCAAAGAAG
TTAGGAATGTAGCAAGAAATCAAAGACTCAATAGAGATGCTGATCTTATTTATAAGATTC
CCAGTCAAATTCCATTGCCCAGATAATTGCAACCAAGAGGCACATTTTGCAAAT----CT
TACCCAGACGCTCCTAGATAAATCGCCTACAAAGAAAAATAAACTCCCAATTTATCAAAA
GAAATCCAAAATCAACGGAGCTACAGCCATCCTGCAATAACACTGCGACCACAATGATAC
TCTTCAAGAAATGAAGGACAAATCCAGAAAC-AGAAAAAAATAGCCCAAAACAAATTAAC
AGACAGAGAAAGGGAGA------AGCAAACCCGTCTCAGCAAAACCTCCCATCAACAGCA
CTCGACCAAGACCGAATTAACAGCACGAACGCAGAAACCCACTACCACAAAACCACAGAA
ATTCT-CCCATAAT----CCCCCA--CCAACAT--TCACCAACAAATCAGAAAATCATTC
AACCAGGCAACCTCCACATTTCAAGTTTAAGAAAAAAACTATTATAGGGGGGAACGCACT
TCTCAGCTCCAACCACACGAGGCCTTGTCTTGTAAAACAGAATCAATCTC-ACAAAGTTC
AAAACAAAATCTGACTACAAGT--GGAACCTCCACAATTCAAAATTCAACC---AACGAT
CTAACAACAACTCATCAACTAGCAACCATCACTGAACTCAACAATCCAGAAGGACGTCAC
ATCAATTCATTCGTGAATCTCCAAAAGAAATAACCCAAGTAAATTTACAATCTACTCTTT
AATTATAAATAAACTAAAGTAAGTCACAAGGATGCAAGATTCACGTGGCAATACTCAAAT
ATTCAGCCAAGCAAATTCAATGGTAAAAAGAACATGGAGATTACTATTCCGGATTGTAAC
TTTAATATTACTTATTTCAATATTTGTGTTGTCACTCATAATTGTACTACAATCAACTCC
AGGGAATTTGCAAAGTGATGTCGATATAATCAGAAAAGAGCTCGATGAACTTATGGAGAA
CTTTGAAACCACCTCTAAATCACTGCTAAGCGTAGCAAATCAAATTACTTATGATGTATC
AGTTCTCACCCCCATAAGGCAAGAAGCCACTGAAACAAACATTATTGCGAAAATAAAAGA
TCATTGCAAAGATAGGGTAGTTAAAGGAGAGAGCACCTGCACACTGGGTCACAAGCCTCT
ACATGATGTTTCCTTTCTGAATGGATTTAACAAATTCTATTTCACATATAGGGACAATGT
ACAAATCAGACTTAATCCATTATTAGATTATCCCAATTTTATTCCAACTGCTACAACTCC
TCATGGATGCATTCGAATTCCATCATTCTCCCTAAGTCAAACTCATTGGTGTTATACTCA
CAATACGATCTTACGGGGATGTGAAGATACAGCATCTAGCAAACAGTATGTATCTCTAGG
AACCTTACAGACCTTAGAAAATGGTGATCCTTATTTCAAGGTCGAGTACAGTCATTATTT
AAATGATAGAAAGAATCGAAAAAGTTGCTCAGTGGTTGCTGTCCTTGACGGATGTTTATT
GTATTGTGTGATCATGACCAAAAATGAAACAGAGAATTTCAAGGATCCTCAATTGGCAAC
ACAATTACTTACATATATATCATACAATGGTACTATCAAAGAGC-GTATAATAAATCCAC
CCGGATCATCTAGAGATTGGGTTCACATCTCACCAGGGGTAGGTTCTGGTATTTTGTATT
C-AAATTACATCATATTTCCCTTATATGGAGGCCTTATGGAAAATTCAATGATATATAAT
AATCAATCAGGGAAATATTTTTTCCCTAATTCAACCAAGTTGCCATGTAGTAATAAAACC
AGTGAAAAAATAACAGGAGCAAAAGACTCATACACAATAACTTACTTCTCTAAGAGACTT
ATACAGAGTGCATTTTTGATTTGTGATTTAAGACAATTTCTTTCTGAAGATTGTGAAATT
TTAATTCCTAGCAATGATCACATGCTAGTTGGTGCAGAGGGTCGCCTATATAATATTGAA
AATAATATATTTTACTATCAGAGAGGATCCAGCTGGTGGCCCTATCCAAGCCTTTATAGA
ATCAAATTAAATTCTAATAAGAAATATCCTAGAATAATTGAGATCAAATTTACAAAAATT
GAAATAGCTCCAAGACCTGGCAATAAAGATTGCCCAGGAAATAAAGCTTGCCCAAAAGAA
TGCATAACAGGAGTTTACCAAGATATATGGCCACTAAGTTATCCTAATACTGCGTTCCCC
CACAAAAAACGAGCGTACTATACAGGTTTTTATCTCAATAATTCGCTTGCGAGACGTAAC
CCGACATTTTATACTGCTGACAATCTAGATTACCATCAACAGGAAAGATTGGGTAAATTT
AATCTTACTGCTGGATATTCCACTACAACTTGTTTCAAGCAGACTACCACTGCAAGATTA
TACTGCCTTTACATACTTGAGGTGGGTGACTCAGTAATTGGTGATTTTCAGATTTTTCCC
TTTTTA-CG-CTCAATAGATCAGGCTATCACTTAATCAATAGGATTACTCTGTAACACAA
GCTGATTTTATAAGGTGAAATATGCTCATATAAAATGGTCAATGGATAAACAATAATAAT
AATCATTATAACAAAATTAAAAGGACAAAACAATTACAAGAACACTATGAACTAATCAGG
AAACAAACATAGCATTAACTAACAACAGCCAACATGACCAATGACACTCCATGAAACATC
ATCCATCAATAACAAAAAGTATAATCTATCAATTAGAACCAAACTTGATCTATTCTAAGT
AATCTACCAAGCGAAAACACACACCAAGAATCACCAGCCATCAAATCTGATTAATCCGAC
ACAAAAATCCAAACAACCACCGGAACAGGCCCGGTCCTGATAAACAACCTGCCCGGCCAC
CAGCCCACTCAAAATCAGGACACAATCAATTTCACCCCAATCATCAGTTTAATCCGCAAG
TCAAACAAGTCCTTCCACATGCCCAGAGATTCAATCGATCTGACACATTGCTATATTTTT
TAAGAAAAAAGAAAAATGAGTGGGTGAGACATTCTAGTTCTCATACACAGAATAAACTTC
GAACCTTGGATGCAGTATGGATCAAAATTGAAGATTGAAGAACTAGGATGATTCCGCACA
CTAACAGACAAGCAATGAGGAATAAAAAGAATAGACAATTGCCCAAGAGGAATGACACAA
AGCATCCAACACTAGGGGGGAAGAGACCACCTCCAAGATGGCTGATCATACTGATGTCCT
ATTGCCAGAGGTGCATCTGAGTTCCCCCATTGTACGTCACAAACTCATTTATTATATACT
ATTAGGAAATTTACCAAATCAAATAAGTCCTGAAGATCTTGGACCTTTATCTACAATTAA
TTGGAGCCAAGTTAGAAGAGAAGAAAGCAAATTATGTTTACGTTTAGTATCTGTAAGGAA
TAATCTTTTAAAACATATACCCTCATTGAGAGAGATAGATCCAACACGTCAGTGTAAAAA
TTTGTATTGGCCACGACCTCTTCAGTTTTTTAAGGATTTGGATTTCAACCAATTTAAAGG
GAAAATTGAAAGATGGGAAAAAATTCAACACGCTACACAGCTTGTAGTTAATAAGAGAAT
TATGAATTTTTTAGATTTAATTAGTGATAAATTAATATCAAGGAAAGACTTATTTACAAG
TGCTAGGTGCAGACACGAAGGTCATGATAGAGATTCAAGATTAAGAGAACTAGTTGATAT
TGAATCGAACTGGAACAAGAATCATTGGTCAAACACTACAAATCTTTTCTTATTAATAAA
ATATCAAATGAGACTGTTAATTTGTCAAATGAAAAAATCTCAAACTGGTCTTCTTGAGGT
CAAGTTGGAAGATAGATCAGGTTTAATTATAATTACTCCCGAATTAGTGTGTATTTATTT
CTATAAAGCAAATGTATTAAGCTATTTCACATTTGAAATGATCCTCATGATTTCTGATGT
ATTTGAAGGAAGACAAAATGT-CATAGGATTATGTTCAGTCAGTTATTACTTATCTCCTC
TAAAGGATAGAATTAATGACTTGCTTAATTATGTAGATAATTTAGCACTGATTCTAGGAA
ATAAGGTTTATTCAATAATCGCTAATTTAGAAAGCTTAGTTTATGCTAAATTACAATTGA
AGGATCCAGTTTTAGAAGTTAGAGGTCAATTCCATTGTTTTATACTAGAAGAGATTATGG
AGATCTTACATGATGTTTTCTCAGTTGATGAGAGTGCTCAAGTGTGTTCTATACTGTCAT
CTTTTCTTAGTGGTCTGTCTCCTGACCTTACTGCAGAATTGTTATGTATTATGAGAATGT
GGGGTCATCCCACTTTAACAGCTGCAGGTGCAGCGGGGAAAGTACGTGAATCTATGTGTG
CACCAAAGCTACTAGACTTTACAACAATTATGAAAACATTATCATTCTTTCACACCATAC
TTATAAATGGGTACAGAAGAAAGCATGGTGGGATCTGGCCAACTGTGACGTTAATTGATG
GTACCCCAAATTTTATTGTCAGTCTAAAAAATGATAATGCAGAAATAATTTATGAAGTGG
CATTGAAATACTGGAAATGGATATCACTGATTGAATTTGAAAAATGTTTTTCAGCCGATC
CAGGTGAGGATTTAAGTATATTCATGAAGGATAAAGCAATAAGTTGTAATAAGAAGGATT
GGATGAGTGTATTCAGACGAAGTCTCATACATGAGAGATGTGCAAAGAATAATTTAGAAT
GTCCATCAAATGTAAATAGAAGATTGTTATTAAATTTCTTAAATGACTCAAATTTCGATC
CAAATTTAGAATTAGAGTATGTAACTACCCTCCAGTATCTAACTGATGATAAATTTTGTG
CTTCATACTCTTTGAAAGAAAAGGAGATAAAAGAAACTGGGAGAATATTTGCAAAGCTTA
CGAAGCAAATGAGATCGTGTCAAGTGATAACAGAATCAATGCTTGCTAATCATGCAGGGA
AATTATTCAGAGAAAACGGTGTAGTTCTTGATCAGCTTAAGTTAACAAAATCACTCCTAA
CTATGAGCCAAATTGGGATCATTTCAAACAAGGAGCGTAAAGCTACAAAGGACTCTATGA
CAATCCTAAAAGACATTAAGAAGAATAAAAACATACATAAAGAAAATGAAAAGAAATATG
GTTCAGAGAATTCAACCCCTTTCGGAGACTTTGGGAAAAATTTTGGAATAAATACTCCTG
ATGATTCATTAGAAATAGCTGCATGTTTTTTAACAACAGATTTACAAAAGTATTGTCTTA
ATTGGAGATACCAAGCAATAATACCCTTTGCTAGAACATTAAATCGAATGTACGGATATC
CTCATCTCTTCGAATGGATTCATTTGAGATTAATGAAATCAACTTTGTATGTAGGTGACC
CGTTCAATCCTCCATCAGATCATAATGTGACTGACCTAGATAATGCACCAAATGATGATA
TATTTATTGTTTCACCAAGAGGAGGTATAGAAGGTCTGTGCCAAAAATTATGGACTATGA
TCTCAATTGCTACTATATTATTGTCATCCGCAGAATCTAAGACCAGAGTAATGAGTATGG
TCCAGGGAGATAACCAAACAATTGCAATAACTACAAAAGTGCCAAGGAGTATGCCTCATA
AAGAGAAGAAGCAATCAGCCTATAACGCGAGTAAAGAATTCTTTTCTAGATTAAAGCAAA
ATAATTATGGGATTGGACATAATTTGAAAGAACAAGAAACTATATTATCATCCGATTTTT
TTGTATATGGTAAAAGAATTTTTTGGAGAGGGAGAATACTCAGCCAAGCACTTAAAAATG
CTAGCAAATTATGTTTGACAGCTGATATTCTTGGTGATTGTACTCAATCTTCTTGTTCCA
ATTTGGCAACAACAATAATGAGATTAACTGAAAATGGACTTGAAAAGGATGTAGCAATAA
GACTAAATATATTCATGGCTATTAGACAACTAACTTTTGATTTGATTTTCCCCATGAATA
CAAACAATGCATCAAACATTTCTGACATATACCTGAACCATCCAGATTTACTGGCAAGGA
TTTGTCTTATCCCGTCTCAAGTTGGTGGGTTAAATTATCTATCATCTAGTCGATTATTCA
ATAGAAACATAGGTGACCCACTAGTGTCTGCATTTGCAGATATTAAAAGATTAATAATGG
CTAAATGTATTGAGCCTTGGGTATTGACAAATATCATGAGACGACCACCTGGAGATGGAA
ATTGGAGTACGCTAGCAGCAGATCCTTATGCAGTTAACATTGACTATCTATACCCACCGA
CTATATTTCTTAAGCGACATGCCCAGCAGACATTGATGGAATCAAGTGTGAATCCACTTC
TTAATGGGATATTCAATCCAAATGCAAAAGCAGAAGAAAATAATTTAGCCCAATTCCTTC
TCGATAGAGATATAGTATTACCAAGAGTAGCCCATGTTATACTAGCACAAACAGGTTGTG
GGAGAAGGAAGCAGATTCAAGGATATCTAGATTCCACACGGACTATAGTAAAATTAGCCT
TAGATATAAAGCCCTTATCTTTCAGAAAAACAAACCAAGTATTAGACTACAATTTAAATT
ACTTATCTTATCAGCTTGATATCATACTTAAACCGAAATCGGGAAAGGATTCTTGGAGCT
TGGATAACATTAATGATTGTAGTATAGATTTAGCAAGAAATTTAAGAAAGCTATCATGGG
CTCCTTTGTTACATGGTAGGGGATTGGAAGGTTTAGAAACTCCTGATCCTATAGAGTTAC
TAGATGGAGTCTTGTTAACAAATAAATCTTTGTGTCAACAATGTGCATCAGGTAATGATA
AGTTTACTTGGCTTTATTTGCCGGGTGGTATTCAAATAGATCTTGAGCCAAGCCAAAATC
CACCTATGAGAGTTCCATATATTGGTTCGAAAACAGATGAACGAAGAATTGCATCATTGG
CCCAAATACCAGGTGCTTCTCAAAATCTGAAGTCAGTTTTAAGGCTAACTGGCGTATATA
TTTGGGCTTTTGGTGATAATGAACAGAATTGGCAAGATGCATACGAACTGTCTAAGACAC
GTGTAAATATAACTTTAGATCAGCTCAGAGTACTAACTCCTCTACCTACTTCAGCAAATT
TGACCCATCGGCTAGATGACGGAGTAACTCAGATGAAATTCACACCTGCAAGTTTATACA
CTTTCTCAAATTATATTCATATTTCTAATGATCGCCAAGTGCTACAAATTGATGAATGCA
ATGTGGATTCAAATCTAATCTATCAGCAGATTATGATAACAGGATTAGGTATTATTGAGA
CATGGAATGCATTGCCTATTAAGCATACTGTACATGAAGTAACTTTACATTTGCACACTG
CAGCTTCGTGTTGTATAAGACCTGTTGATTCTTGCCTTGTAAATAATTCCAGACAAGATC
TACCTTATTTAGAGGATACTACTATTAACAAGTTTATTTACGATGATCAACCCATCCCAG
AAGAAAAATCAAGCTTAATAGAACAATTCATAGTTAATGTTAATGTGGGTGATTTTGAGT
TCAATGATACCCAAAATTGTATTGTATTATTATCACAGCTAATGGGAAAAATTGTTGTTG
ATTCCATAATAGGATTAGATGAATCAACATCAATTATCAATGATGCAATCATAGAGACTG
ATTATTCCCATAATTGGATCAGTGAATTCTTAAATACTTACTTGGATCAGGTATTCATAT
ATATTGGGGGGAATATCTTATTAGAATTATCATATCAAATGTATTACTTAAGAATTATTG
GATTAATGAATTTATTAGATTATATTGAATTAACATTACAAAGGATACCTGGGTTATCAA
TACAGAATTTGGCCTCTACAATAAGTCATCCGAAAATTTTAAGAAGAATGATTAATTTAG
GAATTTGTATCCCAAGTAATTCCCCGCAATTTGCAACACTCAACTTTACAAAGATAGCTG
TGCAATGTCTTATGTGGGGTGTTAAAACCGCATTAACGAACCTTTATAATCATATATCAT
TCAAAATATTAATCCACTCAGAAGATGCAATAGATTTGAATGATAGAATATATAATTTTG
CTGCAAGAAAGCTAACATTAATTGCAATGCTATATGATTTTGAATGTAATTTACCAAAAT
TGAAGGGTCTTACTGCAGAGGACAAATGTTGCATATTGACTGAATTTTTATTGAGTGAAA
CATGTTTAGCTAATTTATCAATCCAACACAATGAATCATATATCAATCAGGTAACAAACC
CAAATATACATCCTTATCCATGTAACAGCTATTATTTATCTAGAAAAGCATTGAATTACA
TAAGATCAAGGAATGATTCAGAGTTCTTCTTAAAGAATTATTATGATGATTATGGATTTG
TTGATACTCCTACAGATTTTTTACAATTAAACAGTAGAGAGAACAATGATACACTATTAA
CAAATGACATTATAATTGAATTACTTAATCATTCCCAAAAGCTTGAAAGGCATGAAATAC
CTTTCCAGGAATCATCTATTACTGATCGAGAAAATTTCTATCCAGATCCTCCTGTACATC
ATATACTTAGGCCATTGGGCTTGACATCCACTTCATGGTATAAATCATTGAGTATAATTA
AATTCTTAGGAATGATTCAGATACCTGATGGATCCCATTTATACTTAGCTGAAGGCAGTG
GTGCTTCTATGACATTGATTGAAAACTTTTATCCTGGAAGAAAGATATATTATAATAGCT
ATTACTCGAGTGAGTTAAACCCACCCCAGAGGAATTTTGAACCTCTCCCCACACAATTTA
TTGAGAGTGTGCCGTACAAACAGATCCAGGCAGAAATAGAGTGTCATTTGGGATTTGTAC
AAGAGTACAAATGCTTATGGAACGGTGTCACTGAAACTACTGATTTATCAATTACTAGCT
GTACTGAATTCATTATTAATTCTATTGGAGTAGATTCAGTAACATTAATTCATTGTGATT
TAGAAGAGGGATTTGATACTCCCCAAGAAGAAATATCATCAGCCATCATCCATGTATTAC
AAATAACTTGCAGCTGTCTTAAAAAAGACGGGTTATTACTCTTAAAGACAAGTTGGGTAC
CCTTTACTAGATTTTCTACATTAATTTCTATATGCTGGACGTTTTCATCTCAAATTATAC
TCATAAGAAGTGCATATAGTGACCCCTCTAGTCATGAAGTTTATCTAGTTTGCAAAAGAT
CAGAGGATGGCTGGTTTTCTGACTTAAGAACTGCTATATTAAATGCCCAGACATTGACTC
AATCCAATTATACAATATTATCTCCAAATATTATAAATCATTATTGGGAACAATTAATAC
ACCAAAAGGATAATATCTTAAATATTATAAATGATACCATCACGTCATCTGATCCTCAAT
ACTTTTTATCTGATAATCAAAAGATCCTACAAGCAGGTGGATCCCTTAGCTGTCAGCAAT
GGTATAATATCACAAATTTCAATTCTCTTGTAAATTTGTACAAACACTTAGCTTCTATTT
ATACAATCCATATTAAAGAAATTATTGAAATACTGAAAAGTGAGGGAGATGAATATCTAA
GCTTAGTATGGTCTCCATACAATATTGGAGCTCAGGGAAAAATCAATACTATATTACGAT
TATTATCAGAAAAAGTGATGCTATATATTGTTAAAAATTGGAAATTAATTGATTATCATG
CAAAAATTGACTTTAAACATAATCTAGAATGTGGTGAGTTTGATGCTGGCTGCTTTTTTA
AACCAGACTTGTTGTATAAATATACTCCAAATCCACGATATCTTCGCAAAACAATTTCAA
ATAATGTATTAATTGAATTGATTACTGTAAAAATGGTACTAAAACTATCTCGACCAAAAC
AAAAACAAATTTGGAAATTATTGGGATGTACTCTTTTCGTTGGAATACAAGATGAATCTT
TAGAAATGGATGAGCAAGTAGTCGATAGTAATCTAAATGAATATGTCCAGTTTAATGATT
CAAACGAAGAGAGGGATGTTTTTGGTGATATATTATAGTAAATTTAATGCAGATTTAACA
ATTAATGATGAATACCATGCAGGATATTTACATCAAATGAACTCCTCATTAAATTATTAT
AACAAGGGAAAAATTTTTAAAAACCATTATTCAACTTACATCGATGATAGCATCTCTCTA
ACTTATTATTGATTTCCTGATAAAAGACAATAAAATATATCATCAAGAGGCAACGATCTC
AATAAACAACATTTCTAGTAGAACTATAGGAAAATACATAGACGAGACAATATCC-TCAC
TGGACAAATCTGGATAAGAGGATTAAGGCCAACACCAGATATACAATCCAGAGGATGCAG
TCAAATAAATAAGAATGGGAACAAAAAT--------------------------------
------------------------------------------------------------
--------------------------------------------------------
>Human parainfluenza virus 4b viral cRNA, complete genome, strain:
----------------------------------------------------ACCAAGGG
GAGAAGAGATATAGATATTGATCTGAAGAATTGAGAA--TATCTAATGTAGGTCCGGAA-
--AGACCTTTAATAAAGTAGCTTATCAATATATCATCATGTCTTCGGTTTTAGCTGCTTA
CGAACAATTTCTTCAAACAACTGAAGATCGGAGTTTTGGTGATCAACAATTTGTACAATC
TGATACCTTAAAGGCAGAAATCCCTGTTTTTGTACTTAATACAAACGATCCACAGCAAAG
ATTCACATTGATGAATTTTTGCCTCCGACTTGCCGTATCATCATCTGCCAAATCGGCAAT
TAAACAGGGAGCATTATTATCTCTGCTTTCCTTACAGGCCACATCAATGCAGAATCACCT
TATGATTGCTGCCAGAGCCCCAGATGCAGCTCTTAGAATCATTGAAGTTGATGCAATAGA
CCCACAAGATTATACATTAACTATTAATCCAAGATCTGGCTGGGATGACATCAAGATCAG
AGCTTATAGGGCATTATCCAGAGATTTGCCTATCAGCCTAGCCGATAGGACAGTATTTGT
ATCCAGAGATGCAGAACATGCAGTGTGTGACGATATGGATACATACCTGAATAGGATATT
CAGTGTATTAATACAGATTTGGATAATGGTGTGCAAATGTATGACAGCCTATGATCAACC
CACTGGATCTGAAGAGAGAAGGTTGGCTAAGTATAAGCAGCAGGGCAGGATGTTAGAAAA
ATATCAACTGCAAACAGATGCCAGAAAAATTATCCAATTAGTAATAAGAGAAAGTATGGT
TATAAGACAATTTCTTGTACAGGAGATGTTAACAGCTGATAAAGTAGGTGCTTATACTAA
CAGATATTATGCTATGGTGGGAGATATTGCAAAGTATATAGCCAATGTCGGAATGAGTGC
ATTCTTTCTTACACTCAAGTTCGGTTTGGGCAACAGGTGGAAACCACTTGCTCTAGCTGC
ATTTTCTGGTGAGTTAGTTAAACTGAAGTCTTTTATGTCATTATACAGAAGATTAGGTGA
CAGATCAAGATATTTGGCTCTCTTAGAATCTCCTGAATTGATGGAATTTGCTCCAGCTAA
TTACCCGCTATTATTCAGTTATGCCATGGGGGTTGGAAGTGTCCAGGATCCATTGATTAG
AAACTATCAGTTTGGAAGGAACTTCTTAAATACCAGTTATTTTCAATATGGTGTTGAGAC
TGCAATGAAGCACCAGGGAACAGTTGACCCTAAATTGGCCTTAGAGCTTGGAATAACCGA
TGAAGACAGAGTGGACATTATGCAGTCTGTTGAAAAGCACATATCAGGAAAAGCTGGAGA
TGATATATCACAGCCTGCAGGTGCATTTACAATGTCTCTAAGCAGATCAGCTTTCATTAA
CAACAACACTTCCCAAGACTTCTCAGGGGCAAGACTCTCCAACTACGAGCAAGGATGGTC
CGGCACAAATCAAGATGAAACGAGAGATGTCTATCCAGAATCTACAATGCACAGACTCCA
AAACATTGAACCAACTGACTCAGATCACAATGAACTACTGATGCCGGAGCTTGAAAGTGA
CAGCAACCCTTTCAATCGTCCAAGATTCACAGTCAGAGCACCACTCATCCCAGAAATCTC
ACACCAGAATCCAACTACCAGAATGAACAGAAACATCAACACAAGAGACAACACCAGAGC
TGACCATCAAGACACCAATGAGGATCGAGGCAGCAACGTTCCAGATGACATTCTTGGAGA
TCTAGACAATTGACACATTAACGGCCCAGCCATAGTTACACAATAATCACAAACCGAAAA
AATCTCAAAGGTACACAATCGCACACATACAATGAAAGCAATCACTCCTGTCCCACATCA
CAACTCAGAAATCCCGCCAAACGCAACATCACGACCAATCAACTGCTGATACATGGTAGA
ACAGAAGAACACAACTGCTTTTATTTAAGAAAAAACTAAGATAGGC-TGAACGGTTGCAT
TCAGGTTTCTCAATCGTTCAGGCCAATACAATTCTCAGCTTCAAACAAAAACAACAAGAT
GAGCTTTGAAATAAGCGTGGAGGAGATTGATGAGCTCATTGAAACTGGCAATCTCAACAT
AGATTATGCACTTAAAGAATTAGGTGCAACCAGTCAACCCCCGCCAAACAGACCTCTGTC
TCAAATCAGCAAAACAGAAGAAAACAACGATGAGACAAGGACCTCAAAAAACTCGGCATC
AGCAGAGGCACCAGCTCACGCCTCCTCGCCACTGCGGTCGCACAATGAAGAGAGTGAACC
AGGGAAACAGAGCTCAGACGGTTTCTCCATGATATCCAACAGACCCCAAACAGGTATGCT
GCTTATGGGATCAGACACACAATCTCCAAGTCCGTCAAAGACCTATCAAGGACTCATTCT
TGATGCAAAGAAGAGAGCGCTAAATGAGCCAAGAAGGAATCAAAAAACAACAAATGAACA
TGGAAACACAAATGACACCTGGATATTTAAGAGGGGGGAATATAGCCACCAAGAAAGAGG
CTTGGGTTACACAGAATCAGAGATCAAAAATACAATCTTCATTCCAAGACATCGAAGAGA
GCACTCGATTTCATGGGTCAATGGAAGAACCACAATATCAGAGTGGTGCAATCCATGTTG
CGCACCAGTCAAATCAATTGCCTCCGTCGAAAAATGTACATGTGGAAGATGTCCCAAAAT
TTGCGAACTATGCATTAGAGATCCTTGATGCAATCAAAGCATTAGAGGTGAGGTTAGATA
GGATCGAAGGAAAAGTTGACAAAATTATGCTTACTCAAAATACAATTCAGCAAACAAAAA
ATGACACTCAACAAATTAAAGGTTCACTTGCAACAATTGAGGGCCTAATCACAACAATGA
AAATAATGGACCCTGGAGTCCCATCAAAAGTAAGTCTCAGAAGTTTAAACAAAGGGCCAG
AGCAAGTTCCTATAATCGTCACTGGCACTGGCGATGTCTCAAAATTTGTTGATCAAGACA
ATACAATTACACTTGATCCGTTAGCAAGACCCATTTTGTCTGGAACCAAGCAAATAACTG
ATGAAAGGAGAGCAGGTGTTCGTATAGATGCACTTAAAATAACAGTATCAGAAATGATTC
GAGATCTATTTGGAGACTGTGATAAGAGCAGAAAACTTCTCGAATCAATAAACATGGCAA
CCACAGAGCAAGATATCAACTCGATCAAAACTAATGCTCTTAGAAGCATCACCTAAATTA
TGAGATCCATGAACCACAGAGATCACAGCGACCCAGATTCACCCAATATGCCAAGCCCTC
GACCCCATGCCCAGAAGGAACAACTAGACCGCATCCTCAAGAATCAACACCAACTCAAAT
GACGACAACACCAATCATCATCAAACAATACACAGAACATCAGCACTGCATACAAAATCA
TTCCCCGGCACACACAATTCACTGGCTCACAGATTCCTTCCATGACATCACAAAGTATTT
AAGAAAAAA--CAGAAGTAAGGGGGGACC-ATCATCCAATCGACTGTAGCCATGGCTCCT
ACTCAATCCAAAGTCAAAATTCACAATCTAGCTGAAGCTCATGAGAAGGTACTAAGAGCC
TTCCCAATAGAAGTTGAACAAAATTCGGAGGGGAATAAACTATTAGTGAAACAGATCAGA
ATAAGAACACTAGGACATGCGGATCACTCAAATGATTCAATTTGCTTTCTGAATACTTAC
GGGTTTATCAAGGAAGCAGTCAGCCAGACAGAATTCATGAGAGCAGGACAGAGACCGGAA
AGCAAAAACACTCTGACTGCTTGCATGTTACCCTTTGGGCCTGGTCCTAACATTGGGTCC
CCCCAAAAGATGCTAGAATACGCAGAAGACATTAAGATCCATGTAAGAAAGACAGCAGGC
TGCAAGGAGCAGATTGTGTTTTCTCTAGACAGGACACCTCAAGTGTTCAGGGGATTTCAA
TTTCCCCGGGATAGATATGTATGTGTTCCATCTGACAAATATATAAAATCACCAGGGAAG
TTAGTCGCAGGACCCAATTATTGCTACACTATCACTTTCCTCTCATTGACATTCTGTCCC
AGCAGCCAAAAATTCAAAGTACCTAGACCCATATTAAATTTCCGATCCACACGAATGAGG
GGTATACATCTAGAGATTATCATGAAGATTACGTGTTCTGAAAACAGTCCAATTAGAAAG
ACATTAATAACAGATGATCCTGAAAATGGCCCAAAAGCATCTGTGTGGATCCATCTCTGT
AATCTTTACAAAGGGAGAAATCCTATAAAAGTATATGATGAGGCATATTTTGCAGAGAAA
TGCAAACAAATGCTGTTAAGCGTAGGCATCAGTGATCTATGGGGGCCTACAATTGCAGTA
CATGCAAATGGGAAAATCCCCAAATCTGCCAGCCTCTATTTCAACTCAAGAGGATGGGCT
CTGCATCCTATAGCTGATGCATCTCCTACAATGGCAAAACAACTATGGTCTATAGGCTGT
GAGATCATTGAAGTCAATGCAATATTACAAGGCTCTGATTATAGTGCTCTGGTGGATCAT
CCCGATGTAATATATCGGAAAATCAGAATTGATCCGGCAAAAAAGCAGTACGCACACTCT
AAATGGAATCCATTCAAGAAGGCAATATCCATGCCTGATCTTACTGGCATCAGTATCTAA
TCATACAAATTAATCACTGATATAGAGTTAAGGAACATTTTATATCCCTCCCCGTTGTAT
CACCATCACCATCCTGATCTATAAAACCACACTACACTATGAACCATCCAATATCCAGCC
AATCATAGGATCACAACCACATTACACCAATTCAATCAAGGACATCCTTGCAAATACCAA
ACAATCAAAACACGACTGCAATAGACACAACATCACCCGATCAAGCCAGACCCCCACCAT
GCACCCAAGTCATCCGACACAACCGCAAACTCTCGATTCCACCATCTGAAACACATCCTC
GAACAGACCATTCAAAAACACCGAACAATCAATCTCCCAGTTGCAATGATCACTGTAAAT
TTTAAGAAAAAATCTGACACACAGCTAGAGCCAAATACAGGGGGGGAAAAACGCATCCAC
CGCCACGCACACAGATCCAGAACCCAAGGTAACCAACACCCGTCGGACTCCACTCCATCC
TCAAAGAAATCAACATGGGTGTCAAAGGTTTATCTCTAGTTATGATTGGATTATTAATCT
CACCAATTACCAATTTGGATATAACTCATCTAATGAATCTAGGAACGGTACCAACCGCAA
TTAGATCTCTAGTTTATTACACCTACAGTAAACCATCTTATCTCACCGTAGATTTAATTC
CCAATTTGAAGAATCTAGACCAAAAATGCAATTACTCAAGTTTAAATTACTATAATAAAA
CGGCATTAAGCTTGATTCAACCAATTGCAGACAACATCAATCGCCTTACAAAGCCAATCA
CAAGCTCAGAAATCCAAAGTCGTTTTTTTGGGGCAGTCATAGGTACAGTTGCTCTCGGTG
TAGTTACTGCTGCACAAGTTACAGCAGCAATCGGTCTTGCAAAAGCTCAGGAAAATGCAC
AACTTATACTAACTCTCAAAAAAGCTGCAAAAGAGACAAATGATGCAGTTCGAGATCTCA
CAAAATCCAACAAAATTGTGGCAAGGATGATATCAGCAATTCAGAATCAGATAAACACCA
TCATTCAACCTGCCATAGACCGGATTAATTGTCAAATCAAAGACTTACAAGTTGCTAATA
TTTTAAATTTGTACCTAACAGAGATCACAACTGTTTTCCACAATCAATTGACCAATCCTG
CATTAGAATCAATTAGTATTCAGGCTCTTAAAAGTCTTCTAGGATCTACCTTACCAGAAG
TGCTGTCTAAGTTAGATCTAAACAATATCTCGGCAGCTTCAGTAATGGCATCTGGCTTAA
TTAAAGGACAGATAATTGCGGTTGATATACCGACCATGACATTAGTATTGATGGTCCAAA
TACCAAGCATCTCTCCTCTAAGACAAGCAAAAATAATAGATCTAACCTCTATAACAATTC
ACACAAATAATCAGGAAGTACAAGCTGTGGTACCAGATAGAGTCCTTGAGATTGGTTCAG
AGATATTAGGATTTGACGGTTCAGTGTGCCAAATCACGAAAGATACAGTCTTTTGTCCCT
ACAATGATGCATATATATTACCCATCCAGCAGAAAAGATGCCTACCAGGTCAAACAAGAG
ATTGCGTGTTCACTCCAGTTGCCGGCACTTTCCCTAGGAGATTTCTCACTACATATGGTA
CTATAGTAGCCAATTGTAGAAATTTAGTATGTTCTTGCCTACGACCTCCCCAAATAATCT
ATCAACCTGATGAGAATCCAGTTACAATCATAGATAAAGACTTATGTACAACATTGACTC
TAGACTCCATAACTATAGAGATCCAGAAATCCATAAATAGTACTTTTCGACGTGAAGTAG
TTCTAGAATCTACTCAAGTCAGATCTTTGACTCCTCTTGATTTATCGACCGATTTAAATC
AATATAATCAATTACTCAAGAGTGCTGAGAACCACATCCAACGGTCAAATGATTACTTAA
ACTCAATTAATCCTAGTATAGTAAATAATAGCGCAATAATAATATTGATTATACTTTGCA
TCTTATTAATATTGACAGTTACAATCTGCATAATTTGGCTCAAGTATTTGACTAAAGAAG
TTAAGAATGTAGCAAGAAATCAAAGACTCAACAGAGATGCCGATCTTATTTATAAGATTC
CCAGTCAAATACCATTGCCCAGATAACAACAACCAAGAGATACATTTTGCAAAT----CT
TACCTAGATGCTCCAGGGGAAATCACCCACAAAGATAAATCAACTCTCAATTCATTAAAA
GAAATCCAAAATCAACGGAGCTACAGCTATCCTGCAATAACACTACGACTACAATGATAT
TCCTCAAGAAATGAAGGACAAATCTAGGAATCAGAAAAGAATAGCCCAAAACAAATCAAT
AGACAGAGAAAGGGAAA------GGCAAACCCGTCTCAGCAAAACCTCCCATCAACATCA
CTCGACCAAGACTGAATCAACAGCACAGATACAGAAACCCACCACCACAAAACCACAGAA
AGTCT-CTCATAAT----CCCCCA--CCAACAT--TCACCAAAAAAACAAAAAATCATTC
AACCAAATAACTTCTACATTTCAAGTTTAAGAAAAAAACTATTATAGGGGGGAACGCACT
TCTCAGCTCCAACCACACAAGGCCTCGTCCTGTAAAACAGGACCAAACTC-ACAAGGTCC
AGAACAAAATCCGACAACAAGT--AGAATCTCCACAATTCAAAATTAGACC---AACGAT
CTAGCAACAACTCATCAACTAGCAACCATCAGAGAATTCAACAATCCAGAAGGACGTCAC
ATCAACTCATTCGCGAATCTCCAAAAGAAATAACCCAAGTAAATTTACAACTCACTCTTC
AATTATAAATAAATTAAAGTAAATCACAAGGATGCAAGATTCACGTGGCAATACTCAAAT
ATTCAGCCAAGCGAATTCAATGGTGAAAAGAACATGGAGATTACTATTCCGAATTGTAAC
TTTAATATTACTTGTTTCAATATTTGTGTTATCACTCATAATTGTACTACAGTCAACTCC
GGGGAATTTGCAAAATCATATCAATATAATCAGAAAAGAGCTCGATGAACTTATGGAGAA
CTTTGAAACCACCTCTAAATCACTGCTGAGCGTACGAAATCAAATTACTTATGATGTATC
AGTTCTCACCCCCATAAGCCAAGAAGCTATTGAAACAAACATAATTGCGAAAATAAAAGA
TCATTGCAAAGATAGGGCAGTTAAAGGAGAAAGCACCTGCACACTGAGTCACAGGCCTCT
ACATGATGTTTCTTTTCTGAATGGATTTAACAAATTCTATTTCACATATAGGGACAATGT
ACAAATCAGACTTAATTCATTATTAGATTATCCCAATTTTATTCCAACTGCTACAACTCC
TCATGGATGCATTCGAATTCCATCATTCTCCCTAAGTCAAACTCATTGGTGTTATACTCA
CAATACAATTTTACGGGGATGTGCAGATACAGTATCTAGCAATCAGTATGTATCTCTAGG
AACCTTACAGACCTTAGAAAATGGTGATCCTTATTTCAAGGTCGAGTATAGTCATTATTT
AAATGATGGGAAGAATCGAAAGAGTTGCTCAGTGGTTGCTGTTCTTGACGGATGTTTACT
GTATTGTGTGATCATGACTAAAAATGAAACAGAGAATTTCAAGGATCCTCAATTGGCAA-
ACAATTACTTACATATATATCATATAATGGTACTATCAAAGATCCGTATAATAAATCCAC
ACGGATCATCTAGAGATTGGGTTCACATCTCACCAGGGGTAGGTTCGGGTATTTTGTATT
C-AAATTACATCATATTTCCCTTGTATGGAGGCCTTATGGAAAATTCAATGATATATAAT
AATCAATCAAGGAAATATTTTTTTCCTAATTCAACCAAGTTGCCATGTAGTAACAGCACC
AGTGAAAAAATAAAAGGAGCAAAAGACTCATACACAATAACTTACTTCTCTAGGAGACTT
ATACAGAGTGCATTTTTAATTTGTGATTTAAGACAATTTCTTTCTGAAGATTGTGAAATT
TTAATTCCTAGCAATGATTACATGCTAGTTGGTGCAGAGGGTCGCCTATATAATATTGAA
AATAATATATCTTACTATCAGAGAGGATCCAGCTGGTGGCCCTATCCAAGCCTATATAGA
ATCAAATTAAATCCTAGCAAGAAATATCCTAGAATAACTCAGATTAAATTTACAAAAATT
GAGATAGCTTCAAGACCTGGCAATAAAGATTGCCCAGGAAATAAGGCTTGTCCAAAAGAA
TGCATAACGGGAGTTTACCAAGATATATGGCCACTAAGTTATCCTAATACTGCGTTTCCC
CACAAAAAACGAGCGTATTATACAGGTTTTTATCTCAATAACTCGCTTGAAAGACGTAAC
CCAACATTTTATACTGCTGATAATCTAGATTACCATCAACAGGAAAGATTAGGTAAATTT
AATCTTACTGCTGGATACTCCACTACAACTTGTTTCAAGCAGACCACTACTGCGAGGTTA
TATTGCCTTTACATACTTGAGGTGGGTGACTCAGTCATTGGAGATTTCCAGATTTTTCCC
TTTTTAGCGTCTCAATAGACCAGGCTATCAATTAATCAATAGAATTACTCTATAACACAA
GCTGATCTTATAAGGTGAAAGATGCTCATACAAAATGGTTAATAGACAAATAATAATAAT
AATCATTGTAACAAAATTAAAAGGATAAAATAATTATAGGAACACTATAAACTAATCAGA
AAACAAACATAACATTAACCAGCAACAGCTAACATGACCAATGATACTCCGTGAAACATC
ACCCATCAATAACAAAAAATATAATCTATCAATCAGAACCAAATCTGATCCATTCTCGGC
AATCCACCAAGCGAAAACACACATGAAGAATCATCAACCATCAAGTCTGATTAATCCGAC
ACAAAAATCTGAACAACCGCCAGAATAGGCCCGGTCCTGACAAACAACCTGCCCGGCCAC
CAGCCCACTCAACATCAAGACACAATCAACTCCACCCCAATCATCAGTCCAATCCGCGAG
TCAAACAAGTTCCTCCACATGCCCAGCAATTTAATCGATCTGACACATTACTATATCTTT
TAAGAAAAAAGAAAAATGAGTGAGTAAGACATTCTAGTTCTCATACACAGGATAAACTTC
GAACTTTGGATGCATTATGGATCAGAATTGAAGATTGAAGAACTAGGATGATTCCGTACA
CTAGCAGACAAGCAATGAGGAATAAAAAGAATAGACAATTGCCCAGGATGAACGACACAA
AGCATCCAACGCTAGGGGGGAAGAGACCACCCCTAAGATGGCTGACCATACTGATGTCCT
ATTGCCGGAGGTACATTTGAGTTCCCCCATTGTACGGCACAAACTCATTTATTATATACT
ATTGGGAAATCTACCAAATCAAATAAGTCCTGAAGATCTTGGACCTTTATCTACAATTAA
TTGGAGCCAAGTAAGAAGAGAAGAAAGCAAATTATGTTTACGTTTAGTATCTGTAAGGAA
TAATCTTTTAAAACATATACCCTCATTGAGGGAGATAGACCCAACACGTCAGTGTAAAAA
TCTGTATTGGCCACGACCTCTTCAGTTTTTTAAGGATTTGGATTTCAACCAATTTAAAGG
GAAAATTGAAAGATGGGAAAAAATTCGACACGCTACACAGCTTGTAGTTAATAAGAGAAT
TATGAATTTTTTAGATTTAATCAGTGATAAATTAATATCAAGGAAAGATTTATTTACAAG
TGCTAGGTGCAGACACAAAGGTCATGATAGAGATTCAAGATTAAGAGAACTAGTTGATAT
TGAATCGAACTGGAACAAGAATCATTGGTCAAATACTACAAATCTTTTCTTATTAATAAA
ATATCAAATGAGACTGTTAATTTGTCAGATGAAAAAATCTCAAACTGGTCTTCTTGAAGT
CAAGTTGGAAGATAGATCAGGTTTAATTATAATTACTCCCGAATTAGTGTGCATTTATTT
CCATAAAGCAAATGTATTAAGCTATTTCACATTTGAAATGATCCTTATGATTTCTGATGT
ATTTGAAGGAAGACAAAATGT-CATAGGATTATGTTCAATCAGTTATTACTTGTCTCCTC
TAAAGGATAGAATAAATGACTTACTTAATTATGTAGATAATTTAGCACTGATTCTAGGAA
ATAAGGTTTATTCAATAATCGCTAATTTAGAAAGTTTAGTTTATGCTAAATTACAATTGA
AGGATCCAGTTTTAGCAGTTAGAGGTCAATTCCATTGTTTTATACTAGAGGAGATTATGG
AGATTTTACATGATGTTTTCTCAGTTGATGAGAGTGCCCAAGTGTGTTCTATACTGTCAT
CTTTTCTTAGTGGTCTGTCACCTGACCTTACTGCAGAGTTGTTATGTATTATGAGAATGT
GGGGTCATCCCACTCTAACAGCTGCAGGTGCAGCAGGGAAAGTTCGTGAATCTATGTGTG
CACCAAAGCTACTAGACTTTACAACAATCATGAAAACATTATCATTCTTTCACACCATAC
TTATAAATGGGTACAGAAGAAAGCACGGTGGGATCTGGCCAACTGTGACGTTAATTGATG
GTACCCCAAATTTTATTGTCAGTCTAAAAAATGATAATGCAGAAATAAGTTATGAAGTGG
CATTGAAATACTGGAAATGGATATCACTGATTGAATTTGAAAAATGTTTTTCAGCTGACC
CAGGTGAGGATTTAAGTATATTCATGAAGGATAAAGCAATAAGTTGTAATAAGAAGGATT
GGATGAGTGTATTCAGACGAAGTCTCATACATGAGAGATGTGCAAAGAATAATTTAGAAT
GTCCATCAAATGTAAATAGAAGATTATTATTAAATTTCTTAAATGACTCAAATTTCGATC
CAAATCTAGAATTAGAGTATGTGACTACCCTACAATATCTAACTGATGATAAATTTTGTG
CTTTATACTCTTTGAAAGAAAAGGAGATAAAAGAAACTGGGAGAATATTTGCAAAGCTTA
CAAAGCAAATGAGATCATGTCAAGTGATAACAGAATCAATGCTTGCTAATCATGCAGGGA
AATTATTCAGAGAAAACGGTGTAGTTCTTGATCAGCTTAAGTTAACAAAATCACTCCTAA
CTATGAGCCAAATAGGGATTATCTCAAATAAGGAGCGTAAAGCTACAAAGGACTCCATGA
CAATCCTAAAAGACATTAAAAAGAATAAAAACATACATAAAGAAAATGAAAAGAAATATG
GTTCAGAGAATTCAACTCCTTTCGGAGATCTGGGGAAAAATTTTGGAATAAACACTCCTG
ATGACTCATTAGAAATAGCTGCATGCTTCTTAACAACAGATTTACAAAAATATTGTCTTA
ATTGGAGATACCAAGCAATAATACCCTTTGCTAGAACACTAAATCGAATGTACGGATACC
CTCATCTCTTCGAATGGATTCATTTAAGATTAATGAAATCAACTTTGTATGTAGGTGATC
CGTTCAATCCTCCATCAGATCATAATGTGACTGACCTAGATAATGCACCAAATGATGATA
TATTTATTGTTTCACCAAGAGGAGGTATAGAAGGTCTGTGCCAAAAATTATGGACTATGA
TCTCAATTGCTACTATATTATTGTCATCTGCAGAATCTAAGACCAGAGTAATGAGTATGG
TCCAGGGAGATAATCAAACAACTGCAATAACTACAAAAGTGCCAAGGAGAATGCCTCATA
AAGAGAAGAAGCAATCAGCTTATAATGCAAGTAAAGAATTCTTTTCTAGATTAAAGCAAA
ATAATTATGGGATTGGACATAATTTGAAAGAACAAGAAACTATATTATCATCCGATTTTT
TTGTATATGGTAAAAGAATTTTTTGGAGAGGGAGGATACTCAGCCAAGCACTTAAAAATG
CTAGCAAATTATGTTTGACAGCTGATATTCTCGGTTACTGTACTCAATCTTCTTGTTCCA
ATTTGGCAACAACAATAATGAGATTAACTGAAAATGGACTTGAAAAGGATGTAGCAATAA
GACTAAATATATTCATGGCTATTAGACAACTAACTTTTGATTTGATCTTCCCTATGAATA
CAAATAATGCATCAAACATTTCTGACATATACCTGAACCATCCAGATTTACTGGCAAGAA
TTTGTCTTATCCCGTCTCAAGTTGGTGGTTTAAATTATCTATCATCTAGTCGATTATTCA
ATAGAAACATAGGTGACCCACTAGTGTCCGCATTTGCAGATATTAAAAGATTAATAATGG
CTAAATGTATTGAGCCTTGGGTATTGACAAATATCATGAGACGACCACCTGGAGATGGAA
ATTGGAGTACGCTAGCAGCAGATCCTTATGCAGTTAACATTGATTATCTATACCCACCAA
CTATATTCCTTAAGCGACATGCCCAGCAGACATTGATGGAATCAAGTGTGAATCCACTTC
TTAATGGGATATTCAACCCAAATGCAAAAGCAGAAGAAAATAATTTAGCCCAATTCCTTC
TCGATAGAGATATAGTATTACCAAGAGTAGCTCATGTTATACTAGCACAAACAGGTTGTG
GGAGAAGAAAGCAGATTCAAGGATATCTAGATTCCACACGGACTATAGTAAAGTTAGCCT
TAGATATAAAACCCCTATCTTTCAGAAAAACAAACCAAGTATTAGACTACAATTTAAATT
ACTTATCTTATCAGCTTGATATCATACTTAAACCTAAATCGGGAAAGGATTCTTGGAGCT
TGGATAACATTAATGATTGTAGTATAGATTTAGCAAGAAATTTAAGAAAGCTATCATGGG
CTCCTTTGTTACATGGTAGGGGATTAGAAGGTTTAGAAACTCCTGATCCTATAGAGTTGC
TAGATGGAGTCTTGTTAACAAATAAATCTTTGTGTCATCAATGTGCATCAGGAAATGATA
AGTTTACTTGGCTTTATTTACCGGGTGGCATTCAAATAGATCTTGAGCCAAGCAAAAATC
CACCTATGAGAGTTCCATATATTGGTTCAAAAACAGATGAACGAAGAATTGCATCATTGG
CCCAAATACCAGGTGCTTCTCAAAATCTAAAGTCAGTTTTAAGGCTAACTGGTGTATATA
TTTGGGCTTTTGGTGATAATGAACAGAATTGGCAAGATGCATACGAACTGTCTAAGACAC
GTGTAAATATAACTTTAGATCAGCTCAGAGTACTAACTCCTCTACCCACTTCAGCAAATT
TGACCCATCGGCTAGATGACGGAGTAACTCAGATGAAATTTACACCTGCAAGTTTATACA
CTTTCTCAAATTATATTCATATTTCTAATGATCGTCAGGTGCTACAAATTGATGAATGCA
ATGTAGATTCAAATCTAATCTATCAGCAGATTATGATAACAGGATTAGGTATTATTGAGA
CATGGAATGCATTGCCTATCAAGCATACTGTACATGAAGTAACTTTGCATTTACACACTG
CAGCTTCGTGTTGTATAAGACCCGTTGATTCTTGCCTTGTAAATAATTCCAGACAAGATC
TACCTTATTTAGAGGATACTACTATTAATAAGTTTATTTACGATGATCAACCCATCCCAG
AGGAAAAATCAAGCTTAGTAGAACAATTCATAGTTAATGTTAATGTGGGTGATTTTGAAT
TCAATGATACTCAAAATAGTATTGTATTATTATCACAGCTAATGGGAAAAATTGTTGTTG
ATTCCATAATAGGATTAGATGAGTCAACATCAATTATCAATGATGCAATCATAGAGACTG
ATTATTCCCATAATTGGATTAGTGAATTCTTAAATACTTACTTGGACCAGGTATTCATAT
ATATTGGGTGGAACATCTTATTAGAATTATCATATCAAATGTATTACTTAAGGATTATTG
GATTAATGAATTTACTAGATTATATTGAATTAACATTGCAAAGGATACCTGGGTTATCAA
TACAGAATTTGGCCTCGACAATAAGTCATCCAAAATTTTTAAGAAGAATGATTAATTTAG
GAATTTGTATCCCAAGCAATTCCCCGCAATTCGCAACACTTAACTTTACAAAGATAGCTG
TGCAATGTCTCATGTGGGGTGTTAAAACCGCATTAACAAACCTTTATAATCATATATCAT
TCAAAATATTAATCCACTCAGAAGATGCGATAGATTTAAATGATAGAATATATAATAAAG
CTGCAAGAAAGCTAACATTAGTTGCAATGCTGTATGATTTTGAATGTAATTTACCAAAAT
TAAAGGGTCTTACTGCAGAGGATAAATGTTGCATACTGACTGAATTTTTATTGAGTGAGA
CATGCTTAGCTAATTTATCAATCCAACACAATGAATCATATATCAATCAAGTAACAAACC
CAAATATACACCCTTATCCATGTAACAGCTATTATTTATCTAGAAAGGCATTAAATTATA
TAAGATCAAGGAATGATTCAGAGTTCTTCTTAAAGAATTATTATGATGATTATGGATTTG
TTGATACTCCTACAGATTTTTTACAATTAAAAAGTAGAGAGAACAATGATACACTATTAA
CAAATGACATTGTAATTGAATTACTTAATCATTCTCAAAAGCTTGAAAGGCATGAAATAC
CTTTTCAGGAATCATCTACTACTGATCGAGAAAATTTCTATCCAGATCCTCCTGTACATC
ATATACTTAGGCCGTTGGGCTTGACATCCACCTCATGGTATAAATCATTGAGTATAATTA
AATTCTTGGGAATGATTCAGATACCTGATGGATCCCATTTATACTTAGCTGAAGGCAGTG
GCGCTTCTATGACATTGATAGAAAACTTTTATCCTGGGAGGAAGATATACTATAATAGCT
ATTACTCAAGTGAATTAAATCCACCTCAGAGGAATTTTGAACCTCTACCCACACAATTTA
TTGAGAGTGTGCCGTACAAACAGATCCAGGCAGAAATAGAGTGTCATTTGGGATTTGTAC
AAGAGTACAAATGCTTATGGAATGGTGTCACTGAAACTACTGATTTATCAGTTATTAGCT
GTACTGAATTCATTATTAATTCTATTGGAGTGGATTCAGTTACATTAATTCATTGTGATT
TAGAGGAGGGATTTGATACTCCCCAAGAGGAGATATCATCAGCTGTCATCCATGTATTAC
AAATAACTTGCAGCTGTCTTAAAAAGGATGGGTTATTACTCTTAAAGACAAGTTGGGTAC
CCTTTACTAGATTTTCTACATTAATTTCTATATGCTGGACTTTTTCATCTCAAATTATAC
TCATACGAAGTGCATATAGTGACCCCTCTAATCATGAAGTTTACTTAGTTTGCAAAAGAT
CAGAGGATGGCTGGTTTTCTGACTTAAGAACTGCTATATTAAATGCCCAGACATTGACCC
AATCCAATTATACAATATTATCTCCAAATATTATAAATCATTACTGGGAACAATTAATAC
ACCAAAAGGATAATATCTTAAATATTATAAATGATACCATCACGTCATCTGATCCTCAAT
ACTTTTTATCTGATAATCAGAAGATCCTACAAGCAGGTGGATCCCTTAGCTGTCAGCAAT
GGTATAATATCACAAATTTCAATTCTCTTGTAAATTTGTACAAACACTTAGCTTCTATTT
ATACAATCCATATTAAAGAAATTATTGAAATACTGAAGAGTGAGGGAGATGAATATCTAA
GCTTAGTATGGTCTCCATACAATATTGGAGCTCAGGGGAAAATCAATACTATATTACGAT
TATTATCAGAGAAAGTGATGCTATATATTGTTAAAAATTGGAAATTAATTGATTATCATG
CAAAAATTGACTTTAAACATAATCTAGAATGTGGTGAGTTTGATGCTGGCTGTTTTTTTA
AACCAGACTTATTGTATAAATATACTCCAAATCCACGATATCTTCGCAAAACAATTTCAA
ATAATGTATTAGTTGAATTGATTACTGTAAAAATGGTACTAAAACTATCTCGACCAAAAC
AAAAGCAGATTTGGAAATTATTGGGATGTACCCTTTTCGTTGGAATACAAAATGAATCCT
TAGAAATGAATGAGCAAGTAGTCGATAGTAATCTAAATGAATATGTCCAATTTAATGATT
CAAACGACGAGAGAGATGTTTTTGGTGATATATTATAGTAAATTTAATGCAAATTTGACG
ATCAATGATGAACATCATGCAAGACATCTACTTCAAATGAACTCCTCATCTAACTACTAC
AATCAGAAAAAAACTCTCAAAAACCATCTCTCAACTTGCAT---TGACAGCATCTCTCCA
ACCCATCATTGATCTCCTGACAAAAGACAATAAAATATATCATCAAGAGGCAACGATCTC
GATAAACAACATTTCTAATAGAACTATAGGAAGATACAGAGATGAGATAACATCCCTCAC
TGGACAAATCTGGATAAGAGGACTAAGGCTAACACCAAATATACAATCCAGAAAATGTAG
TCAAACAGATAAGAATGGGAATAAAAATGTTGAAAAATCACCTCTACTTACACCCAACAA
CCCCCAATAAAACACTCGATCTCATTCGATATCGGTTTCTCAAAAAAATGTTTAATAAAA
AATATCAAACACATTTAAATTTAAAGAAAACTTTTCATATCTCTTCTCCCCTTGGT
>Human parainfluenza virus 4b isolate SKPIV4, complete genome.
---AAGGGGAGAAGAGATATAGATATTAATCTAAAAAATTAAAAATATCTAATGTAGGTC
CGGAAAGGTTGTAAATCGAGGACGATAGCGATAGCAAGTTGTCCTAAATTGACAATTAAT
CCGGACCTTTAATAAAGTAGCTTATCAATATATCACCATGTCTTCGGTTTTAGCTGCTTA
TGAACAATTTCTTCAGACAACTGAAGATCGGAGTTTTGGTGATCAACAATTTGTACAATC
TGATACCTTAAAGGCAGAAATCCCTGTTTTTGTACTTAATACAAACGATCCACAGCAAAG
ATTCACATTAATGAATTTTTGCCTCCGACTTGCCGTATCATCATCTGCCAAATCGGCAAT
CAAACAGGGAGCGTTATTATCTCTGCTTTCTTTACAGGCCACATCAATGCAGAATCACCT
TATGATTGCTGCCAGAGCCCCAGATGCAGCTCTTAGAATCATTGAAGTTGATGCAATAGA
CCCACAAGATTATACATTAACTATTAACCCAAGGTCTGGCTGGGATGATATCAAGATCAG
AGCTTATAGGGCATTATCCAGAGATTTGCCTATCAGCCTTGCTGATAGGACAGTATTTGT
ATCTAGAGATGCAGAACATGCAGTGTGTGACGATATGGATACATACCTGAATAGGATATT
CAGTGTATTAATACAGATTTGGATAATGGTGTGCAAATGTATGACAGCCTATGATCAACC
CACTGGATCTGAAGAGAGACGACTGGCTAAGTACAAGCAGCAGGGCAGGATGTTAGAGAA
ATATCAACTGCAAACAGATGCCAGGAAAATTATCCAATTAGTAATAAGAGAAAGTATGGT
TATAAGGCAATTTCTTGTACAGGAGATGTTAACAGCGGATAAAGTAGGTGCTTATACTAA
CAGATATTATGCTATGGTAGGAGATATTGCAAAGTATATAGCCAATGTCGGAATGAGTGC
ATTCTTTCTTACACTCAAGTTCGGTTTGGGTAACAGGTGGAAACCACTTGCTCTAGCTGC
ATTTTCTGGTGAGTTAGTTAAACTGAAGTCTCTTATGTCATTATACAGAAGATTAGGTGA
CAGATCAAGATATTTGGCTCTCTTAGAATCTCCTGAATTGATGGAATTTGCTCCAGCTAA
TTACCCGCTATTATTCAGTTACGCCATGGGAGTTGGAAGTGTCCAGGATCCATTGATCAG
AAATTATCAGTTTGGAAGGAACTTCTTAAATACCAGCTATTTTCAGTATGGTGTTGAGAC
TGCAATGAAACACCAGGGAACAGTTGACCCTAAATTGGCTTTAGAGCTTGGAATAACCGA
TGAAGACAGAGTGGACATTATGCAGTCCGTTGAAAAGCACATATCAGGAAAAGCTGGAGA
TGATATATCACAGCCTGCAGGTGCATTTGCAATGTCCCTAAACAGATCAGCTTTCATTAA
CAACAACACTTCCCAAGACTTCTCAGGGGCAAGACTCTCCAACTACGAGCAAGGATGGTC
TGGCACAAATCAAGATGAAACGAGAGATGCCTATCCAGAATCCACAATGCATAGACTCCC
AAACATTGAATCAACTGACTCAGATCACAATGAACTACTGATGCCGGAGCTTGAAAGCGA
CAGCAACCCCTTCAATCGTCCAAGATTCACAGTCAGAGCACCACTCATCCCAGAAATCTC
ACACCAGAATCCAAATACCAGAATGAGCAGAAACATCAACACAAGAGACAACACCAGAAC
TGACCATCAAGACACCAATGAGGATCGAGGCAGCAACATTCCAGATGACATTCTTGGAGA
TCTAGACAATTGACACATCACCGACCTAGCCATAGCTACACAACAATCACAAACTGGGAA
AATCTCAAAGACACACAATCGCACGCACGCAATGAAAACAATCACTCCTGTCCTACATCA
CAACCCAGAAACCCCGCCAAACGCAACATCACGACCAATCAATTGACAATACACAGTAGA
ATACAAGAACTCAACTGCTCTGATTTAAGAAAAAACTAAGATAGGCCTGAACGGTTGCAT
TCAGGTTTCTCAATCGTTCAGGCCAATACAATTCTCAGCTTCAAACAAAAACAACAAGAT
GAGCTTTGAAATAAGCGTGGAGGAGATTGATGATCTCATTGAAACTGGCAATCTCAACAT
AGATTATGCACTTAAAGAATTAGGTGCAACCAATCAACTCCCGCCAAACAAACCTCCGTC
TCAAATCAGCAAAACAGAAGAAAACAACAATGAGACAAGGATCTCAAAAAACTCGGCATC
AGGAGAGGCACCAGCTCACACCCCCTCACCACTGCGGTCACACAATGAAGAGAATGAACT
AGGGAAACAGAGCTCAGACGGCTTCTCCATGATATCCAACAGACCCCAAACAGGTACGCT
GCTTATGGGATCAGACACACAATCTCCAAGTCCATCAAAGACCTATCAAGGACTCATTCT
TGATGCAAAGAAGAGAGCGCTAAATGAACCAAGAAGGAATCAAAAAACAACAAATGAACA
TGGAAACACAAATGACACCAGGATATTTAAGAGGGGGGAATATAGCCACCAAGAAAGAGG
CTTGGGTTACGCAGGATCAGAGATCAAAAATACAATCTTCATTCCAAGACATCGAAGGGA
GTACTCGATTTCATGGGTCAACGGAAGAACTACAATATCAGAGTGGTGCAATCCATGTTG
CGCACCAGTCAAATCAATTGCCTCTGTCGAAAAATGTACATGTGGAAGATGTCCCAAAAT
TTGCGAACTGTGCATTAGAGATCCTTGATGCAATCAAAGCATTAGAGGTGAGATTAGACA
GGATCGAAGGAAAAGTGGACAAAATTATGCTTACTCAAAATACAGTTCAGCAAACAAAAA
ATGACACTCAACAAATTAAAGGTTCACTTGCAACAATTGAGGGCTTAATCACAACAATGA
AAATAATGGACCCTGGAGTCCCATCAAAAGTAAGCCTCAGAAGTTTAAACAAAGGGCCAG
AGCAAGCTCCCGTAATCGTCACTGGCACTGGAGATGTCTCAAAATTTGTTGATCAAGACA
ATACAATTACACTTGATCCGTTAGCGAGACCCATTTTGTCTGGAACCAAGCAAATAACTG
ATGAAAGGAGAGCCGGTGTTCGTATAGATGCACTTAAAATAACAGTATCAGAAATGATTC
GAGATCTATTTGGAGACTGTGACAAGAGCAGAAAACTTCTTGAATCAATAAACATGGCAA
CCACAGAGCAAGAAATCAACTTGATCAAAACTAATGCTCTTAGAAGCATCACCTAAACTA
TGAGATCCACGAACCACGGAGATCACAGCGACCCAGACTCACTCAATACGCCACGCCCTC
AACCCCACACCCAGAAGGGATAACTAGACCGCATCCATAAGAATCAACACCAACTCAAAC
GACGACAACACCAATCATCACAAAACAACACACAGAACATCAGTATTGCATACAAAATCA
TTCCCCGGCACACACAATTCACTGGCTGACAGATTCCCTCCATGACACCACAAAGCATTT
AAGAAAAAAACCAGAAGTAAGGGGGGACCCATCATCCGATCGACCGTGGCCATGGCCCCC
ACTCAATCCAAAGTCAAAATTCACAATCTAGCTGAAGCTCATGAGAAGGTACTAAGAGCC
TTCCCAATAGAAGTTGAACAGAATTCAGAGGGAAAGAAACTATTAGTGAAACAGATCAGA
ATAAGAACGCTAGGACATGCGGACCATTCAAATGATTCAATTTGCTTTCTGAACACTTAC
GGGTTTATCAAAGAAGCAGTCAGCCAGACAGAATTCATGAGAGCAGGACAGAGACTGGAA
AGCAAAAACACTCTGACTGCTTGCATGTTACCCTTTGGGCCTGGTCCTAACATAGGGTCC
CCCCAAAAGATGCTAGAATACGCAGAAGATATTAAGATCCATGTAAGAAAGACAGCAGGC
TGCAAAGAACAGATTGTGTTTTCTCTAGATAGGACACCTCCAGTGTTCAGGGGATTTCAA
TTTCCCCGGGATAGATATGCATGTGTTCCATCTGACAAGTATATAAAATCACCAGGGAAG
TTAGTCGCAGGACCCAATTATTGTTACATTATCACTTTCCTTTCATTGACATTCTGTCCT
AGCAGCCAGAAATTCAAAGTACCTAGACCCATATTGAATTTCCGATCCACACGAATGAGG
GGTATACATCTAGAGATTATCATGAAAATTACGTGTTCTGAAAACAGTCCAATTAGAAAG
ACATTAATAACAGATGATCCTGAAAATGGACCAAAAGCATCTGTGTGGATCCATCTCTGT
AATCTTTACAAAGGGAGAAATCCTATAAAAGTATATGATGAGGCATATTTTGCAGAGAAA
TGCAAACAAATGCTGCTAAGCGTAGGTATCAGTGATCTATGGGGGCCTACAATTGCAGTA
CATGCAAATGGAAAAATCCCCAAATCTGCCAGCCTCTATTTCAACTCAAGAGGATGGGCT
CTGCATCCTATAGCTGATGCATCTCCCACAATGGCAAAACACCTATGGTCTATAGGCTGT
GAGATCATTGAAGTCAATGCAATATTACAAGGCTCTGATTACAGTGCTCTGGTGGATCAT
CCCGATGTAATATATCGGAAAATCAGAATTGATCCGGCAAAAAAGCAATATGCACACTCT
AAATGGAATCCATTCAAGAAGGCAATATCCATGCCTGATCTTGCTAGCATAAATATCTAA
TCATACAAATTAATCACTGATATAGAGCTAAGGAACATTTTATATCCCTTCTCGTTGTAT
CACCATCACCATCCTGATATATAAAACCACACTACACTATGTACCGTCCAATATCTAGCC
AACCATAGGATCACAACCACATTACACCAATTCAATCAAGGACATCCCTGCAAATATCAA
ACAATCAAAATACGACTGCAATAGACACAACATCATCCGATCAATCCAGACCCTCACTTT
GCACCCAAGTCATCCGACACAACCGTAAACTCTCGACTCCACTATCCGAAACATATCCTC
GAACAGACCACCCAAAAACATCGAACAATCAATCTCCCAGTTGCAATGATCATTATAAAT
TTTAAGAAAAAATCTGACACACAACTAAAGCCAAGCATAGGGGGGGAAAGACGCATCCAC
CGCCACACGCACAGATCCAGAACCCAAGGCAACCAACACCCATCGGACTCCATTCCATCC
TCAGAGAAATCAACATGGGTGTCAAAGGTCTATCTCTAGTTATGATTGGATTATTAATCT
CACCAATTACCAATTTAGATATAACTCATCTAATGAATCTAGGAACGGTACCAACCGCAA
TTAGATCTCTAGTTTATTACACCTACAGTAAACCATCTTATCTCACTGTAGATTTAATTC
CTAATTTGAAGAATCTAGACCCAAAATGCAATTACTCAAGTTTAAATTACTATAATAAAA
CGGCGTTAAGCTTGATTCAACCAATTGCAGACAATATCAATCGCCTTACACAGCCAATCA
CAAGCTCAGAAATTCAAAGTCGTTTCTTTGGGGCAGTTATAGGTACAGTTGCTCTCGGTG
TAGCTACTGCTGCACAAGTTACAGCAGCAATCGGTCTTGCAAAAGCTCAGGAAAATGCAC
GACTTATACTGACTCTCAAAAAAGCTGCAAAGGAAACAAATAATGCAGTTCAGGATCTCA
TAAAATCCAACAAAATTGTGGCAAGGATGATATCAGCAATTCAGAATCAGATAAACACTG
TCATTCAACCTGCCATAGACCGAATCAATTGTCAAATCAAAGACCTACAAGTTGGTAACA
TTTTAAATTTGTATCTGACAGAGATCACAACTGTTTTCCACAATCAATTGACCAATCCTG
CATTAGAATCAATTAGTATTCAGGCTCTTAAAAGTCTTTTAGGATCTACCTTACCAGAAG
TGCTATCTAAGTTAGATCTAAACAATATCTCGGCAGCTTCAGTAATGGCATCTGGCCTAA
TTAAAGGACAGATAATTGCAGTTGATATACCGACTATGACATTAGTATTGATGGTCCAAA
TACCAAGTATCTCTCCTCTAAGACAAGCAAAAATAATAGATCTAACCTCTATAACAATTC
ACACAAATAATCAGGAAGTACAAGCTGTGGTACCAGATAGAGTTCTTGAGATTGGTTCAG
AGATATTAGGTTTTGACGGTTCAGTGTGCCAAATCACGAAAGATACAGTCTTTTGTCCCT
ACAATGATGCATATATATTACCCATCCAGCAGAAAAGATGCCTACAAGGTCAAACAAGAG
ATTGCGTGTTCACCCCAGTTGCCGGCACTTTCCCTAGAAGATTTCTCACTACATATGGTA
CTATAGTAGCCAATTGTAGAAATTTAGTATGTTCTTGTCTACGACCTCCCCAAATAATCT
ACCAACCTGATGAGAATCCAGTTACAATCATAGATAAAGACTTATGTACAACATTGACTC
TAGACTCCATAACTATAGAGATCCAGAAATCCATAAATAGTACTTTTCGACGTGAAGTAG
TTCTAGAATCTACTCAGGTCAGATCTTTGACTCCTCTTGATTTATCGACCGACTTAAGTC
AATATAATCAATTACTCAAGAGTGCTGAAGACCACATCCAACGGTCAAATGATTACTTAA
ACTCAATTAATCCTAGTATAGTGAATAATAGCGCAATAATAATATTGATTATATTCTGCA
TCTTATTAATAGTGATAGTTACAATCTGCATAATTTGGCTCAAGTATTTGACTAAAGAAG
TTAAGAATGTGGCAAGAAATCAAAGGCTCAATAGAGATGCCGATCTTATTTATAAGATTC
CCAGTCAGATACCATTGCCCAGATAATAGCAACTAAGAGACATATTTTGTAAAT----CT
TACCCAGATGCTCCTGGATATATCGCTCACAAAGAAAAATCAACTCCCAATTTATCAAAA
GAAATCCAAAATCAACAGAGCCACAGCTATCCTGCAACAACACTGCGACCACAATGACAC
TCCCTAAGAAATGAAGGACAAATCCAGGAAT-AGAAAAAAATAGCCCAAAACAAATTAAC
AGACAGAGAAAGGAAGA------GGCAAACCCGCCCCAGCAAAATCTCCCATCAACATCA
ATCGACCAAGACTGAACCAACAGCACAAACGCAGAAACCCACCATCACAAAACCACAGAA
AGCCT-CCCAAAAT----CCCCCA--CCAACAT--TTGCCAAAAAAACAAAAAATCATTC
AACCAAACAACTTCCACATTTCAAGTTTAAGAAAAAAACTATTATAGGGGGGAACGCACT
TCTCAGCTCCAACCACACAAGGCCTTATCTTGTAAAACAGAACCAATCCT-ACAAAGTTC
AGAACAAAATCTGACCACAAGT--ATAACCTCCACAATTCAAAATTAGATC---AACGAT
CTAGCAACAACTCATCAACCAGCAGCCATCACTGAGCTCAACAATCCAAAAGGACATCAC
ATCAACTCATTCGCGACTCTCCAAAAGAAATAACCCAAATAAATTTACAACTCACTATTC
AATTATAAATAAATTAAAGCAAATCACAAGGATGCAAGATTCACGTGGCAATACTCAAAT
ATTCAACCAAGCAAATTCAATGGTGAAAAGAACATGGAGATTACTATTCCGGATTATAAC
TTTAATATTACTTATTTCAATATTTGTGTTATCACTCATAATTGTACTACAATCAACTCC
GGGGAATTTGCAAAGTGATGTCGATATAATCAGAAAAGAGCTCGATGAACTTATGGAGAA
CTTTGAAACCACCTCTAAATCACTGCTGAGCGTAGCAAATCAGATTACTTATGATGTATC
AGTTCTCACTCCCATAAGGCAAGAAGCCATCGAAACAAACATTATTGCGAAAATAAAGGA
TCATTGCAAAGATAGGGTAGTTAGGGGAGAAAGCACCTGTACACTGAGTCACAAGCCTCT
ACATGATGTTTCCTTTCTAAATGGATTTAACAAATTCTATTTCACATATAGGGACAATGT
ACGAATCAGACTTAATCCATTATTAGATTATCCCAATTTTATTCCAACTGCTACAACTCC
TCATGGATGCATTCGAATTCCATCATTTTCCTTAAGTCAAACTCATTGGTGTTATACTCA
CAACACAATTTTACAGGGATGTGCAGATACAGTATCTAGCAATCAGTATGTATCTCTTGG
AACCTTACAGACCTTAGAAAATGGTAATCCTTATTTCAAGGTCGAGTATAGTCATTATTT
AAATGATGGGAAGAATCGAAAGAGTTGCTCAGTGGTTGCTGTCCTTGACGGATGTTTACT
GTATTGTGTGATCATGACCAAAAATGAAACAGAGAATTTCAAGGATCCTCAATTGGCAAC
ACAATTACTTACATATATATCATATAATGGTACTATCAAAGAGC-GTATAATAAACCCAC
CCGGATCATCTAGAGATTGGGTTCACATCTCACCAGGGGTAGGTTCGGGTATTTCGTATT
C-AAATTACATCATATTTCCCTTATATGGAGGCCTTATGGAAAATTCAATGATATATAAT
AATCAATCAGGGAAATATTTTTATCCTAATTCAACCAAGTTACCATGTAGTAATAGAACC
AGTGAAAAAATAAAAGGAGCAAAAGATTCATACACAATAACTTACTTCTCTAGGAGACTT
ATACAGAGTGCATTTTTAATTTGTGATTTGAGACAATTTCTTTCTGAAGATTGTGAAATT
TTAATTCCTAGCAATGATTACATGCTAGTTGGTGCAGAGGGTCGCCTATATAATATTGAA
GATAATATATTTTACTATCAGAGAGGATCCAGCTGGTGGCCATATCCAAGCCTTTATAGA
ATCAAATTAAATCCTAATAAGAAATATCCTAGAATAATTGAGATCGAATTTACAAAAATT
GAGATAGCTCCAAGACCTGGCAATAAAGATTGCCCGGGAAATAAAGCTTGCCCAAAAGAA
TGCATAACAGGAGTTTACCAAGACATATGGCCACTAAGTTATCCTAATACTGCGTTTCCC
CACAAAAAACGAGCGTATTATACAGGTTTTTATCTCAATAACTCGCTTGCGAGACGTAAC
CCGACATTTTATACTGCTGATAATCTAGATTACCATCAACAGGAAAGATTGGGTAAATTT
AATCTTACTGCTGGATATTCCACTACAACTTGTTTCAAGCAGACTACCACTGCAAGACTA
TACTGCCTTTACATACTTGAGGTGGGTGACTCAGTCATTGGAGATTTTCAGATTTTTCCC
TTTTTA-CG-CTCAATAGATCAGGCTATCACTTAATCAATAGGATTATTCTGTAACACAA
GCTGATTTTATAAGGTGAAATATGCTCGTTAAAAATGGTTAATAGACAAATAATAATAAT
AATCATTGCAACAAAATTAAAAGGATAAAATAATTATAGGAACACTATGAACCAATCAGA
AAACAAACATAACATTAACCAACAACAGCTAACATGACCAATGACACTCCATGAAACATC
ACCTATCAATAATAAAAAGTATAATTTATCAATTAGAACCAAATCTGATCCATTCTAGGC
AGTCCACCAAGAGAAAATACATATCAAGAATTACCAACCATCAAGTCTGATCAATCCGAC
ACAAAAATCCAAACAACCGCCAGAATAGGCCCGGTCCTGATAAACAACCTGCCCGGCCAC
CAGCCTACTCAACATCAAGACACAATCATTTTCACCTCAATCATCAGTCCAATCCGTGAG
TTAAACAAGTTCCTCCACGTGCCCAGCAATCCAATCGATATGACACATTGCTATATCTTT
TAAGAAAAAAGAAAATTGAGTGGGTGAGACATTCTAGTTCTCATACACAGAATAAACTTT
GAACTTTGGATACATTTTGGATCAAAATTGAAGATTTAAGAACTAGGATGATTCCGCACA
CTAGTAGACAAGCAATGAGGAACAAAAAGAATAGACAATTGCCTGGGAGGAACGACACAA
AGCATCCAACACTAGGGGGAAAGAGACCACCTCCAAGATGGCTGACCATACTGATGTCCT
ATTGCCAGAGGTGCATCTGAGTTCCCCCATTGTACGGCACAAACTCATTTATTATATACT
ATTAGGAAATTTACCAAATCAAATAAGTCCTGAAGATCTTGGACCTTTATCTACAATTAA
TTGGAGCCAAGTAAGAAGAGAAGAAAGCAAATTATGTTTACGTTTAGTATCTGTGAGGAA
TAATCTTTTAAAACATATACCCTCATTGAGAGAGATAGACCCAACACGTCAGTGTAAAAA
TCTGTATTGGCCACGACCTCTTCAGTTTTTTAAGGATTTAGATTTCAACCAATTTAAAGG
GAAAATTGAAAGATGGGAAAAAATTCAACACGCTACACAGCTTGTAGTTAATAAGAGAAT
TATGAATTTTTTAGATTTAATTAGTGATAAATTAATATCAAGGAAAGACTTATTTACAAG
TGCTAGGTGCAGACACGAAGGTCATGATAGAGATTCAAGATTAAGAGAACTAGTTGATAT
TGAATCGAGCTGGAACAAGAATCATTGGTCAAACACTACAAATCTTTTCTTATTAATAAA
ATATCAGATGAGACTGTTAATTTGTCAGATGAAAAAATCTCAAACTGGTCTTCTTGAAGT
TAAGTTGGAAGATAGATCAGGCTTAATTATAATTACTCCCGAGCTAGTGTGTATTTATTT
CCATAAAGCAAATGTATTAAGCTATTTCACATTTGAAATGATCCTTATGATTTCTGATGT
ATTTGAAGGAAGACAGAATGT-CATAGGATTATGTTCAATCAGTTATTACTTATCTCCTC
TAAAGGATAGAATAAATGACTTGCTTAATTATGTAGATAATTTAGCACTGATTCTAGGAA
ATAAGGTTTATTCAATAATCGCTAATTTAGAAAGCTTAGTTTATGCTAAGTTACAATTGA
AGGATCCAGTTTTAGAAGTTAGAGGTCAATTCCATTGTTTCATACTGGAGGAGATTATGG
AGATTTTACATGATGTTTTCTCAGTTGATGAGAGTGCTCAAGTGTGTTCTATACTATCTT
CTTTTCTTAGTGGTCTGTCACCTGACCTTACTGCAGAGTTGTTATGTATTATGAGAATGT
GGGGTCATCCCACTTTAACAGCTGCAGGTGCAGCAGGGAAAGTACGCGAATCTATGTGTG
CACCAAAGCTACTAGACTTTACAACAATTATGAAAACATTATCATTCTTTCACACCATAC
TTATAAATGGGTACAGAAGAAAGCATGGTGGGATCTGGCCAACTGTGACGTTAATTGATG
GTACCCCAAATTTTATTGTCAGTCTAAAAAATGATAATGCAGAAATAAGTTATGAAGTGG
CATTGAAATACTGGAAATGGATATCACTGATTGAATTTGAAAAATGTTTTTCAGCTGATC
CAGGTGAGGATTTAAGTATATTCATGAAGGATAAAGCAATAAGTTGTAATAAGAAAGATT
GGATGAGTGTATTCAGACGAAGTCTTATACATGAGAGATGTGCAAAGAATAATTTGGAAT
GTCCATCAAATGTAAATAGAAGATTGTTATTAAATTTCTTAAATGACTCAAATTTCGATC
CAAATCTAGAATTAGAGTATGTAACTACCCTCCAGTATCTAACTGATGATAAATTTTGTG
CTTCATACTCTTTGAAAGAAAAGGAGATAAAAGAAACTGGGAGAATATTTGCAAAGCTTA
CGAAGCAAATGAGATCGTGTCAAGTGATAACAGAATCAATGCTTGCTAATCATGCAGGAA
AATTATTCAGAGAAAACGGTGTAGTTCTTGATCAGCTTAAGTTGACGAAATCACTCCTAA
CCATGAGCCAAATAGGGATTATTTCAAATAAGGAGCGTAAAGCTACAAAGGATTCTATGA
CAATCCTAAAAGACATTAAGAAGAATAAAAACATACATAAAGAAAATGAAAAGAAATATG
GTTCAGAGAATTCAACTCCTTTCGGAGATCTGGGAAAAAATTTTGGAATAAACACTCCTG
ATGATTCATTAGAAATAGCTGCATGTTTCTTAACAACAGATTTACAAAAATATTGTCTTA
ATTGGAGATACCAAGCAATAATACCCTTTGCTAGAACACTAAATCGAATGTACGGATATC
CTCATCTCTTCGAATGGATTCATTTAAGATTAATGAAATCAACTTTGTATGTAGGTGACC
CGTTCAATCCTCCATCAGATCATAATGTGACTGACCTAGATAATGCACCAAATGATGATA
TATTTATTGTTTCACCAAGAGGAGGTATAGAAGGTCTGTGCCAAAAATTATGGACTATGA
TCTCAATTGCTACTATATTATTGTCATCTGCAGAATCTAAGACCAGAGTAATGAGTATGG
TCCAGGGAGATAATCAAACAATTGCAATAACTACAAAAGTGCCAAGGAGTATGCCTCATA
AAGAGAAGAAGCAATCAGCCTATAACGCGAGTAAAGAATTCTTTTCTAGATTAAAGCAAA
ATAATTATGGGATTGGGCATAATTTGAAAGAACAAGAAACTATATTATCATCCGATTTTT
TTGTATATGGTAAAAGAATTTTTTGGAGGGGGAGAATACTCAGCCAAGCACTTAAAAATG
CTAGCAAATTATGTTTGACAGCTGATATTCTTGGTGATTGTACTCAATCCTCTTGTTCCA
ATTTGGCAACAACAATAATGAGATTAACTGAAAATGGACTCGAAAAGGATGTAGCAATAA
GACTAAATATATTCATGGCTATTAGACAACTAACTTTTGATTTGATTTTCCCTATGAATA
CAAATAATGCATCAAACATTTCTGACATATATCTAAACCATCCAGATTTACTGGCAAGAA
TTTGTCTTATTCCGTCTCAAGTTGGTGGGTTAAATTATCTATCATCTAGTCGATTATTCA
ATAGAAACATAGGTGACCCACTAGTGTCCGCATTTGCAGATATTAAAAGATTAATAATGG
CTAAATGTATTGAGCCTTGGGTATTGACAAATATCATGAGACGACCACCTGGAGATGGGA
ATTGGAGTACGCTAGCAGCAGATCCTTATGCAGTTAACATTGATTATTTATACCCACCAA
CTATATTTCTTAAGCGACATGCCCAGCAGACATTGATGGAATCAAGTGTGAATCCACTTC
TTAATGGGATATTCAACCCAAATGCAAAAGCAGAAGAAAATAATTTAGCCCAATTCCTTC
TCGATAGAGATATAGTATTACCGAGAGTAGCTCATGTTATACTAGCACAAACAGGTTGTG
GGAGAAGAAAGCAGATTCAAGGATATCTAGATTCCACACGGACTATAGTAAAATTAGCCT
TAGATATAAAGCCCTTATCTTTCAGAAAAACAAACCAGGTATTAGACTACAATTTAAATT
ACTTATCTTATCAGCTTGATATCATACTTAAACCGAAATCGGGAAATGATTCCTGGAGCT
TGGATAACATTAATGATTGTAGTATAGATTTAGCAAGAAATTTAAGAAAGCTATCATGGG
CTCCTTTGTTACATGGTAGGGGATTGGAAGGTTTAGAAACTCCTGATCCTATAGAGTTGC
TAGATGGAGTCTTATTAACAAATAAATCTTTGTGTCATCAATGTGCATCAGGAAATGACA
AGTTTACCTGGCTTTATTTGCCGGGTGGCATTCAAATAGATCTTGAGCCAAGCCAAAATC
CACCTATGAGAGTTCCATATATTGGTTCAAAAACAGATGAACGAAGAATTGCATCATTGG
CCCAAATACCAGGTGCTTCTCAAAATCTAAAGTCAGTTTTAAGGCTAACTGGCGTATATA
TTTGGGCTTTTGGTGATAATGAACAGAATTGGCAAGATGCATACGAACTGTCTAAGACAC
GTGTAAATATAACTCTAGATCAGCTCAGAGTACTAACTCCTTTACCTACTTCAGCAAATT
TGACCCATCGGCTAGATGACGGAGTAACTCAGATGAAATTTACACCTGCAAGTTTATACA
CTTTCTCAAATTACATTCATATTTCTAATGATCGCCAAGTGCTACAAATTGATGAATGCA
ATGTAGATTCAAATCTAATCTATCAGCAGATTATGATAACAGGATTAGGTATTATTGAGA
CATGGAATGCATTGCCTATCAAGCATACTGTACATGAAGTAACTTTGCATTTGCACACTG
CAGCTTCGTGTTGTATAAGACCTGTTGATTCTTGCCTTGTAAATAATTCCAGACAAGATC
TGCCTTATTTAGAGGATACTACTATTAACAAGTTTATTTACGATGATCAACCCATCCCAG
AAGAAAAATCAAGCTTAATAGAACAATTCATAGTTAATGTTAATGTGGGTGATTTTGAAT
TCAATGATACTCAAAATAGTATTGTATTATTATCACAGCTAATGGGAAAAATTGTTGTTG
ATTCCATAATAGGATTGGATGAGTCAACATCAATTATCAATGATGCAATCATAGAGACTG
ATTATTCCCATAATTGGATCAGTGAATTCCTAAATACCTACTTGGACCAGGTATTCATAT
ATATTGGATGGAACATCTTATTAGAATTATCATATCAAATGTATTACTTAAGGATTATTG
GATTAATGAATTTATTAGATTATATTGAATTAACATTACAGAGGATACCTGGGTTATCAA
TACAGAATTTGGCCTCTACAATAAGTCATCCAAAAATTTTAAGAAGAATGATTAATTTAG
GAATTTGTATCCCAAGCAATTCCCCGCAATTTGCAACGCTTAACTTTACAAAAATAGCTG
TGCAATGTCTCATGTGGGGCGTTAAAACCGCATTAACAAACCTTTATAATCATATATCAT
TCAAAATATTAATCCACTCAGAAGATGCGATAGATTTAAATGATAGAATATATAATTTTG
CTGCAAGAAAGCTAACATTAATTGCAATGCTATATGATTTTGAATGTAATTTACCAAAAT
TGAAGGGTCTTACTGCAGAGGATAAATGTTGCATATTGACTGAATTTTTATTGAGTGAAA
CATGTTTAGCCAATTTATCAATCCAACACAATGAATCATATATCAATCAAGTAACAAACC
CAAATATACATCCTTATCCATGTAACAGCTATTATTTATCTAGAAAAGCATTGAATTATA
TAAGATCAAGGAATGATTCAGAGTTCTTCTTAAAGAATTATTATGATGATTATGGATTTG
TTGATACTCCTACAGATTTTTTACAATTAAAAAGTAGAGAGAACAATGATACACTATTAA
CAAATGACATTGTAATTGAATTACTTAATCATTCTCAAAAGATTGAAAGGCATGAAATAC
CTTTCCAGGAATCATCTATTACTGATCGAGAAAATTACTATCCAGATCCTCCTGTACATC
ATATACTTAGGCCATTGGGCTTGACATCCACCTCATGGTATAAATCATTGAGTATAATTA
AATTCTTGGGAATGATTCAGATACCTGATGGATCCCATTTATACTTGGCTGAAGGCAGTG
GCGCTTCTATGACATTGATAGAAAACTTTTATCCTGGGAGAAAGATATACTATAATAGCT
ATTACTCGAGTGAATTAAATCCACCTCAGAGGAATTTTGAACCTCTCCCCACACAATTTA
TTGAGAGTGTGCCGTACAAACAGATCCAGGCAGAAATAGAGTGTCATTTGGGATTTGTAC
AAGAGTATAAATGCTTGTGGAACGGTGTCACTGAAACTACTGATTTATCAGTTATTAGCT
GTACTGAATTCATTATTAATTCTATTGGAGTAGATTCAGTCACATTAATTCATTGTGATT
TAGAAGAGGGATTTGATACTCCCCAGGAAGAAATATCATCAGCTATCATCCATGTGTTAC
AAATAACTTGCAGCTGTCTTAAAAAAGATGGGTTATTACTCTTAAAGACAAGTTGGGTAC
CCTTTACTAGATTTTCTACATTAATTTCTATATGCTGGACCTTTTCATCTCAAATTATAC
TCATAAGAAGTGCATATAGTGACCCCTCTAGTCATGAAGTTTACTTAGTTTGCAGAAGAT
CAGAGGATGGCTGGTTTTCTGACTTAAGAACTGCTATATTAAATGCCCAGACATTGACTC
AATCCAATTATACAATATTATCTCCAAATATTATAAATCATTATTGGGAACAATTAATAC
ACCAAAAGGATAATATCTTAAATATTATAAATGATACCATCACGTCATCTGATCCTCAAT
ACTTTTTATCTGATAATCAAAAGATCCTACAAGCAGGTGGATCCCTTAGTTGTCAGCAAT
GGTATAATATCACAAATTTCAATTCTCTTGTAAATTTGTACAAACACTTAGCTTCTATTT
ATACAATCCATATTAAAGAAATTATTGAAATACTGAAAAGTGAGGGAGATGAATATCTAA
GCTTAGTATGGTCTCCATACAATATTGGAGCTCAAGGAAAAATCAATACTATATTACGAT
TATTATCAGAGAAAGTGATGCTATATATTGTTAAAAATTGGAAATTAATTGATTATCATG
CAAAAATTGACTTTAAACATAATCTAGAATGTGGTGAGTTTGATGCTGGCTGCTTTTTTA
AACCAGACTTGTTGTATAAATATACTCCAAATCCACGATATCTTCGCAAGACAATTTCAA
ATAATGTATTAGTTGAATTGATTACTGTAAAAATGATACTAAAACTATCTCGACCAAAAC
AAAAACAAATTTGGAAATTATTGGGATGTACCCTCTTCGTTGGAATACAAGATGAATCTT
TAGAAATGAATGAGCAAGTAGTCGATAGTAATCTAAATGAATATGTCCAGTTTAATGATT
CAAACGAAGAGAGGGATGTTTTTGGTGATATATTATAGTAAATTTAATGCAGATTTGACG
ATTAATGATGAATATCATGCACGATATTTACATCAAATGAGCTCCTCATTTAATTATTAT
AACTAGAAAAAAATTTTTAAAAACTATTTTTCAACTTGCATTGATGATAGCATCTCTCTA
ATTTATCATTGATATCCTGACAAAAGACAATAAAATATATCATCAAGAGGCAACGATCTC
AATAAACAACATTTCTAATAGAACTATAGAAAGATACGGAGACGAGACAACATCC-TCAC
TAGACAAATCTGGATAAGAGGACTAAGGCCAACACCAAATATACAATCCAGAAAATGCAG
TCAAATAGATAAGAATGGGAACAAAAATGTTGAAAAATCAGCTCTACTTACACCCAACAA
CCCCTAATAAAACCCTCGATCTCATTCGATATCGGTTTCTCAAAAAAATGTTTAATAAAA
AATATCAAACACATTTAAATTTAAAGAAAACTTTTCTTATCTATTCTCCCCTTGGT
>PIV-F
------------------------------------------------------------
------------------------------------------------------------
------------------------------------------------------------
------------------------------------------------------------
------------------------------------------------------------
------------------------------------------------------------
------------------------------------------------------------
------------------------------------------------------------
------------------------------------------------------------
------------------------------------------------------------
------------------------------------------------------------
------------------------------------------------------------
------------------------------------------------------------
------------------------------------------------------------
------------------------------------------------------------
------------------------------------------------------------
------------------------------------------------------------
------------------------------------------------------------
------------------------------------------------------------
------------------------------------------------------------
------------------------------------------------------------
------------------------------------------------------------
------------------------------------------------------------
------------------------------------------------------------
------------------------------------------------------------
------------------------------------------------------------
------------------------------------------------------------
------------------------------------------------------------
------------------------------------------------------------
------------------------------------------------------------
------------------------------------------------------------
------------------------------------------------------------
------------------------------------------------------------
------------------------------------------------------------
------------------------------------------------------------
------------------------------------------------------------
------------------------------------------------------------
------------------------------------------------------------
------------------------------------------------------------
------------------------------------------------------------
------------------------------------------------------------
------------------------------------------------------------
------------------------------------------------------------
------------------------------------------------------------
------------------------------------------------------------
------------------------------------------------------------
------------------------------------------------------------
------------------------------------------------------------
------------------------------------------------------------
-----------CCTGGAGTCCCATCAAAAGT-----------------------------
------------------------------------------------------------
------------------------------------------------------------
------------------------------------------------------------
------------------------------------------------------------
------------------------------------------------------------
------------------------------------------------------------
------------------------------------------------------------
------------------------------------------------------------
------------------------------------------------------------
------------------------------------------------------------
------------------------------------------------------------
------------------------------------------------------------
------------------------------------------------------------
------------------------------------------------------------
------------------------------------------------------------
------------------------------------------------------------
------------------------------------------------------------
------------------------------------------------------------
------------------------------------------------------------
------------------------------------------------------------
------------------------------------------------------------
------------------------------------------------------------
------------------------------------------------------------
------------------------------------------------------------
------------------------------------------------------------
------------------------------------------------------------
------------------------------------------------------------
------------------------------------------------------------
------------------------------------------------------------
------------------------------------------------------------
------------------------------------------------------------
------------------------------------------------------------
------------------------------------------------------------
------------------------------------------------------------
------------------------------------------------------------
------------------------------------------------------------
------------------------------------------------------------
------------------------------------------------------------
------------------------------------------------------------
------------------------------------------------------------
------------------------------------------------------------
------------------------------------------------------------
------------------------------------------------------------
------------------------------------------------------------
------------------------------------------------------------
------------------------------------------------------------
------------------------------------------------------------
------------------------------------------------------------
------------------------------------------------------------
------------------------------------------------------------
------------------------------------------------------------
------------------------------------------------------------
------------------------------------------------------------
------------------------------------------------------------
------------------------------------------------------------
------------------------------------------------------------
------------------------------------------------------------
------------------------------------------------------------
------------------------------------------------------------
------------------------------------------------------------
------------------------------------------------------------
------------------------------------------------------------
------------------------------------------------------------
------------------------------------------------------------
------------------------------------------------------------
------------------------------------------------------------
------------------------------------------------------------
------------------------------------------------------------
------------------------------------------------------------
------------------------------------------------------------
------------------------------------------------------------
------------------------------------------------------------
------------------------------------------------------------
------------------------------------------------------------
------------------------------------------------------------
------------------------------------------------------------
------------------------------------------------------------
------------------------------------------------------------
------------------------------------------------------------
------------------------------------------------------------
------------------------------------------------------------
------------------------------------------------------------
------------------------------------------------------------
------------------------------------------------------------
------------------------------------------------------------
------------------------------------------------------------
------------------------------------------------------------
------------------------------------------------------------
------------------------------------------------------------
------------------------------------------------------------
------------------------------------------------------------
------------------------------------------------------------
------------------------------------------------------------
------------------------------------------------------------
------------------------------------------------------------
------------------------------------------------------------
------------------------------------------------------------
------------------------------------------------------------
------------------------------------------------------------
------------------------------------------------------------
------------------------------------------------------------
------------------------------------------------------------
------------------------------------------------------------
------------------------------------------------------------
------------------------------------------------------------
------------------------------------------------------------
------------------------------------------------------------
------------------------------------------------------------
------------------------------------------------------------
------------------------------------------------------------
------------------------------------------------------------
------------------------------------------------------------
------------------------------------------------------------
------------------------------------------------------------
------------------------------------------------------------
------------------------------------------------------------
------------------------------------------------------------
------------------------------------------------------------
------------------------------------------------------------
------------------------------------------------------------
------------------------------------------------------------
------------------------------------------------------------
------------------------------------------------------------
------------------------------------------------------------
------------------------------------------------------------
------------------------------------------------------------
------------------------------------------------------------
------------------------------------------------------------
------------------------------------------------------------
------------------------------------------------------------
------------------------------------------------------------
------------------------------------------------------------
------------------------------------------------------------
------------------------------------------------------------
------------------------------------------------------------
------------------------------------------------------------
------------------------------------------------------------
------------------------------------------------------------
------------------------------------------------------------
------------------------------------------------------------
------------------------------------------------------------
------------------------------------------------------------
------------------------------------------------------------
------------------------------------------------------------
------------------------------------------------------------
------------------------------------------------------------
------------------------------------------------------------
------------------------------------------------------------
------------------------------------------------------------
------------------------------------------------------------
------------------------------------------------------------
------------------------------------------------------------
------------------------------------------------------------
------------------------------------------------------------
------------------------------------------------------------
------------------------------------------------------------
------------------------------------------------------------
------------------------------------------------------------
------------------------------------------------------------
------------------------------------------------------------
------------------------------------------------------------
------------------------------------------------------------
------------------------------------------------------------
------------------------------------------------------------
------------------------------------------------------------
------------------------------------------------------------
------------------------------------------------------------
------------------------------------------------------------
------------------------------------------------------------
------------------------------------------------------------
------------------------------------------------------------
------------------------------------------------------------
------------------------------------------------------------
------------------------------------------------------------
------------------------------------------------------------
------------------------------------------------------------
------------------------------------------------------------
------------------------------------------------------------
------------------------------------------------------------
------------------------------------------------------------
------------------------------------------------------------
------------------------------------------------------------
------------------------------------------------------------
------------------------------------------------------------
------------------------------------------------------------
------------------------------------------------------------
------------------------------------------------------------
------------------------------------------------------------
------------------------------------------------------------
------------------------------------------------------------
------------------------------------------------------------
------------------------------------------------------------
------------------------------------------------------------
------------------------------------------------------------
------------------------------------------------------------
------------------------------------------------------------
------------------------------------------------------------
------------------------------------------------------------
------------------------------------------------------------
------------------------------------------------------------
------------------------------------------------------------
------------------------------------------------------------
------------------------------------------------------------
------------------------------------------------------------
------------------------------------------------------------
------------------------------------------------------------
------------------------------------------------------------
------------------------------------------------------------
------------------------------------------------------------
------------------------------------------------------------
------------------------------------------------------------
------------------------------------------------------------
------------------------------------------------------------
------------------------------------------------------------
------------------------------------------------------------
------------------------------------------------------------
------------------------------------------------------------
------------------------------------------------------------
------------------------------------------------------------
------------------------------------------------------------
------------------------------------------------------------
------------------------------------------------------------
------------------------------------------------------------
------------------------------------------------------------
------------------------------------------------------------
------------------------------------------------------------
------------------------------------------------------------
------------------------------------------------------------
------------------------------------------------------------
------------------------------------------------------------
------------------------------------------------------------
------------------------------------------------------------
------------------------------------------------------------
------------------------------------------------------------
------------------------------------------------------------
------------------------------------------------------------
------------------------------------------------------------
------------------------------------------------------------
------------------------------------------------------------
--------------------------------------------------------
>PIV-R
------------------------------------------------------------
------------------------------------------------------------
------------------------------------------------------------
------------------------------------------------------------
------------------------------------------------------------
------------------------------------------------------------
------------------------------------------------------------
------------------------------------------------------------
------------------------------------------------------------
------------------------------------------------------------
------------------------------------------------------------
------------------------------------------------------------
------------------------------------------------------------
------------------------------------------------------------
------------------------------------------------------------
------------------------------------------------------------
------------------------------------------------------------
------------------------------------------------------------
------------------------------------------------------------
------------------------------------------------------------
------------------------------------------------------------
------------------------------------------------------------
------------------------------------------------------------
------------------------------------------------------------
------------------------------------------------------------
------------------------------------------------------------
------------------------------------------------------------
------------------------------------------------------------
------------------------------------------------------------
------------------------------------------------------------
------------------------------------------------------------
------------------------------------------------------------
------------------------------------------------------------
------------------------------------------------------------
------------------------------------------------------------
------------------------------------------------------------
------------------------------------------------------------
------------------------------------------------------------
------------------------------------------------------------
------------------------------------------------------------
------------------------------------------------------------
------------------------------------------------------------
------------------------------------------------------------
------------------------------------------------------------
------------------------------------------------------------
------------------------------------------------------------
------------------------------------------------------------
------------------------------------------------------------
------------------------------------------------------------
------------------------------------------------------------
------------------------------------------------------------
------------------------------------------------------------
----------AGCAGGTGTTCGTATAGATGC-----------------------------
------------------------------------------------------------
------------------------------------------------------------
------------------------------------------------------------
------------------------------------------------------------
------------------------------------------------------------
------------------------------------------------------------
------------------------------------------------------------
------------------------------------------------------------
------------------------------------------------------------
------------------------------------------------------------
------------------------------------------------------------
------------------------------------------------------------
------------------------------------------------------------
------------------------------------------------------------
------------------------------------------------------------
------------------------------------------------------------
------------------------------------------------------------
------------------------------------------------------------
------------------------------------------------------------
------------------------------------------------------------
------------------------------------------------------------
------------------------------------------------------------
------------------------------------------------------------
------------------------------------------------------------
------------------------------------------------------------
------------------------------------------------------------
------------------------------------------------------------
------------------------------------------------------------
------------------------------------------------------------
------------------------------------------------------------
------------------------------------------------------------
------------------------------------------------------------
------------------------------------------------------------
------------------------------------------------------------
------------------------------------------------------------
------------------------------------------------------------
------------------------------------------------------------
------------------------------------------------------------
------------------------------------------------------------
------------------------------------------------------------
------------------------------------------------------------
------------------------------------------------------------
------------------------------------------------------------
------------------------------------------------------------
------------------------------------------------------------
------------------------------------------------------------
------------------------------------------------------------
------------------------------------------------------------
------------------------------------------------------------
------------------------------------------------------------
------------------------------------------------------------
------------------------------------------------------------
------------------------------------------------------------
------------------------------------------------------------
------------------------------------------------------------
------------------------------------------------------------
------------------------------------------------------------
------------------------------------------------------------
------------------------------------------------------------
------------------------------------------------------------
------------------------------------------------------------
------------------------------------------------------------
------------------------------------------------------------
------------------------------------------------------------
------------------------------------------------------------
------------------------------------------------------------
------------------------------------------------------------
------------------------------------------------------------
------------------------------------------------------------
------------------------------------------------------------
------------------------------------------------------------
------------------------------------------------------------
------------------------------------------------------------
------------------------------------------------------------
------------------------------------------------------------
------------------------------------------------------------
------------------------------------------------------------
------------------------------------------------------------
------------------------------------------------------------
------------------------------------------------------------
------------------------------------------------------------
------------------------------------------------------------
------------------------------------------------------------
------------------------------------------------------------
------------------------------------------------------------
------------------------------------------------------------
------------------------------------------------------------
------------------------------------------------------------
------------------------------------------------------------
------------------------------------------------------------
------------------------------------------------------------
------------------------------------------------------------
------------------------------------------------------------
------------------------------------------------------------
------------------------------------------------------------
------------------------------------------------------------
------------------------------------------------------------
------------------------------------------------------------
------------------------------------------------------------
------------------------------------------------------------
------------------------------------------------------------
------------------------------------------------------------
------------------------------------------------------------
------------------------------------------------------------
------------------------------------------------------------
------------------------------------------------------------
------------------------------------------------------------
------------------------------------------------------------
------------------------------------------------------------
------------------------------------------------------------
------------------------------------------------------------
------------------------------------------------------------
------------------------------------------------------------
------------------------------------------------------------
------------------------------------------------------------
------------------------------------------------------------
------------------------------------------------------------
------------------------------------------------------------
------------------------------------------------------------
------------------------------------------------------------
------------------------------------------------------------
------------------------------------------------------------
------------------------------------------------------------
------------------------------------------------------------
------------------------------------------------------------
------------------------------------------------------------
------------------------------------------------------------
------------------------------------------------------------
------------------------------------------------------------
------------------------------------------------------------
------------------------------------------------------------
------------------------------------------------------------
------------------------------------------------------------
------------------------------------------------------------
------------------------------------------------------------
------------------------------------------------------------
------------------------------------------------------------
------------------------------------------------------------
------------------------------------------------------------
------------------------------------------------------------
------------------------------------------------------------
------------------------------------------------------------
------------------------------------------------------------
------------------------------------------------------------
------------------------------------------------------------
------------------------------------------------------------
------------------------------------------------------------
------------------------------------------------------------
------------------------------------------------------------
------------------------------------------------------------
------------------------------------------------------------
------------------------------------------------------------
------------------------------------------------------------
------------------------------------------------------------
------------------------------------------------------------
------------------------------------------------------------
------------------------------------------------------------
------------------------------------------------------------
------------------------------------------------------------
------------------------------------------------------------
------------------------------------------------------------
------------------------------------------------------------
------------------------------------------------------------
------------------------------------------------------------
------------------------------------------------------------
------------------------------------------------------------
------------------------------------------------------------
------------------------------------------------------------
------------------------------------------------------------
------------------------------------------------------------
------------------------------------------------------------
------------------------------------------------------------
------------------------------------------------------------
------------------------------------------------------------
------------------------------------------------------------
------------------------------------------------------------
------------------------------------------------------------
------------------------------------------------------------
------------------------------------------------------------
------------------------------------------------------------
------------------------------------------------------------
------------------------------------------------------------
------------------------------------------------------------
------------------------------------------------------------
------------------------------------------------------------
------------------------------------------------------------
------------------------------------------------------------
------------------------------------------------------------
------------------------------------------------------------
------------------------------------------------------------
------------------------------------------------------------
------------------------------------------------------------
------------------------------------------------------------
------------------------------------------------------------
------------------------------------------------------------
------------------------------------------------------------
------------------------------------------------------------
------------------------------------------------------------
------------------------------------------------------------
------------------------------------------------------------
------------------------------------------------------------
------------------------------------------------------------
------------------------------------------------------------
------------------------------------------------------------
------------------------------------------------------------
------------------------------------------------------------
------------------------------------------------------------
------------------------------------------------------------
------------------------------------------------------------
------------------------------------------------------------
------------------------------------------------------------
------------------------------------------------------------
------------------------------------------------------------
------------------------------------------------------------
------------------------------------------------------------
------------------------------------------------------------
------------------------------------------------------------
------------------------------------------------------------
------------------------------------------------------------
------------------------------------------------------------
------------------------------------------------------------
------------------------------------------------------------
------------------------------------------------------------
------------------------------------------------------------
------------------------------------------------------------
------------------------------------------------------------
------------------------------------------------------------
------------------------------------------------------------
------------------------------------------------------------
------------------------------------------------------------
------------------------------------------------------------
------------------------------------------------------------
------------------------------------------------------------
------------------------------------------------------------
------------------------------------------------------------
------------------------------------------------------------
--------------------------------------------------------
>PIV-P
------------------------------------------------------------
------------------------------------------------------------
------------------------------------------------------------
------------------------------------------------------------
------------------------------------------------------------
------------------------------------------------------------
------------------------------------------------------------
------------------------------------------------------------
------------------------------------------------------------
------------------------------------------------------------
------------------------------------------------------------
------------------------------------------------------------
------------------------------------------------------------
------------------------------------------------------------
------------------------------------------------------------
------------------------------------------------------------
------------------------------------------------------------
------------------------------------------------------------
------------------------------------------------------------
------------------------------------------------------------
------------------------------------------------------------
------------------------------------------------------------
------------------------------------------------------------
------------------------------------------------------------
------------------------------------------------------------
------------------------------------------------------------
------------------------------------------------------------
------------------------------------------------------------
------------------------------------------------------------
------------------------------------------------------------
------------------------------------------------------------
------------------------------------------------------------
------------------------------------------------------------
------------------------------------------------------------
------------------------------------------------------------
------------------------------------------------------------
------------------------------------------------------------
------------------------------------------------------------
------------------------------------------------------------
------------------------------------------------------------
------------------------------------------------------------
------------------------------------------------------------
------------------------------------------------------------
------------------------------------------------------------
------------------------------------------------------------
------------------------------------------------------------
------------------------------------------------------------
------------------------------------------------------------
------------------------------------------------------------
------------------------------------------------------------
-----------------------------------GTCTCAAARTTTGTTGATCAAGACA
ATACAATT----------------------------------------------------
------------------------------------------------------------
------------------------------------------------------------
------------------------------------------------------------
------------------------------------------------------------
------------------------------------------------------------
------------------------------------------------------------
------------------------------------------------------------
------------------------------------------------------------
------------------------------------------------------------
------------------------------------------------------------
------------------------------------------------------------
------------------------------------------------------------
------------------------------------------------------------
------------------------------------------------------------
------------------------------------------------------------
------------------------------------------------------------
------------------------------------------------------------
------------------------------------------------------------
------------------------------------------------------------
------------------------------------------------------------
------------------------------------------------------------
------------------------------------------------------------
------------------------------------------------------------
------------------------------------------------------------
------------------------------------------------------------
------------------------------------------------------------
------------------------------------------------------------
------------------------------------------------------------
------------------------------------------------------------
------------------------------------------------------------
------------------------------------------------------------
------------------------------------------------------------
------------------------------------------------------------
------------------------------------------------------------
------------------------------------------------------------
------------------------------------------------------------
------------------------------------------------------------
------------------------------------------------------------
------------------------------------------------------------
------------------------------------------------------------
------------------------------------------------------------
------------------------------------------------------------
------------------------------------------------------------
------------------------------------------------------------
------------------------------------------------------------
------------------------------------------------------------
------------------------------------------------------------
------------------------------------------------------------
------------------------------------------------------------
------------------------------------------------------------
------------------------------------------------------------
------------------------------------------------------------
------------------------------------------------------------
------------------------------------------------------------
------------------------------------------------------------
------------------------------------------------------------
------------------------------------------------------------
------------------------------------------------------------
------------------------------------------------------------
------------------------------------------------------------
------------------------------------------------------------
------------------------------------------------------------
------------------------------------------------------------
------------------------------------------------------------
------------------------------------------------------------
------------------------------------------------------------
------------------------------------------------------------
------------------------------------------------------------
------------------------------------------------------------
------------------------------------------------------------
------------------------------------------------------------
------------------------------------------------------------
------------------------------------------------------------
------------------------------------------------------------
------------------------------------------------------------
------------------------------------------------------------
------------------------------------------------------------
------------------------------------------------------------
------------------------------------------------------------
------------------------------------------------------------
------------------------------------------------------------
------------------------------------------------------------
------------------------------------------------------------
------------------------------------------------------------
------------------------------------------------------------
------------------------------------------------------------
------------------------------------------------------------
------------------------------------------------------------
------------------------------------------------------------
------------------------------------------------------------
------------------------------------------------------------
------------------------------------------------------------
------------------------------------------------------------
------------------------------------------------------------
------------------------------------------------------------
------------------------------------------------------------
------------------------------------------------------------
------------------------------------------------------------
------------------------------------------------------------
------------------------------------------------------------
------------------------------------------------------------
------------------------------------------------------------
------------------------------------------------------------
------------------------------------------------------------
------------------------------------------------------------
------------------------------------------------------------
------------------------------------------------------------
------------------------------------------------------------
------------------------------------------------------------
------------------------------------------------------------
------------------------------------------------------------
------------------------------------------------------------
------------------------------------------------------------
------------------------------------------------------------
------------------------------------------------------------
------------------------------------------------------------
------------------------------------------------------------
------------------------------------------------------------
------------------------------------------------------------
------------------------------------------------------------
------------------------------------------------------------
------------------------------------------------------------
------------------------------------------------------------
------------------------------------------------------------
------------------------------------------------------------
------------------------------------------------------------
------------------------------------------------------------
------------------------------------------------------------
------------------------------------------------------------
------------------------------------------------------------
------------------------------------------------------------
------------------------------------------------------------
------------------------------------------------------------
------------------------------------------------------------
------------------------------------------------------------
------------------------------------------------------------
------------------------------------------------------------
------------------------------------------------------------
------------------------------------------------------------
------------------------------------------------------------
------------------------------------------------------------
------------------------------------------------------------
------------------------------------------------------------
------------------------------------------------------------
------------------------------------------------------------
------------------------------------------------------------
------------------------------------------------------------
------------------------------------------------------------
------------------------------------------------------------
------------------------------------------------------------
------------------------------------------------------------
------------------------------------------------------------
------------------------------------------------------------
------------------------------------------------------------
------------------------------------------------------------
------------------------------------------------------------
------------------------------------------------------------
------------------------------------------------------------
------------------------------------------------------------
------------------------------------------------------------
------------------------------------------------------------
------------------------------------------------------------
------------------------------------------------------------
------------------------------------------------------------
------------------------------------------------------------
------------------------------------------------------------
------------------------------------------------------------
------------------------------------------------------------
------------------------------------------------------------
------------------------------------------------------------
------------------------------------------------------------
------------------------------------------------------------
------------------------------------------------------------
------------------------------------------------------------
------------------------------------------------------------
------------------------------------------------------------
------------------------------------------------------------
------------------------------------------------------------
------------------------------------------------------------
------------------------------------------------------------
------------------------------------------------------------
------------------------------------------------------------
------------------------------------------------------------
------------------------------------------------------------
------------------------------------------------------------
------------------------------------------------------------
------------------------------------------------------------
------------------------------------------------------------
------------------------------------------------------------
------------------------------------------------------------
------------------------------------------------------------
------------------------------------------------------------
------------------------------------------------------------
------------------------------------------------------------
------------------------------------------------------------
------------------------------------------------------------
------------------------------------------------------------
------------------------------------------------------------
------------------------------------------------------------
------------------------------------------------------------
------------------------------------------------------------
------------------------------------------------------------
------------------------------------------------------------
------------------------------------------------------------
------------------------------------------------------------
------------------------------------------------------------
------------------------------------------------------------
------------------------------------------------------------
------------------------------------------------------------
------------------------------------------------------------
------------------------------------------------------------
------------------------------------------------------------
------------------------------------------------------------
------------------------------------------------------------
------------------------------------------------------------
------------------------------------------------------------
------------------------------------------------------------
------------------------------------------------------------
------------------------------------------------------------
------------------------------------------------------------
------------------------------------------------------------
------------------------------------------------------------
------------------------------------------------------------
------------------------------------------------------------
------------------------------------------------------------
------------------------------------------------------------
------------------------------------------------------------
------------------------------------------------------------
------------------------------------------------------------
------------------------------------------------------------
------------------------------------------------------------
------------------------------------------------------------
------------------------------------------------------------
------------------------------------------------------------
------------------------------------------------------------
------------------------------------------------------------
------------------------------------------------------------
--------------------------------------------------------
