# Supplementary material for: Aetiology of Acute Respiratory Tract Infections in Hospitalised Children in Cyprus
Source: PLoS One. 2016 Jan 13;11(1):e0147041. doi: 10.1371/journal.pone.0147041 (PMC4720120; doi:10.1371/journal.pone.0147041)
Supplement: S4 File — (FAS) [file pone.0147041.s004.fas]

>Human adenovirus 1, complete genome.
---CATCATC-AATAATATACCTTATT--TTGGATTGAAGCCAATATGATAATGAGGGGG
TGGAGTTTG-------------TGACGTGGCGCGGGGCGTGGGAACGGGGCGGGTGA--C
GTAGTAGTGTGGCG-GAAGTGTGATG-TTGCAAGTGTGGCGGAACACATGTAAGCGACGG
ATGTGGTAAAAGTG-ACGTTTTTGGTGTGCGCCGGTGTAC------ACGGGAAGTGACAA
TTTTCGCGCGGTTTTAGG--CGGATGTTGTAGTAAATTTGGGCGTAACCGAGTAAGATTT
-GGCCATTTTCGCGGGAAAACTGAATA-AGAGGAAGTGAAATCTG--AATAATTCTGTGT
TACTCATAGCGCGTAATATTTGTCTAGGGCCGCGGGGACTTTGAC-CGTTTACGTGGAGA
CTC--GCCCAGG------------------TGTTTTTCTC-AGGTGTTTTCCGCGTTCCG
GGTCAAAGTTGGCGTTTT--ATTATTATAGTCAGCTGACGTGTAGTGTATTTATACCCGG
TGAGT-TCCTCAAGAGGCCACTCTTGAGTGCCAGCGAGTAGAGTTTTCTCCTCCGAGCCG
CTCC---GACACCGGGACTGAAAATGAGACATATTATTTGCCACGGAGGTGT-----TAT
TACCGAAGAAATGGCCGCCAGTCTTTTGGACCAGCTAATCGAAGAGGTACTGGCTGATAA
TC------TTCCACCTCCTAGCCATTTTGAACCACCTACCCTTCACGAACTGTATGATTT
AGACGTGACGGCCCCCG---AAGATCCCAACGAGGAGGCGGTTTCGCAGATTTTTCCTGA
CTCTGTAATGTTGGCGGCGCAGGAAGGGATTGACTTACTC-ACTTTTCCGCCGGCGCCCG
GTTCTCCGGAGCCGCCTCACCTTTCCCGGCAGCCC--------GAGCAGCCGGAGCAGAG
AGCCTTGGGTCCGGTTTCTATGCCAAACCTTGTACCGGAGGTGATCGATCTTACCTGCCA
CGAGGCTGGCTTTCCACCCAGTGACGACGAGGATGAAGAGGGTGAGGAGTTTGTGTTAGA
TTATGTGGAGCAGCCCGGGCACGGTTGCAGGTCTTGTCATTATCATCGGAGGAATACGGG
GGACCCAGATATTATGTGTTCGCTTTGCTATATGAGGACCTGTGGCATGTTTGTCTACAG
TAAGTGAAA--TTATGGGCAGTGGGTGATAGAGTGGTGGGTTCGGTGTGGTAATTTTTTT
TTTAATTTTTTGCAGTTTTGTGGTTTAAAGAATTTTGTATTGTGATTTTTTTTAAAAGGT
CCTGTGTCTGAACCTGAGCCTGAGCCCGAGCCAGAACCGGAACCTGCAAGACCTGCCCGG
CGTCCTAAAATGGTGCCTGCTATCCTGAGACGCCCGACATCACCTGTGTCCAGAGAATGC
AATAGTAGTACGGATAGCTGTGACTCCGGTCCTTCTAACACACCTCCTGAGATACATCCG
GTGGTCCCGCTGTGCCCCATTAAACCAGTTGCCGTGAGAGT---TGGTGGGCGTCGCCGG
GCTGTGGAATGTATCGAGGACTTGCTTAACGAGCCTGGGCAACCTTTGGACTTGAGCTGT
AAACGCCCC--AGGCCATAAGGTGTAAACCTGTGATTGC----GTGTGTGGTTAACGCCT
TTGTTTGCTGAATGAGTTGATGTAAGTTTAATAAAAAGGGTGAGATAATGTTTAACTTGC
ATGGCGTGT----------T-AAATGGGGCGGGGCTTAAAGGGTATATAATGCGCCG--T
GGGCTAATCTTGGTTACATTTGAC------CTCATG--GAGGCTTGGGAGTGT-TTGGAA
GATTTTTCTGCTGTGCGTAACTTGCTGGAACAGAGCTCTAACAGTACCTCCTGGTTTTGG
AGGTTTCTGTGGGGCTCCTCCCAAGCAAAGTTAGTCTGCAGAATTAAGGAGGATTACAAG
TGGGAATTTGAAGAGCTTTTGAAATCCTGTGGTGAGCTGTTTGATTCTTTGAATCTGGGT
CACCAGGCGCTTTTCCAAGAGAAGGTCATCAAGACTTTGGATTTTTCCACACCGGGGCGC
GCTGCGGCTGCTGTTGCTTTTTTGAGTTTTATAAAGGATAAATGGAGCGAAG---AAACC
CATCTGAGCGGGGGGTACCTGCTGGATTTTCTGGCCATGCATTTGTGGAGAGCGGTG---
--GTGAGACACAAGAATCGCCTACTACTGTTGTCTTCCGTCCGCCC------GGCAATAA
TACCGACGGAGGAGCAGCAGCAGCAACAGCAGCAGCAGGAGGAAGCCAGGCGGCGGCGGC
GGCAGGAGCAGAGCCCATGGAACCCGAGAGCCGGCCTGGACCCTCGGGAATGAATGTTGT
ACAGGT---GG--CTGAACTGTTTCCAGAACTGAGACGCATTTTAACAATTAACGAGGAT
GGGCAGGGGCTAA------AGGGGGTAAAGAGGGAGCGGGGGGCTTTTGAGGCTACAGAG
GAGGTTAGGAATTTAACTTTTAGCTTAATGACCAGACACCGTCCTGAGTGTGTTACTTTT
CAGCAGATTAAGGATAATTGCGCTAATGAGCTTGATCTGCTGGCGCAGAAGTATTCCATA
GAGCAGCTGACCACTTACTGGCTGCAGCCAGGGGATGATTTTGAGGAGGCTATTAGGGTA
TATGCAAAGGTGGCACTTAGGCCAGATTGCAAGTACAAGATTAGCAAACTTGTAAATATT
AGGAATTGTTGCTACATTTCTGGGAACGGGGCCGAGGTGGAGATAGATACGGAGGATAGG
GTGGCCTTTAGATGTAGCATGATAAATATGTGGCCGGGGGTACTTGGCATGGACGGGGTG
GTTATTATGAATGTGAGGTTTACTGGCCCCAATTTTAGCGGTACGGTTTTCCTGGCCAAT
ACCAACCTTATCCTACACGGTGTAAGCTTCTATGGGTTTAACAATACCTGCGTGGAAGCC
TGGACCGATGTAAGGGTTCGAGGCTGTGCCTTTTACTGCTGCTGGAAGGGGGTGGTGTGT
CGCCCCAAAAGCAGGGCTTCAATTAAGAAATGCCTCTTTGAAAGGTGTACCTTGGGTATC
CTGTCTGAGGGTAACTCCAGGGTGCGCCACAATGTGGCCTCCGACTGTGGTTGCTTCATG
CTAGTGAAAAGCGTGGCTGTGATTAAGCATAACATGGTGTGTGGCAACTGCGAGGACAGG
GCCTCTCAGATGCTAACCTGCTCGGACGGCAACTGTCACCTGCTGAAGACCATTCACGTA
GCCAGCCACTCTCGCAAGGCCTGGCCAGTGTTTGAGCACAACATACTGACCCGCTGTTCC
TTGCATTTGGGTAACAGGAGGGGGGTGTTCCTACCTTACCAATGCAATTTGAGTCACACT
AAGATATTGCTTGAGCCCGAAAGCATGTCCAAGGTGAACCTGAACGGGGTGTTTGACATG
ACCATGAAGATCTGGAAGGTGCTGAGGTACGATGAG---ACCCGCACCAGGTGCAGACCC
TGCGAGTGTGGCGGTAAACATATTAGGAACCAGCCTGTGATGCTGGATGTGACCGAGGAG
CTGAGGCCCGATCACTTGGTGCTGGCCTGCACCCGCGCTGAGTTTGGCTCTAGCGATGAA
GATACAGATTGAGGTACTGAA--------ATGTGTGGGCGTGGCTTAAGGGTGGGAAAGA
ATATATAAGGTGGGGGTCTCATGTAGTTTTGTATCTGTTTTGCAGCA--------GCCGC
CGCC---ATGAGCACCAACTCGTTTGATGGAAGCATTGTGAGCTCATATTTGACAACGCG
CATGCCCCCATGGGCCGGGGTGCGTCAGAATGTGATGGGCTCCAGCATTGATGGTCGCCC
CGTCCTGCCCGCAAACTCTACTACCTTGACCTACGAGACCGTGTCTG---GAACGCCGTT
GGAGACTGCAGCCTCCGCCGCCGCTTC---AGCCGCTGCAGCCACCGCCCGCGGGATTGT
GACTGAC-----TTTGCTTTCCTGAGCCCGCTT-GCAAG---CAGTGCAGCTTCCCGTTC
ATCCGCCCGCGATGACAAGTTGACGGCTCTTTTGGCACAATTGGATTCTTTGACCCGGGA
ACTTAATGTCGTTTCTCAGCAGCTGTTGGAGCTGCGCCAGCAG------------GTTTC
TGCCCTGAAGGCTTCCTCCCCTCCCAATGCGGTTTAAAACATAAATAAAAA-CCAGACTC
TGTTTGGATTTGGATCAAGCAAGTGTATTGCTGTCTTTATTTAGG---GGTTTTGCGCGC
GCGGTAGGCCCGGGACCAGCGGTCTCGGTCGTTGAGGGTCCTGTGTATTTTTTCCAGGAC
GTGGTAGAGATGGCTCTGGATGTTCAGATACATGGGCATAAGCCCGTCTCTGGGGTGGAG
GTAGCACCACTGCAGAGCTTCATGCTGCGGGGTGGTGTTGTAGATGATCCAGTCGTAGCA
GGAGCGCTGGGCGTGGTGCCTAAAAATGTCCTTTAGAAGCAAGCTGATTGCCAGGGGCAG
GCCCTTGGTGTAAGTGTTTACAAAGCGGTTAAGCTGGGATGGGTGCATACGTGGGGATAT
GAGATGCATCTTGGACTGTATTTTTAGGTTGGCTATGTTCCCAGCCATATCCCTCCTGGG
ATTCATGTTGTGCAGAACCACCAGCACAGTGTATCCGGTGCACTTGGGAAATTTGTCATG
TAGCTTAGAAGGAAATGCGTGGAAGAACTTGGAGACGCCCTTGTGACCTCCAAGATTTTC
CATGCATTCGTCCATAATGATGGCAATGGGCCCACGGGCGGCGGCCTGGGCGAAGATATT
TCTGGGATCACTAACGTCATAGTTGTGTTCCAGGATGAGATCGTCATAGGCCATTTTTAC
AAAGCGCGGGCGGAGGGTGCCAGACTGCGGTATAATGGTTCCATCCGGCCCAGGGGCGTA
GTTACCCTCACAGATTTGCATTTCCCACGCTTTGAGTTCAGATGGGGGGATCATGTCTAC
CTGCGGGGCAATAAAGAAAACGGTTTCCGGGGTAGGGGAGATCAGCTGGGAAGAAAGCAG
GTTCCTGAGCAGCTGCGACTTACCGCAGCCGGTGGGCCCGTAAATCACACCTATTACCGG
CTGCAACTGGTAGTTAAGAGAGCTGCAGCTGCCGTCATCCCTGAGCAAGGGGGCCACTTC
GTTAAGCATGTCCCTGACACGCATGTTTTCCCTGACCAAATCCGCTAGAAGGCGCTCGCC
GCCCAGCGATAGCAGTTCTTGCAAGGAAGCAAAGTTTTTCAACGGTTTGAGGCCGTCCGC
CGTAGGCATGCTTTTGAGCGTTTGACCAAGCAGTTCCAGGCGGTCCCACAGCTCGGTCAC
GTGCTCTACGGCATCTCGATCCAGCATATCTCCTCGTTTCGCGGGTTGGGGCGGCTTTCG
CTGTACGGCAGTAGTCGGTGCTCGTCCAGACGGGCCAGGGTCATGTCTTTCCACGGGCGC
AGGGTCCTCGTCAGCGTAGTCTGGGTCACGGTGAAGGGGTGCGCTCCGGGCTGCGCGCTG
GCCAGGGTGCGCTTGAGGCTGGTCCTGCTGGTGCTGAAGCGCTGCCGGTCTTCGCCCTGC
GCGTCGGCCAGGTAGCATTTGACCATGGTGTCATAGTCCAGCCCCTCCGCGGCATGGCCC
TTGGCGCGCAGCTTGCCCTTGGAGGAGGCGCCGCACGAGGGGCAGTGCAGACTTTTGAGG
GCGTAGAGCTTGGGCGCGAGAAATACCGATTCCGGGGAGTAGGCATCCGCGCCGCAGGCC
CCGCAGACGGTCTCGCATTCCACGAGCCAGGTGAGCTCTGGCCGTTCGGGGTCAAAAACC
AGGTTTCCCCCATGCTTTTTGATGCGTTTCTTACCTCTGGTTTCCATGAGCCGGTGTCCA
CGCTCGGTGACGAAAAGGCTGTCCGTGTCCCCGTATACAGACTTGAGAGGCCTGTCCTCG
AGCGGTGTTCCGCGGTCCTCCTCGTATAGAAACTCGGACCACTCTGAGACGAAGGCTCGC
GTCCAGGCCAGCACGAAGGAGGCTAAGTGGGAGGGGTAGCGGTCGTTGTCCACTAGGGGG
TCCACTCGCTCCAGGGTGTGAAGACACATGTCCCCCTCTTCGGCATCAAGGAAGGTGATT
GGTTTATAGGTGTATGCCACGTGACCGGGTGTTCCTGAAGGGGGGGTATAAAAGGGGGTG
GGGGCGCGTTCGTCCTCACTCTCTTCCGCATCGCTGTCTGCGAGGGCCAGCTGTTGGGGT
GAGTACTCCCTCTGGAAAGCGGGCATGACTTCTGCGCTAAGGTTGTCAGTTTCCAAAAAC
GAGGAGGATTTGATATTCACCTGGCCCGCGGTGATGCCTTTGAGGGTGGCCGCGTCCATC
TGGTCAGAAAAGACAATCTTTTTGTTGTCAAGCTTGGTGGCAAACGACCCGTAGAGGGCG
TTGGACAGCAACTTGGCGATGGAGCGCAGGGTTTGGTTTTTGTCGCGATCGGCGCGCTCC
TTGGCCGCGATGTTTAGCTGCACGTATTCGCGCGCAACGCACCGCCATTCGGGAAAGACG
GTGGTGCGCTCGTCGGGCACCAGGTGCACGCGCCAACCGCGGTTGTGCAGGGTGACAAGG
TCAACGCTGGTGGCTACCTCTCCGCGTAGGCGCTCGTTGGTCCAGCAGAGGCGGCCGCCC
TTGCGCGAGCAGAATGGCGGTAGGGGGTCTAGCTGCGTCTCGTCCGGGGGGTCCGCGTCC
ACGGTAAAGATCCCGGGCAACAGGCGCGCGTCGAAGTAGTCTATCTTGCATCCTTGCAAG
TCTAACGCCTGCTGCCATGCGCGGGCGGCAAGCGCGCGCTCGTATGGGTTGAGTGGGGGA
CCCCATGGCATGGGGTGGGTGAGCGCGGAGGCGTACATGCCGCAGATGTCGTAAACGTAG
AGGGGCTCCCTGAGTATTCCAAGATATGTAGGGTAGCATCTTCCACCGCGGATGCTGGCG
CGCACGTAATCGTATAGTTCGTGCGAGGGGGCGAGGAGTTCGGGACCGAGGTTGCTACGG
GCGGGCTGCTCTGCTCGGAAGACGATCTGCCTGAAGATGGCATGCGAGTTCGATGATATG
GTTGGACGCTGGAAGACGTTGAAGCTGGCGTCTGTAAGACCTACCGCATCACGCACGAAG
GAGGCGTAGGAGTCGCGCAGCTTGTTGACCAGCTCGGCGGTGACCTGCACGTCTAGGGCA
CAGTAGTCCAGGGTTTCCTTGATGATGTCATACTTATCCTGTCCCTTTTTTTTCCACAGC
TCGCGGTTGAGGACAAACTCTTCGCGGTCTTTCCAGTACTCTTGGATCGGAAACCCGTCG
GCCTCCGAACGGTAAGAGCCTAGCATGTAGAACTGGTTGACGGCCTGGTAGGCGCAGCAT
CCCTTTTCTACGGGTAGCGCGTATGCCTGCGCGGCCTTCCGGAGCGAGGTGTGGGTGAGC
GCAAAGGTGTCCCTGACCATGACTTTGAGGTACTGGTATTTGAAGTCAGTGTCGTCGCAT
CCGCCCTGCTCCCAGAGCAAAAAGTCCGTGCGCTTTTTGGAACGCGGGTTTGGTAGGGCG
AAGGTGACATCGTTGAAGAGTATCTTTCCCGCGCGAGGCATAAAATTGCGTGTGATGCGG
AAGGGTCCCGGCACCTCGGAACGGTTGTTAATTACCTGGGCGGCGAGCACGATCTCGTCA
AAGCCGTTGATGTTGTGGCCCACGATGTAAAGTTCCAAGAAGCGCGGGGTGCCCTTAATG
GAGGGCAATTTTTTAAGTTCTTCGTAGGTAAGCTCTTCAGGGGAGTTGAGCCCGTGCTCT
GACAGGGCCCAGTCTGCAAGATGAGGGTTGGAAGCAACGAATGAGCTCCACAGGTCACGG
GCCATTAGCATTTGCAGATGGTCGCGAAAGGTCCTAAACTGGCGACCTACGGCCATTTTT
TCTGGGGTGATGCAGTAGAAGGTAAGCGGGTCTTGTTCCCAGCGGTCCCATCCAAGGTCC
ACGGCTAGGTCTCGCGCGGCGGTCACTAGAGGCTCATCTCCGCCGAATTTCATGACCAGC
ATGAAGGGCACGAGCTGCTTCCCAAAGGCCCCCATCCAAGTATAGGTCTCTACATCGTAG
GTGACAAAGAGACGCTCGGTGCGAGGATGCGAGCCGATCGGGAAGAACTGGATCTCCCGC
CACCAGTTGGAGGAGTGGCTGTTGATGTGGTGAAAGTAGAAGTCCCTGCGACGGGCCGAA
CACTCGTGCTGGCTTTTGTAAAAACGTGCGCAGTACTGGCAGCGGTGCACGGGCTGTACA
TCCTGCACGAGGTTGACCTGACGACCGCGCACAAGGAAGCAGAGTGGGAATTTGAGCCCC
TCGCCTGGCGGGTTTGGCTGGTGGTCTTCTACTTCGGCTGCTTGTCCTTGACCGTCTGGC
TGCTCGAGGGGAGTTACGGTGGATCGGACCACCACGCCGCGCGAGCCCAAAGTCCAGATG
TC-CGCGCGCGGCGGTCGGAGCTTGATGACAACATCGCGCAAATGGGAGCTGTCCATGGT
CTGGAGCTCCCGCGGCGTCAGGTCAGGCGGGAGCTCCTG---CAGGTTTACCTCGCATAG
CCGGGTCAGGGCGCGGGCTAGGTCCAGGTGATACCTGATTTCCAGGGGCTGGTTGGTGGC
GGCGTCGATGGCTTGCAAGAGGCCGCATCCCCGCGGCGCGACTACGGTACCGCGCGGCGG
GC----GGTGGGCCGCGGGGGTGTCCTTGGATGATGCATCTAAAAGCGGTGACGCGGGCG
GGCCCCCGGAGGTAGGGGGGGCTCGGGACCCGCCGGGAGAGGGGGCAGGGGCACGTCGGC
GCCGCGCGCGGGCAGGAGCTGGTGCTGCGCACGGAGGTTGCTGGCGAACGCGACGACGCG
GCGGTTGATCTCCTGAATCTGGCGCCTCTGCGTGAAGACGACGGGCCCGGTGAGCTTGAA
CCTGAAAGAGAGTTCGACAGAATCAATTTCGGTGTCGTTGACGGCGGCCTGGCGCAAAAT
CTCCTGCACGTCTCCTGAGTTGTCTTGATAGGCGATCTCGGCCATGAACTGCTCGATCTC
TTCCTCCTGGAGATCTCCGCGTCCGGCTCGCTCCACGGTGGCGGCGAGGTCGTTGGAGAT
GCGGGCCATGAGCTGCGAGAAGGCGTTGAGGCCTCCCTCGTTCCAGACGCGGCTGTAGAC
CACGCCCCCTTCGGCATCGCGGGCGCGCATGACCACCTGCGCGAGATTGAGCTCCACGTG
CCGGGCGAAGACGGCGTAGTTTCGCAGGCGCTGAAAGAGGTAGTTGAGGGTGGTGGCGGT
GTGTTCTGCCACGAAGAAGTACATAACCCAGCGTCGCAACGTGGATTCGTTGATATCCCC
CAAGGCCTCAAGGCGCTCCATGGCCTCGTAGAAGTCCACGGCGAAGTTGAAAAACTGGGA
GTTGCGCGCCGACACGGTTAACTCCTCCTCCAGAAGACGGATGAGCTCGGCGACAGTGTC
GCGCACCTCGCGCTCAAAGGCTACAGGGGCCTCTTCTTCTTC------AATCTCCTCTTC
CATAAGGGCCTCCCCTTCTTCTTCTTCT---GGCGGCGGTGGGGGAGGGGGGACACGGCG
GCGACGACGGCGCACCGGGAGGCGGTCGACAAAGCGCTCGATCATCTCCCCGCGGCGACG
GCGCATGGTCTCGGTGACGGCGCGGCCGTTCTCGCGGGGGCGCAGTTGGAAGACGCCGCC
CGTCATGTCC---------CGGTTATGGGTTG----GCGGGGGGCTGCCGTGCGGCAGGG
ATACGGCGCTAACGATGCATCTCAACAATTGTTGTGTAGGTACTCCGCCACCGAGGGACC
--TGAGCGAGTCCGCATCGACCGGATCGGAAAACCTCTCGAGAAAGGCGTCTAACCAGTC
ACAGTCGCAAGGTAGGCTGAGCACCGTGGCGGGCGGCAGCGGGCGGCGGTCGGGGTTGTT
TCT------------------------------------GGCGGAGGTGCTGCTGATGAT
GTAATTAAAGTAGGCGGTCTTGAGACGGCGGATGGTCGACAGAAGCACCATGTCCTTGGG
TCCGGCCTGCTGAATGCGCAGGCGGTCGGCCATGCCCCAGGCTTCGTTTTGACATCGGCG
CAGGTCTTTGTAGTAGTCTTGCATGAGCCTTTCTACCGGCACTTCTTCTTCTCCTTCCTC
TTGTCCTGCATCTCTTGCATCTATCGCTGCGGCGGCGGCGGAGTTTGGCCGTAGGTGGCG
CCCTCTTCCTCCCATGCGTGTGACCCCGAAGCCCCTCATTGGCTGAAGCAGGGCCAGGTC
GGCGACAACGCGCTCGGCTAATATGGCCTGCTGCACCTGCGTGAGGGTAGACTGGAAGTC
ATCCATGTCAACAAAGCGGTGGTATGCGCCCGTGTTGATGGTGTAAGTGCAGTTGGCCAT
AACGGACCAGTTAACGGTCTGGTGGCCCGGCTGCGAGAGCTCGGTGTATCTGAGACGCGA
GTAAGCCCTTGAGTCAAAGACGTAGTCGTTGCAAGTCCGCACGAGGTACTGGTATCCTAC
CAAAAAGTGCGGCGGCGGCTGGCGGTAGAGGGGCCAGCGTAGGGTGGCCGGGGCTCCGGG
GGCGAGGTCTTCCAACATAAGGCGATGATATCCGTAGATGTACCTGGACATCCAGGTGAT
GCCGGCGGCGGTGGTGGAGGCGCGCGGAAAGTCGCGGACGCGGTTCCAGATGTTGCGCAG
CGGCAAAAAGTGCTCCATGGTCGGGACGCTCTGGCCGGTCAGGCGCGCGCAGTCGTTGAC
GCTCTAGAC----CGTGCAAAAGGAGAGCCTGTAAGCGGGCACTCT-TCCGTGGTCTGGT
GGATAAATTCGCAAGGGTATCATGGCGGACGACCGG-GGTTCGAGCCCC-----------
--------GTATCCGGCC--GTCCGCCGTGATCCATGCGGTTACCGCCCGCGTGTCGAAC
CCAGGTGTGCGACGTCAGACAACGGGGGAGCGCTCCTTTTGGCTTCCTTCCAGGCGCGGC
GGCTGCTGCGCTAGCTTTTTTTGGCCACTGGCCGCGCGCGGCGTAAGCGGTTAGGCTGGA
AAGCGAAAGCATTAAGTGGCTCGCTCCCTGTAGCCGGAGGGTTATTTTCCAAGGGTTGAG
TCGCG----------------------GGACCCCCGGTTCGAG-----------------
TCTCGGGCCGGCCGGACTGCGGCGAACGG-------------------------------
--------------------------------GGGTTTGCCTCCCCGTCA----------
------------------------------------------------------------
------------------------------------------------------------
-----------TGCAAGA----CCCCGCTTGCAAATTCCTCCGGAA-ACAGGGACGAGCC
CCTTTTTTGCTTTTC-------------CCAGATGCATCCGGTGCTGCGGCAGATGCGCC
CCCCTCCTCAGCAGCGGCAAGAGCAAGAGCAGCGGCAGACATGCAGGGCACCCTCCCCTT
CTCCTACCGCGTCAGGAGGGGCAACATC----CGCGGCTGACGCGGCGGCAGATGGTGAT
TACGAACCCCCGCGGCGCCGGGCCCGGCACTACCTGGACTTGGAGGAGGGCGAGGGCCTG
GCGCGGCTAGGAGCGCCCTCTCCTGAGCGACACCCAAGGGTGCAGCTGAAGCGTGACACG
CGCGAGGCGTACGTGCCGCGGCAGAACCTGTTTCGTGACCGCGAGGGAGAGGAGCCCGAG
GAGATGCGGGATCGAAAGTTCCATGCAGGGCGCGAGTTGCGGCATGGCCTGAACCGCGAG
CGGTTGCTGCGCGAGGAGGACTTTGAGCCCGACGCGCGGACCGGGATTAGTCCCGCGCGC
GCACACGTGGCGGCCGCCGACCTGGTAACCGCGTACGAGCAGACGGTGAACCAGGAGATT
AACTTTCAAAAAAGCTTTAACAACCACGTGCGCACGCTTGTAGCGCGCGAGGAGGTGGCT
ATAGGACTGATGCATCTGTGGGACTTTGTAAGCGCGCTGGAGCAAAACCCAAATAGCAAG
CCGCTCATGGCGCAGTTGTTTCTTATAGTGCAGCACAGCAGGGACAACGAGGCATTCAGG
GATGCGCTGTTAAACATAGTAGAGCCCGAGGGCCGCTGGCTGCTCGATTTGATAAATATT
CTGCAGAGCATAGTGGTGCAGGAGCGCAGCTTGAGCCTGGCTGACAAGGTGGCCGCCATT
AACTATTCCATGCTCAGTCTGGGCAAGTTTTACGCCCGCAAGATATACCATACCCCTTAC
GTTCCCATAGACAAGGAGGTAAAGATCGAGGGGTTCTACATGCGCATGGCGCTGAAGGTG
CTTACCTTGAGCGACGACCTGGGCGTTTATCGCAACGAGCGCATCCACAAGGCCGTGAGC
GTGAGCCGGCGGCGCGAGCTCAGCGACCGCGAGCTGATGCACAGCCTGCAAAGGGCCCTG
GCTGGCACGGGCAGCGGCGATAGAGAGGCCGAGTCCTACTTTGACGCGGGCGCTGACCTG
CGCTGGGCCCCAAGCCGACGCGCCCTGGAGGCAGCTGGGGCCGGACCTGGGCTGGCGGTG
GCACCCGCGCGCGCTGGCAACGTCGGCGGCGTGGAGGAATATGACGAGGAC-GATGAGTA
CG-AGCCAGAGGACGGCGAGTACTAAGCGGTGATATTTCTGATCAGATGATGCAAGACGC
AACGGACCCGGCGGTGCGGGCGGCGCTGCAGAGCCAGCCGTCCGGCCTTAACTCCACGGA
CGACTGGCGCCAGGTCATGGACCGCATCATGTCGCTGACTGCGCGCAACCCTGACGCGTT
CCGGCAGCAGCCACAGGCCAACCGGCTCTCCGCAATTCTGGAAGCGGTGGTCCCGGCGCG
CGCAAACCCCACGCACGAGAAGGTGCTGGCGATCGTAAACGCGCTGGCCGAAAACAGGGC
CATCCGGCCCGATGAGGCCGGCCTGGTCTACGACGCGCTGCTTCAGCGCGTGGCTCGTTA
CAACAGCGGCAACGTGCAGACCAACCTGGACCGGCTGGTGGGGGATGTGCGCGAGGCCGT
GGCGCAGCGTGAGCGCGCGCAGCAGCAGGGCAACCTGGGCTCCATGGTTGCACTAAACGC
CTTCCTGAGTACACAGCCCGCCAACGTGCCGCGGGGACAGGAGGACTACACCAACTTTGT
GAGCGCACTGCGGCTAATGGTGACTGAGACACCGCAAAGTGAGGTGTACCAGTCCGGGCC
AGACTATTTTTTCCAGACCAGTAGACAAGGCCTGCAGACCGTAAACCTGAGCCAGGCTTT
CAAGAACTTGCAGGGGCTGTGGGGGGTGCGGGCTCCCACAGGCGACCGCGCGACCGTGTC
TAGCTTGCTGACGCCCAACTCGCGCCTGTTGCTGCTGCTAATAGCGCCCTTCACGGACAG
TGGCAGCGTGTCCCGGGACACATACCTAGGTCACTTGCTGACACTGTACCGAGAGGCCAT
AGGTCAGGCGCATGTGGACGAGCATACTTTCCAGGAGATTACAAGTGTTAGCCGCGCGCT
GGGGCAGGAGGACACGGGCAGCCTGGAGGCAACCCTGAACTACCTGCTGACCAACCGGCG
GCAGAAGATCCCCTCGTTGCACAGTTTAAACAGCGAGGAGGAGCGCATTTTGCGCTATGT
GCAGCAGAGCGTGAGCCTTAACCTGATGCGCGACGGGGTAACGCCCAGCGTGGCGCTGGA
CATGACCGCGCGCAACATGGAACCGGGCATGTATGCCTCAAACCGGCCGTTTATCAATCG
CCTAATGGACTACTTGCATCGCGCGGCCGCCGTGAACCCCGAGTATTTCACCAATGCCAT
CTTGAACCCGCACTGGCTACCGCCCCCTGGTTTCTACACCGGGGGATTTGAGGTGCCCGA
GGGTAACGATGGATTCCTCTGGGACGACATAGACGACAGCGTGTTTTCCCCGCAACCGCA
GACCCTGCTAGAGTTGCAACAGCGC--------GAGCAGGCAGAGGCGGCGCTGCGAAAG
GAAAGCTTCCGCAGGCCAAGCAGCTTGTCCGATCTAGGCGCTGCGGCCCCGCGGTCAGAT
GCTAGTAGCCCATTTCCAAGCTTGATAGGGTCTCTTACCAGCACTCGCACCACCCGCCCG
CGCCTGCTAGGCGAGGAGGAGTACCTAAACAACTCGTTGCTGCAGCCGCAGCGCGAAAAG
AACCTGCCTCCGGCGTTTCCCAACAACGGGATAGAGAGCCTAGTGGACAAGATGAGTAGA
TGGAAGACGTATGCGCAGGAGCA-CAGGGATGTG-----------------------CCC
GGCCCGCGCCCGCCCACCCGTCGTCAAAGGCACGACCGTCAGCGGGGTCTG-GTGTG---
-----GGAGGACGATGACTCGGCAGACGACAGCAGCGTCCTGGATTTGGGAGGGAGTGGC
A---------ACCCGTTTGCGCACCTTCGCCCC--AGGCTGGGGAGAATGTTTTAAAAAA
AAAAAAA----GCATGATGCAAAATAAAAAACTCACCAAGGCCATGGCACCG-AGCGTTG
GTTTTCTTGTA-------TTCCCCTTAGT----------ATGCGGCGCGCGGCGATGTA-
-TGAGGAAGGTC---CTCCTCCCTCCTACGAGAGCGTGGTGA-GCGCGGCGCCAGTGGCG
GCGGCGCTGGGTTCCCCCTTCGATG------CTCCCCTGGACCCGCCGTTCGTGCCTCCG
CGGTACCTGCGGCCTACCGGGGGGAGAAACAGCATCCGTTACTCTGAGTTGGCACCCCTA
TTCGACACCACCCGTGTGTACCTTGTGGACAACAAGTCAACGGATGTGGCATCCCTGAAC
TACCAGAACGACCACAGCAACTTTCTAACCACGGTCATTCAAAACAATGACTACAGCCCG
GGGGAGGCAAGCACACAGACCATCAATCTTGACGACCGGTCGCACTGGGGCGGCGACCTG
AAAACCATCCTGCATACCAACATGCCAAATGTGAACGAGTTCATGTTTACCAATAAGTTT
AAGGCGCGGGTGATGGTGTCGCGCTCGCTTACTAAGGACA--------------------
-AACAGGTGGAG------CTGAAATATGAGTGGGTGGAGTTCACGCTGCCCGAGGGCAAC
TACTCCGAGACAATGACCATAGACCTTATGAACAACGCGATCGTGGAGCACTACTTGAAA
GTGGGCAGGCAGAACGGGGTTCTGGAAAGCGACATCGGGGTAAAGTTTGACACCCGCAAC
TTCAGACTGGGGTTTGACCCAGTCACTGGTCTTGTCATGCCTGGGGTATATACAAACGAA
GCCTTCCATCCAGACATCATTTTGCTGCCAGGATGCGGGGTGGACTTCACCCACAGCCGC
CTGAGCAACTTGTTGGGCATCCGCAAGCGGCAACCCTTCCAGGAGGGCTTTAGGATCACC
TACGATGACCTGGAGGGTGGTAACATTCCCGCACTGTTGGATGTGGACGCCTACCAGGCA
AGCTTGAAAGATGACACCGAACAGGGCGGGGGTGGCGCAGGCGGCGGCAACAACAGTGGC
AGCGGCGCGGAAGAGAACTCCAACGCGGCAGCCGCGGCAATGCAGCCGGTGGAGGACATG
AACGATCATGCCATTCGCGGCGACACCTTTGCCACACGGGCGGAGGAGAAGCGCGCTGAG
GCCGAGGCAGCGGCCGAAGCTGCCGCCCCCGCTGCGGAGGCTGCACAACCCGAGGTCGAG
AAGCCTCAGAAGAAACCGGTGATTAAACCCCTGACAGAGGACAGCAAGAAACGCAGTTAC
AACCTAATAAGTAATGACAGCACCTTCACCCAGTACCGCAGCTGGTACCTTGCATACAAC
TACGGCGACCCTCAGGCCGGGATCCGCTCATGGACCCTGCTTTGCACTCCTGACGTAACC
TGCGGCTCGGAGCAGGTATACTGGTCGTTGCCCGACATGATGCAAGACCCCGTGACCTTC
CGCTCCACGAGCCAGATCAGCAACTTTCCGGTGGTGGGCGCCGAGCTGTTGCCCGTGCAC
TCCAAGAGCTTCTACAACGACCAGGCCGTCTACTCCCAGCTCATCCGCCAGTTTACCTCT
CTGACCCACGTGTTCAATCGCTTTCCCGAGAACCAGATTTTGGCGCGCCCGCCAGCCCCC
ACCATCACCACCGTCAGTGAAAACGTTCCTGCTCTCACAGATCACGGGACGCTACCGCTG
CGCAACAGCATCGGAGGAGTCCAGCGAGTGACCATTACTGACGCCAGACGCCGCACCTGC
CCCTACGTTTACAAGGCCCTGGGCATAGTCTCGCCGCGCGTCCTATCGAGCCGCACTTTT
TGAGCA--------AGCATGTCCATCCTTATATCGCCCAGCAATAACACAGGCTGGGGCC
TGCGTTTCCCAAGCAAGATGTTTGGCGGGGCCAAGAAGCGCTCCGACCAACACCCAGTGC
GCGTGCGCGGGCACTACCGCGCGCCCTGGGGCGCGCACAAACGCGG---CCGCACT----
--------GGGCGCACCACCGTCGATGACGCCATCGACGCGGTGGTGGAGGAGGCGCGCA
ACTAC---ACGCCCACGCCGCCGCCAGTGTCCACCGTGGACGCGGCCATTCAGACCGTGG
TGCGCGGAGCCCGGCGCTATGCTAAAATGAAGAGACGGCGGAGGCGCGTAGCACGTCGCC
ACCGCCGCCGACCCGGCACTGCCGCCCAACGCGCGGCGGCGGCCCTGCTTAACCGCGCAC
GTCGCACCGGCCGACGGGCGGCCATGCGAGCCGCTCGAAGGCTGGCCGCGGGTATTGTCA
CTGTGCCCCCCAGGTCCAGGCGACGAGCGGCCGCCGCAGCAGCCGCGGCCATTAGTGCTA
TGACTCAGGGTCGCAGGGGCAACGTGTACTGGGTGCGCGACTCGGTTAGCGGCCTGCGCG
TGCCCGTGCGCACCCGCCCCCCGCGCAACTAGATTGCAATAAAAAACTACTTAGACTCGT
ACTGTTGTATGTATCCAGCGGCGGCGGCGCG-CATCGAAGCTATGTCCAAGCGCAAAATC
AAAGAAGAGATGCTCCAGGTCATCGCGCCGGAGATCTATGGCCCCCC---GAAGA--AG-
--GAAGAGCAGG--ATTAC--AAGCCCCGAAAGCTA--AAGCGGGTCAAAAAGAAAAAGA
AAGATGATGATGATGA---ACTTGACGACGAGGTGGAACTGTTGCACGCGACCGCGCCCA
GGCGGCGGGTACAGTGGAAAGGTCGACGCGTAAGACGTGTTTTGCGACCCGGCACCACCG
TAGTCTTTACGCCCGGTGAGCGCTC---CACCCGCACCTACAAGCGCGTGTATGATGAGG
TGTACGGCGACGAGGACCTGCTTGAGCAGGCCAACGAGCGCCTCGGGGAGTTTGCCTACG
GAAA------GCGG------------CATAAGGACATGCTGGCGTTGCCGCTGGACGAGG
GCAACCCAACACCTAGCCTAAAGCCCGTGACACTGCAGCAGGTGCTGCCCGCGCTTGCAC
CGTCCGAAGAAAAGCGCGGCCTAAAGCGCGAGTCT---GGTGACTTGGCGCCCACCGTGC
AGCTCATGGTGCCCAAGCGCCAACGACTGGAAGATGTCTTGGAAAAAATGACCGTGGAGC
CTGGGCTGGAGCCCGAGGTCCGCGTGCGACCAATCAAGCAGGTGGCACCGGGACTGGGCG
TGCAGACCGTGGACGTTCAGATACCCAC---CACCAGTAGCACTAGTATTGCCACTGCCA
CAGAGGGCATGGAGACACAAACGTCCCCGGTCGCCTCGGCGGTGGCAGATGCCGCGGTGC
AGGCGGCCGCTGCGGCCGCGTCCAAAACCTCTACGGAGGTGCAAACGGACCCGTGGATGT
TTCGCGTTTCAGCCCCCCGGCGTCCGCGCCGTTCGAGGAAGTACGGCGCCGCCAGCGCGC
TACTGCCCGAATATGCCCTACATCCTTCCATCGCGCCTACCCCCGGCTATCGTGGCTACA
CCTACCGCCCCAGAAGACGAGCAACTACCCGACGCCGAATCACCACTGGAACCCGCCGCC
GCCGTCGCCGTCGCCAG---------------CCCGTGCTGGCCCCGATTTCCGTGCGCA
GGGTGGCTCGC--GAAGGAGGCAG-GACCCTGGTGCTGCCAACAGCGCGCTACCACCCCA
GCATCGTTTAAAAGC-CGGTC-TTTGTGGTTC--TTGCAGATA--TGGCCCTCACCTGCC
GCCTCCGTTTCCCGGTGCCGGGATTCCGAGGAAGA---ATGCACCGTAGGAGGGGCATGG
CCGGCCACGGCCTGACGGGCGGCATGCGTCGTGCGCACCACCGGCGGCGGCGCGCGTCGC
ACCGTCGCATGCGCGGCGGTATCCTGCCCCTCCTTATTCCACTGATCGCCGCGGCGATTG
GCGCCGTGCCCGGAATTGCATCCGTGGCCTTGCAGGCGCAGAGACACTGATTAAAAACAA
GTTGCATG---TGGAAAAATCAAAATAAAAAGTCTGGACTCTCACGCTCGCTTGGTCCTG
TAACTATTTTGTA------GA---ATGGAAGACATCAACTTTGCGTCTCTGGCCCCGCGA
CACGGCTCGCGCCCGTTCATGGGAAACTGGCAAGATATCGGCACCAGCAATATGAGCGGT
GGCGCCTTCAGCTGGGGCTCGCTGTGGAGCGGCATTAAAAATTTCGGTTCCACCGTTAAG
AACTATGGCAGCAAGGCCTGGAACAGCAGCACAGGCCAAATGCTGAGGGACAAGTTGAAA
GAGCAAAATTTCCAACAAAAGGTGGTAGATGGCCTGGCCTCTGGCATTAGCGGGGTGGTG
GACCTGGCCAACCAGGCAGTGCAAAATAAGATTAACAGTAAGCTTGAT------------
C------------CCCGCC------------------CTCCCG---------TAGAGGAG
CCTCCACCGGCCGTGGAGACAGTGTTGCCAGATGGGC------GTGGCGAAAAGCGCCCG
CGCCCCGACAGGGAAGAGACTCTGGTGACACAAATCGACGAGCCTCCCTCGTACGAGGAG
GCGCTAAAGCAAGGC---------CTGCCCACCACCCGTCCCATCGC------------G
CCCATGGCTACCGGAGTGT-TGGG-----CCAGCACACACC----TGTAACGCTGGACCT
GCCTCCCCCCGCTGACACCCAGCA----GAAACCTGTGCTGCCAGGGCCGTCCGCCGTTG
TTGTAACCCGCCCTA-----GCCGCGCGTCCCTGCGCCGTGCCGCCAGCGGTCCGCGATC
GTTGCGGCCC--GTAGCCA-----GTGGCAACTGGCAAAGCACACTGAACAGCATCGTGG
GTCTGGGGGTGCAATCCCTAAAGCGCCGACGATGCTTTTGA--ATAGCTAACGTGTCGTA
TGTGTG-------TCATGTATGCG---TCCAT-GTCGCCGCCAGAGGA------------
-----GCTGCTGAGTCGCCGC-GCGCCCGC------TTTCCAAGATGGCTACCCCTTCGA
TGATGCCGCAGTGGTCTTACATGCACATCTCGGGCCAGGACGCCTCGGAGTACCTGAGCC
CCGGGCTGGTGCAGTTCGCCCGCGCCACCGAGACGTACTTCAGCCTGAATAACAAGTTTA
GAAACCCCACGGTGGCGCCTACGCACGACGTGACCACAGACCGGTCTCAGCGTTTGACGC
TGCGGTTTATCCCCGTGGACCGCGAGGATACCGCATACTCGTACAAGGCGCGGTTTACCC
TGGCTGTGGGTGACAACCGTGTGCTTGACATGGCTTCCACATACTTTGACATTCGCGGCG
TGCTGGACCGGGGCCCCACTTTTAAGCCCTACTCCGGCACTGCCTACAACGCTCTAGCCC
CCAAAGGCGCTCCCAATTCCTGCGAGTGGGAACAAGAAGAACCA---ACTCAGGAAATGG
CTGAAGAACTTGAAGATGAGGAGGAGGCAGAGGAGGAGGAGGCAGAGGAGGAGGCAGAAG
CACCACAAGCTGATCAGAAGGTTAAGAAGACTCATGTATATGCTCAGGCTCCTTTGGCAG
GGGAAA------AAATTACCGCC---AATGGCTTACAAATAGTTTCTGATACCC------
AAACT---GAAGGC---AATCCAGTTTTTGCCGATCCCACTTATCAACCTGAACCTCAGG
TTGGAGAATCTCAGTGGAATGA------AGCTGAAGCAACTGCATCTGGAGGCAGAGTAC
TAAAAAAGACTACTCCCATGAAACCATGCTACGGATCGTATGCCAGACCTACAAATAAAA
ATGGGGGTCAAGGTATACTAGTAGC----AAACAA-----------CCAAGGTGCTCT--
-AGAGTCTAAAGTTGAAATGCAGTTTTTTGCCCCCTCTGGCACTGCCA-TG---------
---AATG--AAAGAAATGCTGTTCAGCCAAGTATTGTTTTGTACAGTGAGGATGTTAATA
TGGAAACTCCTGATACTCACATTTCATACAAACCAAGCAAAACTGATGAAA------ACT
CTAAGGCTATGTTGGGTCAACAAGCAATGCCAAACAGACCCAATTACATCGCTTTTAGGG
ACAATTTTATTGGCCTTATGTATTACAACAGCACTGGTAACATGGGTGTCCTTGCTGGAC
AAGCATCACAGCTAAATGCCGTGGTAGACTTGCAGGACAGAAACACAGAGCTGTCATATC
AACTTTTGCTTGATTCTATTGGCGATAGAACCAGATACTTTTCCATGTGGAATCAGGCTG
TAGACAGCTATGATCCAGATGTCAGAATCATTGAAAATCATGGAACTGAGGATGAGTTGC
CAAATTACTGCTTCCCACTTGGCGGTATAGGGGTAACTGACACC---TACCAAGGTATAA
AATCAAACGGAAACGGT---AATCCTCAAAACTGGACCA------AAAATGAC---GA--
-----TTTTGCGGCACGTAATGAAATAGGTGTGGGAAACAACTTTGCCCTGGAGATTAAC
CTTAATGCCAACCTATGGAGAAATTTCCTCTACTCCAACATTGCACTGTACCTGCCTGAC
AAGCTAAAATACACTCCTACAAATGTGGAAATATCTCCCAACCCTAATTCATACGATTAT
ATGAACAAGCGAGTGGTGGCTCCCGGGTTGGTGGATTGCTACATTAACCTTGGAGCGCGT
TGGTCATTGGACTACATGGACAACGTCAACCCCTTTAACCATCACCGCAATGCGGGCCTA
CGCTACCGCTCCATGTTGCTGGGCAACGGTCGCTACGTGCCCTTTCACATCCAGGTTCCT
CAGAAGTTTTTTGCCATTAAGAACCTCCTACTCTTGCCGGGCTCATACACCTACGAGTGG
AACTTCAGGAAAGATGTTAACATGGTCCTGCAAAGCTCCCTAGGAAACGACCTAAGAGTT
GACGGAGCCAGCATTAAGTTTGACAGCATTTGCCTCTACGCCACCTTTTTTCCGATGGCC
CACAACACCGCCTCAACGCTTGAAGCCATGCTTAGAAACGACACCAACGACCAGTCCTTT
AACGACTACCTATCCGCCGCCAACATGCTTTACCCCATACCCGCCAACGCCACCAACGTG
CCCATCTCTATCCCCTCGCGCAACTGGGCGGCTTTCCGAGGCTGGGCCTTTACGCGCCTT
AAGACTAAGGAAACCCCATCCCTGGGTTCCGGCTACGACCCTTACTATACCTACTCTGGC
TCCATACCCTACCTAGACGGAACCTTTTACCTTAATCACACCTTCAAAAAGGTAGCCATC
ACCTTTGACTCTTCTGTTAGCTGGCCTGGCAATGACCGTCTGCTTACCCCCAACGAGTTT
GAGATCAAGCGTTCAGTTGACGGAGAGGGCTACAACGTTGCCCAATGCAACATGACCAAA
GACTGGTTCTTGGTACAGATGCTAGCCAACTACAACATAGGCTACCAGGGCTTTTATATC
CCAGAAAGCTATAAGGACCGCATGTACTCCTTCTTTAGAAACTTCCAGCCCATGAGCCGT
CAGGTGGTGGACGATACCAAATACAAGGACTA---CCAACAGGTGGGCATCCTCCACCAG
CACAATAACTCTGGCTTTGTTGGTTACCTCGCTCCCACCATGCGAGAGGGACAGGCCTAC
CCCGCCAACTTCCCCTACCCGCTTATAGGCAAGACCGCGGTTGACAGTATTACCCAGAAA
AAGTTTCTTTGCGACCGCACCCTTTGGCGCATTCCATTCTCCAGTAACTTTATGTCCATG
GGTGCACTCACAGACCTGGGCCAAAACCTTCTCTATGCAAACTCCGCCCACGCGCTAGAT
ATGACTTTTGAGGTGGATCCCATGGACGAGCCCACCCTTCTTTATGTTTTGTTTGAAGTC
TTTGACGTGGTCCGTGTGCACCAGCCGCACCGCGGCGTCATCGAGACCGTGTACCTGCGC
ACGCCCTTCTCGGCTGGCAACGCCACAACATAAA-------------GAAGCAAGCAACA
TCAACAACAGCTGCCGCC-ATGG-----------GCTCCAGTGAGCAGGAACTAAAAGCC
ATTGTCAAAGATCTTGGTTGTGGACCATATTTTTTGGGCACCTATGACAAGCGCTTCCCA
GGCTTTGTTTCCCCACACAAGCTCGCCTGCGCCATAGTTAACACGGCCGGTCGCGAGACT
GGGGGTGTACACTGGATGGCCTTTGCCTGGAACCCGCGCTCAAAAACATGCTACCTCTTT
GAGCCCTTTGGCTTTTCTGACCAACGTCTCAAGCAGGTTTACCAGTTTGAGTACGAGTCA
CTCCTGCGCCGTAGCGCCATTGCCTCTTCCCCCGACCGCTGTATAACGCTGGAAAAGTCC
ACCCAAAGCGTGCAGGGGCCCAACTCGGCCGCCTGTGGCCTATTCTGCTGCATGTTTCTC
CACGCCTTTGCCAACTGGCCCCAAACTCCCATGGATCACAACCCCACCATGAACCTTATT
ACAGGGGTACCCAACTCCATGCTTAACAGTCCCCAGGTACAGCCCACCCTGCGCCGCAAC
CAGGAACAGCTCTACAGCTTCCTGGAGCGCCACTCGCCCTACTTCCGCAGCCACAGTGCG
CAAATTAGGAGCGCCACTTCTTTTTGTCACTTGAAA---AACATGTAAAAATA-ATGTAC
TAGGAGACACTTTCAATAAAGGCAAATGTTTTTATTTGTACACTCTTGGGTGATTATTTA
CCCCCC-ACCCTTGCCGTCTGCGCCGT----TTAAAAATCAAAGGGGTTCTGCCGCGCA-
--TCGCTATGCGCCACT---GGCAGGGACACGTTGCGATACTGGTGTTTAGTGCTCCACT
TAAACTCAGGCACAACCATCC---GCGGCAG---CTCGGTGAAGTTTTCACTCCACAGGC
TGCGCACCATCACCAACGCGTTTAGCAGGTCGGGCCCCGATATCTTGAAGTCGCAGTTGG
GGCCTCCGCCCTGCGCGCGCGAGTTGCGATACACAGGGTTGCAGCACTGGAACACTATCA
GCGCCGGGTGATGCACGCTGGCCAGCACGCTCTTGTCGGAGATCAGATCCGCGTCCAGGT
CCTCCGCGTTGCTCAGGGCGAACGGAGTCAACTTTGGTAGCTGCCTTCCCAAAAAGGGTG
CATGCCCAGGCTTTGAGTTGCACTCGCACCGTAGTGGCATCAGAAGGTGACCGTGC----
CCGGTCTGGGCGTTAGGATACAGCGCCTTCATAAAGGCCTGGATCTGCTTAAAAGCCACC
TGGGCCTTTGCGCCTTCGGAAAAAAACATGCCGCAAGACTTGCCGGAAAACTGATTCGCC
GGACAGGCCGCGTCGTGCACGCAGCACCTCGCGTCGGTGTTGGAGATCTGTACCACGCTT
CGGCCCCAACGGTTCTTCACAATCTTGGCCTTGCTAGACTGCTCCTTCAGCGCGCGCTGC
CCGTTTTCGCTCGTCACATCCATTTCAATCACGTGCTCCTTGTTTATCATAATGCTCCCG
TGTAGACACTTAAGCTCGCCTTCGATCTCAGCGCAGCGGTGCAGCCACAACGCGCAGCCC
GTGGGCTCGTGGTGCTTGTAGGTCACCTCTGCAAACGACTGCAGGTACGCTTGCAGGAAT
CGCCCCATCATCGTCACAAAGGTCTTGTTGCTGGTAAAGGTCAGCTGCAACCCGCGGTGC
TCCTCGTTCAGCCAGGTCTTACATACGGCCGCCAGGGCTTCCACTTGGTCAGGCAGTAGC
TTGAAGTTCGCCTTTAGATCGTTATCCACGTGATACTTGTCCATCAGCGCGCGCGCAGCC
TCCATGCCCTTCTCCCACGCAGACACGATCGGCAGACTCAGCGGGTTCATTACCGTGC--
-------TTTCACTT---TCCGCTTCGCTGGG-CTCTTCCTCTTCCTCTTGCATCCGCAT
ACCCCGCGCCACTGGGTCGTCTTCATTCAGCCGCCGCACCGTGCGCTTACCTCCCTTGCC
GT-----GCTTAATTAGCACCGGTGGGTTGCTGAAACCCACCATTTGTAGCGCCACATCT
TCTCTTTCTTCCTCGCTGTCCACAATCACCTCTGGGGATGG---CGGGCGCTCGGGCTTG
GGAGATGGGCGCTT-CTTTTTCTTCTTGGGCGCGTTGGCCAAATCCGCCGCCGAGGTTGA
TGGCCGCGGGCTGGGTGTGCGCGGCACCAGCGCGTCTTGTGACGAGTCTTCTTCGTCCTC
GGACTCGAGACGCCGCCTCAGCCGCTTTTTTGGGGGCGCGCGGGGAGGCGGCGGCGACGG
CGACGGGGACGACACGTCCTCCATGGTTGGTGGACGTCGCGCCGCACCGCGTCCGCGCTC
GGGGGTGGTTTCGCGCTGCTCCTCTTCCCGACTGGCCATTTCCTTCTCCTATAGGCAGAA
AAAG-----ATCATGGAGTCAGTCG-----------------------------------
-AGAAGGAGGACAGCCTAACCGCCCCCTCTGAGTTCGCCACCACCGCCTCCACCGATGCC
GCCAACGCGCCT---------------------------ACCACCTTCCCCGTCGAG---
------GCACCCCCGCTTGAGGAGGAGGAAGTGACTATCGAGCAGGACCCAGGTTTTGTA
AGCGAAGACGACGAGGACCGCTCAGTACCAACAGAGGATAAAAAGCAAGACCAGGACGAC
GCAGAGGCAAACAAGGAGCAAGT-CGGGCGGGGGGACGAGAGGCATGGC---------GA
CTACCT------AGATGTGGGAGACGACGTGCTGTTGAAGCATCTGCAGCGCCAGTGCGC
TATTATCTGCGACGCGTTGCAAGAGCGCAGCGATGTGCCCCTCGCCATAGCGGATGTTAG
CCTTGCCTACGAACGCCACCTGTTCTCACCGCGTGTACCCCCCAAACGACAAGAAAACGG
CACATGCGAGCCCAACCCGCGCCTCAACTTCTACCCCGTATTTGCCGTGCCAGAGGTGCT
TGCCACCTATCACATCTTTTTCCAAAACTGCAAGATACCCCTATCCTGCCGTGCCAACCG
CAGCCGAGCGGACAAGCAGCTGGCCTTGCGGCAGGGCGCTGTCATACCTGATATCGCCTC
GCTCGACGAAGTGCCAAAAATCTTTGAGGGTCTTGGACGCGACGAGAAGCGCGCGGCAAA
CGCTCTGCAACAAGAAAACAGCGAAAATGAAAGTCATTGTGGAGTGCTGGTGGAACTTGA
GGGTGACAACGCGCGCCTAGCCGTGCTAAAACGCAGCATCGAGGTCACCCACTTTGCCTA
CCCGGCACTTAACCTACCCCCCAAGGTTATGAGCACAGTCATGAGCGAGCTGATTGTGCG
CCGTGCACAACCCCTGGAGAGGGATGCAAACTTGCAAGA------ACAAACCGAGGAGGG
CCTACCCGCAGTTGGCGATGAGCAGCTGGCGCGCTGGCTTGAGACGCGCGAG---CCTGC
CGACTTGGAGGAGCGACGCAAGCTAATGATGGCCGCAGTGCTTGTTACCGTGGAGCTTGA
GTGCATGCAGCGGTTCTTTACTGACCCGAAGATGCAGCGCAAGCTAGAGGAAACATTGCA
CTACACCTTTCGCCAGGGCTACGTGCGCCAGGCCTGCAAAATTTCCAACGTGGAGCTCTG
CAACCTGGTCTCCTACCTTGGAATTTTGCACGAAAACCGCCTCGGGCAAAACGTGCTTCA
TTCCACGCTCAAGGGCGAGGCGCGCCGCGACTACGTCCGCGACTGCGTTTACTTATTTCT
ATGCTACACCTGGCAAACGGCCATGGGCGTGTGGCAGCAGTGCCTGGAGGAGCGCAACCT
GAAGGAGCTGCAGAAGCTGCTAAAGCAAAACTTGAAGGACCTATGGACGGCCTTCAACGA
GCGCTCCGTGGCCGCGCACCTGGCGGACATTATCTTCCCCGAACGCCTGCTTAAAACCCT
GCAACAGGGTCTGCCAGACTTCACCAGTCAAAGCATGTTGCAAAACTTTAGGAACTTTAT
CCTAGAGCGTTCAGGAATCCTGCCCGCCACCTGCTGTGCGCTTCCTAGCGACTTTGTGCC
CATTAAGTACCGTGAATGCCCTCCGCCGCTTTGGGGTCACTGCTACCTTCTGCAGCTAGC
CAACTACCTTGCCTACCACTCCGACATCATGGAAGACGTGAGCGGTGACGGCCTACTGGA
GTGTCACTGTCGCTGCAACCTATGCACCCCGCACCGCTCCCTGGTCTGCAATTCGCAGCT
GCTTAGCGAGAGTCAAATTATCGGTACCTTTGAGCTGCAGGGTCCCTCGCCT---GACGA
AAAGTCCGCGGCTCCGG---GGTTGAAACTCACTCCGGGGCTGTGGACGTCGGCTTACCT
TCGCAAATTTGTACCTGAGGACTACCACGCCCACGAGATTAGGTTCTACGAAGACCAATC
CCGCCCGCCCAATGCGGAGCTTACCGCCTGCGTCATTACCCAGGGCCACATCCTTGGCCA
ATTGCAAGCCATCAACAAAGCCCGCCAAGAGTTTCTGCTACGAAAGGGACGGGGGGTTTA
CTTGGACCCCCAGTCCGGCGAGGAGCTCAACCCAATTCCCCCGCCGCCGCAGCCCTATCA
GCAGCAGCCGCGGGCCCTTGCTTCCCAGGATGGCACCCAAAAAGAAG---CTGCA-GCTG
CCGC-CGCC---ACCCACGGA------CG-AGGAGGAATACTGGGACAGTCAGGCAGAGG
AGGTTTTG---GACGAGGAGGAGGAGGACATGATGGAAGACTG---------GGAGAGCC
TAGACGA------GGAAGCTTC---CGAGGCCGAAGAGGTGTCAGACGAAACACCGTCAC
CCTCGGTCGCATTCCCCTCGCCGGCGCCCCAGAAATCGGCAACCGGTCCAAGCATGGCTA
CAA---CCTCCGCTCCTCAGGCGCCGCCGGCACTGCCCGTTCGCCGACCCAACCGTAGAT
GGGACACCACTGGAAC--CAGGGCCGGTAAGTCCAAGCAGCCGCCGCCGTTAGCCCAAGA
GCAACAACAGCGCCAAGGCTACCGCTCGTGGCGCGGGCACAAGAACGCCATAGTTGCTTG
CTTGCAAGACTGTGGGGGCAACATCTCCTTCGCCCGCCGCTTTCTTCTCTACCATCACGG
CGTGGCCTTCCCCCGTAACATCCTGCATTACTACCGTCATCTCTACAGCCCCTACTGCAC
CGGCGGCAGCGGCAGC------AACAGCAGCGGCCACACAGAAGCAAAGGCGACCGGATA
GCAAGACTCTGACAAAGCCCAAGAAATCCACAGCGGCGGCAGCAGCAGGAGGAGGAGCGC
TGCGTCTGGCGCCCAACGAACCCGTATCGACCCGCGAGCTTAGAAACAGGATTTTTCCCA
CTCTGTATGCTATATTTCAACAGAGCAGGGGCCAAGA------ACAAGAGCTAAAAATAA
AAAACAGGTCTCTGCGATCCCTCACCCGCAGCTGCCTGTATCACAAAAGCGAAGATCAGC
TTCGGCGCACGCTGGAAGACGCGGAGGCTCTCTTCAGTAAATACTGCGCGCTGACTCTTA
AGGACTAGTTTCGCGCCCTTTCTCAAATTTAAGCGCGAAAACTACGTCATCTCCAGCGGC
CACACCCGGCGCCAGCACCTGTCG----------TCAGCGCCACTATGAGCAAGGAAATT
CCCACGCCCTACATGTGGAGTTACCAGCCACAAATGGGACTTGCGGCTGGAGCTGCCCAA
GACTACTCAACCCGAATAAACTACATGAGCGCGGGACCCCACATGATATCCCGGGTCAAC
GGAATACGCGCCCACCGAAACCGAATTCTCCTGGAACAGGCGGCTATTACCACCACACCT
CGTAATAACCTTAATCCCCGTAGTTGGCCCGCTGCCCTGGTGTACCAGGAAAGTCCCGCT
CCCACCACTGTGGTACTTCCCAGAGACGCCCAGGCCGAAGTTCAGATGACTAACTCAGGG
GCGCAGCTTGCGGGCGGCTTTCGTCACAG-----GGTGC---GGTCGC-CCGGGCAG---
---------GGTATAACTCACCTGAAAATCAGAGGGCGAGGTATTCAGCTCAACGACGAG
TCGGTGAGCTCCTCGCTTGGTCTCCGTCCGGACGGGACATTTCAGATCGGCGGTGC-CGG
CCGCTCTTCATTTACGCCCCGTCAGGCGATCTTAACTCTGCAAACCTCATCCTCGGAGCC
GCGCTCCGGAGGCATTGGAACTCTACAATTTATTGAGGAGTTCGTGCCTTCGGTTTACTT
CAACCCCTTTTCTGGACCTCCTGGCCACTACCCGGACCAGTTTATTCCCAACTTTGACGC
GGTGAAGGACTCGGCGGACGGCTACGACTGAATGAC---TAGTGGAGAGGCAGAGCAACT
GCGCCTAACACACCTTGACCACTGCCGCCGCCACAAGTGCTTTGCCCGCGGCTCCGGTGA
GTTTTGTTACTTTGAGTTGCCCGAAGAGCATATCGAGG----------------------
------------------------------------------------------------
---------------------------------------------------G---CCCGG
CGCACG---GCGTCCGGCTCACCACCCAGGTA--GAGCTTACTCGTAGCCTAATTCGGGA
GTTTACC--CTGC-------------GCCCCCTGCTAGTGGAGCGGGAG-----------
-AGGGGTCCCTG------------------TGTTCTGACCGTGG----------------
-----TTTGCAACTGTCCTAACCC------------------------------------
-----------TGGATTAC---------------------ATCAAGATCTTTGTTGCCAT
CTCTGTACTGAGTATAATAAATACAGAAATTAGAA-TCTACTGGGGCTCCTGTCGC--TC
CTGTAAACGC---CACCGTCTTCACCCACCCAAA-----------------------CCT
GCGATTT-----------------GCACAGGCGGGCCAAAAAGTACCTTGCCGGTA----
-CTTAACGGCTCTTC------CTTTGTGATTTACAACAGTTTCAACCAAGACG-----GA
GTGAGC-C-GCG-GACAACCTCTCCGG--GCTTA----------------TCAGAAAAAA
T--CACC----------CTCCTTACCTGC--CGGGAACGTACCAGTGCGTCAC------C
GGTCGCCGCACC------CACCGCCTGATTGTTAACCAA---------------------
--CATTTCCAGCAACAGACC----------TCAATAATTCCC--------ATTTTCCATA
AGAGGAGGTGAGCTTA---ACCCCCTGGA-----AGCGCATTTTTACTGTTT-TTAGGCA
AGGTGTATGAAC---TCTACTAA---------CTCTACGGGCTTCTCTGCTTCAGGTAAT
TTTTCTGGAATCGGGCTCGGGGTCA----TTCTCACTCTTGTAATTCTCTTTATTTTTAT
ACTAGCGCTTCTGTG----TCTTAGGCTTG----CCGCCTGCTGCGCACACGTTTGCATT
TACTGTCAGCTTATTAAACGCTGG--GGACGCCACCCAAGATGATTA-------------
-----AATACATCATTTTAAGCTTGCTTACCCTAG-C-----------GGC------AGT
CTGCAGTGCTGCCAAACAGGTAGAGTTTAAGGAGCCAG-----CTTGCAATGTTACA-TT
TAAATCCGAAGCTAATGAATGCACCACTCTTATAAAATGCACCACAG-------------
-A--ACATGAAAAGCTT----------------A---TTATTCGCCACAAAGACAAAGCT
GGCAAGTATGCTGTA-TATGCTATTTGG------CAGCCTGGAGACCCTAACAA------
CTATAATGTTACAGTTTTTCAGGGTAATGATTCTAAAGTTTTTTTGTAT----GAATTTC
CATTTTATGAAATGTGTGACATTACCATGTACATGAGCA-----------AACAGTATAA
G-TTGTGGCCCCCACAAAAGTGTGTGGAGAACACTGGCACTTTTTG-----------C-T
TTACT---GCTCTCCTGATTA------CAGTGAT-TACTTTG-GTGTGTACCCTCCTTTA
TATTAAATTTAAAAGCAGACGCAG-----CTTTATTGAAGAAAAGAAAATGCCTT-----
----------AGCATGCT----------GCCGCCGCTTCT--TGCTTGCATTG-CAAAAC
AGCTTACAACCTTAGCATTATAA--TAGCATGT--------CTTGCAACGCCCCCCTCAA
AGCTCCCCACTTTACCCTGCTTAATGTC----ATTC------------------------
--------------------------------CCATGGA---CAATGGACTCTGTGGAAT
ATGTGCCAGGTTGGCAAGGCAAGAC-----ACACGC-CTACAA-----------------
------------CCTTAAAGTCAGGCTTTCCTG-GACTGAGAGCGC--CTGACTTCAAC-
-----AGCACCTGCCCCGTGGAG---TTCATCCAG--CA------ACTTCAGCA-GC-CC
GCCTTC---GACATGGT---CGACACAGTGAACTCTT-------------------ACAA
CACCGCTACCGGACTCACATCTACC---------CAAGATATGCC-CCAAGTTT-----C
TACCTTTGTTAATAATTGGGCAAACTT------GGGCATGTGGTGGTTT-----TCAATA
GCGCTTATGTTTGTCTGCCT------------------TATTATTATGTG----------
----------------------GCTTTCCTGCTGCCTAAAGCGCAAAC-----------G
CGCCCGACCACCCATTTATAAGCCCATTA-TTGTGCTTAACCCAAACAATGATGGAATAC
ATAGATTGGACGGGCTGAA-CACTTGTTCTTTTT--CTTT-------TGC-AGTATGATT
AAATGAGACA--------TGATTCCTCGAGTTTTTATATTAT--------TGACCCTTAT
TGCGCTTTTCTGCGCGTGCTCCACATTGGCCGCGGTTGCTA---------ACATCGAAGT
AGACTGCA-----T-------------TCCAGCCTTCACAGTCTACCTGCTTTACG----
------------------GATTTGTCAC-----CCTTACGCTCA-TCTG----CAGCCTC
ATCAC----------------TGTAGTGATCGCCTTTATTCAATGCATTGACTGGGTCTG
TGTGCGCATTGCATA------CCTTAGACACCATCCTCAATACAGA-------------G
ACACGGCCATAGCTGAGCTTCTTAGAATTCTTTAATT-----------------------
-----ATGAAAATTACTTGGATTTTC-------TTACTAATTTTTTACACCTTAACTGTG
GTTTGCTCCCAGACCTCCAAGCCTCCC---CAAAGACATGTATCTTGCAGATTTACTCGT
---ATATGGAACATTCCAAGTTGCTACACTGAA-AAAAGCGACC---------------T
GTCCGAAACCTGGTTGTATGCCATCATCTCG-GTTTTTGTATTTTGTAGCACCATAA---
-----------TTGCACTAGCCATATACCCCTAC--------C-TGGATATTGGATGGAA
CGCCATAGACGCCATGAGCCAT------TCCACTTTCC---------CCGCGCCCGCTAT
AATTCAGATGCAGCCAATTGTTGCCGGCGGCATTGTCCCAGCCAATCAGCATCGCC-CTC
CTTCTCCCACTCCCACTGAG-----ATTAGCTACTTTAATCTAACAGGCGGA----GATG
ACTGA--CGGCCTAGATCTAGAAATGGACGGAATTATTAC--CGAGCAGCGTCTGC-TAC
--AGAGGCGCAAAGCAGCGGCAGAGCAGGAACG---------------------------
----------------C-CTAAATCAGGAGCTCCAAGACATGGTTAACCTGCACCAGTGT
AA----AAGAGGTATTTTTTGTCTGGTTA-----AGCAGGCA------------AAAGTT
ACCTACGA-------------------G----AAG--GACCA-CAGCAACCACCGCCTTA
GCTACAAGCTGCCCGCCAAGCGCCAAAAACTGCTGCTTATGGTGGGAGAAAGGCCCATCA
CCGTCACTCAGCAGTCAGTAGAAACTGAGGGCTGTC-TGCACTTCCCCTGCCAGGGTCCA
---GAGGACCTTTGCA------------CCCTTATTAAGACTTTATGCGGTCTTAG----
----------AGATCTT----------------------ATTCCCTTTAACTAATAAACA
ATACAATAAA------TGTAATCAATAAAGAATCACTTA--CTTAAAATCACTTAGCAGA
TCTTTATCCAATTTATTCAGCAGCACCTCCTTTCCCTCCTCCCAAC-TCTGGTAC-----
------------C--------TCAGTC--GTCTTCTA--------GCTGCAAACTTTCTC
CACAGTTTAAATGGGATGTCAGATTCCTCTTGTTCCTGCCCCTCCGCACC-CACTATTTT
--CATGTTGTTGCA-GATGAAGCGC---------G--------CCAGA---CCGT---CT
GAAGACAC-------------------CTTCAACCCCGT------GTACCCTTATGACAC
GGAAACCGGCCCCCCAACAGTGCCTTTCCTTACCCCTCCCTTTGTCTCCCC--CAATGGG
TTCCAAGAAAGTCCCCCTGGGGTGCTTTCTCTGCGCCTTTCCGAACCACTCGTCACCTCC
CACGGCATGCTTGCGCTCAAAATGGGCAGCGGCCTAGCCCTGGACAAGGCCGGCAACCTT
ACATCACAAAATATAACCACCGTCACTGAGCCATTAAAAAAAACAAAGT---CCAACATA
AGCCTGGAAACCTCCGCGCCCCTCACAGTTACATCAGGC--ATTCTTACCGTAGCCACTG
CCGCA---CCTTTGGTGGTCGCGGGCAACAGTCTTA----CCGTGCAGTCACAGGCCCCG
TTAACC-GTGCAAGAC--TCTAAACTTAGCATTGCCA-CCAAAGGACCCCTCA-------
--------------------------CAGTGTCAGAAGGAAAGCTGGCCCTGCAAACATC
GGGCCCCCTTTCTGCCACTGATAACAACACCCTTACTATTAC----TACTTCACCCCCTA
TAACTACTACAAATGGTAGTTTGGGTGTTAACATGGAAAACCCACTTTACAACAACAATG
GCAAACTGGGGCTCAGAG---------TTGCAGGTCCTTTGCAAGTGACCAACGACTCTC
ACGCACTAACAGTAGGTA----CAGGTCAGGGTGTTGCCATTGATAATAATGCGCTACAC
ACAAAAGTTACAGGCGCAATAGGGTATGATACATCTGGTAACATGGAACTTAAAACTGGA
GGGGGAGTGCGTGTAGACAGT-GTAAATAGGCGTCTTATACTCGATGTTG--ATTATCCA
TTTGATGCCCAAAGCCAACT-ACGCCTAAAACTAGGACAGGGACCC--------------
-------------CTATATGTAAACTCAAGCACACACAACTTGGATTTAAACT-------
------ACAATAAAGGCCTTCACTTGTTTACAACTGGAAAC---TCTAAAAAGCTAGAAG
TAAATCTTAAAACAACAAAGGGTCTTATTTTTGAC------ACCGA-TGCTGTTGCAATA
CATGCAGCACAAGGTC--TAG-------------AATTTGGTAATGATAC----------
------------------------------------------------------------
------------GTCAACAAATACAAACCCACTTAAAACAAAACTAGGATTG--------
-------------------GGATTGGACTATGACTCAAACGGTGGTATGATTC-------
----CCAAACTTGGAAC----------AGGCCTTAGTTTTGATACTACAGGGGCTATAAC
AGTGGGAAACAAAAGCG---------ATGACAAACTTACCCTGTGGACAACTCCTGACCC
ATCACCTAATTGTCAAATACACTCAGAAAAAGATGCTAAGCTAACACTAGTTTTAACTAA
ATGCGGCAGTCAGGTACTTGCAACTGTGTCAGCACTGGCTGTAAGGGGCAGCCTAGCTCC
TATTAGCGGAACAATAAGTAGTGCTCACATTATTCTCAGATTTAATGAA-CATGGAGTGC
TAATGA--ATCATTCTA----GTTTGGATCCCCAA-----------TACTGGAATTTCAG
AAAAGGGGATTTAA--CAAACGCTACAG---CATATACTAACGCAGTTGGTTTTATGCCC
AACCTTAAAGCTTACCCAAAAACT---------------------------------CAA
AGTAGAACTGCAAAAAGCAACATTGTTAGTCAGGTTTATCTTAATGGAGAAAAAGAAAAA
CCAATGACACTCACTATTACACTTAATGGAACTGATGAA---AATCAAACCACTCCCGCC
AGTACATACTCAATTTCATTTTCATGGAGCTGGCCTAGCAATCAAACATACATTGGTCAA
A------------CATTTGCCACTAATTCCTAC-ACCTTCTCCTACATTGCCCAAGAATA
AAGAATCGTT----------GTGTTATGTTTCAACGTGTTTATTTTTCAATTGCAAAAAA
TTTCAAGTCATTTTTCATTCAGTAGTATAGCCCCACCACCACATAGCTTATATTGATCAC
CGTACCTTAATCAAACTCACAGAACCCTAGTATTCAACCTGCCACCTCCCTCCCAACACA
CAGAGTACACAGTCCTTTCTCCCCGGCTGGCCTTAAAAAGCATCATATC---ATGGGTAA
CAGACATATTCTTAGGTGTTATATTCCACACGGTTTCCTGTCGAGCCAAACGCTCATCAG
TGATATTAATAAACTCCCCGGGCA---GCTCTCTTAAGTTCATGTTGCTGTCCAGCTGCT
GAGCCACAGGCTGCTGTCCAACTTGCGGTTGCTCAACGGGCGGCGAAGGGGAAGTCCACG
CCTACATGGGGGTAGAGTCATAATCGTGCATCAGGATAGGGCGGTGGTGCTGCAGCAGCG
CGCGAATAAACTGCTGCCGCCGCCGCTCCGTCCTGCAGGAATACAACATGGCAG------
TGGTCTCCTCAGCGATGATTCGCACCGCCCGCAGCATAAGACGCCTTGTCCTCCGGGCAC
AGCAGCGCACCCTGATCTCACTTAAATCAGCACAGTAACTGCAGCACAGCACCACAATAT
TGTTCAAAATCCCACAGTGCAAGGCGCTGTATCCAAAGCTCATGGCGGGGACCACAGAAC
CCACGTGGCCATCATACCACAAGCGCAGGTAGATTAAGTGGCGACCCCTCATAAACACGC
TGGACATAAACATTACCTCTTTTGGCATGTTGTAATTCACCACCTCCCGGTACCATATAA
ACCTCTGATTAAACATGGCGCCATCCACCACCATCCTAAACCAGCTGGCCAAAACCTGCC
CGCCGGCTATGCACTGCAAGGAACCGGGACTGGAACAATGACAGTGGAGAGCCCAGGACT
CGTAACCATGGATCATCATGCTCGTCATGATATCAATGTTGGCACAACACAGGCACACGT
GCATACACTTCCTCAGGATTACAAGCTCCTCCCGCGTCAGAACCATATCCCAGGGAACAA
CCCATTCCTGAATCAGCGTAAATCCCACACTGCAGGGAAGACCTCGCACGTAACTCACGT
TGTGCATTGTCAAAGTGTTACATTCGGGCAGCAGCGGATGATCCTCC---AGTATGGTAG
CGCGGGTCTC---TGTCTCAAAAGGAGGTAGG-CGATCCCTACT--GTACGGAGTGCGCC
GAG---ACAACCGAGATCGTGTTGGTCGTAGTGTCATGCCAAATGGAACGCCGGACGTAG
TCATATTTCCTGAAGCAAAACCAGGTGCGGGCGTGACAAACAGATCTGCGTCTCCGGTCT
CGTCGCTTAGCTCGCTCTGTGTAGTAGTTGTAGTATATCCACTCTCTCAAAGCATCCAGG
CGCCCCCTGGCTTCGGGTTCTATGTAAACTCCTTCATGCGCCGCTGCCCTGATAACATCC
ACCACCGCAGAATAAGCCACACCCAGCCAACCTACACATTCGTTCTGCGAGTCACACACG
GGAGGAGCGGGAAGAGCTGGAAGAACCATGTTTTTTTTTTTTTTATTCCAAAAGATTATC
CAAAACCTCAAAATGAAGATCTATTAAGTGAACGCGCTCCCCTCCGGTGGCGTGGTCAAA
CTCTACAGCCAAAGAACAGATAATGGCATTTGTAAGATGTTGCACAATGGCTTCCAAAAG
GCAAACTGCCCTCACGTC--CAAGTGGACGTAAAGGCTAAA-CCCTTCAGGGTGAATCTC
CTCTATAAACATTCCAGCACCTTCAACCATGCCCAAATAATTTTCATCTCGCCACCTTAT
CAATATGTCTCTAAGTAAATCCCGAATATTAAGTCCGGCCATTGTAAAAATCTGCTCCAG
AGCACCCTCCACCTTCAGCCTCAAGCAGCGAATCATGATTGC---AAAAATTCAGGTTCC
TCACAGACCTGTATAAGATTCAAAAGCGGAACATTAACAAA---AATACCGCGATCCCGT
AGGTCCCTTCGCAGGGCCAGCTGAACATAATCGTGCAGGTCTGCACGGACCAGCGCGGCC
ACTTCCCCGCCAGGAACCATGACAAAAGAACCCACACTGATTATGACACGCATACTC---
GGAGCTATGCTAACCAGCGTAGCCCCGATGTAAGCTTGTTGCATGGGCGGCGATATAAAA
TGCAAGGTGCTGCTCAAAAAATCAGGCAAAGCCTCGCGCAAAAAAGCAAGCACATCGTAG
TCATGCTCATGCAGATAAAGGCAGGTAAGTTCCGGAACCACCACAGAAAAAGACACCATT
TTTCTCTCAAACATGTCTGCGGGTTCCTGCAT-AAACACAAAATAAAATAACAAAAAAAA
AA--ACATTTAAACATTAGAAGCCTGTCTTACAACAGGAAAAAC---AACCCTTATAAGC
ATAAGACGGACTACGGCCATGCCGGCGTGACCG--TAAAAAAACTGGTCACCGTGATTAA
AAAGCACCACCGACAGTTCCTCGGTCATGTCCGGAGTCATAATGTAAGACTCGGTAAACA
CATCAGGTTGGTTAACA--TCGGTCAGTGCTAAA--AAGCGACCGAAATAGC-CCGGGGG
AATACATACCCGCAGGCGTAGAGACAACATTACAGCCCCCATAGGAGGTATAACAAAATT
AATAGGAGAGAAAAACACATAAACACCTGAAAAACCCTCCTGCCTAGGCAAAATAGCACC
CTCCCGCTCCAGAACAACATACAGCGCTTCCACAGCGGCAGCCATAACAG-TCAGCCTTA
CCAGTAAAAAA----ACCTATTAAAAAA-CACCACTCGACACGGCACCAGCTCAATCAGT
CACAGTGTAAAAA-GGGCCAAGTACAGAGCGAGTATATATAGGACTAAAAAATGACGTA-
ACGGTTAAA---GTCCACAAAAAACACCCAGAAAACCGCACGCGAACCTA---CGCCCAG
AAACGAAAGCCAAAAAACCCACA-----ACTTCCTCAAATCTTCACTTCCGTTTTCCCAC
GATACGTCACTTCCCAT-------TTTAAAAAAAA-CTACAATTCCCAATACATGCAAGT
TACTCCGCC-----------------------------CTAAAACC--------------
-TACGTCACCCGCCCCGTTCCCACGCCCCGC--GCCACGTCAC-AAACTCCACCC-CCTC
ATTATCATATTGGCTTCAATCCAAAATAAGGTATATTATTGATGATG-------------
---------------------------------------------------
>Human adenovirus 2, complete genome.
---CATCATC-A-TAATATACCTTATT--TTGGATTGAAGCCAATATGATAATGAGGGGG
TGGAGTTTG-------------TGACGTGGCGCGGGGCGTGGGAACGGGGCGGGTGA--C
GTAGTAGTGTGGCG-GAAGTGTGATG-TTGCAAGTGTGGCGGAACACATGTAAGCGCCGG
ATGTGGTAAAAGTG-ACGTTTTTGGTGTGCGCCGGTGTAT------ACGGGAAGTGACAA
TTTTCGCGCGGTTTTAGG--CGGATGTTGTAGTAAATTTGGGCGTAACCAAGTAATGTTT
-GGCCATTTTCGCGGGAAAACTGAATA-AGAGGAAGTGAAATCTG--AATAATTCTGTGT
TACTCATAGCGCGTAATATTTGTCTAGGGCCGCGGGGACTTTGAC-CGTTTACGTGGAGA
CTC--GCCCAGG------------------TGTTTTTCTC-AGGTGTTTTCCGCGTTCCG
GGTCAAAGTTGGCGTTTT--ATTATTATAGTCAGCTGACGCGCAGTGTATTTATACCCGG
TGAGT-TCCTCAAGAGGCCACTCTTGAGTGCCAGCGAGTAGAGTTTTCTCCTCCGAGCCG
CTCC---GACACCGGGACTGAAAATGAGACATATTATCTGCCACGGAGGTGT-----TAT
TACCGAAGAAATGGCCGCCAGTCTTTTGGACCAGCTGATCGAAGAGGTACTGGCTGATAA
TC------TTCCACCTCCTAGCCATTTTGAACCACCTACCCTTCACGAACTGTATGATTT
AGACGTGACGGCCCCCG---AAGATCCCAACGAGGAGGCGGTTTCGCAGATTTTTCCCGA
GTCTGTAATGTTGGCGGTGCAGGAAGGGATTGACTTATTC-ACTTTTCCGCCGGCGCCCG
GTTCTCCGGAGCCGCCTCACCTTTCCCGGCAGCCC--------GAGCAGCCGGAGCAGAG
AGCCTTGGGTCCGGTTTCTATGCCAAACCTTGTGCCGGAGGTGATCGATCTTACCTGCCA
CGAGGCTGGCTTTCCACCCAGTGACGACGAGGATGAAGAGGGTGAGGAGTTTGTGTTAGA
TTATGTGGAGCACCCCGGGCACGGTTGCAGGTCTTGTCATTATCACCGGAGGAATACGGG
GGACCCAGATATTATGTGTTCGCTTTGCTATATGAGGACCTGTGGCATGTTTGTCTACAG
TAAGTGAAAA-TTATGGGCAGTCGGTGATAGAGTGGTGGGTTTGGTGTGGTAATTTTTTT
TT-AATTTTT-ACAGTTTTGTGGTTTAAAGAATTTTGTATTGTGATTTTTT--AAAAGGT
CCTGTGTCTGAACCTGAGCCTGAGCCCGAGCCAGAACCGGAGCCTGCAAGACCTACCCGG
CGTCCTAAATTGGTGCCTGCTATCCTGAGACGCCCGACATCACCTGTGTCTAGAGAATGC
AATAGTAGTACGGATAGCTGTGACTCCGGTCCTTCTAACACACCTCCTGAGATACACCCG
GTGGTCCCGCTGTGCCCCATTAAACCAGTTGCCGTGAGAGT---TGGTGGGCGTCGCCAG
GCTGTGGAATGTATCGAGGACTTGCTTAACGAGTCTGGGCAACCTTTGGACTTGAGCTGT
AAACGCCCC--AGGCCATAAGGTGTAAACCTGTGATTGC----GTGTGTGGTTAACGCCT
TTGTTTGCTGAATGAGTTGATGTAAGTTTAATAA--AGGGTGAGATAATGTTTAACTTGC
ATGGCGTGT----------T-AAATGGGGCGGGGCTTAAAGGGTATATAATGCGCCG--T
GGGCTAATCTTGGTTACATCTGAC------CTCATG--GAGGCTTGGGAGTGT-TTGGAA
GATTTTTCTGCTGTGCGTAACTTGCTGGAACAGAGCTCTAACAGTACCTCTTGGTTTTGG
AGGTTTCTGTGGGGCTCCTCCCAGGCAAAGTTAGTCTGCAGAATTAAGGAGGATTACAAG
TGGGAATTTGAAGAGCTTTTGAAATCCTGTGGTGAGCTGTTTGATTCTTTGAATCTGGGT
CACCAGGCGCTTTTCCAAGAGAAGGTCATCAAGACTTTGGATTTTTCCACACCGGGGCGC
GCTGCGGCTGCTGTTGCTTTTTTGAGTTTTATAAAGGATAAATGGAGCGAAG---AAACC
CATCTGAGCGGGGGGTACCTGCTGGATTTTCTGGCCATGCATCTGTGGAGAGCGGTG---
--GTGAGACACAAGAATCGCCTGCTACTGTTGTCTTCCGTCCGCCC------GGCAATAA
TACCGACGGAGGAGCAACAGCA---------------GGAGGAAGCCAGGCGGCGGCGGC
GGCAGGAGCAGAGCCCATGGAACCCGAGAGCCGGCCTGGACCCTCGGGAATGAATGTTGT
ACAGGT---GG--CTGAACTGTTTCCAGAACTGAGACGCATTTTAACCATTAACGAGGAT
GGGCAGGGGCTAA------AGGGGGTAAAGAGGGAGCGGGGGGCTTCTGAGGCTACAGAG
GAGGCTAGGAATCTAACTTTTAGCTTAATGACCAGACACCGTCCTGAGTGTGTTACTTTT
CAGCAGATTAAGGATAATTGCGCTAATGAGCTTGATCTGCTGGCGCAGAAGTATTCCATA
GAGCAGCTGACCACTTACTGGCTGCAGCCAGGGGATGATTTTGAGGAGGCTATTAGGGTA
TATGCAAAGGTGGCACTTAGGCCAGATTGCAAGTACAAGATTAGCAAACTTGTAAATATC
AGGAATTGTTGCTACATTTCTGGGAACGGGGCCGAGGTGGAGATAGATACGGAGGATAGG
GTGGCCTTTAGATGTAGCATGATAAATATGTGGCCGGGGGTGCTTGGCATGGACGGGGTG
GTTATTATGAATGTGAGGTTTACTGGTCCCAATTTTAGCGGTACGGTTTTCCTGGCCAAT
ACCAATCTTATCCTACACGGTGTAAGCTTCTATGGGTTTAACAATACCTGTGTGGAAGCC
TGGACCGATGTAAGGGTTCGGGGCTGTGCCTTTTACTGCTGCTGGAAGGGGGTGGTGTGT
CGCCCCAAAAGCAGGGCTTCAATTAAGAAATGCCTGTTTGAAAGGTGTACCTTGGGTATC
CTGTCTGAGGGTAACTCCAGGGTGCGCCACAATGTGGCCTCCGACTGTGGTTGCTTCATG
CTAGTGAAAAGCGTGGCTGTGATTAAGCATAACATGGTGTGTGGCAACTGCGAGGACAGG
GCCTCTCAGATGCTGACCTGCTCGGACGGCAACTGTCACTTGCTGAAGACCATTCACGTA
GCCAGCCACTCTCGCAAGGCCTGGCCAGTGTTTGAGCACAACATACTGACCCGCTGTTCC
TTGCATTTGGGTAACAGGAGGGGGGTGTTCCTACCTTACCAATGCAATTTGAGTCACACT
AAGATATTGCTTGAGCCCGAGAGCATGTCCAAGGTGAACCTGAACGGGGTGTTTGACATG
ACCATGAAGATCTGGAAGGTGCTGAGGTACGATGAG---ACCCGCACCAGGTGCAGACCC
TGCGAGTGTGGCGGTAAACATATTAGGAACCAGCCTGTGATGCTGGATGTGACCGAGGAG
CTGAGGCCCGATCACTTGGTGCTGGCCTGCACCCGCGCTGAGTTTGGCTCTAGCGATGAA
GATACAGATTGAGGTACTGAA--------ATGTGTGGGCGTGGCTTAAGGGTGGGAAAGA
ATATATAAGGTGGGGGTCTCATGTAGTTTTGTATCTGTTTTGCAGCA--------GCCGC
CGCC---ATGAGCGCCAACTCGTTTGATGGAAGCATTGTGAGCTCATATTTGACAACGCG
CATGCCCCCATGGGCCGGGGTGCGTCAGAATGTGATGGGCTCCAGCATTGATGGTCGCCC
CGTCCTGCCCGCAAACTCTACTACCTTGACCTACGAGACCGTGTCTG---GAACGCCGTT
GGAGACTGCAGCCTCCGCCGCCGCTTC---AGCCGCTGCAGCCACCGCCCGCGGGATTGT
GACTGAC-----TTTGCTTTCCTGAGCCCGCTT-GCAAG---CAGTGCAGCTTCCCGTTC
ATCCGCCCGCGATGACAAGTTGACGGCTCTTTTGGCACAATTGGATTCTTTGACCCGGGA
ACTTAATGTCGTTTCTCAGCAGCTGTTGGATCTGCGCCAGCAG------------GTTTC
TGCCCTGAAGGCTTCCTCCCCTCCCAATGCGGTTTAAAACATAAATAAAAA-CCAGACTC
TGTTTGGATTTTGATCAAGCAAGTGTCTTGCTGTCTTTATTTAGG---GGTTTTGCGCGC
GCGGTAGGCCCGGGACCAGCGGTCTCGGTCGTTGAGGGTCCTGTGTATTTTTTCCAGGAC
GTGGTAAAGGTGACTCTGGATGTTCAGATACATGGGCATAAGCCCGTCTCTGGGGTGGAG
GTAGCACCACTGCAGAGCTTCATGCTGCGGGGTGGTGTTGTAGATGATCCAGTCGTAGCA
GGAGCGCTGGGCGTGGTGCCTAAAAATGTCTTTCAGTAGCAAGCTGATTGCCAGGGGCAG
GCCCTTGGTGTAAGTGTTTACAAAGCGGTTAAGCTGGGATGGGTGCATACGTGGGGATAT
GAGATGCATCTTGGACTGTATTTTTAGGTTGGCTATGTTCCCAGCCATATCCCTCCGGGG
ATTCATGTTGTGCAGAACCACCAGCACAGTGTATCCGGTGCACTTGGGAAATTTGTCATG
TAGCTTAGAAGGAAATGCGTGGAAGAACTTGGAGACGCCCTTGTGACCTCCGAGATTTTC
CATGCATTCGTCCATAATGATGGCAATGGGCCCACGGGCGGCGGCCTGGGCGAAGATATT
TCTGGGATCACTAACGTCATAGTTGTGTTCCAGGATGAGATCGTCATAGGCCATTTTTAC
AAAGCGCGGGCGGAGGGTGCCAGACTGCGGTATAATGGTTCCATCCGGCCCAGGGGCGTA
GTTACCCTCACAGATTTGCATTTCCCACGCTTTGAGTTCAGATGGGGGGATCATGTCTAC
CTGCGGGGCGATGAAGAAAACCGTTTCCGGGGTAGGGGAGATCAGCTGGGAAGAAAGCAG
GTTCCTGAGCAGCTGCGACTTACCGCAGCCGGTGGGCCCGTAAATCACACCTATTACCGG
CTGCAACTGGTAGTTAAGAGAGCTGCAGCTGCCGTCATCCCTGAGCAGGGGGGCCACTTC
GTTAAGCATGTCCCTGACTTGCATGTTTTCCCTGACCAAATGCGCCAGAAGGCGCTCGCC
GCCCAGCGATAGCAGTTCTTGCAAGGAAGCAAAGTTTTTCAACGGTTTGAGGCCGTCCGC
CGTAGGCATGCTTTTGAGCGTTTGACCAAGCAGTTCCAGGCGGTCCCACAGCTCGGTCAC
GTGCTCTACGGCATCTCGATCCAGCATATCTCCTCGTTTCGCGGGTTGGGGCGGCTTTCG
CTGTACGGCAGTAGTCGGTGCTCGTCCAGACGGGCCAGGGTCATGTCTTTCCACGGGCGC
AGGGTCCTCGTCAGCGTAGTCTGGGTCACGGTGAAGGGGTGCGCTCCGGGCTGCGCGCTG
GCCAGGGTGCGCTTGAGGCTGGTCCTGCTGGTGCTGAAGCGCTGCCGGTCTTCGCCCTGC
GCGTCGGCCAGGTAGCATTTGACCATGGTGTCATAGTCCAGCCCCTCCGCGGCGTGGCCC
TTGGCGCGCAGCTTGCCCTTGGAGGAGGCGCCGCACGAGGGGCAGTGCAGACTTTTAAGG
GCGTAGAGCTTGGGCGCGAGAAATACCGATTCCGGGGAGTAGGCATCCGCGCCGCAGGCC
CCGCAGACGGTCTCGCATTCCACGAGCCAGGTGAGCTCTGGCCGTTCGGGGTCAAAAACC
AGGTTTCCCCCATGCTTTTTGATGCGTTTCTTACCTCTGGTTTCCATGAGCCGGTGTCCA
CGCTCGGTGACGAAAAGGCTGTCCGTGTCCCCGTATACAGACTTGAGAGGCCTGTCCTCG
AGCGGTGTTCCGCGGTCCTCCTCGTATAGAAACTCGGACCACTCTGAGACGAAGGCTCGC
GTCCAGGCCAGCACGAAGGAGGCTAAGTGGGAGGGGTAGCGGTCGTTGTCCACTAGGGGG
TCCACTCGCTCCAGGGTGTGAAGACACATGTCGCCCTCTTCGGCATCAAGGAAGGTGATT
GGTTTATAGGTGTAGGCCACGTGACCGGGTGTTCCTGAAGGGGGGCTATAAAAGGGGGTG
GGGGCGCGTTCGTCCTCACTCTCTTCCGCATCGCTGTCTGCGAGGGCCAGCTGTTGGGGT
GAGTACTCCCTCTCAAAAGCGGGCATGACTTCTGCGCTAAGATTGTCAGTTTCCAAAAAC
GAGGAGGATTTGATATTCACCTGGCCCGCGGTGATGCCTTTGAGGGTGGCCGCGTCCATC
TGGTCAGAAAAGACAATCTTTTTGTTGTCAAGCTTGGTGGCAAACGACCCGTAGAGGGCG
TTGGACAGCAACTTGGCGATGGAGCGCAGGGTTTGGTTTTTGTCGCGATCGGCGCGCTCC
TTGGCCGCGATGTTTAGCTGCACGTATTCGCGCGCAACGCACCGCCATTCGGGAAAGACG
GTGGTGCGCTCGTCGGGCACCAGGTGCACGCGCCAACCGCGGTTGTGCAGGGTGACAAGG
TCAACGCTGGTGGCTACCTCTCCGCGTAGGCGCTCGTTGGTCCAGCAGAGGCGGCCGCCC
TTGCGCGAACAGAATGGCGGTAGTGGGTCTAGCTGCGTCTCGTCCGGGGGGTCTGCGTCC
ACGGTAAAGACCCCGGGCAGCAGGCGCGCGTCGAAGTAGTCTATCTTGCATCCTTGCAAG
TCTAGCGCCTGCTGCCATGCGCGGGCGGCAAGCGCGCGCTCGTATGGGTTGAGTGGGGGA
CCCCATGGCATGGGGTGGGTGAGCGCGGAGGCGTACATGCCGCAAATGTCGTAAACGTAG
AGGGGCTCTCTGAGTATTCCAAGATATGTAGGGTAGCATCTTCCACCGCGGATGCTGGCG
CGCACGTAATCGTATAGTTCGTGCGAGGGAGCGAGGAGGTCGGGACCGAGGTTGCTACGG
GCGGGCTGCTCTGCTCGGAAGACTATCTGCCTGAAGATGGCATGTGAGTTGGATGATATG
GTTGGACGCTGGAAGACGTTGAAGCTGGCGTCTGTGAGACCTACCGCGTCACGCACGAAG
GAGGCGTAGGAGTCGCGCAGCTTGTTGACCAGCTCGGCGGTGACCTGCACGTCTAGGGCG
CAGTAGTCCAGGGTTTCCTTGATGATGTCATACTTATCCTGTCCCTTTTTTTTCCACAGC
TCGCGGTTGAGGACAAACTCTTCGCGGTCTTTCCAGTACTCTTGGATCGGAAACCCGTCG
GCCTCCGAACGGTAAGAGCCTAGCATGTAGAACTGGTTGACGGCCTGGTAGGCGCAGCAT
CCCTTTTCTACGGGTAGCGCGTATGCCTGCGCGGCCTTCCGGAGCGAGGTGTGGGTGAGC
GCAAAGGTGTCCCTAACCATGACTTTGAGGTACTGGTATTTGAAGTCAGTGTCGTCGCAT
CCGCCCTGCTCCCAGAGCAAAAAGTCCGTGCGCTTTTTGGAACGCGGGTTTGGCAGGGCG
AAGGTGACATCGTTGAAAAGTATCTTTCCCGCGCGAGGCATAAAGTTGCGTGTGATGCGG
AAGGGTCCCGGCACCTCGGAACGGTTGTTAATTACCTGGGCGGCGAGCACGATCTCGTCG
AAGCCGTTGATGTTGTGGCCCACGATGTAAAGTTCCAAGAAGCGCGGGGTGCCCTTGATG
GAGGGCAATTTTTTAAGTTCCTCGTAGGTGAGCTCCTCAGGGGAGCTGAGCCCGTGTTCT
GACAGGGCCCAGTCTGCAAGATGAGGGTTGGAAGCGACGAATGAGCTCCACAGGTCACGG
GCCATTAGCATTTGCAGGTGGTCGCGAAAGGTCCTAAACTGGCGACCTATGGCCATTTTT
TCTGGGGTGATGCAGTAGAAGGTAAGCGGGTCTTGTTCCCAGCGGTCCCATCCAAGGTCC
ACGGCTAGGTCTCGCGCGGCGGTCACCAGAGGCTCATCTCCGCCGAACTTCATAACCAGC
ATGAAGGGCACGAGCTGCTTCCCAAAGGCCCCCATCCAAGTATAGGTCTCTACATCGTAG
GTGACAAAGAGACGCTCGGTGCGAGGATGCGAGCCGATCGGGAAGAACTGGATCTCCCGC
CACCAGTTGGAGGAGTGGCTGTTGATGTGGTGAAAGTAGAAGTCCCTGCGACGGGCCGAA
CACTCGTGCTGGCTTTTGTAAAAACGTGCGCAGTACTGGCAGCGGTGCACGGGCTGTACA
TCCTGCACGAGGTTGACCTGACGACCGCGCACAAGGAAGCAGAGTGGGAATTTGAGCCCC
TCGCCTGGCGGGTTTGGCTGGTGGTCTTCTACTTCGGCTGCTTGTCCTTGACCGTCTGGC
TGCTCGAGGGGAGTTATGGTGGATCGGACCACCACGCCGCGCGAGCCCAAAGTCCAGATG
TC-CGCGCGCGGCGGTCGGAGCTTGATGACAACATCGCGCAGATGGGAGCTGTCCATGGT
CTGGAGCTCCCGCGGCGACAGGTCAGGCGGGAGCTCCTG---CAGGTTTACCTCGCATAG
CCGGGTCAGGGCGCGGGCTAGGTCCAGGTGATACCTGATTTCCAGGGGCTGGTTGGTGGC
GGCGTCGATGACTTGCAAGAGGCCGCATCCCCGCGGCGCGACTACGGTACCGCGCGGCGG
GC----GGTGGGCCGCGGGGGTGTCCTTGGATGATGCATCTAAAAGCGGTGACGCGGGCG
GGCCCCCGGAGGTAGGGGGGGCTCGGGACCCGCCGGGAGAGGGGGCAGGGGCACGTCGGC
GCCGCGCGCGGGCAGGAGCTGGTGCTGCGCGCGGAGGTTGCTGGCGAACGCGACGACGCG
GCGGTTGATCTCCTGAATCTGGCGCCTCTGCGTGAAGACGACGGGCCCGGTGAGCTTGAA
CCTGAAAGAGAGTTCGACAGAATCAATTTCGGTGTCGTTGACGGCGGCCTGGCGCAAAAT
CTCCTGCACGTCTCCTGAGTTGTCTTGATAGGCGATTTCGGCCATGAACTGCTCGATCTC
TTCCTCCTGGAGATCTCCGCGTCCGGCTCGCTCCACGGTGGCGGCGAGGTCGTTGGAGAT
GCGGGCCATGAGCTGCGAGAAGGCGTTGAGGCCTCCCTCGTTCCAGACGCGGCTGTAGAC
CACGCCCCCTTCGGCATCGCGGGCGCGCATGACCACCTGCGCGAGATTGAGCTCCACGTG
CCGGGCGAAGACGGCGTAGTTTCGCAGGCGCTGAAAGAGGTAGTTGAGGGTGGTGGCGGT
GTGTTCTGCCACGAAGAAGTACATAACCCAGCGTCGCAACGTGGATTCGTTGATATCCCC
CAAGGCCTCAAGGCGCTCCATGGCCTCGTAGAAGTCCACGGCGAAGTTGAAAAACTGGGA
GTTGCGCGCCGACACGGTTAACTCCTCCTCCAGAAGACGGATGAGCTCGGCGACAGTGTC
GCGCACCTCGCGCTCAAAGGCTACAGGGGCCTCTTCTTCTTC------AATCTCCTCTTC
CATAAGGGCCTCCCCTTCTTCTTCTTCTTCTGGCGGCGGTGGGGGAGGGGGGACACGGCG
GCGACGACGGCGCACCGGGAGGCGGTCGACAAAGCGCTCGATCATCTCCCCGCGGCGACG
GCGCATGGTCTCGGTGACGGCGCGGCCGTTCTCGCGGGGGCGCAGTTGGAAGACGCCGCC
CGTCATGTCC---------CGGTTATGGGTTG----GCGGGGGGCTGCCGTGCGGCAGGG
ATACGGCGCTAACGATGCATCTCAACAATTGTTGTGTAGGTACTCCGCCACCGAGGGACC
--TGAGCGAGTCCGCATCGACCGGATCGGAAAACCTCTCGAGAAAGGCGTCTAACCAGTC
ACAGTCGCAAGGTAGGCTGAGCACCGTGGCGGGCGGCAGCGGGTGGCGGTCGGGGTTGTT
TCT------------------------------------GGCGGAGGTGCTGCTGATGAT
GTAATTAAAGTAGGCGGTCTTGAGACGGCGGATGGTCGACAGAAGCACCATGTCCTTGGG
TCCGGCCTGCTGAATGCGCAGGCGGTCGGCCATGCCCCAGGCTTCGTTTTGACATCGGCG
CAGGTCTTTGTAGTAGTCTTGCATGAGCCTTTCTACCGGCACTTCTTCTTCTCCTTCCTC
TTGTCCTGCATCTCTTGCATCTATCGCTACGGCGGCGGCGGAGTTTGGCCGTAGGTGGCG
CCCTCTTCCTCCCATGCGTGTGACCCCGAAGCCCCTCATCGGCTGAAGCAGGGCCAGGTC
GGCGACAACGCGCTCGGCTAATATGGCCTGCTGCACCTGCGTGAGGGTAGACTGGAAGTC
ATCCATGTCCACAAAGCGGTGGTATGCGCCCGTGTTGATGGTGTAAGTGCAGTTGGCCAT
AACGGACCAGTTAACGGTCTGGTGACCCGGCTGCGAGAGCTCGGTGTACCTGAGACGCGA
GTAAGCCCTTGAGTCAAAGACGTAGTCGTTGCAAGTCCGCACCAGGTACTGATATCCCAC
CAAAAAGTGCGGCGGCGGCTGGCGGTAGAGGGGCCAGCGTAGGGTGGCCGGGGCTCCGGG
GGCGAGGTCTTCCAACATAAGGCGATGATATCCGTAGATGTACCTGGACATCCAGGTGAT
GCCGGCGGCGGTGGTGGAGGCGCGCGGAAAGTCGCGGACGCGGTTCCAGATGTTGCGCAG
CGGCAAAAAGTGCTCCATGGTCGGGACGCTCTGGCCGGTGAGGCGTGCGCAGTCGTTGAC
GCTCTAGAC----CGTGCAAAAGGAGAGCCTGTAAGCGGGCACTCT-TCCGTGGTCTGGT
GGATAAATTCGCAAGGGTATCATGGCGGACGACCGG-GGTTCGAACCCC-----------
--------GGATCCGGCC--GTCCGCCGTGATCCATGCGGTTACCGCCCGCGTGTCGAAC
CCAGGTGTGCGACGTCAGACAACGGGGGAGCGCTCCTTTTGGCTTCCTTCCAGGCGCGGC
GGCTGCTGCGCTAGCTTTTTT-GGCCACTGGCCGCGCGCGGCGTAAGCGGTTAGGCTGGA
AAGCGAAAGCATTAAGTGGCTCGCTCCCTGTAGCCGGAGGGTTATTTTCCAAGGGTTGAG
TCGCA----------------------GGACCCCCGGTTCGAG-----------------
TCTCGGGCCGGCCGGACTGCGGCGAACGG-------------------------------
--------------------------------GGGTTTGCCTCCCCGTCA----------
------------------------------------------------------------
------------------------------------------------------------
-----------TGCAAGA----CCCCGCTTGCAAATTCCTCCGGAA-ACAGGGACGAGCC
CCTTTTTTGCTTTTC-------------CCAGATGCATCCGGTGCTGCGGCAGATGCGCC
CCCCTCCTCAGCAGCGGCAAGAGCAAGAGCAGCGGCAGACATGCAGGGCACCCTCCCCTT
CTCCTACCGCGTCAGGAGGGGCAACATC----CGCGGCTGACGCGGCGGCAGATGGTGAT
TACGAACCCCCGCGGCGCCGGGCCCGGCACTACCTGGACTTGGAGGAGGGCGAGGGCCTG
GCGCGGCTAGGAGCGCCCTCTCCTGAGCGACACCCAAGGGTGCAGCTGAAGCGTGACACG
CGCGAGGCGTACGTGCCGCGGCAGAACCTGTTTCGCGACCGCGAGGGAGAGGAGCCCGAG
GAGATGCGGGATCGAAAGTTCCACGCAGGGCGCGAGTTGCGGCATGGCCTGAACCGCGAG
CGGTTGCTGCGCGAGGAGGACTTTGAGCCCGACGCGCGGACCGGGATTAGTCCCGCGCGC
GCACACGTGGCGGCCGCCGACCTGGTAACCGCGTACGAGCAGACGGTGAACCAGGAGATT
AACTTTCAAAAAAGCTTTAACAACCACGTGCGCACGCTTGTGGCGCGCGAGGAGGTGGCT
ATAGGACTGATGCATCTGTGGGACTTTGTAAGCGCGCTGGAGCAAAACCCAAATAGCAAG
CCGCTCATGGCGCAGCTGTTCCTTATAGTGCAGCACAGCAGGGACAACGAGGCATTCAGG
GATGCGCTGCTAAACATAGTAGAGCCCGAGGGCCGCTGGCTGCTCGATTTGATAAACATT
CTGCAGAGCATAGTGGTGCAGGAGCGCAGCTTGAGCCTGGCTGACAAGGTGGCCGCCATT
AACTATTCCATGCTCAGTCTGGGCAAGTTTTACGCCCGCAAGATATACCATACCCCTTAC
GTTCCCATAGACAAGGAGGTAAAGATCGAGGGGTTCTACATGCGCATGGCGTTGAAGGTG
CTTACCTTGAGCGACGACCTGGGCGTTTATCGCAACGAGCGCATCCACAAGGCCGTGAGC
GTGAGCCGGCGGCGCGAGCTCAGCGACCGCGAGCTGATGCACAGCCTGCAAAGGGCCCTG
GCTGGCACGGGCAGCGGCGATAGAGAGGCCGAGTCCTACTTTGACGCGGGCGCTGACCTG
CGCTGGGCCCCAAGCCGACGCGCCCTGGAGGCAGCTGGGGCCGGACCTGGGCTGGCGGTG
GCACCCGCGCGCGCTGGCAACGTCGGCGGCGTGGAGGAATATGACGAGGAC-GATGAGTA
CG-AGCCAGAGGACGGCGAGTACTAAGCGGTGATGTTTCTGATCAGATGATGCAAGACGC
AACGGACCCGGCGGTGCGGGCGGCGCTGCAGAGCCAGCCGTCCGGCCTTAACTCCACGGA
CGACTGGCGCCAGGTCATGGACCGCATCATGTCGCTGACTGCGCGTAACCCTGACGCGTT
CCGGCAGCAGCCGCAGGCCAACCGGCTCTCCGCAATTCTGGAAGCGGTGGTCCCGGCGCG
CGCAAACCCCACGCACGAGAAGGTGCTGGCGATCGTAAACGCGCTGGCCGAAAACAGGGC
CATCCGGCCCGATGAGGCCGGCCTGGTCTACGACGCGCTGCTTCAGCGCGTGGCTCGTTA
CAACAGCGGCAACGTGCAGACCAACCTGGACCGGCTGGTGGGGGATGTGCGCGAGGCCGT
GGCGCAGCGTGAGCGCGCGCAGCAGCAGGGCAACCTGGGCTCCATGGTTGCACTAAACGC
CTTCCTGAGTACACAGCCCGCCAACGTGCCGCGGGGACAGGAGGACTACACCAACTTTGT
GAGCGCACTGCGGCTAATGGTGACTGAGACACCGCAAAGTGAGGTGTACCAGTCCGGGCC
AGACTATTTTTTCCAGACCAGTAGACAAGGCCTGCAGACCGTAAACCTGAGCCAGGCTTT
CAAGAACTTGCAGGGGCTGTGGGGGGTGCGGGCTCCCACAGGCGACCGCGCGACCGTGTC
TAGCTTGCTGACGCCCAACTCGCGCCTGTTGCTGCTGCTAATAGCGCCCTTCACGGACAG
TGGCAGCGTGTCCCGGGACACATACCTAGGTCACTTGCTGACACTGTACCGCGAGGCCAT
AGGTCAGGCGCATGTGGACGAGCATACTTTCCAGGAGATTACAAGTGTCAGCCGCGCGCT
GGGGCAGGAGGACACGGGCAGCCTGGAGGCAACCCTGAACTACCTGCTGACCAACCGGCG
GCAGAAGATCCCCTCGTTGCACAGTTTAAACAGCGAGGAGGAGCGCATCTTGCGCTATGT
GCAGCAGAGCGTGAGCCTTAACCTGATGCGCGACGGGGTAACGCCCAGCGTGGCGCTGGA
CATGACCGCGCGCAACATGGAACCGGGCATGTATGCCTCAAACCGGCCGTTTATCAATCG
CCTAATGGACTACTTGCATCGCGCGGCCGCCGTGAACCCCGAGTATTTCACCAATGCCAT
CTTGAACCCGCACTGGCTACCGCCCCCTGGTTTCTACACCGGGGGATTTGAGGTGCCCGA
GGGTAACGATGGATTCCTCTGGGACGACATAGACGACAGCGTGTTTTCCCCGCAACCGCA
GACCCTGCTAGAGTTGCAACAGCGC--------GAGCAGGCAGAGGCGGCGCTGCGAAAG
GAAAGCTTCCGCAGGCCAAGCAGCTTGTCCGATCTAGGCGCTGCGGCCCCGCGGTCAGAT
GCGAGTAGCCCATTTCCAAGCTTGATAGGGTCTTTTACCAGCACTCGCACCACCCGCCCG
CGCCTGCTGGGCGAGGAGGAGTACCTAAACAACTCGCTGCTGCAGCCGCAGCGCGAAAAG
AACCTGCCTCCGGCATTTCCCAACAACGGGATAGAGAGCCTAGTGGACAAGATGAGTAGA
TGGAAGACGTATGCGCAGGAGCA-CAGGGATGTG-----------------------CCC
GGCCCGCGCCCGCCCACCCGTCGTCAAAGGCACGACCGTCAGCGGGGTCTG-GTGTG---
-----GGAGGACGATGACTCGGCAGACGACAGCAGCGTCCTGGATTTGGGAGGGAGTGGC
A---------ACCCGTTTGCGCACCTTCGCCCC--AGGCTGGGGAGAATGTTTTAAAAAA
AAAAAAAAAAAGCATGATGCAAAATAAAAAACTCACCAAGGCCATGGCACCG-AGCGTTG
GTTTTCTTGTA-------TTCCCCTTAGT----------ATGCAGCGCGCGGCGATGTA-
-TGAGGAAGGTC---CTCCTCCCTCCTACGAGAGCGTGGTGA-GCGCGGCGCCAGTGGCG
GCGGCGCTGGGTTCCCCCTTCGATG------CTCCCCTGGACCCGCCGTTTGTGCCTCCG
CGGTACCTGCGGCCTACCGGGGGGAGAAACAGCATCCGTTACTCTGAGTTGGCACCCCTA
TTCGACACCACCCGTGTGTACCTTGTGGACAACAAGTCAACGGATGTGGCATCCCTGAAC
TACCAGAACGACCACAGCAACTTTCTAACCACGGTCATTCAAAACAATGACTACAGCCCG
GGGGAGGCAAGCACACAGACCATCAATCTTGACGACCGTTCGCACTGGGGCGGCGACCTG
AAAACCATCCTGCATACCAACATGCCAAATGTGAACGAGTTCATGTTTACCAATAAGTTT
AAGGCGCGGGTGATGGTGTCGCGCTCGCTTACTAAGGACA--------------------
-AACAGGTGGAG------CTGAAATATGAGTGGGTGGAGTTCACGCTGCCCGAGGGCAAC
TACTCCGAGACCATGACCATAGACCTTATGAACAACGCGATCGTGGAGCACTACTTGAAA
GTGGGCAGGCAGAACGGGGTTCTGGAAAGCGACATCGGGGTAAAGTTTGACACCCGCAAC
TTCAGACTGGGGTTTGACCCAGTCACTGGTCTTGTCATGCCTGGGGTATATACAAACGAA
GCCTTCCATCCAGACATCATTTTGCTGCCAGGATGCGGGGTGGACTTCACCCACAGCCGC
CTGAGCAACTTGTTGGGCATCCGCAAGCGGCAACCCTTCCAGGAGGGCTTTAGGATCACC
TACGATGACCTGGAGGGTGGTAACATTCCCGCACTGTTGGATGTGGACGCCTACCAGGCA
AGCTTAAAAGATGACACCGAACAGGGCGGGGATGGCGCAGGCGGCGGCAACAACAGTGGC
AGCGGCGCGGAAGAGAACTCCAACGCGGCAGCCGCGGCAATGCAGCCGGTGGAGGACATG
AACGATCATGCCATTCGCGGCGACACCTTTGCCACACGGGCGGAGGAGAAGCGCGCTGAG
GCCGAGGCAGCGGCAGAAGCTGCCGCCCCCGCTGCG---------CAACCCGAGGTCGAG
AAGCCTCAGAAGAAACCGGTGATCAAACCCCTGACAGAGGACAGCAAGAAACGCAGTTAC
AACCTAATAAGCAATGACAGCACCTTCACCCAGTACCGCAGCTGGTACCTTGCATACAAC
TACGGCGACCCTCAGACCGGGATCCGCTCATGGACCCTCCTTTGCACTCCTGACGTAACC
TGCGGCTCGGAGCAGGTCTACTGGTCGTTGCCAGACATGATGCAAGACCCCGTGACCTTC
CGCTCCACGAGCCAGATCAGCAACTTTCCGGTGGTGGGCGCCGAGCTGTTGCCCGTGCAC
TCCAAGAGCTTCTACAACGACCAGGCCGTCTACTCCCAGCTCATCCGCCAGTTTACCTCT
CTGACCCACGTGTTCAATCGCTTTCCCGAGAACCAGATTTTGGCGCGCCCGCCAGCCCCC
ACCATCACCACCGTCAGTGAAAACGTTCCTGCTCTCACAGATCACGGGACGCTACCGCTG
CGCAACAGCATCGGAGGAGTCCAGCGAGTGACCATTACTGACGCCAGACGCCGCACCTGC
CCCTACGTTTACAAGGCCCTGGGCATAGTCTCGCCGCGCGTCCTATCGAGCCGCACTTTT
TGAGCA--------AACATGTCCATCCTTATATCGCCCAGCAATAACACAGGCTGGGGCC
TGCGCTTCCCAAGCAAGATGTTTGGCGGGGCAAAGAAGCGCTCCGACCAACACCCAGTGC
GCGTGCGCGGGCACTACCGCGCGCCCTGGGGCGCGCACAAACGCGG---CCGCACT----
--------GGGCGCACCACCGTCGATGACGCCATTGACGCGGTGGTGGAGGAGGCGCGCA
ACTAC---ACGCCCACGCCGCCACCAGTGTCCACAGTGGACGCGGCCATTCAGACCGTGG
TGCGCGGAGCCCGGCGTTATGCTAAAATGAAGAGACGGCGGAGGCGCGTAGCACGTCGCC
ACCGCCGCCGACCCGGCACTGCCGCCCAACGCGCGGCGGCGGCCCTGCTTAACCGCGCAC
GTCGCACCGGCCGACGGGCGGCCATGCGGGCCGCTCGAAGGCTGGCCGCGGGTATTGTCA
CTGTGCCCCCCAGGTCCAGGCGACGAGCGGCCGCCGCAGCAGCCGCGGCCATTAGTGCTA
TGACTCAGGGTCGCAGGGGCAACGTGTACTGGGTGCGCGACTCGGTTAGCGGCCTGCGCG
TGCCCGTGCGCACCCGCCCCCCGCGCAACTAGATTGCAAGAAAAAACTACTTAGACTCGT
ACTGTTGTATGTATCCAGCGGCGGCGGCGCG-CAACGAAGCTATGTCCAAGCGCAAAATC
AAAGAAGAGATGCTCCAGGTCATCGCGCCGGAGATCTATGGCCCCCC---GAAGA--AG-
--GAAGAGCAGG--ATTAC--AAGCCCCGAAAGCTA--AAGCGGGTCAAAAAGAAAAAGA
AAGATGATGATGATGATGAACTTGACGACGAGGTGGAACTGCTGCACGCAACCGCGCCCA
GGCGGCGGGTACAGTGGAAAGGTCGACGCGTAAGACGTGTTTTGCGACCCGGCACCACCG
TAGTTTTTACGCCCGGTGAGCGCTC---CACCCGCACCTACAAGCGCGTGTATGATGAGG
TGTACGGCGACGAGGACCTGCTTGAGCAGGCCAACGAGCGCCTCGGGGAGTTTGCCTACG
GAAA------GCGG------------CATAAGGACATGTTGGCGTTGCCGCTGGACGAGG
GCAACCCAACACCTAGCCTAAAGCCCGTGACACTGCAGCAGGTGCTGCCCACGCTTGCAC
CGTCCGAAGAAAAGCGCGGCCTAAAGCGCGAGTCT---GGTGACTTGGCACCCACCGTGC
AGCTGATGGTACCCAAGCGCCAGCGACTGGAAGATGTCTTGGAAAAAATGACCGTGGAGC
CTGGGCTGGAGCCCGAGGTCCGCGTGCGGCCAATCAAGCAGGTGGCACCGGGACTGGGCG
TGCAGACCGTGGACGTTCAGATACCCAC---CACCAGTAGCACTAGTATTGCCACTGCCA
CAGAGGGCATGGAGACACAAACGTCCCCGGTTGCCTCGGCGGTGGCAGATGCCGCGGTGC
AGGCGGCCGCTGCGGCCGCGTCCAAAACCTCTACGGAGGTGCAAACGGACCCGTGGATGT
TTCGCGTTTCAGCCCCCCGGCGCCCGCGCCGTTCCAGGAAGTACGGCACCGCCAGCGCAC
TACTGCCCGAATATGCCCTACATCCTTCCATCGCGCCTACCCCCGGCTATCGTGGCTACA
CCTACCGCCCCAGAAGACGAGCGACTACCCGACGCCGAACCACCACTGGAACCCGCCGCC
GCCGTCGCCGTCGCCAG---------------CCCGTGCTGGCCCCGATTTCCGTGCGCA
GGGTGGCTCGC--GAAGGAGGCAG-GACCCTGGTGCTGCCAACAGCGCGCTACCACCCCA
GCATCGTTTAAAAGC-CGGTC-TTTGTGGTTC--TTGCAGATA--TGGCCCTCACCTGCC
GCCTCCGTTTCCCGGTGCCGGGATTCCGAGGAAGA---ATGCACCGTAGGAGGGGCATGG
CCGGCCACGGCCTGACGGGCGGCATGCGTCGTGCGCACCACCGGCGGCGGCGCGCGTCGC
ACCGTCGCATGCGCGGCGGTATCCTGCCCCTCCTTATTCCACTGATCGCCGCGGCGATTG
GCGCCGTGCCCGGAATTGCATCCGTGGCCTTGCAGGCGCAGAGACACTGATTAAAAACAA
GTTGCATG---TGGAAAAATCAAAATAAAAAGTCTGGAGTCTCACGCTCGCTTGGTCCTG
TAACTATTTTGTA------GA---ATGGAAGACATCAACTTTGCGTCTCTGGCCCCGCGA
CACGGCTCGCGCCCGTTCATGGGAAACTGGCAAGATATCGGCACCAGCAATATGAGCGGT
GGCGCCTTCAGCTGGGGCTCGCTGTGGAGCGGCATTAAAAATTTCGGTTCCACCATTAAG
AACTATGGCAGCAAGGCCTGGAACAGCAGCACAGGCCAGATGCTGAGGGACAAGTTGAAA
GAGCAAAATTTCCAACAAAAGGTGGTAGATGGCCTGGCCTCTGGCATTAGCGGGGTGGTG
GACCTGGCCAACCAGGCAGTGCAAAATAAGATTAACAGTAAGCTTGAT------------
C------------CCCGCC------------------CTCCCG---------TAGAGGAG
CCTCCACCGGCCGTGGAGACAGTGTCTCCAGAGGGGC------GTGGCGAAAAGCGTCCG
CGGCCCGACAGGGAAGAAACTCTGGTGACGCAAATAGATGAGCCTCCCTCGTACGAGGAG
GCACTAAAGCAAGGC---------CTGCCCACCACCCGTCCCATCGC------------G
CCCATGGCTACCGGAGTGC-TGGG-----CCAGCACACACC----TGTAACGCTGGACCT
GCCTCCCCCCGCTGACACCCAGCA----GAAACCTGTGCTGCCAGGGCCGTCCGCCGTTG
TTGTAACCCGCCCTA-----GCCGCGCGTCCCTGCGCCGTGCCGCCAGCGGTCCGCGATC
GATGCGGCCC--GTAGCCA-----GTGGCAACTGGCAAAGCACACTGAACAGCATCGTGG
GTCTGGGGGTGCAATCCCTGAAGCGCCGACGATGCTTCTAA--ATAGCTAACGTGTCGTA
TGTGT---------CATGTATGCG---TCCAT-GTCGCCGCCAGAGGA------------
-----GCTGCTGAGCCGCCGT-GCGCCCGC------TTTCCAAGATGGCTACCCCTTCGA
TGATGCCGCAGTGGTCTTACATGCACATCTCGGGCCAGGACGCCTCGGAGTACCTGAGCC
CCGGGCTGGTGCAGTTTGCCCGCGCCACCGAGACGTACTTCAGCCTGAATAACAAGTTTA
GAAACCCCACGGTGGCACCTACGCACGACGTAACCACAGACCGGTCCCAGCGTTTGACGC
TGCGGTTCATCCCTGTGGACCGCGAGGATACCGCGTACTCGTACAAAGCGCGGTTCACCC
TGGCTGTGGGTGACAACCGTGTGCTTGATATGGCTTCCACGTACTTTGACATCCGCGGCG
TGCTGGACAGGGGGCCTACTTTTAAGCCCTACTCCGGCACTGCCTACAACGCTCTAGCTC
CCAAGGGCGCTCCTAACTCCTGTGAGTGGGAACAAACCGAAGATAGCGGCCGGGCAGTTG
CCGAGGATGAAGAAGAGGAAGATGAAGATGAAGAAGAGGAAGAAGAAGAGCAAAACGCTC
GAGATCAGGCTACTAAG---------AAAACACATGTCTATGCCCAGGCTCCTTTGTCTG
GAGAAA------CAATTACAAAA---AGCGGGCTACAAATAGGATCAGACAATGC---AG
AAACA---CAAGCT---AAACCTGTATACGCAGATCCTTCCTATCAACCAGAACCTCAAA
TTGGCGAATCTCAGTGGAACGA------AGCTGATGCTAATGCGGCAGGAGGGAGAGTGC
TTAAAAAAACAACTCCCATGAAACCATGCTATGGATCTTATGCCAGGCCTACAAATCCTT
TTGGTGGTCAATCCGTTCTGGTTCC----GGATGA-----------AAAAGGGGTGCC--
-TCTTCCAAAGGTTGACTTGCAATTCTTCTCAAATACTACCTCTTTGAACG---------
---ACCGGCAAGGCAATGCTACTAAACCAAAAGTGGTTTTGTACAGTGAAGATGTAAATA
TGGAAACCCCAGACACACATCTGTCTTACAAACCTGGAAAAGGTGATGAAA------ATT
CTAAAGCTATGTTGGGTCAACAATCTATGCCAAACAGACCCAATTACATTGCTTTCAGGG
ACAATTTTATTGGCCTAATGTATTATAACAGCACTGGCAACATGGGTGTTCTTGCTGGTC
AGGCATCGCAGCTAAATGCCGTGGTAGATTTGCAAGACAGAAACACAGAGCTGTCCTATC
AACTCTTGCTTGATTCCATAGGTGATAGAACCAGATATTTTTCTATGTGGAATCAGGCTG
TAGACAGCTATGATCCAGATGTTAGAATCATTGAAAACCATGGAACTGAGGATGAATTGC
CAAATTATTGTTTTCCTCTTGGGGGTATTGGGGTAACTGACACC---TATCAAGCTATTA
AGGCTAATGGCAATGGCTCAGGCGATAATGGAGATACTACATGGACAAAAGATGAAAC--
-----TTTTGCAACACGTAATGAAATAGGAGTGGGTAACAACTTTGCCATGGAAATTAAC
CTAAATGCCAACCTATGGAGAAATTTCCTTTACTCCAATATTGCGCTGTACCTGCCAGAC
AAGCTAAAATACAACCCCACCAATGTGGAAATATCTGACAACCCCAACACCTACGACTAC
ATGAACAAGCGAGTGGTGGCTCCCGGGCTTGTAGACTGCTACATTAACCTTGGGGCGCGC
TGGTCTCTGGACTACATGGACAACGTTAATCCCTTTAACCACCACCGCAATGCGGGCCTC
CGTTATCGCTCCATGTTGTTGGGAAACGGCCGCTACGTGCCCTTTCACATTCAGGTGCCC
CAAAAGTTTTTTGCCATTAAAAACCTCCTCCTCCTGCCAGGCTCATATACATATGAATGG
AACTTCAGGAAGGATGTTAACATGGTTCTGCAGAGCTCTCTGGGAAACGATCTTAGAGTT
GACGGGGCTAGCATTAAGTTTGACAGCATTTGTCTTTACGCCACCTTCTTCCCCATGGCC
CACAACACGGCCTCCACGCTGGAAGCCATGCTCAGAAATGACACCAACGACCAGTCCTTT
AATGACTACCTTTCCGCCGCCAACATGCTATACCCCATACCCGCCAACGCCACCAACGTG
CCCATCTCCATCCCATCGCGCAACTGGGCAGCATTTCGCGGTTGGGCCTTCACACGCTTG
AAGACAAAGGAAACCCCTTCCCTGGGATCAGGCTACGACCCTTACTACACCTACTCTGGC
TCCATACCATACCTTGACGGAACCTTCTATCTTAATCACACCTTTAAGAAGGTGGCCATT
ACCTTTGACTCTTCTGTTAGCTGGCCGGGCAACGACCGCCTGCTTACTCCCAATGAGTTT
GAGATTAAACGCTCAGTTGACGGGGAGGGCTACAACGTAGCTCAGTGCAACATGACCAAG
GACTGGTTCCTGGTGCAGATGTTGGCCAACTACAATATTGGCTACCAGGGCTTCTACATT
CCAGAAAGCTACAAGGACCGCATGTACTCGTTCTTCAGAAACTTCCAGCCCATGAGCCGG
CAAGTGGTTGACGATACTAAATACAAGGAGTA---TCAGCAGGTTGGAATTCTTCACCAG
CATAACAACTCAGGATTCGTAGGCTACCTCGCTCCCACCATGCGCGAGGGACAGGCTTAC
CCCGCCAACGTGCCCTACCCACTAATAGGCAAAACCGCGGTTGACAGTATTACCCAGAAA
AAGTTTCTTTGCGATCGCACCCTTTGGCGCATCCCATTCTCCAGTAACTTTATGTCCATG
GGCGCACTCACAGACCTGGGCCAAAACCTTCTCTACGCCAACTCCGCCCACGCGCTAGAC
ATGACTTTTGAGGTGGATCCCATGGACGAGCCCACCCTTCTTTATGTTTTGTTTGAAGTC
TTTGACGTGGTCCGTGTGCACCAGCCGCACCGCGGCGTCATCGAGACCGTGTACCTGCGC
ACGCCCTTCTCGGCCGGCAACGCCACAACATAAAA------------GAAGCAAGCAACA
TCAACAACAGCTGCCGCC-ATGG-----------GCTCCAGTGAGCAGGAACTGAAAGCC
ATTGTCAAAGATCTTGGTTGTGGGCCATATTTTTTGGGCACCTATGACAAGCGCTTTCCA
GGCTTTGTTTCTCCACACAAGCTCGCCTGCGCCATAGTCAATACGGCCGGTCGCGAGACT
GGGGGCGTACACTGGATGGCCTTTGCCTGGAACCCGCGCTCAAAAACATGCTACCTCTTT
GAGCCCTTTGGCTTTTCTGACCAACGACTCAAGCAGGTTTACCAGTTTGAGTACGAGTCA
CTCCTGCGCCGTAGCGCCATTGCTTCTTCCCCCGACCGCTGTATAACGCTGGAAAAGTCC
ACCCAAAGCGTGCAGGGGCCCAACTCGGCCGCCTGTGGACTATTCTGCTGCATGTTTCTC
CACGCCTTTGCCAACTGGCCCCAAACTCCCATGGATCACAACCCCACCATGAACCTTATT
ACCGGGGTACCCAACTCCATGCTTAACAGTCCCCAGGTACAGCCCACCCTGCGTCGCAAC
CAGGAACAGCTCTACAGCTTCCTGGAGCGCCACTCGCCCTACTTCCGCAGCCACAGTGCG
CAGATTAGGAGCGCCACTTCTTTTTGTCACTTGAAA---AACATGTAAAAATA-ATGTAC
TAGGAGACACTTTCAATAAAGGCAAATGTTTTTATTTGTACACTCTCGGGTGATTATTTA
CCCCCC-ACCCTTGCCGTCTGCGCCGT----TTAAAAATCAAAGGGGTTCTGCCGCGCA-
--TCGCTATGCGCCACT---GGCAGGGACACGTTGCGATACTGGTGTTTAGTGCTCCACT
TAAACTCAGGCACAACCATCC---GCGGCAG---CTCGGTGAAGTTTTCACTCCACAGGC
TGCGCACCATCACCAACGCGTTTAGCAGGTCGGGCGCCGATATCTTGAAGTCGCAGTTGG
GGCCTCCGCCCTGCGCGCGCGAGTTGCGATACACAGGGTTGCAGCACTGGAACACTATCA
GCGCCGGGTGGTGCACGCTGGCCAGCACGCTCTTGTCGGAGATCAGATCCGCGTCCAGGT
CCTCCGCGTTGCTCAGGGCGAACGGAGTCAACTTTGGTAGCTGCCTTCCCAAAAAGGGTG
CATGCCCAGGCTTTGAGTTGCACTCGCACCGTAGTGGCATCAGAAGGTGACCGTGC----
CCGGTCTGGGCGTTAGGATACAGCGCCTGCATGAAAGCCTTGATCTGCTTAAAAGCCACC
TGAGCCTTTGCGCCTTCAGAGAAGAACATGCCGCAAGACTTGCCGGAAAACTGATTGGCC
GGACAGGCCGCGTCATGCACGCAGCACCTTGCGTCGGTGTTGGAGATCTGCACCACATTT
CGGCCCCACCGGTTCTTCACGATCTTGGCCTTGCTAGACTGCTCCTTCAGCGCGCGCTGC
CCGTTTTCGCTCGTCACATCCATTTCAATCACGTGCTCCTTATTTATCATAATGCTCCCG
TGTAGACACTTAAGCTCGCCTTCGATCTCAGCGCAGCGGTGCAGCCACAACGCGCAGCCC
GTGGGCTCGTGGTGCTTGTAGGTTACCTCTGCAAACGACTGCAGGTACGCCTGCAGGAAT
CGCCCCATCATCGTCACAAAGGTCTTGTTGCTGGTGAAGGTCAGCTGCAACCCGCGGTGC
TCCTCGTTTAGCCAGGTCTTGCATACGGCCGCCAGAGCTTCCACTTGGTCAGGCAGTAGC
TTGAAGTTTGCCTTTAGATCGTTATCCACGTGGTACTTGTCCATCAACGCGCGCGCAGCC
TCCATGCCCTTCTCCCACGCAGACACGATCGGCAGGCTCAGCGGGTTTATCACCGTGC--
-------TTTCACTT---TCCGCTTCACTGGA-CTCTTCCTTTTCCTCTTGCGTCCGCAT
ACCCCGCGCCACTGGGTCGTCTTCATTCAGCCGCCGCACCGTGCGCTTACCTCCCTTGCC
GT-----GCTTGATTAGCACCGGTGGGTTGCTGAAACCCACCATTTGTAGCGCCACATCT
TCTCTTTCTTCCTCGCTGTCCACGATCACCTCTGGGGATGG---CGGGCGCTCGGGCTTG
GGAGAGGGGCGCTT-CTTTTTCTTTTTGGACGCAATGGCCAAATCCGCCGTCGAGGTCGA
TGGCCGCGGGCTGGGTGTGCGCGGCACCAGCGCATCTTGTGACGAGTCTTCTTCGTCCTC
GGACTCGAGACGCCGCCTCAGCCGCTTTTTTGGGGGCGCGCGGGGAGGCGGCGGCGACGG
CGACGGGGACGACACGTCCTCCATGGTTGGTGGACGTCGCGCCGCACCGCGTCCGCGCTC
GGGGGTGGTTTCGCGCTGCTCCTCTTCCCGACTGGCCATTTCCTTCTCCTATAGGCAGAA
AAAG-----ATCATGGAGTCAGTCG-----------------------------------
-AGAAGGAGGACAGCCTAACCGCCCCCTTTGAGTTCGCCACCACCGCCTCCACCGATGCC
GCCAACGCGCCT---------------------------ACCACCTTCCCCGTCGAG---
------GCACCCCCGCTTGAGGAGGAGGAAGTGATTATCGAGCAGGACCCAGGTTTTGTA
AGCGAAGACGACGAGGATCGCTCAGTACCAACAGAGGATAAAAAGCAAGACCAGGACGAC
GCAGAGGCAAACGAGGAACAAGT-CGGGCGGGGGGACCAAAGGCATGGC---------GA
CTACCT------AGATGTGGGAGACGACGTGCTGTTGAAGCATCTGCAGCGCCAGTGCGC
CATTATCTGCGACGCGTTGCAAGAGCGCAGCGATGTGCCCCTCGCCATAGCGGATGTCAG
CCTTGCCTACGAACGCCACCTGTTCTCACCGCGCGTACCCCCCAAACGCCAAGAAAACGG
CACATGCGAGCCCAACCCGCGCCTCAACTTCTACCCCGTATTTGCCGTGCCAGAGGTGCT
TGCCACCTATCACATCTTTTTCCAAAACTGCAAGATACCCCTATCCTGCCGTGCCAACCG
CAGCCGAGCGGACAAGCAGCTGGCCTTGCGGCAGGGCGCTGTCATACCTGATATCGCCTC
GCTCGACGAAGTGCCAAAAATCTTTGAGGGTCTTGGACGCGACGAGAAACGCGCGGCAAA
CGCTCTGCAACAAGAAAACAGCGAAAATGAAAGTCACTGTGGAGTGCTGGTGGAACTTGA
GGGTGACAACGCGCGCCTAGCCGTGCTGAAACGCAGCATCGAGGTCACCCACTTTGCCTA
CCCGGCACTTAACCTACCCCCCAAGGTTATGAGCACAGTCATGAGCGAGCTGATCGTGCG
CCGTGCACGACCCCTGGAGAGGGATGCAAACTTGCAAGA------ACAAACCGAGGAGGG
CCTACCCGCAGTTGGCGATGAGCAGCTGGCGCGCTGGCTTGAGACGCGCGAG---CCTGC
CGACTTGGAGGAGCGACGCAAGCTAATGATGGCCGCAGTGCTTGTTACCGTGGAGCTTGA
GTGCATGCAGCGGTTCTTTGCTGACCCGGAGATGCAGCGCAAGCTAGAGGAAACGTTGCA
CTACACCTTTCGCCAGGGCTACGTGCGCCAGGCCTGCAAAATTTCCAACGTGGAGCTCTG
CAACCTGGTCTCCTACCTTGGAATTTTGCACGAAAACCGCCTCGGGCAAAACGTGCTTCA
TTCCACGCTCAAGGGCGAGGCGCGCCGCGACTACGTCCGCGACTGCGTTTACTTATTTCT
GTGCTACACCTGGCAAACGGCCATGGGCGTGTGGCAGCAATGCCTGGAGGAGCGCAACCT
AAAGGAGCTGCAGAAGCTGCTAAAGCAAAACTTGAAGGACCTATGGACGGCCTTCAACGA
GCGCTCCGTGGCCGCGCACCTGGCGGACATTATCTTCCCCGAACGCCTGCTTAAAACCCT
GCAACAGGGTCTGCCAGACTTCACCAGTCAAAGCATGTTGCAAAACTTTAGGAACTTTAT
CCTAGAGCGTTCAGGAATTCTGCCCGCCACCTGCTGTGCGCTTCCTAGCGACTTTGTGCC
CATTAAGTACCGTGAATGCCCTCCGCCGCTTTGGGGTCACTGCTACCTTCTGCAGCTAGC
CAACTACCTTGCCTACCACTCCGACATCATGGAAGACGTGAGCGGTGACGGCCTACTGGA
GTGTCACTGTCGCTGCAACCTATGCACCCCGCACCGCTCCCTGGTCTGCAATTCGCAACT
GCTTAGCGAAAGTCAAATTATCGGTACCTTTGAGCTGCAGGGTCCCTCGCCT---GACGA
AAAGTCCGCGGCTCCGG---GGTTGAAACTCACTCCGGGGCTGTGGACGTCGGCTTACCT
TCGCAAATTTGTACCTGAGGACTACCACGCCCACGAGATTAGGTTCTACGAAGACCAATC
CCGCCCGCCAAATGCGGAGCTTACCGCCTGCGTCATTACCCAGGGCCACATCCTTGGCCA
ATTGCAAGCCATCAACAAAGCCCGCCAAGAGTTTCTGCTACGAAAGGGACGGGGGGTTTA
CCTGGACCCCCAGTCCGGCGAGGAGCTCAACCCAATCCCCCCGCCGCCGCAGCCCTATCA
GCA---GCCGCGGGCCCTTGCTTCCCAGGATGGCACCCAAAAAGAAG---CTGCA-GCTG
CCGC-CGCCGCCACCCACGGA------CG-AGGAGGAATACTGGGACAGTCAGGCAGAGG
AGGTTTTG---GACGAGGAGGAGGAG---ATGATGGAAGACTG---------GGACAGCC
TAGACGA---------AGCTTC---CGAGGCCGAAGAGGTGTCAGACGAAACACCGTCAC
CCTCGGTCGCATTCCCCTCGCCGGCGCCCCAGAAATTGGCAACCGTTCCCAGCATCGCTA
CAA---CCTCCGCTCCTCAGGCGCCGCCGGCACTGCCTGTTCGCCGACCCAACCGTAGAT
GGGACACCACTGGAAC--CAGGGCCGGTAAGTCTAAGCAGCCGCCGCCGTTAGCCCAAGA
GCAACAACAGCGCCAAGGCTACCGCTCGTGGCGCGGGCACAAGAACGCCATAGTTGCTTG
CTTGCAAGACTGTGGGGGCAACATCTCCTTCGCCCGCCGCTTTCTTCTCTACCATCACGG
CGTGGCCTTCCCCCGTAACATCCTGCATTACTACCGTCATCTCTACAGCCCCTACTGCAC
CGGCGGCAGCGGCAGCGGCAGCAACAGCAGCGGTCACACAGAAGCAAAGGCGACCGGATA
GCAAGACTCTGACAAAGCCCAAGAAATCCACAGCGGCGGCAGCAGCAGGAGGAGGAGCGC
TGCGTCTGGCGCCCAACGAACCCGTATCGACCCGCGAGCTTAGAAATAGGATTTTTCCCA
CTCTGTATGCTATATTTCAACAAAGCAGGGGCCAAGA------ACAAGAGCTGAAAATAA
AAAACAGGTCTCTGCGCTCCCTCACCCGCAGCTGCCTGTATCACAAAAGCGAAGATCAGC
TTCGGCGCACGCTGGAAGACGCGGAGGCTCTCTTCAGCAAATACTGCGCGCTGACTCTTA
AGGACTAGTTTCGCGCCCTTTCTCAAATTTAAGCGCGAAAACTACGTCATCTCCAGCGGC
CACACCCGGCGCCAGCACCTGTCG----------TCAGCGCCATTATGAGCAAGGAAATT
CCCACGCCCTACATGTGGAGTTACCAGCCACAAATGGGACTTGCGGCTGGAGCTGCCCAA
GACTACTCAACCCGAATAAACTACATGAGCGCGGGACCCCACATGATATCCCGGGTCAAC
GGAATCCGCGCCCACCGAAACCGAATTCTCCTCGAACAGGCGGCTATTACCACCACACCT
CGTAATAACCTTAATCCCCGTAGTTGGCCCGCTGCCCTGGTGTACCAGGAAAGTCCCGCT
CCCACCACTGTGGTACTTCCCAGAGACGCCCAGGCCGAAGTTCAGATGACTAACTCAGGG
GCGCAGCTTGCGGGCGGCTTTCGTCACAG-----GGTGC---GGTCGC-CCGGGCAG---
---------GGTATAACTCACCTGAAAATCAGAGGGCGAGGTATTCAGCTCAACGACGAG
TCGGTGAGCTCCTCTCTTGGTCTCCGTCCGGACGGGACATTTCAGATCGGCGGCGC-TGG
CCGCTCTTCATTTACGCCCCGTCAGGCGATCCTAACTCTGCAGACCTCGTCCTCGGAGCC
GCGCTCCGGAGGCATTGGAACTCTACAATTTATTGAGGAGTTCGTGCCTTCGGTTTACTT
CAACCCCTTTTCTGGACCTCCCGGCCACTACCCGGACCAGTTTATTCCCAACTTTGACGC
GGTGAAAGACTCGGCGGACGGCTACGACTGAATGAC---CAGTGGAGAGGCAGAGCGACT
GCGCCTGACACACCTCGACCACTGCCGCCGCCACAAGTGCTTTGCCCGCGGCTCCGGTGA
GTTTTGTTACTTTGAATTGCCCGAAGAGCATATCGAGG----------------------
------------------------------------------------------------
---------------------------------------------------G---CCCGG
CGCACG---GCGTCCGGCTCACCACCCAGGTA--GAGCTTACACGTAGCCTGATTCGGGA
GTTTACC--AAGC-------------GCCCCCTGCTAGTGGAGCGGGAG-----------
-CGGGGTCCCTG------------------TGTTCTGACCGTGG----------------
-----TTTGCAACTGTCCTAACCC------------------------------------
-----------TGGATTAC---------------------ATCAAGATCTTTGTTGTCAT
CTCTGTGCTGAGTATAATAAATACAGAAATTAGAA-TCTACTGGGGCTCCTGTCGCCATC
CTGTGAACGC---CACCGTTTTTACCCACCCAAAGCAGACCAAAGC---AAACCTCACCT
CCGGTTT-----------------GCACAAGCGGGCCAATAAGTACCTTACCTGGTA---
CTTTAACGGCTCTTC------ATTTGTAATTTACAACAGTTTCCAGCGAGACG-----AA
GTAAGT-TTGCCACACAACCTTCTCGG--CTTCAACT-------ACACCGTCAAGAAAAA
CACCACCA-CCACCACCCTCCTCACCTGC--CGGGAACGTACGAGTGCGTCAC------C
GGTTGCTGCGCCCACACCTACAGCCTGAGCGTAACCAGA---------------------
--CATTACTCCCATTTTTCC----------AAAACAGGAGGT--------GAGCTCAACT
CCCGGAACTCAGGTCAAAAAAGCATTTTG-------CGGGGTGCTGGGATTT-TTTAATT
AAGTATATGAGCAATTCAAGTAA---------CTCTACAAGCTTGTCTAATT--------
-TTTCTGGAATTGGGGTCGGGGTTA----TCCTTACTCTTGTAATTCTGTTTATTCTTAT
ACTAGCACTTCTGTG----CCTTAGGGTTG----CCGCCTGCTGCACGCACGTTTGTACC
TATTGTCAGCTTTTTAAACGCTGG--GGGCAACATCCAAGATGA----------------
-----GGTACATGATTTTAGGCTTGCTCGCCCTTG-C-----------GGC------AGT
CTGCAGCGCTGCCAAAAAGGTTGAGTTTAAGGAACCAG-----CTTGCAATGTTACA-TT
TAAATCAGAAGCTAATGAATGCACTACTCTTATAAAATGCACCACAG-------------
-A--ACATGAAAAGCTT----------------A---TTATTCGCCACAAAGACAAAATT
GGCAAGTATGCTGTA-TATGCTATTTGG------CAGCCAGGTGACACTAACGA------
CTATAATGTCACAGTCTTCCAAGGTGAAAATCGTAAAACTTTTATGTAT----AAATTTC
CATTTTATGAAATGTGCGATATTACCATGTACATGAGCA-----------AACAGTACAA
G-TTGTGGCCCCCACAAAAGTGTTTAGAGAACACTGGCACCTTTTG-----------T-T
CCACC---GCTCTGCTTATTA------CAGCGCT-TGCTTTG-GTATGTACCTTACTTTA
TCTCAAATACAAAAGCAGACGCAG-----TTTTATTGATGAAAAGAAAATGCCTT-----
----------GATTT---------------------------------------------
------------------------------------------------------------
---------------TCCGCTTGCTTGT----ATTC------------------------
--------------------------------CCCTGGA---CAATTTACTCTATGTGGG
ATATGCTC--CAGGCGGGCAAGATT-----ATAC---CCACAA-----------------
------------CCTTCAAATCAAACTTTCCTG-GA-CGTTAGCGC--CTGATTTCTGC-
----CAGCGCCTGCACTGCAAAT---TTGATCAAACCCA------GCTTCAGCTTGC-CT
GCTCCA---GAGATGAC---CGGCTCAACCATCGCGCCCACA-ACGGACTATCGCAACAC
CACTGCTACCGGACTAACATCTGCC---------CTAAATTTACC-CCAAGTTC-----A
TGCCTTTGTCAATGACTGGGCGAGCTT------GGACATGTGGTGGTTT-----TCCATA
GCGCTTATGTTTGTTTGCCT------------------TATTATTATGTG----------
----------------------GCTTATTTGTTGCCTAAAGCGCAGAC-----------G
CGCCAGACCCCCCATCTATAGGCCTATCA-TTGTGCTCAACCCACACAATGAAAAAATTC
ATAGATTGGACGGTCTGAAAC-CATGTTCTCTT---CTTT-------TAC-AGTATGATT
AAATGAGACA--------TGATTCCTCGAGTTCTTATATTAT--------TGACCCTTGT
TGCGCTTTTCTGTGCGTGCTCTACATTGGCCGCGGTCGCTC---------ACATCGAAGT
AGATTGCA-----T-------------CCCACCTTTCACAGTTTACCTGCTTTACG----
------------------GATTTGTCAC-----CCTTATCCTCA-TCTG----CAGCCTC
GTCAC----------------TGTAGTCATCGCCTTCATTCAGTTCATTGACTGGGTTTG
TGTGCGCATTGCGTA------CCTCAGGCACCATCCGCAATACAGA-------------G
ACAGGACTATAGCTGATCTTCTCAGAATTCTTTAATT-----------------------
-----ATGAAACGGAGTGTCATTTTTGTT----TTGCTGATTTTTTGCGCCCTACCTGTG
CTTTGCTCCCAAACCTCAGCGCCTCCC---AAAAGACATATTTCCTGCAGATTCACTCAA
---ATATGGAACATTCCCAGCTGCTACAACAAA-CAGAGCGATT---------------T
GTCAGAAGCCTGGTTATACGCCATCATCTCT-GTCATGGTTTTTTGCAGTACCATTT---
-----------TTGCCCTAGCCATATATCCATAC--------C-TTGACATTGGCTGGAA
TGCCATAGATGCCATGAACCAC------CCTACTTTCC---------CAGTGCCCGCTGT
CATACCACTGCAACAGGTTATTGCC------------CCAATCAATCAGCCTCGCC-CCC
CTTCTCCCACCCCCACTGAG-----ATTAGCTACTTTAATTTGACAGGTGGA----GATG
ACTGA--ATCTCTAGATCTAGAATTGGATGGAATTAACAC--CGAACAGCGCCTAC-TAG
--AAAGGCGCAAGGCGGCGTCCGAGCGAGAACG---------------------------
----------------C-CTAAAACAAGAAGTTGAAGACATGGTTAACCTACACCAGTGT
AA----AAGAGGTATCTTTTGTGTGGTCA-----AGCAGGCC------------AAACTT
ACCTACGA-------------------A----AAA--ACCAC-TACCGGCAACCGCCTCA
GCTACAAGCTACCCACCCAGCGCCAAAAACTGGTGCTTATGGTGGGAGAAAAACCTATCA
CCGTCACCCAGCACTCGGCAGAAACAGAGGGCTGCC-TGCACTTCCCCTATCAGGGTCCA
---GAGGACCTCTGCA------------CTCTTATTAAAACCATGTGTGGTATTAG----
----------AGATCTT----------------------ATTCCATTCAACTAACA-TAA
AC-----------------ACACAATAAA---TTACTTA--CTTAAAATCAGTCAGCAAA
TCTTTGTCCAGCTTATTCAGCATCACCTCCTTTCCTTCCTCCCAAC-TCTGGTAT-----
------------C--------TCAGCC--GCCTTTTA--------GCTGCAAACTTTCTC
CAAAGTTTAAATGGGATGTCAAATTCCTCATGTTCTTGTCCCTCCGCACC-CACTATCTT
--CATATTGTTGCA-GATGAAACGC---------G--------CCAGA---CCGT---CT
GAAGACAC-------------------CTTCAACCCCGT------GTATCCATATGACAC
AGAAACCGGGCCTCCAACTGTGCCCTTTCTTACCCCTCCATTTGTTTCACC--CAATGGT
TTCCAAGAAAGTCCCCCTGGAGTTCTCTCTCTACGCGTCTCCGAACCTTTGGACACCTCC
CACGGCATGCTTGCGCTTAAAATGGGCAGCGGTCTTACCCTAGACAAGGCCGGAAACCTC
ACCTCCCAAAATGTAACCACTGTTACTCAGCCACTTAAAAAAACAAAGT---CAAACATA
AGTTTGGACACCTCCGCACCACTTACAATTACCTCAGGC--GCCCTAACAGTGGCAACCA
CCGCT---CCTCTGATAGTTACTAGCGGCGCTCTTA----GCGTACAGTCACAAGCCCCA
CTGACC-GTGCAAGAC--TCCAAACTAAGCATTGCTA-CTAAAGGGCCCATTA-------
--------------------------CAGTGTCAGATGGAAAGCTAGCCCTGCAAACATC
AGCCCCCCTCTCTGGCAGTGACAGCGACACCCTTACTGTAAC----TGCATCACCCCCGC
TAACTACTGCCACGGGTAGCTTGGGCATTAACATGGAAGATCCTATTTATGTAAATAATG
GAAAAATAGGAATTAAAA---------TAAGCGGTCCTTTGCAAGTAGCACAAAACTCCG
ATACACTAACAGTAGTTA----CTGGACCAGGTGTCACCGTTGAACAAAACTCCCTTAGA
ACCAAAGTTGCAGGAGCTATTGGTTATGATTCATCAAACAACATGGAAATTAAAACGGGC
GGTGGCATGCGTATAAAT-------AACAACTTGTTAATTCTAGATGTGG--ATTACCCA
TTTGATGCTCAAACAAAACT-ACGTCTTAAACTGGGGCAGGGACCC--------------
-------------CTGTATATTAATGCATCT---CATAACTTGGACATAAACT-------
------ATAACAGAGGCCTATACCTTTTTAATGCATCAAACAATACTAAAAAACTGGAAG
TTAGCATAAAAAAATCCAGTGGACTAAACTTTGAT------AATAC-TGCCATAGCTATA
AATGCAGGAAAGGGTC--TGG-------------AGTTTGATACAAACACATCT------
------------------------------------------------------------
----------GAGTCTCCAGATATCAACCCAATAAAAACTAAAATTGGCTCT--------
-------------------GGCATTGATTACAATGAAAACGGTGCCATGATTA-------
----CTAAACTTGGAGC----------GGGTTTAAGCTTTGACAACTCAGGGGCCATTAC
AATAGGAAACAAAAATG---------ATGACAAACTTACCCTGTGGACAACCCCAGACCC
ATCTCCTAACTGCAGAATTCATTCAGATAATGACTGCAAATTTACTTTGGTTCTTACAAA
ATGTGGGAGTCAAGTACTAGCTACTGTAGCTGCTTTGGCTGTATCTGGAGATCTTTCATC
CATGACAGGCACCGTTGCAAGTGTTAGTATATTCCTTAGATTTGACCAA-AACGGTGTTC
TAATGG--AGAACTCCT----CACTTAAAAAACAT-----------TACTGGAACTTTAG
AAATGGGAACTCAA--CTAATGCAAATC---CATACACAAATGCAGTTGGATTTATGCCT
AACCTTCTAGCCTATCCAAAAACC---------------------------------CAA
AGTCAAACTGCTAAAAATAACATTGTCAGTCAAGTTTACTTGCATGGTGATAAAACTAAA
CCTATGATACTTACCATTACACTTAATGGCACTAGTGAATCCACAGAAACTAGCGAGGTA
AGCACTTACTCTATGTCTTTTACATGGTCCTGGGAAAGT---GGAAAATACACCACTGAA
A------------CTTTTGCTACCAACTCTTAC-ACCTTCTCCTACATTGCCCAGGAATA
AAGAATCGTGAACCTGTTGCATGTTATGTTTCAACGTGTTTATTTTTCAATTGCAGAAAA
TTTCAAGTCATTTTTCATTCAGTAGTATAGCCCCACCACCACATAGCTTATATTGATCAC
CGTACCTTAATCAAACTCACAGAACCCTAGTATTCAACCTGCCACCTCCCTCCCAACACA
CAGAGTACACAGTCCTTTCTCCCCGGCTGGCCTTAAAAAGCATCATATC---ATGGGTAA
CAGACATATTCTTAGGTGTTATATTCCACACGGTTTCCTGTCGAGCCAAACGCTCATCAG
TGATATTAATAAACTCCCCGGGCA---GCTCGCTTAAGTTCATGTCGCTGTCCAGCTGCT
GAGCCACAGGCTGCTGTCCAACTTGCGGTTGCTCAACGGGCGGCGAAGGGGAAGTCCACG
CCTACATGGGGGTAGAGTCATAATCGTGCATCAGGATAGGGCGGTGGTGCTGCAGCAGCG
CGCGAATAAACTGCTGCCGCCGCCGCTCCGTCCTGCAGGAATACAACATGGCAG------
TGGTCTCCTCAGCGATGATTCGCACCGCCCGCAGCATGAGACGCCTTGTCCTCCGGGCAC
AGCAGCGCACCCTGATCTCACTTAAATCAGCACAGTAACTGCAGCACAGCACCACAATAT
TGTTCAAAATCCCACAGTGCAAGGCGCTGTATCCAAAGCTCATGGCGGGGACCACAGAAC
CCACGTGGCCATCATACCACAAGCGCAGGTAGATTAAGTGGCGACCCCTCATAAACACGC
TGGACATAAACATTACCTCTTTTGGCATGTTGTAATTCACCACCTCCCGGTACCATATAA
ACCTCTGATTAAACATGGCGCCATCCACCACCATCCTAAACCAGCTGGCCAAAACCTGCC
CGCCGGCTATGCACTGCAGGGAACCGGGACTGGAACAATGACAGTGGAGAGCCCAGGACT
CGTAACCATGGATCATCATGCTCGTCATGATATCAATGTTGGCACAACACAGGCACACGT
GCATACACTTCCTCAGGATTACAAGCTCCTCCCGCGTCAGAACCATATCCCAGGGAACAA
CCCATTCCTGAATCAGCGTAAATCCCACACTGCAGGGAAGACCTCGCACGTAACTCACGT
TGTGCATTGTCAAAGTGTTACATTCGGGCAGCAGCGGATGATCCTCC---AGTATGGTAG
CGCGGGTCTC---TGTCTCAAAAGGAGGTAGG-CGATCCCTACT--GTACGGAGTGCGCC
GAG---ACAACCGAGATCGTGTTGGTCGTAGTGTCATGCCAAATGGAACGCCGGACGTAG
TCATATTTCCTGAAGCAAAACCAGGTGCGGGCGTGACAAACAGATCTGCGTCTCCGGTCT
CGTCGCTTAGCTCGCTCTGTGTAGTAGTTGTAGTATATCCACTCTCTCAAAGCATCCAGG
CGCCCCCTGGCTTCGGGTTCTATGTAAACTCCTTCATGCGCCGCTGCCCTGATAACATCC
ACCACCGCAGAATAAGCCACACCCAGCCAACCTACACATTCGTTCTGCGAGTCACACACG
GGAGGAGCGGGAAGAGCTGGAAGAACCATGTTTTTTTTTTTTTTATTCCAAAAGATTATC
CAAAACCTCAAAATGAAGATCTATTAAGTGAACGCGCTCCCCTCCGGTGGCGTGGTCAAA
CTCTACAGCCAAAGAACAGATAATGGCATTTGTAAGATGTTGCACAATGGCTTCCAAAAG
GCAAACTGCCCTCACGTC--CAAGTGGACGTAAAGGCTAAA-CCCTTCAGGGTGAATCTC
CTCTATAAACATTCCAGCACCTTCAACCATGCCCAAATAATTTTCATCTCGCCACCTTAT
CAATATGTCTCTAAGCAAATCCCGAATATTAAGTCCGGCCATTGTAAAAATCTGCTCCAG
AGCGCCCTCCACCTTCAGCCTCAAGCAGCGAATCATGATTGC---AAAAATTCAGGTTCC
TCACAGACCTGTATAAGATTCAAAAGCGGAACATTAACAAA---AATACCGCGATCCCGT
AGGTCCCTTCGCAGGGCCAGCTGAACATAATCGTGCAGGTCTGCACGGACCAGCGCGGCC
ACTTCCCCGCCAGGAACCATGACAAAAGAACCCACACTGATTATGACACGCATACTC---
GGAGCTATGCTAACCAGCGTAGCCCCTATGTAAGCTTGTTGCATGGGCGGCGATATAAAA
TGCAAGGTGCTGCTCAAAAAATCAGGCAAAGCCTCGCGCAAAAAAGCAAGCACATCGTAG
TCATGCTCATGCAGATAAAGGCAGGTAAGTTCCGGAACCACCACAGAAAAAGACACCATT
TTTCTCTCAAACATGTCTGCGGGTTCCTGCATTAAACACAAAATAAAATAACAAAAAAAA
A----CATTTAAACATTAGAAGCCTGTCTTACAACAGGAAAAAC---AACCCTTATAAGC
ATAAGACGGACTACGGCCATGCCGGCGTGACCG--TAAAAAAACTGGTCACCGTGATTAA
AAAGCACCACCGACAGTTCCTCGGTCATGTCCGGAGTCATAATGTAAGACTCGGTAAACA
CATCAGGTTGGTTAACA--TCGGTCAGTGCTAAA--AAGCGACCGAAATAGC-CCGGGGG
AATACATACCCGCAGGCGTAGAGACAACATTACAGCCCCCATAGGAGGTATAACAAAATT
AATAGGAGAGAAAAACACATAAACACCTGAAAAACCCTCCTGCCTAGGCAAAATAGCACC
CTCCCGCTCCAGAACAACATACAGCGCTTCCACAGCGGCAGCCATAACAG-TCAGCCTTA
CCAGTAAAAAA----ACCTATTAAAAAA-CACCACTCGACACGGCACCAGCTCAATCAGT
CACAGTGTAAAAA-GGGCCAAGTACAGAGCGAGTATATATAGGACTAAAAAATGACGTA-
ACGGTTAAA---GTCCACAAAAAACACCCAGAAAACCGCACGCGAACCTA---CGCCCAG
AAACGAAAGCCAAAAAACCCACA-----ACTTCCTCAAATCTTCACTTCCGTTTTCCCAC
GATACGTCACTTCCCAT-------TTTAAAAAAA--CTACAATTCCCAATACATGCAAGT
TACTCCGCC-----------------------------CTAAAACC--------------
-TACGTCACCCGCCCCGTTCCCACGCCCCGC--GCCACGTCAC-AAACTCCACCC-CCTC
ATTATCATATTGGCTTCAATCCAAAATAAGGTATATTAT-GATGATG-------------
---------------------------------------------------
>Human adenovirus 3, complete genome.
---CTATCTA-TATAATATACCTTATAGATGGAATG-GTGCCAACATGTAAATGAGGTAA
TTTAAAAA-----------AGTGCGCGCTGTGTGGTGATTGGCTGCGGGGTTAACGGCTA
AAAGGGGCGGCGC-GACCGTGGGAAAATGACGTGACTTATGTGGGAGGAGT-TATGTTGC
AAGTTA-TTACGGT-AAATGTGACGTAAAACGAGGTGTGGTTTGAACACGGAAGTAGACA
GTTTTCCCACGCTTACTGACAGGATATGA-GGTAGTTTTGGGCGGATGCAAGTGAAAATT
-CTCCATTTTCGCGCGAAAACTAAATG---AGGAAGTGAATTTCTG-AGTCATTTCGCGG
TTATGCCAGGGTGGAGTATTTGCCGAGGGCCGAGTAGACTTTGAC-CGTTTACGTGGAGG
TTTCGATTACCG------------------TGTTTTTCA--CCTAAATTTCCGCGTACGG
TGTCAAAGTTCTGTGTTTTTACGTAGG-TGTCAGCTGATCGCTAGGGTATTTAAACCTGA
CGAGTTCCGTCAAGAGGCCACTCTTGAGTGCCAGCGAGAAGAGTTTTCTCCTCCGCGCCG
CAAGTCAGTTCTGCGCTTTGAAAA--TGAGACACCTGCGCTTCCTGCCACAGGAGGTTAT
CTCCAGTGAGACCGGGATCGAAATACTGGAGTTTGTGGTAAATACCCTAATGGGAGACGA
CC---CGGAACCGCCAGTGCAGCCTTTCGATCCACCTACGCTGCACGATCTGTATGATTT
AGAGATAGACGGGCC---GGAGGATCCCAATGAGGAAGCTGTGAATGGGTTTTTTACTGA
TTCTATGCTGCTAGCTGCTGATGAAGGATTGGACATAAACCCTCCTCCTGAGACA-CTTG
TTACCCCAGGGGTGG-----------------------------------TTGTGGAAAG
CGGCATAGGTGGGAAAAAATTGCCTGATCTGGGAGCAGCTGAAATGGACTTGCGTTGTTA
TGAAGAGGGTTTTCCTCCCAGTGATGATGAAGATGGGGAAACTGA---------------
----GCAGTCCATCCATACCGCAGTAAATGAGGGAGTAAAAGCT-------GCCAGCGAT
GTTTTTAAG--TTGGACTGTC---------CGGAGCTGCCTG-GACATGGCTG-------
TAAGTC-----TTGTGAATT-TCACAGGAATAACACTGGAATGAAAGAACTATTGTGCTC
GC----------------TTTGCTATATGAGAATGCACTGCCACTTTATTTACAGTAAGT
GTATTTAAGT-GAAATTTAAAGGAATAGTGTAGCTATTTA-ATAACTGTTGAATGGTAGA
TTTATGTTTTTTTCTTGCGATTT------TTTGTAGGTCCTGTGTCTGATG-------AT
GAGTCACCTTCTCCTGATTCA-ACTACC--TCA---------CCTCCTGAAATTCAGGCG
CCCGCACCTGCAAACGTATGCAAGCCCATTCCTGTGAAGCCTAAGCCTGGGAAACGCCCT
GCTGTGGATAAGCTTGAGGACTTGTTGGA------GGGT--GGGGATGGAC-----CTTT
GGACCTTAGTACCCGGAAACTGCCAAGGCAATGAGTGCCCTGCAGCTGTGTTTATTTAAT
GTGACGTCA----------------------TGT------AATAAA-AT-TATGTCAGCT
GCTGAGTG--T--TTTATTACTTCTTGGGTGGGGACTTGGATATATAAGTAGGAGCAGAT
CTGTGTGGTTAG-CTCACAGCAACCTGCTGCCATCCATGGAGGTTTGGGCTATCTTGGAA
GACCTCAGACAGACTAAGCTACTGCTAGAAAACGCCTCGGACGGAGTCTCTGGCCTTTGG
AGATTCTGGTTCGGTGGTGATCTAGCTAGGCTAGTGTTTAGGATAAAACAGGACTACAGG
GAAGAATTTGAAAAGTTATTGGACGATAGTCCGGGACTTTTTGAAGCTCTTAACTTGGGT
CATCAGGCTCATTTTAAGGAGAAGGTTTTATCAGTTTTAGATTTTTCTACTCCTGGTAGA
ACTGCTGCTGCTGTAGCTTTTCTTACTTTTATATTGGATAAATGGATCCGCC---AAACT
CACTTCAGCAAGGGATACGTTTTGGATTTCATAGCAGCAGCTTTGTGGAGAACATGGAAG
GCTCGCAGGATGAGGACAATCTTAGATTACTGGCCAGTG--CAGCC------TCTGGGAG
TAGCAGGGATACTGAGACACCCACCGAC---CATGCCAGCGGTTCTGCAGGAGGAGCAGC
---AGGAGGACAATCC---------GAGAGCCGGCCT--------GGACCCTCCGGTGGA
GGAG------TAGCTGACCTGTTTCCTGAACTGCGACGGGTGCTTACTAGGTCTACGACC
----AGTGGACAG--AACAGGGGAATTAAGAGGGAGAGGAATCCTAGTGGGAATAATT--
-CAAGAACCGAGTTGGCTTTAAGTTTAATGAGCCGCAGGCGTCCTGAAACTGTTTGGTGG
CATGAGGTTCAGAGCGAAGGCAGGGATGAAGTTTCAATATTGCAGGAGAAATATTCACTA
GAACAACTTAAGACCTGTTGGTTGGAACCTGAGGATGATTGGGAGGTGGCCATTAGGAAT
TATGCTAAGATATCTCTGAGGCCTGATAAACAATATAGAATTACTAAGAAGATTAATATT
AGAAATGCATGCTACATATCAGGGAATGGGGCAGAGGTTATAATAGATACACAAGATAAA
GCAGTTTTTAGATGTTGTATGATGGGTATGTGGCCAGGGGTTGTCGGCATGGAAGCAGTA
ACACTTATGAATATTAGGTTTAAAGGGGATGGGTATAATGGCATTGTATTTATGGCTAAC
ACTAAGCTGATTCTACATGGTTGTAGCTTTTTTGGGTTTAATAATACGTGTGTAGAAGCT
TGGGGGCAAGTTAGTGTGAGGGGTTGTAGTTTTTATGCATGCTGGATTGCAACATCAGGT
AGGGTCAAGAGTCAGTTGTCTGTGAAGAAATGCATGTTTGAGAGATGTAATCTTGGCATA
CTGAATGAAGGTGAAGCAAGGGTCCGCCACTGCGCAGCTACAGAAACTGGCTGCTTCATT
CTAATAAAGGGAAATGCCAGTGTGAAGCATAATATGATCTGTGGACATTCGGATGAGAGG
CCTTATCAGATGCTGACCTGCGCTGGTGGACATTGCAATATTCTTGCTACCGTGCATATC
GTTTCACATGCACGCAAAAAATGGCCTGTATTTGAACATAATGTGATTACCAAGTGCACC
ATGCACATAGGTGGTCGCAGGGGAATGTTTATGCCTTACCAGTGTAACATGAATCATGTG
AAGGTAATGTTGGAACCAGATGCCTTTTCCAGAGTGAGCTTAACAGGAATCTTTGATATG
AATATTCAACTATGGAAGATCCTGAGATATGATGA---CACTAAACCAAGGGTGCGCGCA
TGCGAATGCGGAGGCAAGCATGCTAGATTCCAGCCGGTGTGCGTGGATGTGACTGAAGAC
TTGAGACCCGATCATTTGGTGCTTGCCTGCACTGGAGCGGAGTTCGGTTCTAGTGGTGAA
GAAACTGACTAAAGTGAGTAGTGGGG-CAAGATGTGGATG-GGGACTTTCAGGTTGGTAA
G----GTGGGCAGATTGGGTAAATTTTGTTAATTTCTGTCT--TGCA--------GCTGC
CATGAGTGGAA---GCGCTTCTTTTGAGGGGGGAGTATTTAGCCCTTATCTGACGGGCAG
GCTCCCACCATGGGCAGGAGTTCGTCAGAATGTCATGGGATCCACTGTGGATGGGAGACC
CGTCCAGCCCGCCAATTCCTCAACGCTGACCTATGCCACTTTGAGTT---CGTCACCATT
GGATGCAGCTGCAGCCGCCGCCGCTAC---TGCTGCCGCCAACACCATCCTTGGAATGG-
-----------GCTATTATGGAAGCATCGTTGCCAATTCCAGTTCCTCTAATAACCCTTC
AACCCTGGCTGAGGACAAGCTACTTGTTCTCTTGGCGCAGCTCGAGGCCTTAACCCAACG
CTTAGGCGAACTGTCTAAGCAGGTGGCCCAGTTGCGTGAGCAAACTGAGTCTGCTGTTGC
CACAGCAAAGT--CTAAATAAAGA------TCTCAAATCAATAAATAAAGAA--------
-ATA--CTTGATATAAAA-CAAA--T----GAATGT---TT---ATTTGATTTTTCGCGC
GCGGTATGCCCTGGACCATCGGTCTCGATCATTGAGAACGCGGTGGATCTTTTCCAGTAC
CCTGTAAAGGTGGGATTGAATGTTTAGATACATGGGCATTAGTCCGTCTCGGGGGTGGAG
ATAGCTCCATTGAAGAGCCTCTTGCTCCGGGGTAGTGTTATAAATCACCCAGTCATAGCA
AGGTCGGAGTGCATGGTGTTGCACAATATCTTTTAGGAGCAGACTAATTGCAACGGGGAG
GCCCTTAGTGTAGGTGTTTACAAATCTGTTGAGCTGGGACGGGTGCATCCGGGGTGAAAT
TATATGCATTTTGGACTGGATCTTGAGGTTGGCAATGTTGCCGCCTAGATCCCGTCTCGG
GTTCATATTGTGCAGGACCACCAAGACAGTGTATCCGGTGCACTTGGGAAATTTATCATG
CAGCTTAGAGGGAAAAGCATGAAAAAATTTGGAGACGCCTTTGTGACCCCCCAGATTCTC
CATGCACTCATCCATAATGATAGCGATGGGGCCGTGGGCAGCGGCACGGGCGAACACGTT
CCGGGGGTCTGAAACATCATAGTTATGCTCCTGAGTCAGGTCATCATAAGCCATTTTAAT
AAACTTTGGGCGGAGGGTGCCAGATTGGGGGATGAAAGTTCCCTCTGGCCCGGGAGCATA
GTTTCCCTCACATATTTGCATTTCCCAGGCTTTCAGTTCAGAGGGGGGGATCATGTCCAC
CTGCGGGGCTATAAAAAATACCGTTTCTGGAGCCGGGGTGATTAACTGGGACGAGAGCAA
ATTCCTAAGCAGCTGAGACTTGCCGCACCCAGTGGGACCGTAAATGACCCCAATTACGGG
TTGCAGATGGTAGTTTAGGGAACGACAGCTGCCGTCCTCCCGGAGCAGGGGGGCCACTTC
GTTCATCATTTCCCTTACATGGATATTTTCCCGCACCAAGTCCGTTAGGAGGCGCTCTCC
CCCAAGGGATAGAAGCTCCTGGAGCGAGGAGAAGTTTTTCAGCGGCTTCAGCCCGTCAGC
CATGGGCATTTTGGAAAGAGTCTGTTGCAAGAGCTCGAGCCGGTCCCAGAGCTCGGTGAT
GTGCTCTATGGCATCTCGATCCAGCAGACCTCCTCGTTTCGCGGGTTGGGACGGCTCCTG
GAGTAGGGAATCAGACGATGGGCGTCCAGCGCTGCCAGGGTCCGATCCTTCCATGGTCGC
AGCGTCCGAGTCAGGGTTGTTTCCGTCACGGTGAAGGGGTGCGCGCCTGGTTGGGCGCTT
GCGAGGGTGCGCTTCAGACTCATCCTGCTGGTCGAGAACCGCTGCCGATTGGCGCCCTGC
ATGTCGGCCAGGTAGCAGTTTACCATGAGTTCGTAGTTGAGCGCCTCGGCCGCGTGGCCT
TTGGCACGGAGCTTACCTTTGGAAGTTTTATGGCAGGCGGGGCAGTAGATACATTTGAGG
GCATACAACTTGGGCGCGAGGAAAATGGATTCGGGGGAGTATGCATCCGCACCGCAGGAG
GCGCAGACGGTTTCGCACTCCACGAGCCAGGTCAGATCCGGCTCATCGGGGTCAAAAACA
AGTTTTCCGCCATGTTTTTTGATGCGTTTCTTACCTTTGGTTTCCATGAGTTCGTGTCCC
CGCTGGGTGACAAAGAGGCTGTCCGTGTCCCCGTAGACCGACTTTATGGGCCTGTCCTCG
AGCGGAGTGCCTCGGTCCTCTTCGTAGAGGAACCCAGCCCACTCTGATACAAAAGCGCGT
GTCCAGGCCAGCACAAAGGAGGCCACGTGGGAGGGGTAGCGGTCGTTGTCAACCAGGGGG
TCCACCTTCTCTACGGTATGTAAACACATGTCCCCCTCCTCCACATCCAAGAATGTGATT
GGCTTGTAAGTGTAGGCCACGTGACCAGGGGTCCCCGCCGGGGGGGTATAAAAGGGGGCG
GGCCTCTGTTCGTCCTCACTGTCTTCCGGATCGCTGTCCAGGAGCGCCAGCTGTTGGGGT
AGGTATTCCCTCTCGAAGGCGGGCATGACCTCTGCACTCAGGTTGTCAGTTTCTAGGAAC
GAGGAGGATTTGATATTGACAGTACCAGCAGAGATGCCTTTCATAAGACTCTCGTCCATC
TGGTCAGAAAACACAATCTTCTTGTTGTCCAGCTTGGTGGCAAATGATCCATAGAGGGCA
TTGGATAGAAGCTTGGCGATGGAGCGCATGGTTTGGTTCTTTTCCTTGTCCGCGCGCTCC
TTGGCGGTGATGTTAAGCTGGACGTACTCGCGCGCCACACATTTCCATTCAGGAAAGATG
GTTGTCAGTTCATCCGGAACTATTCTGATTCGCCATCCCCTATTGTGCAGGGTTATCAGA
TCCACACTGGTGGCCACCTCGCCTCGGAGGGGCTCATTGGTCCAGCAGAGTCGACCTCCT
TTTCTTGAACAGAAAGGGGGGAGGGGGTCTAGCATGAACTCATCAGGGGGGTCCGCATCT
ATGGTAAATATTCCCGGTAGCAAATCTTTGTCAAAATAGCTGATGGTGGCG---GGATCA
TCCAAGGTCATCTGCCATTCTCGAACTGCCAGCGCGCGCTCATAGGGGTTAAGAGGGGTG
CCCCAGGGCATGGGGTGGGTGAGCGCGGAGGCATACATGCCACAGATATCGTAGACATAG
AGGGGCTCTTCGAGGATGCCGATGTAAGTGGGATAACATCGCCCCCCTCTGATGCTTGCT
CGCACATAGTCATAGAGTTCATGTGAGGGGGCAAGAAGACCCGGGCCCAGATTGGTGCGG
TTGGGTTTTTCCGCCCTGTAAACGATCTGGCGAAAGATGGCATGGGAATTGGAAGAGATA
GTAGGTCTCTGGAATATGTTAAAATGGGCATGAGGTAAGCCTACAGAGTCCCTTATGAAG
TGGGCATATGACTCTTGCAGCTTGGCTACCAGCTCGGCGGTGATGAGTACATCCAGGGCA
CAGTAGTCGAGAGTTTCCTGGATGATGTCATAACGCGGTTGGCTTTTCTTTTCCCACAGC
TCGCGGTTGAGAAGGTATTCTTCGTGATCCTTCCAGTACTCTTCGAGGGGAAACCCGTCT
TTTTCTGCACGGTAAGAGCCCAACATGTAGAACTGATTGACTGCCTTGTAGGGACAGCAT
CCCTTCTCCACTGGGAGAGAGTATGCTTGGGCTGCATTGCGCAGCGAGGTATGAGTGAGG
GCAAAAGTGTCCCTGACCATGACTTTGAGGAATTGATACTTGAAGTCGATGTCATCACAG
GCCCCCTGTTCCCAGAGTTGGAAGTCCACCCGCTTCTTGTAGGCGGGGTTGGGCAAAGCG
AAAGTAACATCATTGAAGAGGATCTTGCCGGCCCTGGGCATGAAATTTCGGGTGATTTTG
AAAGGCTGAGGAACCTCTGCTCGGTTATTGATAACCTGAGCGGCCAAGACGATCTCATCA
AAGCCATTGATGTTGTGCCCCACTATGTACAGTTCTAAGAATCGAGGGGTGCCCCTGACA
TGAGGCAGCTTCTTGAGTTCTTCAAAAGTGAGATCTGTAGGGTCAGTGAGAGCATAGTGT
TCGAGGGCCCATTCGTGCACGTGAGGGTTCGCTTTAAGGAAGGAGGACCAGAGGTCCACT
GCCAGTGCTGTTTGTAACTGGTCCCGGTACTGACGAAAATGCTGTCCGACTGCCATCTTT
TCTGGGGTGACGCAATAGAAGGTTTGGGGGTCCTGCCGCCAGCGATCCCACTTGAGTTTT
ATGGCGAGGTCATAGGCGATGTTGACGAGCCGCTGGTCTCCAGAGAGTTTCATGACCAGC
ATGAAGGGGATTAGCTGCTTGCCAAAGGACCCCATCCAGGTGTAGGTTTCCACATCGTAG
GTGAGAAAGAGCCTTTCTGTGCGAGGATGAGAGCCAATCGGGAAGAACTGGATCTCCTGC
CACCAGTTGGAGGAATGGCTGTTGATGTGATGGAAGTAGAACTCCCTGCGACGCGCCGAG
CATTCATGCTTGTGCTTGTACAGACGGCCGCAGTACTCGCAGCGATTCACGGGATGCACC
TTATGAATGAGTTGTACCTGACTTCCTTTGACGAGAAATTTCAGTGGAAAATTGAGGC--
----CTGGCGCTTGTACCTCGCGCTTTACTATGTTGTCTGCATCGGCATGACCATCTTCT
GTCTCGA---------TGGTGGTCATGCTGACGAGCCCTCGCGGGAGGCAAGTCCAGACC
TC-GGCGCGGCAGGGGCGGAGCTCGAGGACGAGAGCGCGCAGGCCGGAGCTGTCCAGGGT
CCTGAGACGCTGCGGAGTCAGGTTAGTAGGCAGTGTCAG---GAGATTAACTTGCATGAT
CTTTTGGAGGGCGTGAGGGAGGTTCAGATAGTACTTGATCTCAACGGGTCCGTTGGTGGA
GATGTCGATGGCTTGCAGGGTTCCGTGTCCCTTGGGCGCTACCACCGTGCCCTTGTTTTT
CATTTTGGACGGCGGTGGCTCTGTTGCTTCTTG-CATGTTTAGAAGCGGTGTCGAGGGCG
CGCACCGGGCGGCAGGGGCGGCTCGGGACCCGGCGGCATGGCTGGCAGTGGTACGTCGGC
GCCGCGCGCGGGTAGGTTCTGGTACTGCGCCCTGAGAAGACTCGCATGCGCGACGACGCG
GCGGTTGACATCCTGGATCTGACGCCTCTGGGTGAAAGCTACCGGCCCCGTGAGCTTGAA
CCTGAAAGAGAGTTCAACAGAATCAATCTCGGTATCGTTGACGGCGGCTTGCCTAAGGAT
TTCTTGCACGTCGCCAGAGTTGTCCTGGTAGGCGATCTCGGCCATGAACTGCTCGATCTC
TTCCTCTTGAAGATCTCCGCGGCCCGCTCTCTCGACGGTGGCCGCGAGGTCGTTGGAGAT
GCGCCCAATGAGTTGAGAGAATGCATTCATGCCCGCCTCGTTCCAGACGCGGCTGTAGAC
CACAGCCCCCACGGGATCTCTCGCGCGCATGACCACCTGGGCGAGGTTGAGCTCCACGTG
GCGGGTGAAGACCGCATAGTTGCATAGGCGCTGGAAAAGGTAGTTGAGTGTGGTGGCGAT
GTGCTCGGTGACGAAGAAATACATGATCCATCGTCTCAGCGGCATCTCGCTGACATCGCC
CAGCGCTTCCAAGCGCTCCATGGCCTCGTAGAAGTCCACGGCAAAGTTAAAAAACTGGGA
GTTACGCGCGGACACGGTCAACTCCTCTTCCAGAAGACGGATAAGTTCGGCGATGGTGGT
GCGCACCTCGCGCTCGAAAGCCCCTGGGATTTCTTCCTCAATCTC------T---TCTTC
TTCCACTAACATCTCTTCCTCTTCAGGTGGGGCTGCAGGAGGAGGGGGAACGCG---GCG
ACGCCGGCGGCGCACGGGCAGACGGTCGATGAATCTTTCAATGACCTCTCCGCGGCGGCG
GCGCATGGTCTCGGTGACGGCACGACCGTTCTCCCTGGGTCTCAGAGTGAAGACGCCTCC
GCGCATCTCCC-------TGAAGTGGTGACTG------GGAGGCTCTCCGTTGGGCAGGG
ACACCGCGCTGATTATGCATTTTATCAATTGCCCCGTAGGTACTCCGCG---CAAGGACC
--TGATCGTCTCAAGATCCACGGGATCTGAAAACCTTTCGACGAAAGCGTCTAACCAGTC
GCAATCGCAAGGTAGGCTGAGCACTGTTTCTTGCGGGCGGGGGCGGCTAGACGCTCGGTC
GGGGTTCTCTCTTTCTTCTCCTTCCTCCTCTTGGGAGGGTGAGACGATGCTGCTGGTGAT
GAAATTAAAATAGGCAGTTTTGAGACGGCGGATGGTGGCGAGGAGCACCAGGTCTTTGGG
TCCGGCTTGTTGGATACGCAGGCGATGAGCCATTCCCCAAGCATTATCCTGACATCTGGC
CAGATCTTTATAGTAGTCTTGCATGAGTCGTTCCACGGGCACTTCTTC------------
-------------------------------TTCGCCCGCTCTGCCATGC----------
-------------ATGCGAGTGATCCCGAACCCGCGCATGGGCTGGACAAGTGCCAGGTC
CGCTACAACCCTTTCGGCGAGGATGGCTTGCTGCACCTGGGTGAGGGTGGCTTGGAAGTC
GTCAAAGTCCACGAAGCGGTGGTAGGCCCCGGTGTTGATTGTGTAGGAGCAGTTGGCCAT
GACTGACCAGTTGACTGTCTGGTGCCCAGGGCGCACGAGCTCGGTGTACTTGAGGCGCGA
GTATGCGCGGGTGTCAAAGATGTAATCGTTGCAGGTGCGCACCAGGTACTGGTAGCCAAT
GAGAAAGTGTGGCGGTGGCTGGCGGTACAGGGGCCATCGCTCTGTAGCCGGGGCTCCGGG
GGCGAGGTCTTCCAGCATGAGGCGGTGGTAGCCGTAGATGTACCTGGACATCCAGGTGAT
ACCGGAGGCGGTGGTGGATGCACGTGGGAACTCGCGCACGCGGTTCCAGATGTTGCGCAG
CGGCATGAAGTAGTTCATGGTAGGCACGGTCTGGCCAGTGAGGCGCGCGCAGTCATTGAC
GCTCTGTAGACACGGA-GAAAACGAAAGCGATG-AGC-GGCTCGAC-TCCGTGGTCTGGG
GGA-ACG--TGAACGGGTTGGGTCGCG-GTGTACCCCGGTTCGAGTCCAAAGCTAAGCGA
TCACGCTCGGATC-GGCCGGAGCCGCGGCTAAC-GTGGTATTGGCTATCCCGTCTCGACC
CAG-CCGACG---AATATCCAGGGTACGGAGTAGAGTCGTTTTTG--CT-----GCTTTT
TCCTGGACGTGTGCCATTGCCACGTCAAGCTTTAGAACGCTCAGTTCTCGGG-CCGTGAG
TGGCTCGCGCCCGTAGTCTGGAGAATCAGTCGCCAGGGTTGCGTTGCGGTATGCCCCGGT
TGGAGCCTAAGCGCGGCTCGTATCGGCCGGTTTCCGCGACA-------------------
--------------------AGCGAGG----------------GTTT-------------
---------------------------------GGCAGCCCCGTTATT------------
------------------------------------------------------------
------------------------------------------------------------
-----------TCCAAG----ACCCCGCCAGCCGACTTCTCCAGTTTACGGGAGCGAGCC
CTTTTTTTTTTTTTTTTGTTTTTGTCGCCCAGATGCATCCAGTGCTGCGACAGATGCGCC
CCCA-------------------------GCAACAGGCCCCTTCTCAGCA----------
--ACAGCCACAAA---AGGCTCTTCTTGCTCCTGCAACTACTGCAGCTGCAGCCGTGAGC
GGCGCGGGACAGCC---------CGCCTATGATCTGGACTTGGAAGAGGGCGAGGGATTG
GCGCGCCTGGGGGCTCCATCGCCCGAGCGGCACCCGCGGGTGCAACTAAAAAAGGACTCT
CGCGAGGCGTACGTGCCCCAGCAGAACCTGTTCAGGGACAGGAGCGGCGAGGAGCCAGAG
GAGATGCGAGCATCTCGATTTAACGCGGGTCGCGAGCTGCGCCACGGTCTGGATCGAAGA
CGGGTGCTGCAAGACGAGGATTTTGAGGTCGATGAAGTCACAGGGATCAGCCCAGCTAGG
GCACATGTGGCCGCGGCCAACCTAGTCTCGGCCTACGAGCAGACCGTGAAGGAGGAGCGC
AACTTCCAAAAATCTTTTAACAACCATGTGCGCACCCTGATCGCCCGCGAGGAAGTGACC
CTGGGTCTGATGCATCTGTGGGACCTGATGGAGGCTATCGCCCAAAACCCCACTAGCAAA
CCACTGACAGCTCAGCTGTTTCTGGTGGTTCAACATAGCAGGGACAACGAGGCATTCAGG
GAGGCGTTGTTGAACATCACCGAGCCTGATGGGAGATGGCTGTATGATCTGATCAACATC
CTGCAAAGTATTATAGTGCAGGAACGTAGCCTGGGTTTGGCTGAGAAAGTGGCAGCTATC
AACTACTCGGTCTTGAGCCTGGGCAAATACTACGCTCGCAAGATCTACAAGACCCCCTAC
GTACCCATAGACAAGGAGGTGAAGATAGATGGGTTTTACATGCGCATGACTCTGAAGGTG
CTGACTCTGAGCGACGATCTGGGGGTGTATCGCAATGACAGGATGCACCGCGCGGTGAGC
GCCAGCAGGAGGCGCGAGCTGAGCGACAGAGAACTTATGCACAGCTTGCAAAGAGCTCTA
ACGGGGGCCGG-GACTGATGGGGAGA-----A---CTACTTTGACATGGGAGCGGATTTG
CAATGGCAACCCAGTCGCAGGGCCATGGAGGCTGC------------------------A
GGGTGTGAGCTTCCTTACATAGAAGAGGTGGATGAAGTCGAGGACGAGGAG-GGCGAGTA
CTTGGAAGACTGATGG--CGCGACC---CGTATTTTT-GCTAGATGGAACAGCAGCAGGC
ACCGGACCCCGCAATGCGGGCGGCGCTGCAGAGCCAGCCGTCCGGCATTAACTCCTCGGA
CGATTGGACCCAGGCCATGCAACGCATAATGGCGCTGACGACCCGCAACCCCGAAGCCTT
TAGACAGCAACCCCAGGCCAACCGCCTTTCTGCCATACTGGAGGCCGTAGTGCCCTCCCG
CTCCAACCCCACCCACGAGAAGGTCCTGGCTATCGTGAACGCGCTGGTGGAGAACAAGGC
CATCCGTCCCGATGAGGCCGGGCTGGTATACAATGCTCTCTTGGAGCGCGTGGCCCGTTA
CAACAGCAGCAACGTGCAAACCAACCTGGACCGGATGGTGACCGATGTGCGCGAGGCCGT
GTCTCAGCGCGAGCGATTCCAGCGCGACGCCAACTTGGGGTCGTTGGTAGCGCTAAACGC
TTTCCTCAGCACCCAGCCCGCCAACGTGCCCCGTGGTCAGCAAGACTATACAAACTTTTT
GAGTGCATTGAGACTCATGGTAGCTGAGGTGCCCCAGAGCGAGGTGTACCAGTCCGGGCC
AGATTACTTCTTCCAGACCAGCAGACAGGGCTTGCAGACAGTGAACCTGACTCAGGCTTT
CAAGAACCTGAAGGGTCTGTGGGGAGTGCACGCCCCAGTAGGGGATCGCGCGACCGTGTC
TAGCTTGCTGACTCCCAACTCCCGCCTGCTGCTGCTGCTGGTATCCCCCTTTACTGACAG
CGGTAGCATTGACCGCAACTCGTACTTGGGCTACCTGCTTAACCTGTATCGCGAGGCCAT
AGGACAGAGCCAGGTGGACGAGCAGACCTATCAAGAAATCACCCAAGTGAGCCGCGCCCT
GGGTCAGGAAGACACGGGCAGTTTGGAAGCCACCCTGAACTTCTTGCTAACCAACCGGTC
ACAGAAGATCCCTCCTCAGTATGCGCTTACCGCTGAGGAGGAGCGGATCCTCAGATACGT
GCAACAGAGCGTTGGACTGTTCCTGATGCAGGAGGGGGCGACACCTACCGCCGCGCTGGA
CATGACAGCTCGAAACATGGAGCCCAGCATGTATGCTAGTAACAGGCCTTTCATTAACAA
ACTGCTGGACTACCTGCACAGGGCGGCCGCCATGAACTCTGATTATTTCACCAATGCTAT
CCTGAACCCACACTGGCTGCCCCCACCTGGTTTCTACACTGGCGAGTACGACATGCCCGA
CCCCAATGACGGGTTCCTGTGGGACGATGTGGACAGCAGCATATTTTCCCCGCCTCCCGG
TTATACAG------TTTGGAAGAAGGAAGGGGGCGATAGAAGACACTCTTCCGTGTCGCT
ATCCGGAACGGCTGGTGCTGC--CGCGACCGTGCCCGAAGCTGCAAGTCCTTTCCCTAGC
TTGCCCTTTTCACTAAACAG--CGTTCGCAGCAGTGAACTG-GGGAGAATAACCCGCCCG
CGCTTGATGGGCGAGGATGAGTACTTGAATGACTCTTTGCTGAGGCCAGAGAGGGAAAAG
AAC---------TTCC---CCAACAATGGAATAGAGAGTCTGGTGGATAAGATGAGTAGA
TGGAAGACCTATGCGCAGGATCACAGAGACGAGCCCAGGATCTTG---GGGGCTAC----
--AAGCAGACCGATCCGTAGACGCCAGCGCCACGACAGGCAGATGGGTCTT-GTGTG---
-----GGACGATGAGGACTCTGCCGATGATAGCAGCGTGTTGGACTTGGGTGGAAGAGGA
G---GGGGCAACCCGTTCGCTCATCTGCGTCCC---AGATTCGGGCGCATGTTGTAAAAG
TGAAAGT-------A-AAA-TAAAAAGGCAACTCACCAAGGCCATGGCGACCGAGCGTGC
GTTCGTTCTTTTTT--GTTATCTGTGTCTAGTAC----GATGAGGAGACGAGCCGTGCTA
GGCGGAGCGGTG---GTGTATCCGGAGGGTCCTCCTCCTTCTTACGAGAGCGTGATGCAG
CAACA------GGCGGCG---ATGATACAGCCCCCACTGGAGGCTCCCTTCGTACCCCCA
CGGTACCTGGCGCCTACGGAAGGGAGAAACAGCATTCGTTACTCGGAGCTGTCGCCCCTG
TACGATACCACCAAGTTGTATCTGGTGGACAACAAGTCGGCGGACATCGCCTCCCTGAAC
TATCAGAACGACCACAGCAACTTCCTGACCACGGTGGTGCAGAACAATGACTTTACCCCC
ACGGAGGCTAGCACCCAGACCATCAACTTTGACGAGCGGTCGCGATGGGGCGGTCAGCTG
AAGACCATCATGCACACCAACATGCCCAACGTGAACGAGTACATGTTCAGCAACAAGTTC
AAGGCGAGGGTGATGGTGTCCAGAAAAGCTCCTGAAGGTGTTACAGTAAATGACACCTAT
GATCATAAAGAGGATATCTTGAAGTATGAGTGGTTTGAGTTCATTTTACCAGAAGGCAAC
TTTTCAGCCACCATGACGATCGACCTGATGAACAATGCCATCATTGACAACTACCTGGAA
ATTGGCAGACAGAATGGAGTGCTGGAAAGTGACATTGGTGTTAAGTTTGACACTAGAAAT
TTCAGGCTCGGGTGGGACCCCGAAACTAAGTTGATTATGCCAGGTGTCTACACTTATGAG
GCATTCCATCCTGACATTGTATTGCTGCCTGGTTGCGGGGTAGACTTTACTGAAAGCCGA
CTTAGCAACTTGCTTGGCATCAGGAAGAGACATCCATTCCAGGAGGGTTTCAAAATCATG
TATGAAGATCTTGAAGGGGGTAATATTCCTGCCCTTTTGGATGTCACTGCCTATGAGGAA
AGCAAAAAGGATACCACTACTGAAACA---------------------------------
------------------ACCACACTGGCTGTTGCAG--AGGAAACTAGTGAAGATGA-T
GATAT------AACTAGAGGAGATACCTATATAACTGAAA--AACAAAAACGTGAAGCTG
CAGCTGC-------------------TGAAGTTAAAAAAG--------------------
-------------AGTTAAAGATCCAACCTCTAGAAAAAGACAGCAAGAGTAGAAGCTAC
AATGTCTT---GGAAGACAAAATCAACACAGCCTACCGCAGTTGGTACCTGTCCTACAAT
TACGGTAACCCTGAGAAAGGAATAAGGTCTTGGACACTGCTCACCACTTCAGATGTCACC
TGTGGGGCAGAGCAGGTCTACTGGTCGCTCCCTGACATGATGCAAGACCCAGTCACCTTC
CGCTCCACAAGACAAGTCAACAACTACCCAGTGGTGGGTGCAGAGCTTATGCCCGTCTTC
TCAAAGAGTTTCTACAATGAGCAAGCCGTGTACTCTCAGCAGCTCCGACAGGCCACTTCG
CTCACGCACGTCTTCAACCGCTTCCCTGAGAACCAGATCCTCATCCGCCCGCCGGCGCCC
ACAATTACCACCGTCAGTGAAAACGTTCCTGCTCTCACAGATCACGGGACCCTGCCGTTA
CGCAGCAGTATCCGGGGAGTCCAGCGCGTGACCGTTACTGACGCCAGACGCCGCACCTGT
CCCTACGTTTACAAGGCCCTGGGCATAGTCGCGCCGCGCGTTCTTTCAAGCCGCACTTTC
TAAAAAAAAAAAA-A--ATGTCCATTCTCATCTCGCCCAGTAATAATACCGGTTGGGGAC
TGTATGCGCCCACCAAGATGTATGGAGGCGCCCGCAAGCGCTCTACCCAGCATCCTGTGC
GCGTTCGCGGTCATTTCCGCGCTCCCTGGGGCGCACTCAAG---GGTCGTACCCGC----
--------ACTCGGACCACGGTCGATGATGTGATCGACCAGGTGGTCGCCGATGCTCGTA
ATTAT---ACTCCTACTGC---GCCTACATCTACTGTGGATGCAGTTATTGACAGTGTGG
TGGCAGACGCCCGCGCCTATGCTC---------GCCGGAAGAGCCGAAGGAGGCGCATCG
CCAGGCGCCACAGGGCTACTCCCGCCATGCGAGCCGCAAAAGCTATTCTGCGGAGGGCCA
AACGTGTGGGGCGAAGAGCCATGCTTAGAGCGGCCAGACGCGCGGCTTCAGGTGCCA---
--GCAGCGGCAGGTCCC-GCAGGCGCGCGGCCACGGCGGCAGCAGCGGCCATTGCCAACA
TGGCCCAACCGCGAAGAGGCAATGTGTACTGGGTGCGTGATGCCACTACCGGCCAGCGCG
TGCCCGTGCGCACCCGCCCCCCTCGCACTTAGAA-------GATACTGAGCAGTC-----
TCCGATGTTGTGTCCCAGCGGCA----------------AGTATGTCCAAGCGCAAATAC
AAGGAAGAGATGCTCCAGGTCATCGCGCCTGAAATCTACGGTCC--------GCCGGTGA
AGGATGAAAAAAAGCCCCGCAAAATCAAGCGGGTCAAAAATAACAA---AAAGGAAGA--
-AGATGA------------CGATGATGGGCTGGTGGAGTTTGTGCGCGAGTTCGCCCCAA
GACGGCGCGTGCAGTGGCGCGGGCGCAAAGTGCGTCAAGTGCTCAGACCCGGGACCACTG
TGGTTTTTACACCTGGCGAGCGTTC---CAGCACTACTTTTAAACGGTCCTATGATGAGG
TGTACGGGGATGACGATATTCTTGAGCAGGCGGCAGACCGCCTTGACGAGTTTGCTTATG
GCAAGCGCACTAGATCCAGTCCC---AAAGAGGAGGCTGTGTCCATTCCTTTGGATCATG
GAAATCCCACCCCCAGCCTCAAACCAGTCACCCTGCAGCAAGTGCTGCC--------CG-
---TGCCTGCGCGGAGAGGCGTAAAGCGCGAGGGTGAGGACC---TATATCCCACCATGC
AGCTAATGGTGCCCAAGCGCCAGAGGCTAGAAGACGTACTGGAGAAAATGAAAGTGGATG
CCGATATCCAGCCTGAGGTCAAAGTAAGACCTATCAAGGAAGTGGCGCCAGGTTTGGGAG
TACAAACCTTCGACATCAAGATTCCCAC---CGAGTCCATGGAAGTGCAGACCGAACCTG
CAAAACCCAC---CACCTCAATTGAGGTGCA-----------------------------
--AACGGAACCCTGGATGCCCGCGCC----------CGTTGCC-GCCCC-----------
----CAGCACCACT--CGAAGATCAC----GACGAAAGTAC---GGCCCAGCAAGTCTGC
TAATGCCCAACTATGCTCTGCACCCATCCATCATTCCCACTCCGGGTTACAGAGGCACTC
GCTACTATCGAAACCGGAGCAACACCTCTCGCCG---CCGCAAACCACCTGCAAGTCGCA
CTCGCCGTCGCCGCCGCCGCAACACTGCCAGCAAATTGACTCCCGCCGCCCTGGTGCGGA
GAGTGTACCGCGATGGTCGCGCTGAACCTCTGACGCTGCCGCGCGCGCGCTACCATCCAA
GCATCACCACTTAATGACTGTTGACGCTGCCTCCTTGCAGATA--TGGCCCTCACTTGCC
GCCTTCGCGTCCCCATTACTGGCTACCGAGGAAGAAACTCGCGCCGTAGAAG---GATGT
TGGG--------GCGAGGGATGCGCCGCCACA----------GACGAAGGCGCGCTATCA
GCAGACGATTAGGGGGTGGCTTTTTGCCAGCTCTTATACCCATCATCGCCGCAGCGATCG
GGGCGATACCAGGCATAGCTTCAGTGGCGGTTCAGGCCTCGCAGCGCCACTAACATTGGA
AAAAA---------CTTATAAATAAAAAATAGAATGGACTCTGAC--GCTCCTGGTCCTG
TGACTATGTTTTT---GTAGA--GATGGAAGACATCAATTTTTCATCCCTGGCTCCGCGA
CACGGCACGAGGCCGTACATGGGCACCTGGAGCGACATCGGCACGAGCCAACTGAACGGG
GGCGCCTTCAATTGGAGCAGTATCTGGAGCGGGCTTAAAAATTTTGGCTCGACCGTAAAA
ACCTATGGGAACAAAGCTTGGAACAGCAGCACAGGGCAGGCTCTGAGAAATAAGCTTAAG
GAACAAAACTTCCAACAGAAGGTGGTCGATGGGATCGCCTCTGGTATTAACGGCGTAGTG
GATCTGGCCAACCAGGCTGTACAAAAACAGATAAACAGCCGCCTGGAC------------
CCG---------CCGCCCG------------------CAACCCCTGGTGAAATGG---AA
G------------TGGAGGAAGAACTTCCTCCGCTGGAAAAGCGGGGCGACAAGCGTCCG
CGACCCGAGCTAGAGCAGACGCTGGTGACGCGCGCAGACGAGCCCCCTTCATATGAGGAG
GCAGTAAAGCTCGGAA---------TGCCCACTACCAGGCCTGTAGC------------T
CACATGGCTACCGGGGTG-ATGAAACCTTCTCAGTCACATCGACCCGCCACCTTGGACTT
GCCTCCTCC-------CCCTGCTT---CTGCGGC---GCCTGTTCCCAAACCTGTCGCTA
CCAGAAAG---------------CCCACCGCCGTACAGCCCGTCGCCGTAGCCAGACCGC
GTCCTGGGGGCACACCGCGCCCGAAAGCAAACTGGCAAAGTACTCTGAACAGCATCGTGG
GTCTGGGCGTGCAGAGTGTAAAGCGCCGTCGCTGCTATTAA-TTAAATATGGAGTAGCGC
TTAACTTGCTTGTCTGTGTGTATGTATCATCACCACGCCGCCGC---------AGCAGAG
GAGAAA-GGAAGAGGTCGCGCGCCGAGGCTGAGTTGCTTTCAAGATGGCCACCCCATCGA
TGATGCCCCAATGGGCATACATGCACATCGCCGGACAGGATGCTTCGGAGTACCTCAGTC
CGGGTCTGGTGCAGTTCGCCCGTGCAACAGACACCTACTTCAGTATGGGGAACAAATTTA
GAAACCCCACAGTGGCGCCCACCCACGATGTGACCACCGACCGTAGCCAGCGCCTGATGC
TGCGCTTCGTGCCCGTTGACCGGGAAGACAATACCTACTCTTACAAAGTTCGCTACACGC
TGGCTGTAGGCGACAACAGAGTGCTTGACATGGCCAGCACATTCTTTGACATTCGGGGGG
TGCTTGATAGAGGTCCTAGCTTCAAGCCATATTCCGGCACAGCTTACAATTCACTCGCTC
CTAAGGGCGCGCCCAATACATCTCAGTGGATAGTTACAAC---AAAT-------------
-----------------GGGGACAATGCAGTAACTACCA---------------------
---------------------------CCACAAACACATTTGGCATTGCTTCCATGAAGG
GAGACA------ATATTACTAAAGA---AGGTTTGCAAATTGGGAAAGACATTACCACTA
CT---GAAGGAGAAGAAAAGCCCATTTATGCCGATAAAACATATCAGCCAGAGCCTCAAG
TTGGAGAAGAATCATGGACTGATACTGATGGAACAAATGAAAAGTTTGGTGGAAGAGCCC
TTAAACCAGCTACCAACATGAAGCCATGCTACGGGTCTTTTGCAAGACCTACAAACATAA
AAGGGGGCCAAGCTAAAAACAGAAAAGTAAAACCAACAACCGAAGGAGGGGTTGAAACTG
AGGAACCAGATATTGATATGGAATTTTTCGATGGTAGAGATGCTGTTGCAG---------
---------------GAGCTTTAGCGCCTGAAATTGTGCTTTATACGGAAAATGTAAATT
TGGAAACTCCAGACAGTCATGTGGTATATAAACCAGAAACGTCTAAT---A------ACT
CTCATGCAAATTTGGGTCAACAAGCCATGCCTAACAGACCCAATTACATTGGCTTCAGGG
ATAACTTCGTAGGCCTAATGTACTACAACAGTACTGGAAATATGGGAGTTTTGGCTGGCC
AAGCATCACAACTGAATGCAGTGGTTGACTTGCAGGACAGAAATACTGAACTGTCATATC
AGCTTTTGCTTGATTCTCTGGGAGACAGAACCAGATACTTCAGCATGTGGAATCAGGCTG
TGGACAGTTACGATCCCGATGTTCGCATTATTGAAAATCATGGCATCGAGGATGAACTGC
CTAATTACTGTTTTCCTCTGAATGGCATAGG---ACCAGGGCACACATATCAAGGCATTA
AAGTTAAAACCGAT---------GACACTAATGGA------TGGGAAAAAGATG---C--
--TAATGTTGCTCCAGCTAATGAAATAACCATAGGCAACAACCTGGCTATGGAAATTAAT
ATCCAAGCTAACCTTTGGAGAAGTTTTCTGTACTCTAATGTGGCTTTGTACCTTCCAGAT
GTTTACAAGTACACGCCACCTAACATTACTTTGCCCACTAACACCAACACCTATGAGTAC
ATGAACGGGCGAGTGGTATCCCCATCCCTGGTTGATTCATACATCAACATTGGCGCCAGG
TGGTCTCTTGACCCAATGGACAATGTGAATCCATTCAACCACCACCGCAATGCTGGTCTG
CGCTACAGGTCCATGCTTCTGGGAAATGGTCGTTATGTGCCTTTCCACATACAAGTGCCT
CAGAAATTCTTTGCTGTCAAGAACCTACTTCTTCTACCTGGCTCCTACACCTACGAGTGG
AACTTCCGAAAGGATGTGAACATGGTCCTGCAAAGTTCCCTTGGAAATGACCTCAGAACG
GATGGTGCTACCATAAGTTTCACCAGCATCAATCTCTATGCCACCTTCTTCCCCATGGCT
CACAACACAGCTTCCACCCTTGAAGCCATGCTGCGCAACGATACCAATGATCAGTCATTT
AACGACTACCTCTCTGCAGCTAACATGCTTTACCCCATTCCTGCCAATGCAACCAACATT
CCAATTTCCATCCCATCTCGCAACTGGGCAGCCTTCAGGGGCTGGTCCTTCACCAGACTC
AAAACCAAGGAGACTCCATCTCTTGGATCAGGGTTCGATCCCTACTTCGTATATTCTGGA
TCTATTCCCTACCTGGATGGCACCTTTTACCTTAACCACACTTTCAAGAAGGTCTCCATC
ATGTTTGACTCCTCAGTCAGCTGGCCTGGCAATGACAGGCTGTTGAGTCCAAATGAGTTT
GAAATCAAGCGCACTGTGGACGGGGAAGGATACAACGTGGCACAATGCAACATGACCAAA
GACTGGTTCCTGGTTCAGATGCTTGCCAATTACAACATTGGCTACCAGGGCTTTTACATC
CCTGAGGGATACAAGGATCGCATGTACTCCTTTTTCAGAAACTTCCAGCCTATGAGCAGG
CAGGTGGTTGATGAGGTTAATTACACTGACTA---CAAAGCCGTCACCTTACCATACCAA
CACAACAACTCTGGCTTTGTAGGGTACCTTGCACCTACTATGAGACAAGGGGAACCTTAC
CCAGCCAATTATCCATACCCGCTCATCGGAACTACTGCCGTTAAGAGTGTCACCCAGAAA
AAGTTCCTGTGCGACAGGACCATGTGGCGCATTCCCTTCTCCAGCAACTTCATGTCCATG
GGGGCCCTTACCGACCTGGGACAGAACATGCTCTATGCCAACTCAGCCCATGCGCTGGAC
ATGACTTTTGAGGTGGATCCCATGGATGAGCCCACCCTGCTTTATCTTCTTTTCGAAGTC
TTCGACGTGGTCAGAGTGCACCAGCCACACCGCGGCGTCATCGAGGCCGTCTACCTGCGC
ACACCGTTCTCGGCCGGCAACGCCACCACATAAGAAGCCTCTTGCTTCTTGCAAGCAGCA
GC---TGCAGCCATGACATGCGGGTCCGGAAACGGCTCCAGCGAGCAAGAGCTCAAAGCC
ATCGTCCGAGACCTGGGCTGCGGACCCTATTTCCTGGGAACCTTTGACAAGCGTTTCCCG
GGGTTCATGGCCCCCGACAAGCTCGCCTGCGCCATAGTCAACACTGCCGGACGCGAGACG
GGGGGAGAGCACTGGCTGGCTTTTGGTTGGAACCCGCGCTACAACACCTGCTACCTTTTT
GATCCTTTTGGGTTCTCGGATGAGCGGCTCAAACAGATTTACCAGTTTGAGTACGAGGGG
CTCCTGCGTCGCAGTGCCCTTGCTACCAAA---GACCGCTGCATCACCCTGGAGAAGTCT
ACCCAAAGCGTGCAGGGTCCGCGCTCAGCCGCCTGTGGACTTTTTTGCTGTATGTTCCTT
CATGCCTTTGTGCACTGGCCCGACCGCCCCATGGACGGAAACCCCACCATGAAGTTGCTG
ACTGGGGTGTCCAACAGCATGCTCCAATCACCCCAAGTCCAGCCCACCCTGCGCCGCAAC
CAGGAGGTGCTATACCGCTTCCTAAACACCCACTCATCTTACTTTCGTTCTCACCGCGCG
CGCATTGAAAGGGCCACCGCGTTTGACCGTATGGAT--ATGCA-ATAAG---TCATGTAA
A----ACCGTGTTCAATAAAC---AGCACTTTATTTTT---ACA--TGCACTGAGGCTCT
GGTTTT--GCTCATTTGTTT-CATCATTTACTCAGAAGTCGAATGGGTTCTGGCGGGAG-
--TCAGAGTGACCCGCG---GGCAGGGATACGTTGCGGAACTGTAACCTGTTCTGCCACT
TGAACTCGGGGATTACCAGCTTGGGAACTGGAATCTCGGGAAAGGTGTCTTGCCACAACT
TTCTGGTCAGTTGCATAGCGCCAAGCAGGTCAGGAGCAGAGATCTTGAAATCACAGTTGG
GGCCGGCATTCTGGACACGGGAGTTGCGATACACTGGGTTGCAACACTGGAACACTATCA
ACGCTGGGTGTCTTACGCTTGCCAACACGGTTGGGTCACTGATGGTAGTCACATCCAAGT
CTTCAGCATTGGCCATCCCAAAGGGGGTCATCTTACATGTCTGCCTGCCCATCACGGGAG
CGCAGCCTGGCTTGTGGTTGCAATCACAATGAATGGGGATCAGCAT-CATCCTGGCTTGG
TCGGGAGTTATCCCTGGGTACACAGCCTTCATGAAGGCTTCGTACTGCTTAAAAGCTTCC
TGGGCCTTACTTCCCTCGGTGTAGAACATCCCACAGGACTTGCTGGAAAATTGATTAGTA
GTACAGTTGGCATCATTCACACAACAGCGGGCATCGTTGTTGGCCAACTGAACCACATTT
CTGCCCCAGCGGTTTTGGGTGATCTTGGCTCTGTCTGGATTCTCCTTCATAGCGCGCTGC
CCGTTCTCGCTCGCCACATCCATCTCGATAATGTGGTCCTTCTGGATCATGATAGTGCCA
TGCAGGCATTTCACCTTGCCTTCATAATCGGTGCATCCATGAGCCCACAGAGCGCACCCG
GTGCACTCCCAATTATTGTGGGCGATCTCAGAATAATAATGTACCAATCCCTGCATGAAT
CTTCCCATCATTGTTGTCAAGGTCTTCATGCTGGTAAATGTCAGCGGGATGCCACGGTGC
TCCTCGTTCACATACTGGTGGCAGATACGCTTGTATTGCTCGTGCTGCTCTGGCATCAGC
TTGAAAGAGGTTCTCAGATCATTATCCAGCCTGTACCTTTCCATTAGCACAGCCATCACT
TCCATGCCCTTCTCCCAGGCAGATACCAGGGGCAGACTCAAAGGATTCCTAACAGCAAT-
--AAAAGTAGCTCCTTTAGCTATAGGGTCATTCTTGTCGATCTTCTCAACACTTCTCTTG
CCATCCTTCTCAATGATGCGCACCGGGGGGTAGCTGAAGCCCACGGCCACCAACTGAGCC
TG---TTCTCTTTCTTCTTCACTATCCTGGCTGATGTCTTGC----AGAGGGACATGCTT
GGTCTTCCTGGGCTTCTTCTTGGGAGGGATCGGGGGAGGA---CTGTTGCTCCGCTCCGG
AGACAGGGATGACTGCGAAGTTTCGCTTACCAATACCACCTGGCTCTCGGTAGAAGAACC
GG--------------------ACCCCACACGACGGTAGGTGTTCCTCTTCGGGGGCAGA
GGTGGAGGCGACTGAGATGGGCTGCGGTCTGGCCTTGG---AGGCGGATGGCTGGCAGAG
CTCATTCCGCGTTCGG---------------GGGTG--------------TGCTCCCGGT
GGCGGTCGCTTGACTGATTTCCT--CCGCGGCTGGCCATTGTGTTCTCCTAGGCAGAGAA
ACAACAGACATGGAAACTCAGCCATCACTGCCAACATCGCTGCAAGCACCATCACACCTC
GCCCCCAGCAGCGACGAGGAGGAG---AGCTTAACCACCCCACCACCCAGTCCCGCTACC
ACCACCTCTACCCTCGATGATGAGGAGGAGG---TCGACGCAGCCCAGGAGATGCAGGCG
CAGGATAATGTGAAAACGGAAGAGATTGAGGCAGATGTCGAGCAGGACCCGGGCTATGTG
ACGCCGGCGGAGCACCAGGAGGAGCT-GAAACGCTTTCTAGACAGAGAGGATGACGACCG
CCCAGAGCATCAAGCAGATGGCGTTTACCAGGAGGCTGGGATCAGGGATCATGTCGCCGA
CTACCTCACCGGCCTTGGTGGGGAGGACGTGCTCCTCAAACATCTAGCAAGGCAGTCGAT
CATAGTTAAAGACGCATTGCTCGATCTCACTGAAGTGCCCATCAGTGTGGAAGAGCTTAG
CCGCGCCTACGAGCTGAACCTCTTTTCGCCTCAGGTACCCCCCAAGCGGCAGCCAAACGG
CACCTGCGAGGCCAACCCTCGACTCAACTTCTATCCAGCTTTTACTATCCCCGAAGTGTT
GGCCACCTACCACATCTTTTTCAAGAACCAAAAGATTCCAGTCTCCTGCCGCGCCAACCG
CACCCGCGCCGATGCCCTGCTCAACTTGGGTCCGGGAGCTCGCTTACCTGATATAGCTTC
CTTGGAAGAGGTTCCAAAGATCTTTGAGGGTCTGGGAAGTGATGAGACACGGGCCGCAAA
TGCTCTGCAACAGGGAGAGAATGACATGGATGAACACCACAGCGCTCTGGTGGAACTGGA
GGGTGACAATGCCCGGATTGCAGTGCTCAAGCGCAGTATCGTGGTCACCCATTTTGCCTA
CCCCGCTGTTAACCTGCCCCCCAAAGTTATGAGCGCTGTCATGGACCATCTGCTCATCAA
ACGAGCAAGACCTCTTTCAGAAAACCAGAACATGCAGGATCCAGACGCCTCGGACGAGGG
CAAGCCGGTAGTCAGTGACGAGCAGCTATCTCGCTGGCTGGGTACCAACTCC---CCCCG
AGATTTGGAAGAGAGGCGCAAGCTTATGATGGCTGTAGTGCTAGTAACTGTGGAGCTGGA
GTGTCTGCGCCGCTTTTTCACCGACCCTGAGACCCTGCGCAAGCTAGAGGAGAACCTGCA
CTACACCTTTAGACATGGCTTCGTGCGGCAGGCATGCAAGATCTCCAACGTGGAGCTTAC
CAACCTGGTTTCTTACATGGGCATTTTGCATGAGAACCGACTAGGGCAGAGCGTCCTGCA
CACCACCCTTAAAGGGGAGGCCCGCCGTGACTACATCCGAGACTGTGTCTACCTCTACCT
CTGCCATACCTGGCAAACTGGTATGGGTGTGTGGCAACAGTGTTTGGAAGAGCAGAACCT
AAAAGAGCTGGACAAGCTCTTGCAGAGATCCCTCAAAGCCCTGTGGACAGGTTTTGATGA
GCGCACCGTCGCCTCGGACCTGGCAGACATCATCTTCCCCGAGCGTCTCAGGGTTACTCT
GCGAAACGGCCTGCCAGACTTTATGAGCCAGAGCATGCTTAACAACTTTCGCTCTTTCAT
CCTGGAACGCTCCGGTATCCTGCCTGCCACCTGCTGTGCGCTGCCCTCCGACTTTGTGCC
TCTCACCTACCGCGAGTGCCCACCGCCGCTATGGAGCCACTGCTACCTGTTCCGCCTGGC
CAACTACCTCTCCTACCACTCGGATGTTATAGAGGATGTGAGCGGAGACGGCCTGCTGGA
ATGCCACTGCCGCTGCAATCTTTGCACACCCCACCGCTCCCTTGCCTGCAACCCCCAGTT
GCTGAGCGAGACCCAGATTATCGGCACCTTCGAGCTGCAGGGTCCCAGAAGTAAAGGCGA
GGGGTCTTCTCCGGGGCAGAGTTTGAAACTGACACCGGGGCTGTGGACCTCCGCCTACCT
GCGCAAGTTTCACCCCGAGGACTACCATCCCTATGAGATCAGGTTCTATGAGGACCAATC
ACATCCTCCCAAAGTCGAGCTCTCAGCCTGCGTCATCACCCAGGGAGCAATTCTGGCCCA
ATTGCAAGCCATCCAAAAATCTCGCCAAGAATTTCTGCTAAAAAAGGGAAACGGGGTCTA
CCTTGACCCTCAGACCGGTGAGGAGCTCAACA----CAAGGTTCCCCC------------
------------------A--------GGATGTCCCATCGCCGAGGA----AGCAAGAAG
TTGA--------AGGTGCAGC---------TGTCGCCCCCAGAGGATATGAAGGAAGAC-
-----TGGGA---CAGTCAGGCAGAGGAGGAGATGGAAGATTGGGACAGCCAGGCAGAGG
AGGTGGACAGCCTGGAGGAAGACAGTTTGGAGGAGGAAGACGAGGAGGCAGAGGAGGTGG
AAGAAGCAACCGCCGCCAAACAGTTGTCATCGGCGGCGGAGACAAGCAAGTCCCCAGACA
GCAGCACGGCTACCATCTCCGCTCCGGGTCGGGGGGCCCAGCGGCGGCCCAACAGTAGAT
GGGACGAGACCGG------GCGATTCCCAAACCCGACCACCGCTTCCAAGACCGGTAAG-
----AAGGAGCGACAGGGATACAAGTCCTGGCGTGGACATAAAAACGCTATCATCTCCTG
CTTGCATGAATGCGGGGGCAACATATCCTTCACCCGGCGATACCTGCTCTTCCACCACGG
TGTAAACTTCCCCCGCAATATCTTGCATTACTACCGTCACCTCCACAGCCCCTACTGCAG
TCAGCAAGTCCCGGCA------------ACCCCGACAGAAAAATACAGCAGCGACAACGG
TGACCAGAAAACCAGCAG------TTAGAAAATCCACAACAAGTGCACCAGGAGGAGGAC
TGAGGATCACAGCGAACGAGCCAGCGCAGACCAGAGAGCTGAGGAACCGGATCTTTCCAA
CCCTCTATGCCATTTTCCAGCAGAGTCGGGGGCAAGA------GCAGGAACTGAAAGTAA
AAAACCGATCTCTGCGCTCGCTCACCAGAAGTTGTTTGTATCACAAGAGCGAAGACCAAC
TTCAGCGCACTCTCGAGGACGCCGAGGCTCTCTTCAACAAGTACTGCGCGCTGACTCTTA
AAGAGTAGCCCTTG---CC--------------CGCGCTCATTTT----------GAAAA
CGGCGGGAATCACGTCACCCTTGGCACCTGTCCTTTGCCCTTGTCATGAGTAAAGAGATT
CCCACGCCTTACATGTGGAGCTATCAGCCCCAAATGGGGTTGGCAGCAGGCGCTTCCCAG
GACTACTCCACCCGCATGAATTGGCTTAGCGCCGGGCCCTCAATGATATCACGGGTTAAT
GATATACGAGCTTATCGAAACCAGTTACTCCTAGAACAGTCAGCTCTCACCACCACACCC
CGTCAACACCTTAATCCCCGAAATTGGCCCGCCACCCTGGTGTACCAGGAAAATCCCGCT
CCCACCACCGTACTACTTCCTCGAGACGCCCAGGCCGAAGTTCAGATGACTAACGCAGGT
GTACAGCTGGCGGGCGGTTCCGCCCT---------ATGTCGTCACCGACCTCAACAG---
---------AGTATAAAACGCCTGGTGATTAGAGGCCGAGGTATCCAGCTCAACGACGAG
TCGGTTAGCTCTTCGCTTGGTCTGCGACCAGACGGAGTCTTCCAAATCGCCGGCTG-TGG
GAGATCTTCCTTCACTCCTCGTCAGGCTGTGCTGACTTTGGAGAGTTCGTCCTCGCAGCC
CCGCTCGGGCGGCATTGGAACTCTCCAGTTTGTGGAGGAGTTTACTCCCTCTGTCTACTT
CAACCCCTTCTCCGGCTCTCCTGGCCAGTACCCGGACGAGTTCATACCAAACTTCGACGC
AATCAGCGAGTCAGTGGATGGCTATGATTGA-TGTCTAATGGTGGTGCGGCTGAGCTAGC
TCGACTGCGACACCTAGACCACTGCCGCCGCTTTCGCTGCTTCGCCCGGGAACTCACCGA
GTTCATCTACTTCGAACTCTCCGAGGAGCACCCTCAGGGTCCGGCCCACGGAGTGCGGAT
TACCATCGAAGGGGGAATAGACTCTCGCCTGCATCGCATCTTCTCCCAGCGGCCCGTGCT
AATTGAACGCGACCAGGGAAATACAACCATCTCCATCTACTGCATCTGTAACCACCCCGG
ATTGCATGAAAGCCTTTGCTGTCTTGTTTGTGCTGAGTTTAATAAAAACTGAGTTAAGAC
CCTCCTACGGACTA----------CCGC-TTCTTCAATCAG-----GACTTT--------
ACAACACCAACCAGATCTTCCAG---AAGACCCA--GACCCTTCCTCCTTTCAT----CC
AGGACTC---------------TAAC----------------------------------
---TCTAC------CTTACCAGCACCCTCCAC-------------------TACTAACCT
TCCCGAAA-----CAAACA-------------------------AGCTTGCATCTCATCT
GCAACACCGCCTTTCACGAAGCCTTCTTTCT-----------------------GCCAAT
ACTACC-----------------------ACTCCCAAAACCGGAGGTGAGCTCCGCGGTC
TTC---CTACTG---------ACGACCCCTGGGTGGTAGCGGGTTTTGTAACGTTAGGAG
TAGTTGCGGGTGGGCTTGTGCTGATCCTTTGCTACCTATACACACCTTGCTGTGCATATT
TAGTCATATTGTGCTGTTGGTTTAAGAAATGGGGG---CCATACTAGTCG---------T
GCTTGCTTTACTTTCGCTTTTGGGTCTGGGCTCTGCTAATCTCAATCCTCTCGATCACGA
TCCATGTTTAGACTTCGACCCAGAAAAC-TGCACACTTACTT-TTGCACCCGACACAAGC
CGTCTCTGTGGAGTTCTTATTAAGTGCGGATGGGACTGCAGGTCCGTTGAAATTACACAT
AATAACAAAACATGGAACAATACCTTATCCACCACATGGGAGCCAGGAGTTCCCCAGTGG
TATACTGTCTCTGTCCGAGGTCCTGA---CGGTTCCATCCGCATTAGTAACAACACTTTC
ATTTTTTCTGAAATGTG-CGATCTGGCCATGTTCATGAGCAGACAGTATGACCTATGGCC
TCCCAGCAAAGAGAACATTGTGGCATTTTCCATTGCTTATTGCTTGGTAACATGCATCAT
CACTGCTATCATTTGTGTGTGCATACACTTGCTTATA--GTTATTCGC-CCTAGACAAAG
CAATGAGGAAAAAGAGAAAATGCCTTAACCTT-TTTCC---TCATACCTTTTCTTTACAG
--CATGGCTTCTGT--TACAGCTCTAATTA-------TTGCCAG----------------
-----CATTGTCACTGTCGCTCACGG-GCAAACAATTGTCCATATTACCT----------
------TAGGACATA--ATCACAC-------------TCTTGTAGGGCC-----------
----------CCCAATTAC--------TT--CAGAGGTTATT--TG--------GACCAA
ACTTGGAAGTGTTGATTATTTTGATATAATTTGCAACAAAACTA--AACCAATATTTGTA
ATCTG-TAACAGACAAAATC------TCACGTT--AATTAATGTTAG---CAAAATTT-A
TAACGGTTACTATTATGGTTA---------TGACAGATCCAGT---------AGTCAAT-
---------ATAAAAATTACTTA------GTTCGCATAACTCA----GCCCAAATTAAC-
-----AGTGCCAACTATGA----CAATAATTAAAATGGCTA-------ATA---AAGCAT
TAGAAAA-------------TTTTACA----------------------------TCAC-
------------------------------------------------------------
----------------------------------CAACAAC-------------------
------------------------------------------------------------
-----------------------ACCCAATGAAAAAAACATTCCAAATTCAATGATTGCA
ATTATTGCGGCGGTGGCATTGGG------AATGGC------ACTAATAATAATA-----T
GCATGCTCCTATATGCT---TGTTACTATAA---AAAGTTTCAACATAAA---CAGGAT-
--CCACTACTAAATTTTAACATTTAATTT------TTTATACAG--ATGATTTCCACTAC
AA---TTTTTATCATTACTAGC--------------------------------------
-CTTGCAGCTGTAACTTATG-------------------------GCCGT----------
------TCAC-----------------ACCTAACTGTACCTGTTGGCT------------
------------------CAACATGTACACTACAAGGACCCCAAGAAGGCTATGTCACTT
GGTGG---AGAATATATGATAAT-----------------------------GG------
AGGGTTCGCT----------AGACCATGTGATCAGCCT--------GGTACAAAATTTTC
ATGCAACG-GAAGAGACTTGAC--CATTATTAACATAACATCAAATGAGCAAGGCTTCTA
TTA----------TGGAACCA---------ACTATA--AAAATAGTTTAGATTAC-----
--AACATTATTGTAGTGCCAGCCACC-------------ACTTCTGCTCCCCGCAAATCC
ACTTT-----------------------------------CTCTAGCAGCAGTGCCAAAG
CAAGCACA---------------------ATTCCTAAAACAGCTTCTGCT----ATGTTA
AAGCTTCCAAAAATCGC-TTTAAGTAATTCCACAGCCGCTCCCAA---------------
----------TACA-ATTC----------------------------------CTAAATC
AACAATTGGCATCATTACTGCCGTGGTAGTGGGATTAATGATTATATTTTTGTGTATAAT
GT--------ACTACGCCTGCTGCTATAGAAAACATGAA---------------------
--------------CAAAAAGGTGATGCATTACTA----------------AATTTTGAT
ATTTAATTTTTTATAGAATTATGATATTGTTTCAATCAAA--TACCACTACCTCC-----
------------------------------------------------------TATGCA
TAC-ACAAACATTCAGCCTAAATACGCTATGCAACTA----GAAATCACAATACTAATTG
TAATTGGAATTCTTATACTATCTGTTATTCTTTATTTTATATTCTGCCGTCAAATACCCA
ATGTTCATAGA--AATTCTAAA---AGACGTCCCATCTATT--CTCCTATGATTA-----
--GTCGTCCCCATATGGCTCTGAATGAAATCTAAGATCTTTTTTTTTTT-CTCTTACAGT
ATGGTGAACATCAATCATGATCCCTAGAAATTTCTTCTTCACCATACTCATCTGTGCTTT
TAATGTCTGTGCTACTTTCACAGCAGTAGCCACTGCAAGCCCAGACTGTATAGGACCATT
TGCTTCCTATGCACTTTTTGCCTTCGTTACTTGCATCTGCGTGTGTAGCATAGTCTGCCT
GGTTATTAATTTTTTCCAACTGGTAGACTGGATCTTTGTGCGAATTGCCTACCTACGTCA
CCAT-CCCGAATACCGCAATCAAAATGTTGCGGCACTTCTTAGGCTTATTTAA-AACCAT
GCAGGCTATGCTACCA---GTCATTTTAATTTTGCTACTACCCTGCATTCCCCTAGCTTC
CACCGCCACTCGCGCTA---CACCTGAACAACTTAGAAAATGCAAATTTCAACAACCATG
GTCATTTCTTGATTGCTACCATGAAAAATCTGATTTTCCCACATACTGGATAGTGAT-TG
TTGGAATAATTAACATACTTTCATGTACCTTTTTCTCAATCACAATATACCCCACATTTA
ATTTT---GGGTGGAATTCTCCCAATGCACT------------GGGTTAC---------C
CACA--------AGAACCAGATGAACATATT-CCACTACAACACATACAA-CAACCACTA
GCACTGGTACAGTATGAAAATGAGCCACAACCTTCACTGCCCCCTGCCATTAGTTACTTC
AACCTAACCGGCGGAGATGACTGACCCAATCGCCACATCATCCACCGCTGCCAAGGAGCT
G--CTGGACATGGACGGACGTGCCTCAGAACAGCGACTCATCCAACTACGCATTCGTCAG
CAGCAGGAACGAGCAGTAAAAGAGCTA-AGGGATGCCATTGGGATTCACCAGTGCAAAAA
AGGCATATTCTGCTTAGTAAAACAATCCAAAATCTCCTACGAGATCACCGCTACTGAC--
----CATCGTCTCTCATACGAGCTCGGTCCGCAGCGACAAAAATTCACCTGCATGGTGGG
AATCAACCCCATAGTTATCACCCAGCAGTCTGGAGATACTAAGGGTTGTATCCAGTGTTC
CTGTGATTCCACCGAGTGCATCTACACACTGCTGAAGACCCTCTGCGGCCTTCGAGACCT
CCTACCCATGAACTAAT--CATT---GCCCCTACCTTACCCAAT----------------
-------------CAAAAT----------------------------ATTAAT--AAAGA
CACTTACTTGAAATCAGCAATACAGTCTTTGTCAAAACTTTCTACCAGCAGCACCTCAC-
--CCTCTTCCCAACTCTGGTACTCTAAACGTCGGAGGGTGGCATACTTTCTCCA-CACTT
TGAAAGGGATGTCAAATTTTATTTCCTCTTCTTTGCCCACAATCTTCATTTCTTTATCCC
--CAGATGGCCAAGCGA---GCTCGGCTAAGCACTTCCTTCAACCCGGTGTACCCTTATG
AAGATGAAAGCAGCTCACAACACCCATTTATAAATCCTGGTTTCATTTCCCCTGACGGG-
----TTC-ACACAAAGTCCAAACGGGGTTTTAAGTCTTAAATGTGTTAATC---CACTTA
CCACTGCAAGCGGCT--CCCTCCAACTTAAAGTGGGAAGTGGTCTT--------------
-------------ACAGTAGA---------------------------------------
------CACTACTGATGGATCCTTAGA----------AGAAAACA-----TCAAAGTTAA
CACCCCCCT-----AACAAAGTCAAACCATTCTA-------TAAATTTACCAATAGGAAA
CGGTTTGCAAATAGAACAAAA-----------CAAACTTTGC------------------
------------------------------------------------------------
-------------AGTAAACTCGGAAATGGTCTTACATTTGACTCTTCC-----------
-AA---TTCTA------TTGCACTGAAAAATAACACTTTATGGACAGGTCCAAAA----C
CAG---AAGCCAACT--------------GC---ATAATTGAATACGGGAAACAAA----
--------ACCCAGA------------TAGCAAACTAACTTT------------------
---------------AATCCTTGTAAAAAATGG---AGGAATTGT-TAATGGATATGTAA
CGCTAATGG--GAGCCTCAGACTACGTT---AACACCTTATTTAAAAACAAAAATGTCTC
CAT---------TAATGTA---------------GAA---------------CTATACTT
TGATGCCACTGGTCATATATTACCAGACTCATCTTCTCTTAAAACAGATCTAGAACTAAA
ATACAAGCAAA-----------CCGCTG---ACTTTA---GTGCAAGAGGTTTTATGCCA
AGTACTACAGCGTATCCATTTGTC---CTTCCTAATGCGG---------GAACACATAAT
GAAAATTA---TATTTTTGGTCAATGCTACTACAAAGCAAGC---GATGGTGCCCTTTTT
CCGTTGGAAGTTACTGTTATGCTTAATAAACGCCTGCCA---------------GA--TA
GTCGCACATCCTATGTTATGACTTTTTTATGGTCCTTGAATGCTGGTCTAGCTCCAGAA-
------------ACTACTCAGGCAACCCTCATA-ACCTCCCCATTTACCTTTTCCTATA-
-TTAGAGAAGA--------------TGACTGACAACAAAA----ATAAAGTTCAACATTT
TTT---ATTGAAATT--CCT----------------------------------------
---------------TTTACAGTATTCGAGTAGTTATTTTGCCTCCCCCTTCCCATTTAA
CAGAATACACCAATCTCTCCCCACGCACAGCTTTAAACATTTGGATACC---ATTAGAGA
TAGACATAGTTTTAGATTCCACATTCCAAACAGTTTCAGAGCGAGCCAATCTGGGGTCAG
TAATACATAAAAATGCATCG---GGATAGTCTTTTAAAGCGCTTTCACAGTCCAAC----
----------T-GTTGCGGATGCGACTCCGGAGTCTGAATCA-------CGGTCATCTGG
AAGAAGAACGATGGGAATCATAATCCGAAAACGGAATCGGGCGATTGTGTCTCATCAAAC
CCACAAGCAACCGCTGTCTGCGTCGCTCCGTGCGACTGCTGTTTATGGGATCGGGGTCCG
CAGTGTCCTGAAGCATGATTTTAATAGCCCTTAACATTAACTTTCTGGTGCGATGCGCGC
AGCAACGCATTCTGATTTCACTTAGATTACTACAGTAGGTACAGCACATTATCACAATAT
TGTTTAATAAACCATAATTAAAAGCGCTCCAGCCAAAACTCATATCTGATATAATCGCCC
CTGCATGACCATCATACCAAAGTTTAATATAAATTAAATGTCGTTCCCTCAAAAACACAC
TACCCACATACATGATCTCTTTTGGCATGTGCATATTAACAATTTGTCTGTACCATGGAC
AACGTTGGTTAATCATGCAACCCAATATAACCTTCCGGAACCACACTGCCAACACCGCTC
CCCCAGCCATGCATTGAAGTGAACCCTGCTGATTACAATGACAATGAAGAACCCAATTCT
CTCGACCATGAATCACTTGAGACTGAAAAATATCTATAGTAGCACAACAAAGACATAAAT
GCATGCATCTTCTCATAATTTTTAACTCCTCTGGATTTAAAAACATATCCCAAGGAATGG
GAAACTCTTGCAGAACAGTAAAGCTGGCAGAACAAGGAAGACCACGAACACAACTTACAC
TATGCATAGTCATAGTATCACAATCTGGCAACAGCGGGTGGTCTTCA---GTCATAGAAG
CTCGGGTTTCATTTTCCTCACATCGTGGTAAT-TGGGCTCTGGT--GTAAGGGTGATGTC
TGGCGCATGATGTGGAGCGTGCGCGCAACCTTGTCATAATGGAGTTGCTTCCTGACATTC
TCGTATTTTGTATAGCAAAACGCTGCCCTGGCACAACACACTCTTCTTCGTCTTCTATCC
TGCCGCTTAGTGTGTTCCGTCTGATAATTCAAGTACAGCCACACTCTTAAGTTGGTCAAA
AGAATGCTGGCTTCAGTTGTAATCAAAACTCCATCATATTTAATTGTTCTAAGGAAATCA
TCCACGGTAGCATATGCAAATCCCAACCAAGCAATGCAACTGGATTGCGTTTCAAGCAGC
AGAGGAGAGGGAAGAGACGGAAGAATCATGTTAATTTTT-----ATTCCAAACGATCTCG
CAGTACTTCAAATTGTAGATCGCGCAGATGGCATCTATCGCCCCCACTGTGTTGGTGAAA
AAGCACAGCTAAATCAAAAGAAATGCGATTTTCAAGGTGCTCAACGGTGGCTTCCAACAA
AGCCTCCACGCGCACATCCAAAAACAAAAGAATACCAAAAGAAGGAGCATTTTCTAACTC
CTCAAACATCATATTACATTCCTGCACCATTCCCAGATAATTTTCAGCTTTCCAGCCTTG
AATTATTCGTGTCAGTTCTTGTGGTAAATCCAAACCACACATTACAAACAGGTCCCGGAG
GGCGCCCTCCACCACCATTCTTAAACACACCCTCATAATGAC---AAAATATCTTGCTCC
TGTGTCACCTGTAGCAAATTAAGAATGGCATCATCAATTGA---CATGCCCTTGGCTCTA
AGTTCTTCTCTAAGTTCTAGTTGTAGATACTCTCTCATATTATCACCAAACTGCTTAGCC
AGAAGCCCCCCGGGAACAATAGCAGGGGACGCTACAGTGCAGTACAAGCGCAGACCTCCC
CAATTGGCTCCAGCAAAAACAAGATTAGAATAAGCATACTGGGAACCACCAGTAATATCA
TCAAAGTTGCTGGAAATATAATCAGGCAGAGTTTCTTGTAAAAATTGAATAAAAGAAAAA
TTT------TCCAAAGAAACATTCAAAACCGTTGGGATGCAAATACAATAGGTTACCGCG
CTGCGCTCCAACATT---GTTAGT-TTTGAAT-TAGTCTGCAA--AATAAAAGAAA----
CA--AGCGTCATATCATAGTAGCCTGTCGAACAGGTGGAAAAATC---AGTCTTTCCATC
ACAAGACAAGCCACAGGGTCTCCAGCTCGACCC--TCGTAAAACCTGTCATTGTGATTAA
ACAACAGCACCGAAAGTTCCTCGCGGTGGCCAGCATGAATAATTCTTGATGAAGC--ATA
CAATCCAGACATGTTAGCATCAGTTAAAGAGAAA--AAACAGCCAACATAGC-CTCTGGG
TATAATTATGCTTAATTTTAAGTATAGCAAAGCCACCCCTCGCGGATACAAAGTAAAAGG
CACAGGAGAATAAAAAATATAATTATTTCT---CTGCTGCTGTTCAGGCAACGTTGCTCC
CGGTCCCTCTAAATAGACATACAAAGCCTCAT------CAGCCATGGCTTACCAGGCA--
--AAGTACAGCGG--GCGCACAAAGCAC-AAGCTCTAAAGAAGCTCTAAAAACACTCTCC
AACCTCTCCACAA---TATATAC----ACAAGCCCTAAACTGACGTA-ATGGGAGTAAA-
GTGAAAAAAAAATACCGCCAAGCCCAA-CACACACCCCGAAACTGCGTCAGCAGGAAAAA
G----TACAGTTTCACTTCCGCAT---TCCCAACAAGCG---TAACTTCCTCTTTCTCAT
GGTACGTCACATCCGAT--------TAACT------TGCAACGTCATTTTCCCA------
----CGGTC---------------------------------------------------
-----------GCGCCGCCCCT------------TTTAGCCGTTAA-----------CCC
CGCAGCCAATCACCACACAGCGCGCACTTT-----------TTTAAATTACCTCATTTAC
ATGTTGGCAC-CATTCCATCTATAAGGTATATTATAT-AGATAG-------
>Human adenovirus 4 strain CL68578, complete genome.
---CATCATC-AATAATATACCTTATTTTTTTTGTGTGAGTTAATATGCAAATAAGGCG-
TGAAAATT-----------TGGGGATGGGGCGCGCTGATTGGCTGTGACAGCGGCGTTCG
TTAGGGGCGGGGCAGGTGACGTTTTGATGACGCGACTAT--GAGGAGGAGT-TAGTTTGC
AAGTTC-TGGTGGGGAAAAGTGACGTCAAACGAGGTGTGGTTTAAACACGGAAATACTCA
ATTTTCCCACGCTGTCTAACAGGAAATGA-GGTGTTTTTGGGCGGATGCAAGTGAAAACG
-GACCATTTTCGCGCGAAAACTGAATG---AGGAAGTGAAAT-CTG-AGTAATTTAGTGT
TTATGACAGGGAGGAGTATTTGCCGAGGGCCGAGTAGACTTTGAC-CGTTTACGTGGGGG
TTTCGATTACCG------------------TGTTTTTCA--CCTAAAGTTCCGCGTACGG
TGTCAAAGTCCGGTGTTTTTACGTAGG-TGTCAGCTGATCGTCAGGGTATTTAAACCTGC
GCTCTGCAGTCAAGAGGCCACTCTTGAGTGCCAGCGAGAAGAGTTTTCTCCTCCGCGCCG
CGAGTCAGATCTACACTTTGAAATA-TGAGGCACCTAAGAGACCTGCCCGATGAGGAAAT
TATCATCGCTTCCGGGAGCGAGATTCTGGAACTGGTGGTAAATGCTATGATGGGCGACGA
CCATCCGGAACCCCCCACCC---CATTTGAGACACCTTCGCTGCACGATTTGTATGATCT
GGAGGTGGATGTGCCCGAGGACGACCCCAACGAGAAGGCGGTAAATGATTTATTTAGCGA
TGCCGCGCTGCTAGCTGCCGA-GGAGGCTT-----CAAGCCCTAGCTCAGACAG----CG
ACTCTTCACTGCATA-----------------------------------CCCCTAGACA
CGACAGAGGTGAGAAAGAGATCCCCGGGCTTAAATGGGAAAAGATGGACTTGCGTTGCTA
TGAGGAATGCCTGCCCCCAAGCGATGATGAGGAC---------GA---------------
----GCAGGCGATTCAGAACGCAGCGAGCCATGGAGTGCAAGCC-------GTCAGCGAG
AGCTTTGCA--CTGGACTGCC---------CGCCTTTGCCCG-GACACGGCTG-------
TAAGTC-----TTGTGAATT-TCATCGCATCAATACTGGAGATAAAGCTGTGTTATGTGC
AC----------------TTTGCTATATGAGAGCGTACAACCATTGTGTTTACAGTAAGT
GTGATTAAGTGAACTTTAAAGGGAGGCAAAGAGTAGGGTGACTGGGTGATGACTGGTTTA
TTTATGTATATCTGTT----TTT------TATATAGGTCCCGTTTCTGACGCA-GATGAT
GAGACCCCCACTACAGAGTCC-ACTTTG--TCA---------CCCCCTGAAATTGGCACG
TCTCCATCTGACAATATTGTTAGACCAGTTCCTGTAAGAGCCA---CTGGGAGGAGAGCA
GCTGTAGAATGTTTGGATGATTTGCTTCA------GGGT--GGAGATGAAC-----CTTT
GGACTTGTGTACCCGGAAACGCCCCAGGCATTAAGTGCCACACATGTGTGTTTACTTGAG
GTGATGTCAGTATTTATA---GGGTGTGGAGTGC------AATAAA-ATATGTGTTGACT
-TTAAGTGCGTGGTTTATGACTCAGGGGAGGGGACTTTGGGTATATAAGCAGGTGCAGAC
CTGTGTGGTTAG-CTCAGAGCGGT------------ATGGAGATTTGGACGGTTTTGGAA
GACTTTCACAAGACTAGGCAGCTGCTAGAGAACGCCTCGAACGGAGTCTCTTACCTGTGG
AGATTCTGCTTCGGCGGTGACCTAGCTAAGCTAGTCTATAGGGCCAAACAGGATTATAGG
GAACAATTTGAGGATATTTTGAGAGAGTGTCCTGGTCTTTTTGACGCTCTTAACTTGGGC
CATCAGTCTCACTTTAACCAGAGAATTTCAAGAGCCCTTGACTTTACTACTCCTGGCAGA
ACCACTGCAGCAGTAGCCTTTTTTGCTTTTATTTTTGACAAATGGAGTCAAG---AAACC
CATTTCAGCAGGGATTACCAGCTGGATTTCTTAGCAGTAGCTTTGTGGAGAACATGGAAG
TGCCAGCGCCTGAATGCAATCTCCGGCTACTTGCCGGTA--CAGCC------GCTAGACA
CTCTGAGGATCCTGAGTC------------------------TCCAGCAGCAGGAGGATC
---AAGAAGAGAATCC---------GAGAGCCGGCCT--------GGACCCTCCGGCGGA
GGAG------TAGCTGACCTGTTTCCTGAACTGCACCGGGTGCTGACTAGGTCTTCG---
----AGTGGTCGG--GAGAGGGGTATTAAGCGGGAGAGG---CATGATGAGACTAATC--
-ACAGAATTGAACTGACTGTGGGTCTGATGAGCCGCAAGCGTCCAGAAACAGTGTGGTGG
TATGAGGTGCAGTCAACTGGCACAGATGAGGTGTCAGTCATGCATGAGAGATTTTCCCTA
GAACAAGTCAAGACTTGTTGGTTGGAGCCTGAGGATGATTGGGAGGTAGCCATCAGGAAT
TATGCCAAGCTGGCTCTGAGGCCAGATAGAAAGTACAAGATTACTAAGCTGATAAATATC
AGAAATGCCTGCTACATCTCAGGGAATGGGGCTGAAGTGGAGATCTGTCTCCAGGATAGA
GTGGCTTTCAGATGCTGCATGATGAATATGTACCCGGGAGTGGTGGACATGGATGGGGTC
ACCTTTATGAACATGAGGTTCAGGGGAGATGGGTATAATGGGACGGTCTTTATGGCCAAT
ACCAAGCTGACAGTGCATGGATGCTCCTTCTTTGGGTTTAATAACACCTGCATCGAGGCT
TGGGGTCAGGTCGGTGTTAAGGGGTGCAGTTTTTCAGCCAACTGGATGGGGGTAGTGGGC
AGGACCAAGAGTATGCTGTCTGTGAAGAAATGCTTGTTTGAGAGGTGCCACCTGGGGGTG
ATGAGCGAGGGCGAAGCCAGAATCCGCCACTGTGCCTCTACCGAGACGGGCTGTTTTGTG
CTGTGCAAGGGCAATGCCAAGATCAAGCATAATATGATCTGTGGAGCCTCGGACGAGCGC
GGCTACCAGATGCTGACCTGCGCCGGTGGGAACAGTCATATGCTGGCCGCCGTGCATGTG
GCTTCCCATTCCCGCAAGCCCTGGCCTGAGTTCGAGCACAATGTCATGACCAGGTGCAAT
ATGCATCTGGGGGCTCGCCGAGGCATGTTTATGCCCTACCAGTGCAACCTGAATTATGTA
AAGGTGCTCCTGGAGCCCGATGTCATGTCCAGAGTGAGCCTGACGGGGGTGTTTGACATG
AATGTGGAAGTGTGGAAGATTCTAAGATATGATGAA--TACAAGACCAGGTGT-CGAGCC
TGCGAGTGCGGAGGGAAGCATGCCAGGTTCCAGCCCGTGTGTGTGGATGTGACGGAGGAC
CTGCGACCCGATCATTTGGTGTTGTCCTGCACCGGGACGGAGTTCGGCTCCAGTGGGGAA
GAATCTGACTAGAGTGAGTAGTGTTT----TGGGGAGGGAGAGGACCTGCA--------T
A----AGGGGCAGAATGATTAAAATCTGTGCTTTTCTGTGTGTTGCA--------GCAG-
CATGAGCGGAA---ACGGCTCCTTTGAGGGAGGGGTATTCAGCCCTTATCTGACGGGGCG
TCTCCCCTCCTGGGCGGGAGTGCGTCAAAATGTGATGGGATCCACGGTGGACGGCCGGCC
CGTACAGCCCGCGAACTCTTCAACCCTGACCTATGCAACCCTGAGCT---CCTCGTCGGT
GGACGCAGCTGCCGCCGCAGCTGCTGC---TTCTGCCGCCAGCGCCGTGCGCGGAATGGC
CATGGGCGCCGGCTATTACGGCACTCTGGTGGCCAACTCGAGTTCCACTAATAATCCCGC
CAGCCTGAACGAGGAGAAGCTGCTGCTGTTGATGGCCCAGCTCGAGGCCTTGACCCAGCG
CCTGGGCGAGCTGACCCAGCAGGTGGCTCAGCTGCAGGAGCAGACGCGGGCCGCGGTTGC
CACGGTGAAAT--CCAAATAAAAAA--------TGAATCAATAAATAAACGG--------
-AGACGGTTGTTGATTTTAAAAATCA----GAGTCTGAATCTTTATTTGATTTTTCGCGC
ACGGTAGGCCCTGGACCACCGGCCTCGATCATTGAGCACCCGGTGGATCTTTTCCAAGAC
CCGGTAGAGGTGGGATTGGATATTGAGGTACATGGGCATGAGCCCGTCCCGGGGGTGAAG
GTAGCTCCATTGCAGGGCCTCGTGCTCGGGGGTGGTGTTGTAAATCACCCAGTCATAGCA
GGGACGCAGGGCGTGGTGTTGCACAATATCTTTGAGGAGGAGACTGATGGCCACGGGCAG
CCCTTTGGTGTAGGTGTTTACAAACCTGTTGAGCTGGGAGGGATGCATGCGGGGGGAGAT
GAGGTGCATCTTAGCCTGGATCTTCAGATTGGCGATGTTACCGCCCAGATCCCGCCTGGG
ATTCATGTTGTGCAGGACCACCAGCACGGTGTATCCGGTGCACTTGGGGAATTTGTCATG
CAACTTGGAAGGGAAGGCATGAAAGAATTTGGAGACGCCCTTGTGGCCGCCCAGGTTTTC
CATGCACTCATCCATGATAATGGCTATGGGCCCGTGGGCGGCGGCTTGGGCAAAGACGTT
TCGGGGGTCGGACACATCGTAGTTGTGGTCCTGGGTGAGATCTTCATAGGCCATTTTAAT
GAATTTGGGGCGGAGGGTGCCCGATTGGGGGACGAAGGTACCCTCAATCCCGGGGGCGTA
GTTTCCCTCACAGATCTGCATCTCCCAGGCCTTAAGCTCCGAGGGGGGGATCATGTCCAC
CTGCGGGGCGATAAAGAAAACGGTTTCCGGGGCGGGGGAGATGAGCTGGGCGGAAAGCAG
GTTGCGGAGTAGCTGGGACTTACCGCAGCCGGTGGGGCCGTAGATAACCCCAATGACCGG
CTGCAGGTGGTAGTTGAGGGAGACACAGCTGCCGTCCTCCCTAAGAAGGGGGGCCACCTC
GTTCATCATTTGGCGCACGTGCATGTTCTCGCGCACCAGTTCCGCCAGGAGTCGCTCTCC
GCCCAGCGAGAGGAGCTCCTGGAGCGAGGCGAAGTTTTTCAGCGGCTTGAGCCCGTCGGC
CATGGGCATTTTGGAAAGGGTCTGTTGCAGGAGTTCCAAGCGGTCCCAGAGCTCGGTGAT
GTGCTCTACGGCATCTCGATCCAGCAGACCTCCTCGTTTCGCGGGTTGGGGCGACTGCGG
GAGTAGGGCGCCAGACGATGGGCGTCCAGCGCGGCCAGGGTCCGGTCCTTCCAGGGTCGC
AGCGTCCGCGTCAGGGTGGTCTCCGTCACGGTAAAGGGGTGCGCGCCGGGCTGGGCGCTT
GCGAGGGTGCGCTTCAGGCTCATCCGGCTGGTCGAGAACCGCTCCCGATCGGCGCCCTGT
GCGTCGGCCAGGTAGCAATTGACCATGAGTTCGTAGTTGAGCGCCTCGGCCGCGTGGCCT
TTGGCGCGGAGCTTACCTTTGGAAGTCTGCCCACAGGCGGGACAGAGGAGGGACTTGAGG
GCGTAGAGCTTGGGGGCGAGGAAGACGGACTCGGGGGCGTAGGCGTCCGCGCCGCAGTGG
GCGCAGACGGTCTCGCACTCCACGAGCCAGGTGAGGTCGGGCTGATTGGGATCAAAAACC
AGTTTTCCGCCGTTCTTTTTGATGCGTTTCTTACCTCTGGTCTCCATGAGCTCGTGTCCC
CGCTGGGTGACAAAGAGGCTGTCCGTGTCCCCGTAAACCGACTTTATGGGTCGGTCCTCG
AGTGGGACGCCGCGGTCCTCGTCGTAGAGGAAACCCGACCACTCTGAGACGAAGGCCCGG
GTCCAAGCCAGCACGAAGGAGGCCACGTGGGAGGGATAGCGGTCGTTATCCACCAGCGGG
TCCACCTTCTCCAGTGTATGCAAACACATGTCCCCCTCGTCCACATCCAGGAAGGTGATT
GGCTTGTAAGTGTAGGCCACGTGACCGGGGGTCCCGGCCGGGGGGGTATAAAAGGGGGCG
GGCCGCTGCTCGTCTTCACTGTCTTCCGGATCGCTGTCCAGGAGCGCCAGCTGTTGGGGT
AGGTATTCCCTCTCAAAGGCGGGCATGACCTCCGCACTCAGGTTGTCAGTTTCTAGAAAC
GAGGAGGATTTGATATTGACGGTGCCGGCGGAGATGCCTTTCAAGAGCCCCTCGTCCATC
TGGTCAGAAAAGACAATCTTTTTGTTGTCGAGTTTGGTGGCGAAGGAGCCGTAGAGGGCG
TTGGAGAGGAGCTTGGCGATGGAGCGCATGGTCTGGTTCTTTTCCTTGTCGGCGCGCTCC
TTGGCGGCGATGTTGAGCTGCACGTACTCGCGCGCCACGCACTTCCATTCGGGGAAGACG
GTGGTTAGCTCGTCTGGCACGATTCTGACCTGCCAGCCCCGGTTATGCAGGGTGATGAGG
TCAACGCTGGTGGCCACCTCGCCGCGCAGGGGCTCGTTGGTCCAGCAGAGGCGGCCGCCC
TTGCGCGAGCAGAAGGGGGGCAGGGGGTCCAGCATAAGCTCGTCGGGGGGGTCAGCATCG
ATGGTGAAGATGCCTGGCAGGAGGTCGGGGTCGAAGTAGCTTATGCAGGTGCCCAGATCG
TCCAGAGAAGCTTGCCATTCGCGCACGGCCAGCGCGCGCTCGTAGGGACTAAGGGGCGTG
CCCCAGGGCATGGGGTGGGTGAGCGCGGAGGCGTACATGCCGCAGATGTCGTAGACGTAG
AGGGGCTCATCAAGGATGCCAATGTAGGTGGGGTAGCAGCGGCCCCCGCGGATGCTGGCG
CGCACGTAGTCATACAACTCGTGCGAGGGGGCGAGGAGCCCGGCTCCGAGATTGGCGCGG
CTGGGTTTTTCGGCGCGGTAGACGATCTGACGGAAGATGGCGTGGGAGTTGGAGGAGATG
GTGGGTCTTTGGAAGATGTTGAAGTGGGCGTGGGGCAGGCCGACCGAGTCGCGGATGAAG
TGGGCGTAGGAGTCTTGCAGCTTGGCGACAAGCTCGGCGGTGACGAGGACGTCCAGGGCG
CAGTAGTCAAGGGTCTCTTGGATGATGTCATACTTGAGCTGGCCCTTTTGTTTCCACAGC
TCGCGGTTGAGAAGGAACTCTTCGCGGTCCTTCCAGTACTCTTCAAGGGGGAACCCGTCC
TGGTCGGCACGGTAAGAGCCTAGCATGTAGAACTGGTTAACGGCCTTGTAGGCGCAGCAG
CCCTTCTCCACGGGGAGGGCATAGGCCTGGGCGGCCTTGCGCAGGGAGGTGTGCGTGAGG
GCGAAGGTGTCCCTGACCATGACCTTTAGGAACTGGTGCTTGAAGTCGATATCGTCGCAG
CCCCCCTGCTCCCAGAGCTGGAAGTCCGTGCGCTTCTTGTAGGCGGGGTTGGGCAAAGCG
AAAGTAACATCGTTGAAGAGGATCTTGCCCGCGCGGGGCATAAAGTTGCGAGTGATGCGG
AAAGGCTGGGGCACCTCGGCCCGGTTGTTGATGACCTGGGCGGCGAGCACGATCTCGTCG
AAGCCGTTAATGTTGTGGCCCACAATGTATAGTTCCACGAACCGCGGGCGGCCCTTGACG
TGGGGCAGTTTCTTGAGCTCCTCGTAGGTGAGCTCGTCGGGGTCGCTGAGCCCGTGCTGC
TCGAGGGCCCAGTCGGCGAGATGGGGGTTGGCGCGGAGGAAGGAAGTCCAGAGATCCACG
GCCAGGGCGGTTTGCAGACGATCCCGGTACTGGCGGAACTGCTGACCCACGGCCATTTTT
TCGGGGGTGACGCAGTAGAAGGTGCGGGGGTCGCCGTGCCAACGGTCCCATTTTAGCTGG
AGGGCGAGATCAAGGGCGAGCTCAACGAGCCGGTCGTCCCCGGAGAGTTTCATGACCAGC
ATGAAGGGGACGAGCTGCTTGCCGAAGGACCCCATCCAGGTGTAGGTTTCCACATCGTAG
GTGAGGAAGAGCCTTTCGGTGCGAGGATGCGAGCCGATGGGGAAGAACTGGATCTCCTGC
CACCAGTTGGAGGAATGGCTGTTGATGTGATGGAAGTAGAAATGCCGACGGCGCGCCGAA
CATTCGTGCTTGTGTTTATACAAGCGGCCACAGTGCTCGCAACGCTGCACGGGATGCACG
TGCTGCACGAGCTGTACCTGGGTTCCTTTGACGAGGAATTTCAGTGGGAAGTGGAGTC--
----GTGGCGCCTGCATCTGGTGCTGTACTACGTCGTGGTGGTCGGCCTGGCCCTCTTCT
GCCTCGA---------TGGTGGTCATGCTGACGAGCCCGCGCGGGAGGCAGGTCCAGACC
TC-GGCGCGAACGGGTCGGAGAGCGAGGACGAGGGCGCGCAGGCCGGAGCTGTCCAGGGT
CCTGAGACGCTGCGGAGTCAGGTCAGTGGGCAGCGGCGGCGCGCGGTTGACTTGCAGGAG
TTTTTCAAGGGCGCGCGGGAGGTCCAGATGGTACTTGATCTCCACCGCGCCGTTGGTGGC
GACGTCGATGGCTTGCAGTGTCCCGTGCCCCTGGGGAGTGACCACCGT-CCCCCGTTTCT
TC--TTGGCGGGCGGAAGCGGTTTGGCTTC----CATGGTTAAAAGCGGCGGCGAGGACG
CGCGCCGGGCGGTAGGGGCGGCTCGGGACCCGGAGGCAGTGGTGGCAGGGGCACGTCGGC
GCCGCGCGCGGGCAGGTTCTGGTACTGCGCCCGGAGAAGACTGGCGTGAGCGACGACGCG
ACGGTTGACGTCCTGGATCTGACGCCTCTGGGTGAAGGCCACGGGACCCGTGAGTTTGAA
CCTGAAAGACAGTTCGACAGAATCAATCTCGGTATCATTGACGGCGGCCTGCCGCAGAAT
CTCTTGCACGTCGCCCGAGTTGTCCTGGTAGGCAATCTCGGTCATGAACTGCTCGATCTC
CTCCTCCTGAAGGTCTCCGCGGCCGGCGCGCTCCACGGTGGCCGCGAGGTCGTTGGAGAT
GCGGCCCATGAGCTGCGAGAAGGCGTTCATGCCCGCCTCGTTCCAGACGCGGCTGTAAAC
CACGGCGCCCTCGGGATCGCGGGCGCGCATGACCACCTGGGCGAGGTTGAGCTCCACGTG
GCGCGCAAAAACCGCGTAGTTGCAGAGGCGCTGGTAGAGGTAGTTGAGCGTGGTGGCAAT
GTGCTCAGTGACAAAGAAGTACATAATCCAGCGGCGGAGCGGCATTTCGCTGACGTCGCC
CAGGGCTTCCAAGCGCTCCATGGCCTCGTAAAAGTCCACGGCGAAGTTGAAAAACTGGGA
GTTGCGTGCAGATACGGTCAAGTCCTCCTCCAGAAGACGGATGAGCTCGGCGATGGTGGC
GCGCACCTCGCGCTCGAAGGCTCCCGGGAGTTCCTCCACTTCCTC------C---TCTTC
ATCCACTAACATCTCTTCTACTTCCTCCTCAGGCGGTGGTGGCGGGGGAGGGGGCCTGCG
TCGCCGGCGGCGCACGGGCAGACGGTCGATGAAACGCTCGATGGTCTCGCCGCGCCGGCG
TCGCATGGTCTCGGTGACGGCGCGCCCGTCCTCGCGGGGTCGCAGCGTAAAGACGCCGCC
GCGCATCTCC-------------AGGTGGCCC------GGGGGGTCCCCGTTGGGCAGGG
AGAGTGCGCTGACGATGCATCTTATCAATTGCCCCGTAGGGACTCCGCG---CAAGGACC
--TAAGCGTCTCTAGATCCACGGGATCTGAAAACCGTTGAACGAAGGCTTCGAGCCAGTC
GCAGTCGCAAGGTAGGCTGAGCACGGTTTCTTCTGG-CGGCGGTGG----------GGTG
TGGGCG----------------------------------GGGGCGATGCTGCTGGTGAT
GAAGTTGAAATAGGCGGTTCTGAGACGGCGGATGGTGGCGAGGAGCACCAGGTCTTTGGG
CCCGGCTTGCTGGATGCGCAGACGGTCGGCCATGCCCCAGGCGTGGTCCTGACACCTGGC
CAGGTCCTTGTAGTAGTCCTGCATGAGCCGCTCCACGGGCACCTCCTC------------
-------------------------------CTCGCCCGCGCGGCCGTGC----------
-------------ATACGCGTGAGCCCAAACCCGCGCTGCGGCTGGACGAGCGCCAGGTC
AGCGACGACGCGCTCGGCGAGGATGGCCTGCTGGATCTGGGTGAGGGTGGTCTGGAAGTC
GTCAAAGTCGACGAAGCGGTGGTAGGCTCCGGTGTTAATGGTGTAGGAGCAGTTGGCCAT
GACGGACCAGTTGACAGTCTGGTGACCGGGCCGCGCGAGCTCGTGGTACTTGAGGCGCGA
GTAGGCGCGCGAGTCGAAGATGTAGTCGTTGCAGGTGCGCACCAGGTACTGGTAGCCGAT
GAGGAAGTGCGGCGGCGGCTGGCGGTAGAGCGGCCATCGCTCGGTGGCGGGGGCGCCGGG
CGCTAGGTCCTCGAGCATGGTGCGGTGGTAGCCGTAGATGTACCTTGACATCCAGGTGAT
GCCGGCGGCGGTGGTGGAGGCGCGAGGGAACTCGCGGACGCGGTTCCAGATGTTGCGCAG
CGGCAGGAAGTAGTTCATGGTGGGCACGGTCTGGCCCGTGAGGCGCGCGCAGTCGTTGAT
GCTCTAGACATACGGGCAAAAACGAAAGCGGTC-AGC-GGCTCGAC-TCCGTGGCCTGGA
GGCTAAG--CGAACGGGTTGGGCTGCGCGTGTACCCCGGTTCGAATC-------------
------TCGAATCAGGCTGGAGCCGCAGCTAAC-GTGGTACTGGCACTCCCGTCTCGACC
CAGGCCTGCACAAAACCTCCAGGATACGGAGGCGGGTCGTTTTGCA--------AATTTT
TGGCGGTCGAAAAAAGCTAGTAAGCGCGGAAAGCGGCCGACC--------------GCAA
TGGCTCACTGCCGTAGATTGGAGAAG-AATCGCCAGGGTTGCGTTGCGGTGTGCCCCGGT
TCGAGACCGCTCGGG-------TCGGCCGAATTCCGCGGCT-------------------
--------------------AACGAGGGC-------------------------------
-------------------------------GTGGCTGCCCCGTCGTT------------
------------------------------------------------------------
------------------------------------------------------------
-----------TCCAAGACCCCATAAGCCAGCCGACTTCTCCAGTTAC--GGAGCGAGCC
CCTCTTTTGTTTTGT-------TTTTTGCCAGATGCATCCCGTACTGCGGCAGATGCGCC
CCCACCCTCCACCGCA-------------ACAGCAGCCCCCTCCTACGCAACAGCCGGCG
CTTCTGCCTCCGCCCCAGCAGCAGCAACTTCCAGCCACTACCGCCGCGGCCGCCGTGAGC
GGGGCCGGGCAGAG---------TCAGTATGACCTGGCTTTGGAAGAGGGCGAGGGGCTG
GCGCGCCTGGGGGCGTCGTCGCCGGAGCGGCACCCGCGCGTGCAGATGAAAAGGGACGCT
CGCGAGGCCTACGTGCCCAAGCAGAACCTGTTCAGAGACAGGAGCGGCGAGGAGCCCGAG
GAGATGCGCGCAGCCCGTTTCCACGCGGGGCGGGAGCTGCGGCGCGGCCTGGACAGAAAG
AGGGTGCTGAGGGACGAGGATTTCGAGGCGGACGAGCTGACGGGGATCAGCCCTGCGCGC
GCGCACGTGGCCGCGGCCAACCTGGTCACGGCGTACGAGCAGACCGTGAAGGAGGAGAGC
AACTTCCAAAAATCCTTCAACAACCACGTGCGCACCCTGATCGCGCGCGAGGAGGTGACC
CTGGGCCTGATGCACCTGTGGGACCTGCTGGAGGCCATTGTGCAGAACCCCACCAGCAAA
CCGCTGACGGCGCAGCTGTTCCTGGTGGTGCAGCACAGTCGGGACAACGAGACTTTTAGG
GAGGCGCTGCTGAATATCACCGAGCCCGAGGGCCGCTGGCTTCTGGACCTGGTGAATATT
CTGCAGAGCATCGTGGTGCAGGAGCGCGGGCTGCCGCTGTCCGAGAAGCTGGCGGCCATC
AACTTTTCGGTGCTGAGTTTGGGCAAGTACTACGCTAGGAAGATCTACAAGACCCCGTAC
GTGCCCATAGACAAGGAGGTGAAGATCGACGGGTTTTACATGCGCATGACCCTGAAAGTG
CTGACCCTGAGCGACGATCTGGGGGTGTACCGCAACGACAGGATGCGCCGCGCGGTAAGC
GCCAGCAGGCGGCGCGAGCTGAGCGATCAGGAGCTGATGCACAGCCTGCAGCGGGCCCTG
ACCGGGGCCGG-GACCGAGGGGGAGA-----G---CTACTTTGACATGGGCGCGGACCTG
CACTGGCAGCCCAGCCGCCGGGTCTTGGAAGCCGCG------------------------
------GCGGTCCCTTACGTAGAAGAGGTGGA------CGATGAGGATGAG-GGCGAGTA
CCTGGAAGACTGATGG--CGCGACC----GTATTTTT-GCTAGATGCAGCAACAGCCACC
TCCTGATCCCGCAATGCGGGCGGCGCTGCAGAGCCAGCCGTCCGGCATTAACTCCTCGGA
CGATTGGACCCAGGCCATGCAACGCATCATGGCGCTGACGACCCGCAACCCCGAAGCCTT
TAGACAGCAGCCCCAGGCCAACCGGCTCTCGGCCATCCTGGAGGCCGTGGTGCCCTCGCG
CTCCAACCCCACGCACGAGAAGGTGCTGGCCATCGTGAACGCGCTGGTTGAGAACAAGGC
CATTCGCGGCGACGAGGCCGGGCTGGTGTACAACGCACTGCTGGAGCGCGTGGCCCGCTA
CAACAGCACCAACGTGCAGACCAACCTGGACCGCATGGTGACCGACGTGCGCGAAGCCGT
GGCCCAGCGCGAACGGTTCCACCGCGAGTCCAACCTGGGATCCATGGTGGCACTGAACGC
CTTCCTCAGCACGCAGCCCGCCAACGTGCCCCGGGGCCAGGAGGACTACACCAACTTCAT
TAGCGCCCTGCGGCTAATGGTGACCGAGGTGCCCCAGAGCGAGGTGTACCAGTCGGGCCC
GGACTACTTCTTCCAGACCAGTCGCCAGGGCTTGCAGACCGTGAACCTGAGTCAGGCTTT
CAAGAACTTGCAGGGACTGTGGGGCGTGCAGGCTCCGGTCGGGGACCGCGCGACGGTGTC
GAGCCTGCTGACGCCGAACTCGCGCCTGCTGCTGCTGCTGGTGGCGCCCTTCACGGACAG
CGGTAGTATCAACCGCAACTCGTACCTGGGCTACCTGATTAACCTGTACCGCGAGGCCAT
TGGCCAGGCGCACGTGGACGAGCAGACCTACCAGGAGATTACCCACGTGAGCCGCGCCCT
TGGCCAGGACGACCCGGGCAATCTGGAAGCCACCCTGAACTTCTTGCTGACCAACCGGTC
GCAGAAGATCCCGCCCCAGTACGCGCTGAGCGCCGAGGAGGAGCGTATATTGAGATACGT
GCAGCAAAGTGTGGGACTGTTCCTGATGCAGGAGGGGGCCACCCCCAGCGCCGCGCTCGA
CATGACCGCGCGCAACATGGAGCCCAGCATGTACGCCAGTAATCGCCCGTTTATTAATAA
GCTGATGGACTACCTGCATCGGGCGGCCGCCATGAACTCTGACTATTTCACCAACGCCAT
CCTGAACCCCCACTGGCTCCCGCCGCCGGGGTTCTACACGGGCGAGTACGACATGCCCGA
CCCCAATGACGGGTTTCTGTGGGACGACGTGGACAGCAGCGTGTTCTCCCCCCGACCGGG
TGCTAACGAGCGCCCCTTGTGGAAGAAAGAGGGCAGCGACCGGCGCCCGTCCTCGGCGCT
GTCCGGCCGCACGGGTGCTGC--CGCAGCGGTGCCCGAGGCCGCCAGTCCCTTTCCGAGC
TTG------TCACTGAACAG--CGTCCGCAGTAGCGAGCTG-GGCAGGATCACGCGCCCG
CGCTTGCTGGGCGAGGAGGAGTACTTAAATAACTCGCTGTTGAGGCCCGAGCGGGAGAAG
AAC---------TTCC---CCAATAACGGGATAGAGAGTCTGGTGGATAAGATGAGCCGC
TGGAAGACGTACGCGCATGAGCACAGGGACGATCCCCGGGCAACGCAGGGGGCCACCAGC
CGGGGCAGTGCCGCCCGTAAACGCCGCTGGCACGACAGGCAGCGGGGACTG-ATGTG---
-----GGACGATGAGGATTCCGCCGACGACAGCAGCGTGTTGGACTTGGGCGGGAGTGGT
G---GTGGTAACCCGTTCGCTCACCTGCGCCCC---CGCGTCGGGCGCCTGATGTAAAAA
GAAACCA-------A-AAA---TAAATGGTACTCACCAAGGCCATGGCGACC-AGCGTGC
GTTCGTTTCTTCTC----TGT-TGTATCTAGTAT----GATGAGG--------CGTGC--
-----------------GTACCCGGAGGGTCCTCCTCCCTCGTACGAGAGCGTGATGCAG
CAGGCAATGGCGGCGGCGGCGGCGATGCAGCCCCCGCTGGAGGCTCCTTACGTGCCACCG
CGGTACCTGGCGCCTACGGAGGGGCGAAACAGCATTCGTTACTCGGAGCTGGCACCCTTG
TACGATACCACCCGGTTGTACCTGGTGGACAACAAGTCGGCGGACATCGCCTCGCTGAAC
TACCAGAACGACCACAGCAACTTTCTGACCACCGTGGTGCAGAACAACGATTTCACCCCC
ACGGAGGCCAGCACCCAGACCATCAACTTTGACGAGCGCTCGCGGTGGGGCGGTCAGCTG
AAAACCATCATGCATACCAACATGCCCAACGTGAACGAGTTCATGTACAGCAACAAGTTC
AAGGCGCGGGTCATGGTCTCCCGCAAGACCCCCAACGGGGTGACAGTAGGGGATGATTAT
GATGGTAGTCAGGATGAGCTGAAATACGAGTGGGTGGAGTTTGAGCTGCCCGAAGGCAAC
TTCTCGGTGACCATGACCATTGACCTGATGAACAACGCCATCATCGACAATTACTTGGCA
GTGGGGCGGCAGAACGGGGTGCTGGAGAGCGACATCGGCGTGAAGTTCGACACCCGGAAC
TTCAGGCTGGGTTGGGACCCCGTGACCGAGCTGGTCATGCCCGGGGTGTACACCAACGAG
GCCTTCCACCCCGACATCGTGCTGTTGCCCGGCTGCGGGGTGGACTTTACCGAGAGCCGC
CTCAGTAATATGCTGGGCATCCGCAAGAGGCAGCCCTTCCAGGAGGGTTTCCAGATCATG
TACGAGGACCTGGATGGAGGTAACATCCCCGCGCTCTTGGATGTCGAGGCCTATGAGAAA
AGCAAGGAGGAGAGCGTCGCCGCGTCA---------------------------------
---------------------ACCGCAGCCGTAGCC---ACCGCCTCTACCGAGGT----
--------------CCGGGGCGATAATTTTGCTAGCGCCGCAGCAGTGGCGGCGG--CCA
AGGCTGA-------------------TGAAACCGAAAGTA--------------------
-------------AGATAGTTATTCAGCCGGTGGAGAAGGATAGCAAGGATAGGAGCTAC
AACGTGCT---CTCGGACAAGAAAAACACCGCCTACCGCAGCTGGTACCTGGCCTACAAC
TATGGCGACCACGAGAAGGGCGTGCGCTCCTGGACGCTGCTCACCACCTCGGACGTCACC
TGCGGCGTGGAGCAAGTCTACTGGTCGCTGCCCGACATGATGCAAGACCCGGTCACCTTC
CGCTCCACGCGTCAAGTTAGCAACTACCCGGTGGTGGGCGCCGAGCTCATGCCCGTCTAC
TCCAAGAGCTTCTTCAACGAGCAGGCCGTCTACTCGCAGCAGCTGCGCGCCTTCACCTCG
CTCACGCACGTCTTCAACCGCTTCCCTGAGAACCAGATCCTCGTCCGCCCGCCCGCGCCC
ACCATTACCACCGTCAGTGAAAACGTTCCTGCTCTCACAGATCACGGGACCCTGCCGCTG
CGCAGCAGTATCCGGGGAGTCCAGCGCGTGACCGTTACTGACGCCAGACGCCGCACCTGC
CCCTACGTCTACAAGGCCCTGGGCATAGTCGCGCCGCGCGTCCTCTCGAGCCGCACCTTC
TAAAAAA-----------TGTCCATTCTCATCTCGCCCAGTAATAACACCGGTTGGGGTC
TGCGCGCGCCCAGCAAGATGTACGGAGGCGCTCGCCAACGCTCCACGCAACACCCCGTGC
GCGTGCGCGGGCACTTCCGCGCTCCCTGGGGCGCCCTCAAG---GGCCGCGTGCGG----
--------TCGCGCACCACCGTCGACGACGTGATCGACCAGGTGGTGGCCGACGCTCGCA
ACTAC---ACCCCCGCCGCCGCGCCCGTCTCCACCGTGGACGCCGTCATTGACAGCGTGG
TGTCCGACGCGCGCCGGTACGCCC---------GCGCCAAGAGCCGGCGGCGGCGCATCG
CCCGGCGGCACCGTAGCACCACCGCCATGCGTGCGGCGCGAGCCTTGCTGCGCAGGGCCA
GGCGCACGGGACGCAGGGCCATGCTCAGGGCGGCCAGACGCGCGGCTTCAGGCGCCA---
--GCGCCGGCAGGACTC-GGAGACGCGCGGCCACGGCGGCGGCAGCGGCCATAGCCAGCA
TGTCCCGCCCGCGGCGAGGGAACGTGTACTGGGTGCGCGACGCCGCCACCGGTGTGCGCG
TGCCCGTGCGCACCCGCCCCCCTCGCACTT-GAA-------GATGTTCACTTCGC-----
GATGTTGATGTGTCCCAGCGGCGAGGAGA----------AGGATGTCCAAGCGCAAATTC
AAGGAAGAGATGCTCCAGGTCATCGCGCCTGAGATCTACGGCCCCGCG--GCGGCGGTGA
AGGATGAAAGAAATCCCCGCAAAATCAAGCGGGTCAAAAAGGACAA---AAAGGAAGA--
-AGATGA------------TGTGGACGATATGGTAGAGTTTGTGCGCGAGTTTGCCCCCC
GGAGGCGCGTGCAGTGGCGCGGGCGGAAAGTGCGTCCGGTGCTGAGACCCGGCACCACGG
TGGTTTTCGCGCCTGGCGAGCGGTC---CGGCACGACATCCAAGCGCTCCTACGATGAGG
TGTACGGGGACGAGGATATTCTCGAGCAGGCGGCCGAGCGCCTGGGCGAGTTTGCTTACG
GCAAGCGCAACCGCCTTGCGCCCCTGAAGGAAGAGGTGGTGTCCATCCCGCTGGACCACG
GCAACCCCACGCCGAGTCTTAAGCCCGTGACCCTGCAGCAGGTGCTGCCG--AG---CG-
---CGGCGCCGCGTCGGGGCTTGAAGCGCGAGGGCGAGGATG---TGTACCCCACCATGC
AGCTGATGGTGCCCAAGCGCCAGAAGCTGGAAGACGTGCTGGAGACCATGAAGGTGGACC
CGGACGTGCAGCCCGAGGTCAAGGTGAGGCCCATCAAGCAGGTGGCCCCGGGCCTTGGCG
TGCAGACCGTGGACATCAAGATCCCCAC---GGAGCCCATGGAAACGCAGACCGAGGTCG
TGAAGCCCATCACCAGCACCATGGAGGTGCA-----------------------------
--GACGGATCCTTGGATGCCGG--------------------------------------
----CGGCGC--CC--CGAAAACCCC----GGCGCAAGTAC---GGCGCGGCCAGCCTGC
TGATGCCCAACTACGCGCTGCATCCTTCCATCATCCCCACGCCGGGCTACCGCGGCACGC
GCTTCTACCACGGCTATACCGG---CTCCCGCCG---CCGCAAGACCACCACCCGCCGCC
GTCGTCGCCGCACAGCT-------------GCAACTC--CCGCTGCCGCCCTGGTGCGGA
GAGTGTACCGCCGCGGCCGCGCG---CCTCTGACCCTGCCGCGGGCGCGCTACCACCCGA
GCATTACCATTTAACT----TTGCCGTCGCCT--TTGCAGATA--TGGCTCTCACATGCC
GCATTCGCGTCCCCATTACGGGCTACCGAGGAAGAAAACCGCGCCGTAGAAG---GCTGG
CGGG--------AAGCGGGATGCGCCGCCACCCCCACC----GGCGGCGGCGCGCCATCA
GCAAGCGGTTGGGGGGAGGCTTCCTGCCCGCGCTGATCCCCATCATCGCCGCGGCGATCG
GGGCGATCCCCGGCATTGCTTCCGTGGCGGTGCAGGCCTCTCAGCGCCACTGAGACACAC
ACTTGG---------AAATTGTAATAAACCCGAATGGACTCTGAC--GCTCCTGGTCCTG
TGA-TGTGTTTTT---GTAGACAGATGGAAGACATCAATTTTTCGTCCCTGGCTCCGCGA
CACGGCACGCGGCCGTTTATGGGCACCTGGAGCGACATCGGCACCAGCCAACTGAACGGG
GGCGCCTTCAATTGGAGCAGTCTCTGGAGCGGGCTTAAGAATTTTGGGTCCACGCTTAAA
ACCTATGGCAGCAAGGCGTGGAACAGCACCACAGGGCAGGCGCTGAGAGATAAGCTGAAA
GAGCAGAACTTCCAGCAGAAGGTAGTCGATGGCCTCGCCTCAGGCATCAACGGGGTGGTG
GACCTGGCCAATCAGGCCGTGCAGCGGCAGATCAACAGCCGCCTGGAC------------
CCGGTT------CCCCCCG------------------CCGGCTCCGTGGAGATGCCGCAG
G------------TGGAGGAGGAGCTGCCTCCCCTGGACAAGCGGGGCGACAAGCGTCCC
CGTCCCGACGCGGAGGAGACGCTGCTGACGCACACGGACGAACCGCCCCCGTACGAGGAG
GCGGTGAAACTGGGCC---------TGCCCACCACGCGTCCCATTGC------------G
CCTCTAGCTACCGGGGTG-CTGAAACCCGA-GAGTAGTA--AGCCCGCGACCTTGGACTT
GCCTCCTCC-------GCCCACTC---CCCGCCCCTCCACAGTGGCTAAGCCC----CTG
CC-----------------------------------GCCGGTGGCCGTGGCCCGCGCGC
GACCGGGGG------CTCGCCCTCAGGCGAACTGGCAGAGCACTCTGAACAGCATCGTGG
GTCTGGGAGTGCAGAGTGTGAAGCGCCGCCGCTGTTATTAA----AAAACACTGTAGCGC
TTAACTTGCTTGTCTGTGTATATGTGTATGTCCGCCGCCGCTGCTG-------TCCAGAA
GGAGGAGTGAAGAGAAAG-GCG-CGTCGTCGAGTTG----CAAGATGGCCACCCCATCGA
TGCTGCCCCAGTGGGCGTACATGCACATCGCCGGACAGGACGCTTCGGAGTACCTGAGTC
CGGGTCTGGTGCAGTTCGCCCGCGCCACAGACACCTACTTCAGTCTGGGGAACAAGTTTA
GGAACCCCACGGTGGCGCCTACCCACGATGTGACCACCGACCGCAGCCAGCGGCTGACGC
TGCGCTTTGTGCCCGTGGACCGGGAGGACAACACCTACTCGTACAAAGTGCGCTACACGC
TGGCCGTGGGCGACAACCGCGTGCTGGACATGGCCAGCACCTACTTTGACATCCGCGGCG
TGCTGGATCGGGGCCCTAGCTTCAAACCCTACTCCGGCACTGCCTACAACAGCCTGGCTC
CCAAGGGAGCGCCCAACACCTGCCAGTGGAAGGATTCTGA--------------------
-----------------CAGCAAAATGC--------------------------------
---------------------------------ATACCTTTGGGGCAGCTGCCATGCCCG
GTGTTACTGGGAAAAAGATAGAAGCTGATGGGCTGCCTATTAGAATAGATTCAACTTCT-
--------GGAACTGACACAGTAATTTATGCTGATAAAACTTTCCAACCAGAACCACAAG
TTGGAAATGACAGTTGGGTTGACACCAATGGTGCAGAGGAAAAATATGGAGGCAGAGCTC
TAAAGGACACTACAAAAATGAAACCCTGTTATGGTTCATTCGCCAAGCCTACCAACAAAG
AAGGTGGTCAGGCTAACTTAAAAGATTCAGAACC------------CGCCGCCACCACTC
CTAACTATGATATAGACCTGGCTTTCTTTGACAGCAAAACTATTGTTGCT----------
-----------------AACTACGATCCAGATATTGTAATGTACACAGAAAATGTTGACT
TGCAGACTCCAGATACTCATATTGTATACAAACCTGGAACAGAGGACACCA------GCT
CTGAATCCAATTTGGGTCAGCAGGCCATGCCTAACAGACCCAACTACATTGGCTTCAGAG
ACAATTTTATCGGGCTCATGTACTACAACAGCACTGGCAATATGGGGGTGCTGGCCGGTC
AGGCCTCTCAGCTGAATGCTGTGGTTGACTTGCAAGACAGAAACACTGAACTGTCCTACC
AGCTCTTGCTTGACTCTCTGGGTGACAGAACCCGGTATTTCAGTATGTGGAATCAGGCGG
TGGACAGCTATGATCCTGATGTGCGCATTATTGAAAACCATGGTGTGGAGGATGAATTGC
CAAACTATTGCTTTCCGTTGAATGGTGTGGG---ATTGACAGACACTTACCAGGGTGTTA
AAGTTAAAACAGAT---------GCAGGTTCTGAAAA---GTGGGACAAAGATGACAC--
--CACAGTTAGTAATGCTAATGAAATCCATGTAGGCAATCCTTTTGCCATGGAAATCAAC
ATCCAAGCCAACCTGTGGAGGAACTTCCTCTATGCCAATGTTGCCCTCTATTTGCCTGAT
AAATACAAATACACACCGGCCAACATCACCCTGCCCACCAACACCAACACCTACGAGTAC
ATGAACGGCCGGGTGGTGGCGCCCTCGCTGGTGGACGCCTACATTAACATTGGGGCGCGC
TGGTCGCTGGACCCCATGGACAACGTAAATCCCTTCAACCACCACCGCAATGCGGGCTTG
CGCTACCGCTCCATGCTCCTGGGCAACGGGCGCTACGTGCCATTCCACATCCAGGTGCCC
CAGAAATTTTTTGCCATTAAGAGCCTCCTGCTCCTGCCCGGGTCCTACACCTACGAGTGG
AACTTCCGCAAGGACGTCAACATGATCCTGCAGAGTTCCCTTGGCAACGACCTGCGCACA
GACGGGGCCTCCATCACCTTCACCAGCATTAACCTCTACGCCACCTTCTTCCCCATGGCG
CACAACACCGCCTCCACGCTTGAGGCCATGCTGCGCAACGACACCAATGACCAATCCTTC
AACGACTACCTCTCGGCGGCCAACATGCTCTATCCCATCCCGGCCAACGCCACCAACGTG
CCCATCTCCATCCCCTCGCGCAACTGGGCCGCCTTTCGCGGCTGGTCCTTCACGCGTCTC
AAGACCAAAGAGACGCCCTCGCTGGGCTCCGGGTTCGACCCCTACTTCGTCTACTCGGGC
TCCATCCCCTACCTCGACGGCACCTTCTACCTCAACCACACCTTCAAGAAGGTCTCCATC
ACCTTCGACTCTTCCGTCAGCTGGCCCGGCAACGACCGGCTCCTGACGCCCAACGAGTTC
GAAATCAAGCGCACCGTCGACGGCGAGGGATACAACGTGGCCCAGTGCAACATGACCAAG
GACTGGTTCCTGGTCCAGATGCTGGCCCACTACAACATCGGCTACCAGGGCTTCTACGTG
CCCGAGGGCTACAAGGACCGCATGTACTCCTTCTTCCGCAACTTCCAGCCCATGAGCCGC
CAGGTGGTGGACGAGGTTAACTACAAGGACTA---CCAGGCCGTCACCCTGGCCTACCAA
CACAACAACTCGGGCTTCGTTGGATACCTCGCGCCCACTATGCGCCAGGGCCAGCCCTAC
CCCGCCAACTACCCCTACCCGCTCATCGGCAAGAGCGCCGTTACCAGCGTCACCCAGAAA
AAGTTCATCTGCGACAGGGTCATGTGGCGCATCCCCTTCTCCAGCAACTTCATGTCCATG
GGCGCGCTCACCGACCTCGGCCAGAACATGCTCTATGCTAACTCCGCCCACGCGCTAGAC
ATGAATTTCGAAGTCGACCCCATGGATGAGTCCACCCTTCTCTATGTTGTCTTCGAAGTC
TTCGACGTCGTCCGAGTGCACCAGCCCCACCGCGGCGTCATTGAGGCCGTCTACCTGCGC
ACCCCCTTCTCAGCCGGTAACGCCACCACATAAA----TTCTTGCTTCTTGCAAGAAGC-
-----------CATGGCC-GCGG-----------GCTCCGGCGAGCAGGAGCTCAGGGCC
ATCATCCGCGACCTGGGGTGCGGGCCCTACTTCCTGGGCACCTTCGATAAGCGATTCCCG
GGATTCATGGCCCCGCACAAGGTGGCCTGCGCCATCGTCAACACGGCCGGCCGCGAGACC
GGGGGCGAGCATTGGCTGGCCTTCGCCTGGAACCCGCGCTCGAACACCTGCTACCTCTTC
GACCCCTTCGGGTTCTCGGACCAGCGCCTCAAGCAAATCTACCAGTTCGAGTACGAGGGA
CTGCTGCGCCGCAGCGCCCTGGCCACCAAG---GACCGCTGCGTTACCCTGGAAAAGTCC
ACCCAGACCGTGCAGGGTCCGCGTTCGGCCGCCTGCGGGCTTTTCTGCTGCATGTTCCTA
CACGCCTTCGTGCACTGGCCCAACCGCCCCATGGACAAAAATCCCACCATGAACTTGCTG
ACGGGGGTGCCCAACGGCATGCTCCAGTCGCCCCAGGTGGAACCTACCCTGCGCCGCAAC
CAGGAGGCACTCTACCGCTTCCTCAACTCCCACTCTGCATACTTTCGCTCTCACCGCGCG
CGCATTGAGAAGGCCACCGCCTTCGACCGCATGAATCAAGACATGTAACAGTGTGTTTTA
A----AATATGTTTAATAAAC---AGCACTTTTTATGTGACACA--TGCATTTGAGAT--
-AATT-----TTATTCTT---------------AAAAATCGAAGGGGTTCTGCCGGGAGG
TTTCGGCATGGCCCGCG---GGCAGGGACACGTTGCGGAACTGGTACTTGGCCAGCCACT
TGAACTCGGGGATCAGCAGTTTCGGCAGCAGGGTGTCGGGGAACGAGTCGGTCCACAGCT
TCCGCGTCAGTTGCAGGGCGCCCAGCAGGTCGGGCGCGGAGATCTTGAAATCGCAGTTGG
GACCCGCGTTTTGCGCGCGAGAGTTGCGGTACACAGGGTTGCAGCACTGGAACACCATCA
GGGCCGGATGCTTCACGCTCGCCAGCACCGTAGCGTCGGTGATCCCGTCCACGTCGAGGT
CTTCGGCGTTGGCCATCCCGAAGGGGGTCATCTTGCAGGTCTGCCGGCCCATGGTGGGCA
CGCAGCCGGGCTTGTGGTTGCAATCGCAGTGCAGGGGGATCAGCAT-CATCTGGGCCTGG
TCGGCGTTCATCCCCGGGTACATGGCCTTCATGAAAGCCTCCAGCTGCTTAAACGCCTGC
TGGGCCTTGGCTCCCTCGGTGAAGAAGACCCCGCAGGACTTGCTAGAAAACTGGTTGGTA
GCGCACCCGGCGTCGTGCACGCAGCAGCGCGCGTCGTTGTTGGCCAGCTGCACCACGCTG
CGCCCCCAGCGGTTCTGGGTAATCTTGGCCCGGTCGGGGTTCTCCTTTAGCGCGCGTTGC
CCGTTCTCGCTTGCCACATCCATCTCGATCATGTGCTCCTTCTGGATCATGGTGGTCCCG
TGCAGGCACCGCAGCTTGCCCTCGACTTCGGTACAGCCGTGCAGCCACAGCGCGCACCCC
GTGCTCTCCCAGTTCTTGTGGGCGATCTGGGAATGCGCATGCACGAACCCCTGCAGGAAG
CGGCCCATCATGGTCGTCAGGGTCTTGTTACTGGTAAAGGTCAGCGGAATGCCGCGGTGC
TCCTCGTTGATGTACAGGTGGCAGATGCGGCGATACACCTCGCCCTGCTCGGGCATCAGT
TGGAAGTTGGATTTTAGGTCGCTTTCCACACGGTAGCGCTCCATCAGCATATTCATGATT
TCCATGCCCTTCTCCCAGGCCGATACAATGGGCAGGCTCAGGGGGTTCGTCACCGCCATC
TTAGCGCTAGCAGCCTTCGTCAGCGGGTCGTTCTCATTGAGAGTCTCAAAGCTCCGCTTG
CCGTCCTTCTCGGTGATCCGCACGGGGGGGTAGCTGAAGCCCACGGCCGCCAGCTCCTCC
TCGGCCTCTCTTTCGTCCTCGCTGTCCTGGCTGACGTCCTGC----AGGGGCACATGCTT
CGTTTTGCGGGGTTTCTTTTTGGGCGGCTGCTGCGGCGG----CGGTGGTT--GTTCCTG
AGGCGAGGGGGAGCGCGAGTTCTCGCTCACCACTACTATCTC-TTCTTCTTGG-----TC
CG--------------------AGGCCACGCGGCGGTAGGTATGTCTCTTCAGGGGCAGA
GGCGGAGGCGAC------GGGCTCTCG--CGGCCC-------GGCGGGTGGCTGGCAGAG
CCCCTTCCGCGATCGG---------------GGGTG--------------CGCTCCCGGC
GGCGCTC---TAACTGACTTCCT--CCGCGGCCGGCCATTGTGTTCTCCTAGG--GAACA
ACAACAAGCATGGAGACTCAGCCATCGTCGCCAACCTCGCCAT--CTGCCCCCACCGCCG
ACAAGAAGCAGCAGC-AGAATGAG---AGCTTAACCGCCCCGCCGCCCAGCCC------C
GCCACCTTTGTC---------------------------GCGGCCCCAGACATGCA----
--------------------AGAGATGGAGGAATCCATTCAGATTGACCTGGGCTATGTG
ACGCCCGCGGAGCACGAGGAGGAGCTTGCAGTGCGCTTTTCA-ACCCAGGAAGAGATACA
CCAAGAACAGCCAG------------AGCAGGAAGCAAAGAGCGAGCAT---------GA
CTACCTCCACCAGAGCGGGGGGGAGGACGCCCTCATCAAGCATCTGGCCCGGCAGGCCAT
CATCGTCAAGGACGCGCTGCTTGACCGCACCGAGGTGCCCCTCAGCGTGGAGGAGCTCAG
CCGCGCCTACGAGCTCAACCTCTTCTCGCCGCGCGTGCCCCCCAAGCGCCAGCCCAACGG
CACCTGCGAGCCCAACCCACGCCTCAACTTCTACCCGGTCTTCGCGGTGCCCGAGGCCCT
GGCCACCTACCACATCTTTTTCAAGAACCAAAGGATCCCTGTCTCCTGTCGCGCCAACCG
CACCCGCGCCGACTCCCTTTTCAACCTGGGCCCCGGTGCCCGCCTACCTGATATCGCCTC
CTTGGAAGAGGTTCCCAAGATCTTCGAGGGTCTGGGCAGCGACGAGACTCGGGCCGCAAA
CGCTCTGCAA---GGAGAAGGAGGAGATCATGAGCACCACAGCGCCCTGGTGGAGTTGGA
AGGCGACAACGCGCGTCTGGCGGTGCTCAAGCGCACGATCGAGCTGACCCATTTCGCCTA
CCCGGCGCTTAACCTGCCCCCCAAAGTCATGAGCACGGTTATGGATCAGGTGCTCATCAA
GCGCGCGTCGCCCATCTCCAAGGA------GATGCAAGACCCCGAGAGCTCCGAGGAGGG
CAAGCCCGTGGTCAGCGACGAGCAGCTGGCGCGGTGGCTGGGACCCCAAGCTAGTCCCCA
GAGCTTGGAAGAGCGGCGCAAGCTCATAATGGCCGTGGTCCTGGTGACCGCGGAGCTGGA
GTGTCTGCGCCGCTTCTTCGCCGACGCAGAAATTCTGCGCAAGGTCGAGGAGAACCTGCA
CTACATCTTCAGGCACGGGTTCGTACGCCAGGCCTGCAAGATCTCCAACGTGGAGCTGAC
CAACCTGGTCTCCTACATGGGCATCTTGCACGAGAACCGCCTGGGGCAGAACGTGCTGCA
CACCACCCTGCGCGGGGAGGCCCGCCGCGACTACATCCGCGACTGCGTTTACCTCTACCT
CTGCCACACCTGGCAGACAGCCATGGGCGTGTGGCAGCAGTGTCTGGAGGAGCAGAACCT
AAAAGAGCTCTGCAAGCTCCTGCAGAAGAACCTCAAGGCCCTGTGGACCGGGTTCGACGA
GCGCACCACCGCCTCGGACCTGGCAGACCTCATTTTCCCCGAGCGTCTCAGGCTGACGCT
GCGCAACGGTTTGCCCGACTTTATGAGTCAAAGCATGTTGCAAAACTTTCGCTCTTTCAT
CCTCGAACGCTCCGGGATCCTGCCGGCCACCTGCTCCGCGCTGCCCTCGGACTTCGTGCC
GCTGACCTTCCGCGAGTGCCCCCCGCCGCTGTGGAGCCACTGCTACCTGCTGCGCTTGGC
CAACTACCTGGCCTACCACTCGGACGTGATCGAGGACGTCAGCAGCGAGGGCCTGCTCGA
GTGCCACTGCCGCTGCAACCTCTGCACGCCGCACCGCTCCCTGGCCTGCAACCCCCAGCT
GCTGAGCGAGACCCAGATCATCGGCACCTTCGAGTTGCAAGGGCCCGGC------GATGA
GGGTTCTGCCGCCAAGGGGGGTCTGAAACTCACCCCGGGGCTGTGGACCTCGGCCTACTT
GCGCAAGTTCGTGCCCGAGGACTACCATCCCTTCGAGATCAGGTTCTACGAGGACCAATC
CCAGCCGCCCAAGGCCGAGCTGTCGGCCTGCGTCATCACCCAGGGGGCGATCCTGGCCCA
ATTGCAAGCTATCCAGAAATCCCGCCAAGAATTCTTGCTGAAAAAGGGCCGCGGGGTCTA
CCTTGATCCCCAGACCGGTGAGGAGCTTAACC----CCGGCTTCCCCC------------
------------------A--------GGATGCCCC---GAGGAAGC----AGCAAGAAG
CTGA--------AAGTGGAGC---------TGCCGCCCGTGGAGGATTTGGAGGAAGAC-
-----TGGGAGAGCAGTCAGGCAGAGGAGGAGGAGATGGAAGACTGGGACAGCACTCAGG
CAGAGGACAGCCTGCA---AGACAGTCTGGAAGACGAG---GAGGAGGCAGAGGAGGTGG
AAGAAGTAGCCGCCGCCGCCAGACCGTCGTCCTCGGCGGAGA-AAGCAAG----------
-CAGCACGGATACCATCTCCGCTCCGGGTCGGGG--TCCCGCT-CGACCCCACAGTAGAT
GGGACGAGACCGG------GCGATTCCCGAACCCCACCA------CCCAGACCGGTAAG-
----AAGGAGCGGCAGGGATACAAGTCCTGGCGGGGGCACAAAAACGCCATCGTCTCCTG
CTTGCAAGCTTGCGGGGGCAACATCTCATTCACCCGGCGCTACCTGCTCTTTCACCGCGG
GGTGAACTTCCCCCGCAACATCTTGCATTACTACCGTCACCTCCACAGCCCCTACTACTT
CCAAGAAGA------------------------GGCAGAAAAAGACA-------------
--------AAACCAGCAG------CTAGAAAATCCACAGCGGCGGCGGCGGCAGGTGGAC
TGAGGATCGCGGCGAACGAGCCGGCGCAGACCCGGGAACTGAGGAACCGGATCTTTCCCA
CCCTCTATGCCATCTTCCAGCAGAGTCGGGGGCAGGA------GCAGGAACTGAAAGTCA
AGAACCGTTCTCTGCGCTCGCTCACCCGCAGTTGTCTGTATCACAAGAGCGAAGACCAAC
TTCAGCGCACGCTTGAGGACGCCGAGGCTCTCTTCAACAAGTACTGCGCACTCACTCTTA
AAGAGTAGCCCGCG---CC--------------CGCCCACACACG----------GAAAA
AGGCGGGAATTACGTCACCTGTGC--ACCCCCACCCAGCACCGCTATGAGCAAAGAAATT
CCCACGCCTTACATGTGGAGCTACCAGCCCCAGATGGGCCTGGCCGCCGGCGCCGCCCAG
GACTACTCCACCCGCATGAATTGGCTCAGCGCCGGGCCCGGGATGATCTCACGGGTGAAT
GACATCCGCGCCCACCGAAACCAGATACTCCTAGAACAGTCAGCGCTCACCGCCACGCCC
CGCAATCACCTCAATCCGCGTAATTGGCCCGCCGCCCTAGTGTACCAGGAAATTCCCCAG
CCCACGACCGTACTACTTCCGCGAGACGCCCAGGCCGAAGTCCAGCTGACTAACTCAGGT
GTCCAGCTGGCGGGCGGCGCCACCCT---------GTGTCGTCACCACCCCGCTCAG---
---------GGTATAAAGCGGCTGGTGATCCGGGGCAGAGGCACACAGCTCAACGACGAG
GTGGTGAGCTCTTCACTGGGTTTGCGACCTGACGGAGTCTTCCAACTCGCCGGATC-GGG
AAGATCTTCCTTCACGCCTCGTCAGGCCGTGCTGACTTTGGAGAGTTCTTCCTCGCAACC
TCGCTCGGGCGGCATCGGCACTCTCCAGTTTGTGGAGGAGTTCACTCCCTCGGTCTACTT
CAACCCCTTCTCCGGCTCCCCCGGCCACTATCCGGACGAGTTCATCCCGAACTTCGATGC
CATCAGCGAATCGGTAGACGGCTACGATTGAATGTCCCATGGTGGCGCGGCTGACCTAGC
TCGGCTTCGACACCTGGACCACTGCCGCCGCTTTCGCTGCTTCGCTCGGGACCTCGCCGA
GTTTACCTACTTTGAGCTGTCCGAGGAGCACCCTCAGGGCCCGGCCCACGGAGTGCGGAT
CGTCGTCGAAGGGGGCCTAGACTCCCACCTGCTTCGTATCTTCAGCCAGCGCCCGATCCT
GGTCCAGCGCCAACAGGGCAACACCCTCCTGACCCTTTACTGCATCTGCAACCACCCCGG
CCTGCATGAAAGTCTTTGTTGTCTGCTGTGTACTGAGTATAATAAAAGCTGAGATCAGCG
ACTACTCCGGACTCGATTGTGTTCCTGCATCCCTCAACCAGTCTCTGACCTTCACCGGGA
ACGAAACAGAGCTCCATCTCCAGTGTAAGCCCCACAAAAAGTACCTCACCTGGCTGCACC
AGGGCTCCCCAATCGCCGTTGTTAACCACTGCAACGACGACGGAGTCCTGCTGAACGGCC
CCGCCAAC------CTTACTTTTTCCACCCGCAGAAGCAAGCTACTGCTCTTCCGACCCT
TCCTACCAGGGATCTATCAGTGCGTCTCGGGACCCTGCCATCACACCTTCCACCTGATCC
CGAATACCACCTCTTCCCCAGCGCCGCTCCTCACTAACAACCAAACTAACCACCACCAAC
GCTACCGTCGAGACCTCGTTGAATCTAATACCACCCACACCGGAGGTGAGCTCCGAGGTC
CTCAGTCATCTGGGATTTATTACGGTCCCTGGGAGGTGGTGGGGTTAATAGCTTTAGGCT
TAGTAGCGGGTGGGCTTTTG---GCTCTTTGCTACCTATACCTCCCTTGCTTTTCCTACT
TAGTGGTGCTTTGTTGCTGGTTTAAGAAATGGGGAAGATCACCCTAGTGTGCGGTGTGCT
GGTGGCGGTACTTTCGATTTTGGGTCTGGGCAGCGCGGCTGTAGTGACGGAGAAGGCCGA
TCCCTGCTTGACTTTTAACCCCGACAAA-TGCCAGCTGAGTT-TTCAGCCAGATGGCAAT
CGG---TGCGCGGTGTTGATTAAGTGCGGATGGGAATGCCAGAGCGTGGCGATCCAGTAT
AAAAACAAGACGCGGAACAATACTCTCGCGTCCACATGGCAGCCCGGGGACCCCGAGTGG
TACACCGTCTCTGTCCCTGGTGCTGA---CGGCTTCCTTCGCACGGTAAACAACACTTTT
ATTTTTGAGCACATGTG-CAATACCGCCATGTTCATGAGCAGGCAGTACCATATGTGGCC
CCCACGGAAAGAGAATATCGTGGTCTTCTCCATCGCTTACAGCTTGTGCACGGTGCTAAT
CACCGCGATCGTGTGCCTGAGCATTCACATGCTCATC--GCTATTCGC-CCCA---GAAA
TAATGCTGAGAAAGAGAAACAGCCATAACACC-ATTTT---TTTCACACACCTTTTTCAG
ACCATGGCCTCTGT--TACAGCCATTATTTAT-----TTTTTGGGTCTT------CTGGG
AT--TTATCAACAGTTTTGACCATAA-AAACGTAACTGCTTATGTTGGTTCTAACTGTGT
ACTAACTGGGTACCA--GTCACACCAACGG------GTTTCATGGTACTGGTTTGATAAA
AAAAACACAGCTTATACAC--------TTTGCAAAGGTAATCAGCG--------GCCCAC
ACAGCGCAGTGGTCTTTATTACAGCTGCACTAATAATAATATCA--CACTACTTCAAGTG
ACTAAACAATATTCTGGGAC------ATACTATGGAACCAATTTTAA---CACGGAAC-A
GGACACTTACTATAGTGTCAAAG-------TATTGGATCCAACTACTCCCAGAACTACT-
---------ACCAAACATACCAC------AACTAAAAAGCCCACTATACCTAAAACCACT
AA---ATTAACAACCACAA----CCAGCACCACACTTGCTGTGACCTCACAGGCAACTAC
TGAAAACGAATTGGTTGCCCTGTTGCAGAATGGGGAGAATAATAGCAGCAGTCCTCTGC-
------------------------------------------------------------
----------------------------------CTACCAC-------------------
------------------------------------------------------------
-----------------------CCCCAGTGAGCAAA--TTCCCAGATCCA-TGATTGGC
ATTATCGCTGCTGTGGTGGTGTG------TATGGT------CATTATCATCTTG-----T
GCATGATGTACTATGCC---TGCTACTACAG---AAAACA-CAGACTGAACAACAAGCTG
GACCCCTACTGAATTTTGATTTTTAATTACA---AATTA-ATTGTGGTTGATCCCACTAC
ACCTCCACCCACCACAACTACCACAGACACACAAGAACCCACTCCAGAGGCAGTAGCAGA
GTTAGCAAAGCAGATTTATGA--------------AGATTCCTTTGTTGC----------
------TAAT-----------------ACTCCCACACACCTCGGACCG------------
------------------CAATGTCCAGGGTTAGTAGTCAGCGGCATCGTCGGTGTGCTT
TGTGGGTTAGCAGTTATAATCATCTGCATGTTCATTTTTGCTTGCTGCTACAGA------
AGGCTTCACCGACAGAAATCAGACCCACTGCTGAACCTCTATGTTTAATTTTTGATTTTC
CAGAGCCATGAAGGCACTTAGCA-CTTTAGTTTTTTTGTCCTTGATTGGCATTGTTTTTA
GTAATCCTATTCCTAGAGTTA---------GCTTTATTAAACCAGTTAATGTTACTGAAG
GGAGCAATGTGACACTGGTAGGTGTAGAGGGTGCTAAAAACACCACCTGGACAAAATATC
ACCTTAA------------------TGGGTGGAAAGATATCTGCAATTGGAGTGTGACAG
TTTATACATGCGAGGGAGTTAATCTTACCATTGTCAATGCAACCTCAGCTCAAAATGGTA
GA-ATTCAAGGGCAAAG-TGTTAGTGATTCTGAGGGGTATTATACC--------------
---------CAACATACTT----------------------------------TTATCTA
TGACATTAAGGTCATACCATTGCCAACACCCAGCCCACCTAGCACTACTCAAACCACTAC
ATC------AACTCAGCCCACCGCCACCACAACAGCAGAGG---------------CATT
TTTGTTGCTGCCACCATCTAGCAGTCCCACTGCTAGTA--------CCAATAAGCAGACT
ACTAAATTTTTGTCCACTACTGAAAGCCACACCACAGCTA--CCTTGAGAGCCTTCTCTA
GCACCGCTAATCTTACCTCGCTTTCCTATACATTA-----ATCAGTTCTGTTACTACCTC
TAC-CCCAGCTTCTCTTCCCACTCCCCTGAAGCAAACC---GAAGGCGGTTTGCAATGGC
AGATCACCCTACTCATTGTGATCGGGGTGGTCATCCTAGCGATGCTGCTCTACTTCATCT
TCTGCCGCCGC--ATCCCCAAC---GCGAAACCGGTCTACA--AGCCCATCGTTATCGGG
CAGCCGGAGCCGCTTCAGGTGGAGGGAGGTCTAAGGAATCTTCTCTTCT-CTTTTACAGT
ATGGTGA-TTTGAACTATGATTCCTAGACAGTTCTTTATCATTGGTCTTCTCTGCGCGCT
CCAAGTCTGTGCCACCCTCGCTCTGGTGGCTAATGCGAGTCCAGACTGCATTGGACCGTT
CGCCTCCTACGTGCTCTTTGCCTTCATCACCTGCATCTGCTGCTGTAGCATAGTCTGCCT
GCTTATTACCTTCTTCCAGTTCGTTGACTGGGTCTTTGTGCGCATCGCCTACCTGCGCCA
CCAC-CCCCAGTACCGCGACCAAAGAGTGGCGCAGCTGCTCAGGCTCATCTGATAAGCAT
GCGGGCTTTGCTACTTCTCATGCTTCTACTATTGCTAGCTCCCCTGGTCGCCCCCTTTCC
CCTCAAATCCCCCACCCAGTCCCCCAAAGAGGTTCGAAACTGTAAATTCCAAGAACCCTG
GAAATTCCTCAAATGCTACCAGCTCAAATCAGACATGCACCCCAGCTGGATAATTAT-CA
TGGGAATCGTGAACATCCTTGCCTGCACCTTCTTTTCCTTTGTGATTTACCCCCGCTTTG
ACTTT---GGTTGGAACGCACCCGAGGCGCTCTGGCTCCCGCCTGATCCCGACACACCAC
CACAGCAGCAGCAAAATCAGGCACACGCACCACCACCACAGCCTAGGCCC-CAATACATG
CCCATCTTAAACTATGAGGCCGAGCCACAACGAGCCATGCTTCCTGCTATTAGTTACTTC
AATCTAACCGGTGGAGATGACTGACCCACTCAACAACAC---------TGTCAACGACCT
C--CTGGACATGGACGGCCGCGGCTCGGAGCAGCGTCTCGCCCAACTCCGCATTCGCCAG
CAGCAGGAGAGAGCCGTCAAGGAGCTG-CAGGACGCAGTGGCCATCCACCAGTGCAAGAA
AGGCATCTTCTGCCTGGTGAAGCAGGCCAAGATCTCCTTCGAGGTCACTTCCACCGAC--
----CATCGCCTCTCCTACGAGCTCCTGCAGCAGCGCCAGAAGTTCACCTGCCTGGTCGG
AGTCAACCCCATCGTCATCACCCAGCAGTCTGGCGATACCAAGGGTTGCATCCACTGCTC
CTGCGACTCCCCCGAGTGCGTTCACACCCTGATCAAGACCCTATGCGGCCTCCGCGACCT
CCTCCCCATGAACTAAT--CAACTAACCCCTTACCCCATTACCCATCCAGTAAAAAAAAT
------------AAAGATTAAAGAGA--CGATGATTTTGAATTGATCAATAA---AGAAT
CACTTACTTGAAATCTGAAACCAGGTCTCTGTCCATGTTTTCTGTCAGCAGCACTTCGCT
CCCCTCTTCCCAGCTCTGGTACTGCAGGCCCCGGCGGGCTGCAAACTTCCTCCA-CACTC
TGAAGGGGATGTCAAATT--------CCTCCTGT-CCCTCAATCTTCATTTTTTATTTCT
ATTAGATGTCCAAAAAGCGCGCGCGGGTGGATGATGGCTTCGACCCCGTGTATCCCTACG
ATGCAGACAACGCACCGACCGTGCCCTTCATCAACCCTCCCTTCGTCTCTTCAGATGGA-
----TTCCAAGAAAAGCCCCTGGGGGTGTTGTCCCTTAGGCTGGCCGACCCTGTCACCAC
CAAGAATGGGGAAATTACCCTCAAGCTGGGGGAGGGGGTGGACCTTGACGACTCGGGAAA
ACTCATTGCAAACACAGTAAACAAGGCCATTGCCCCTCTCAGTTTTTCCAACAACACCAT
TTCCCTTAACATGGATACCCCTTTATACACCAAAGATGGAAAACTATCCTTACAAGTTTC
TCCACCATTAAGTATATTAAAATCAACAATTTTGAATACATTAGCTCTAGCTTTTGGCTC
AGGTTTAGGACTCAGTGGCAGCGCCCTGGCAGTACAGTTAGCCTCTCCACTTACATTTGA
TGATAAAGGGAATATAAAGATTACCCTAAACAGGGGATTGCATGTTACAACAGGAGATGC
AATTGAAAGCAACATCAGTTGGGCTAAAGGTATAAAATTTGAAGATGGTGCCATAGCTAC
AAACATTGGTAAGGGGCTAGAGTTCGGAACCAGTAGTACAGAAACAGGAGTTAATAATGC
TTATCCAATCCAAGTTAAACTTGGCTCTGGTCTCAGCTTTGACAGCACAGGAGCCATAAT
GGCTGGCAATAAAGACT---------ATGATAAATTAACTTTGTGGACAACGCCTGACCC
ATCACCAAACTGTCAAATACTTGCAGAAAATGATGCAAAACTAACACTTTGCTTAACTAA
GTGTGACAGTCAAATACTGGCCACTGTATCAGTTTTGGTTGTTAGAAGTGGAAACTTAAA
CCCAATTACTGGCACAGTA---------------AGCAGTGCTCAAGTTTTTCTACGTTT
TGATGCAAATGGTGTTCTTTTAACAGAACACTCTACACTAAAAAAATACTGGGGCTACAA
GCAAGGAGATAGCA--TAGATGGCACTC---CATACACCAATGCTGTTGGTTTTATGCCA
AATTCAACAGCTTATCCAAAGACCCAAAGTTCTACTACTA---------AAAATAATATA
GTGGGTCAAG-TATACATGAATGGAGATGTTTCAAAACCCATG--CTTCTTACTATAACT
CTTAATGGTACTGATGACACCACCAGTGCATACTCAATG---------------TCA-TT
TTCATACACCTGGACTAACGGAAGCTATATCGGAGCAACATTTGGAGCTAACTCATACAC
CTTCTCCTACATAGCCCAACAATAATCCCACCCTGCATGCCAACCCACCTTTTCCCTCTA
TTTATAAATGG--------------AAACTGAAACAAAA-----ATAAAGTTCAAGTGTT
TTATTGATTCAACAG--TTT----------------------------------------
---------------TTCACAGGATTCGAGTAGTTATTTTCCCTCCACCCTCCCATCTCA
TGGAATACACTATCCTCTCCCCACGCACAGCCTTAAACATCTGAATGCT---ATTGGTAA
TGGACATGGTTTTGATCTCCACATTCCACACAGTTTCAGAGCGAGACAGTCTCGGGTCGG
TCAAGGAGATGAAACCCTCC---GGGCACTCCTGCATCTGCACCTCACAGTTCAAC----
----------A-GCTGAGGGCTGTCCTCGGTGATTGGAATCA-------CAGTTATCTGG
AATAAGAGCGATGAGAATCATAATCCGCAAACGGGATCGGGCGGTTGTGGCGCATCAGGC
CCCGCAGCAGTCGCTGTCTGCGCCGCTCCGTCAAGCTGCTACTCAAGGGGTCCGGGTCCA
GGGACTCCCTGCGCATGATGCCAATGGCCCTGAGCATCAGTCGCCTGGTACGGCGGGCGC
AGCAGCGGATGCGGATCTCACTCAGGTCGGAGCAGTACGTGCAGCACAGCACCACCAAGT
TGTTCAACAGTCCATAGTTCAACGTGCTCCAGCCAAAACTCATTTGTGGAACTATGCTGC
CCACATGTCCATCGTACCAGATCCTGATGTAAATCAGGTGGCGTCCCCTCCAGAACACAC
TGCCCATGTACATGATCTCCTTGGGCATGTGCAGGTTCACCACCTCCCGGTACCACATCA
CCCGCTGGTTGAACATGCAGCCCTGGATAATTCTGCGGAACCAGATGGCAAGTACCGTCC
CGCCCGCCATGCAGCGCAGGGACCCCGGGTTCTGGCAATGGCAGTGGATCACCCACCGCT
CGCGACCGTGGATCAACTGGGAACTAAACAAGTCTATGTTGGCACAGCACAGGCACACGC
TCATGCATGTCTTCAGCACTCTCAATTCCTCGGGGGTCAGGACCATATCCCAGGGCACAG
GGAACTCTTGCAGGACAGTGAACCCGGCCGAACAGGGCAATCCTCGCACGGAACTTACAT
TGTGCATGGACAGGGTATCGCAATCAGGCAGCACCGGATGATCCTCC---ACCAGAGAAG
CGCGGCTCTCGGTCTCCTCACAGCGAGGTAAGGTGGCCGGCGGTTGGTACGGATGATGGC
GAG---ATAACGCTAATCGTGTTCTGGATCGTGTCATGATGGAGCTGTTTCCGGACATTT
TCGTATTTCACAAAGCAGAACCTGGTCCGGGCACTGCACACCGCTCGTCGGCGACGGTCT
CGGCGCTTCGAGCGCTCAATGTTGAAGTTATAGAACAGCCACTCCCTCAGAACGTGCAGT
ATCTCCTGAGCCTCTTGGGTGATGAAAATCCCATCCGCCCTGATGGCTCTGATTACATCA
ACCACGGTGGAATGGGCCAAACCCAGCCAGATGATGCAATTTTGTTGGGTTTCGGTGACG
GCGGGGGAGGGAAGAACAGGAAGAACCATGATTAACTTT-----ATTCCAAACGGTCTCG
GAACACTTCAAAATGCAGGTCCCGGAGGTGGCACCTCTCGCCCCCACTGTGTTGGTGGAA
AATAACAGCCAGGTCAAAGGTAACACGGTTCTCGAGATGTTCCACGGTGGCTTCCAGCAA
AGCCTCCACGCGCACATCCAGAAACAAGAGGACAGCGAAAGCGGGAGCGTTTTCTAATTC
CTCAATCATCATATTACACTCCTGCACCATGCCTAGATAATTTTCATTTTTCCAGCCTTG
AATGATTCGTATTAGTTCCTGAGGTAAATCCAAGCCAGCCATGATAAAAAGCTCGCGCAG
AGCGCCCTCCACCGGCATTCTTAAGCACACCCTCATAATTCC---AACAGATTCTGCTCC
TGGTTCACCTGTAGTAGATTAACAAGTGGAATATCAATTGC---TCTGCCGCAATCCCTA
AGCTCCTCCCTTAGCAGTAACTGTATGTACTCATTCATATCTTCTCCGAAATTTTTAGCC
ATAGGACCACCAGGAACAAGAGAAGGGCAAGCCACATTACAGATAAAGCGAAGTCCTCCC
CAGTGAGCATTGCCAAATGTAAGATTGAAATAAGCATGCTGGCTAGACCCGGTGATATCT
TCCAGATAACTGGACAGAAAATCAGGCAAGCAATTTTTAAGAAAATTAACAAAAGAAAAG
TCG------TCTAGGTGCACGTTTAGAGCCTCAGGAACAACGATGGAATAAGTGCAAGGA
GTACGTTCCAGCATG---GTTAGTGTTTTTGG-TGATCTGTAG--AACAAAAAATAAACA
TGC-AATATTAAACCATGCTAGCCTGGCGAACAGGTGGATAAATC---ACTCTTTCCAAC
ACCAGGCAGGCTACAGGGTCTCCGGCGCGACCA--TTGTAGAAGCTGACATTATGATTAA
AAAGCATCACCGACAGACCTTCCCGGTGGCCGGCATGGATGATTCGAGAAGAAGC--ATA
CACTCCGGGAACATTGGCGTCCGTGAGTGAAAAA--AAGCGACCTATAAAGC-CTTGAGG
CACTACAATGCTTAATCTTAATTCCAGCAAAGCGACCCCATGCGGATGAAGCACAAAATT
GGCAGGTGCGTAAAAAATGTAATTACTCCC---CTTCTGC---ACAGGCAGCAAAGCCCC
CGCTCCCTCCAGAAACACATACAAAACCTGAG------CGTCCATAGCTTACCGAGCACG
GCAGGCGCAAGAG--TCAGAGAAAAAGCTGAGCTCTAACCT------------AACTGCC
CGCTTCTGTACTC---AATATAT-------AGCCCTAACCTCACTGACGTAAAGGCCAAG
GTCTAAAAA--TACCCGCCAA---------CACGCCCAGAAACCG-GTGACACACTAAAA
A----AATACGTGCACTTCCTCAAACGCCCAAACTGGCG---TCATTTCCGGTTTCCCAC
GCTACGTCACCTCTCAA--------CGACT------TTCAAATTCCGTCGACCGTTAAAC
ACATCAGTT---------------------------------------------------
-----------ACCCCGCCCCT------------AACGAACGCCGC-----------TGT
CACAGCCAATCAGCGCGCCCCATCCCCAAA-----------TTTTCA-CGCCTTATTTGC
ATATTAACTCACACAAAAAAAATAAGGTATATTATTG-ATGATG-------
>Human adenovirus 5, complete genome.
---CATCATC-AATAATATACCTTATT--TTGGATTGAAGCCAATATGATAATGAGGGGG
TGGAGTTTG-------------TGACGTGGCGCGGGGCGTGGGAACGGGGCGGGTGA--C
GTAGTAGTGTGGCG-GAAGTGTGATG-TTGCAAGTGTGGCGGAACACATGTAAGCGACGG
ATGTGGCAAAAGTG-ACGTTTTTGGTGTGCGCCGGTGTAC------ACAGGAAGTGACAA
TTTTCGCGCGGTTTTAGG--CGGATGTTGTAGTAAATTTGGGCGTAACCGAGTAAGATTT
-GGCCATTTTCGCGGGAAAACTGAATA-AGAGGAAGTGAAATCTG--AATAATTTTGTGT
TACTCATAGCGCGTAATATTTGTCTAGGGCCGCGGGGACTTTGAC-CGTTTACGTGGAGA
CTC--GCCCAGG------------------TGTTTTTCTC-AGGTGTTTTCCGCGTTCCG
GGTCAAAGTTGGCGTTTT--ATTATTATAGTCAGCTGACGTGTAGTGTATTTATACCCGG
TGAGT-TCCTCAAGAGGCCACTCTTGAGTGCCAGCGAGTAGAGTTTTCTCCTCCGAGCCG
CTCC---GACACCGGGACTGAAAATGAGACATATTATCTGCCACGGAGGTGT-----TAT
TACCGAAGAAATGGCCGCCAGTCTTTTGGACCAGCTGATCGAAGAGGTACTGGCTGATAA
TC------TTCCACCTCCTAGCCATTTTGAACCACCTACCCTTCACGAACTGTATGATTT
AGACGTGACGGCCCCCG---AAGATCCCAACGAGGAGGCGGTTTCGCAGATTTTTCCCGA
CTCTGTAATGTTGGCGGTGCAGGAAGGGATTGACTTACTC-ACTTTTCCGCCGGCGCCCG
GTTCTCCGGAGCCGCCTCACCTTTCCCGGCAGCCC--------GAGCAGCCGGAGCAGAG
AGCCTTGGGTCCGGTTTCTATGCCAAACCTTGTACCGGAGGTGATCGATCTTACCTGCCA
CGAGGCTGGCTTTCCACCCAGTGACGACGAGGATGAAGAGGGTGAGGAGTTTGTGTTAGA
TTATGTGGAGCACCCCGGGCACGGTTGCAGGTCTTGTCATTATCACCGGAGGAATACGGG
GGACCCAGATATTATGTGTTCGCTTTGCTATATGAGGACCTGTGGCATGTTTGTCTACAG
TAAGTGAAAA-TTATGGGCAGTGGGTGATAGAGTGGTGGGTTTGGTGTGGTAATTTTTTT
TTTAATTTTT-ACAGTTTTGTGGTTTAAAGAATTTTGTATTGTGATTTTTTT-AAAAGGT
CCTGTGTCTGAACCTGAGCCTGAGCCCGAGCCAGAACCGGAGCCTGCAAGACCTACCCGC
CGTCCTAAAATGGCGCCTGCTATCCTGAGACGCCCGACATCACCTGTGTCTAGAGAATGC
AATAGTAGTACGGATAGCTGTGACTCCGGTCCTTCTAACACACCTCCTGAGATACACCCG
GTGGTCCCGCTGTGCCCCATTAAACCAGTTGCCGTGAGAGT---TGGTGGGCGTCGCCAG
GCTGTGGAATGTATCGAGGACTTGCTTAACGAGCCTGGGCAACCTTTGGACTTGAGCTGT
AAACGCCCC--AGGCCATAAGGTGTAAACCTGTGATTGC----GTGTGTGGTTAACGCCT
TTGTTTGCTGAATGAGTTGATGTAAGTTTAATAA--AGGGTGAGATAATGTTTAACTTGC
ATGGCGTGT----------T-AAATGGGGCGGGGCTTAAAGGGTATATAATGCGCCG--T
GGGCTAATCTTGGTTACATCTGAC------CTCATG--GAGGCTTGGGAGTGT-TTGGAA
GATTTTTCTGCTGTGCGTAACTTGCTGGAACAGAGCTCTAACAGTACCTCTTGGTTTTGG
AGGTTTCTGTGGGGCTCATCCCAGGCAAAGTTAGTCTGCAGAATTAAGGAGGATTACAAG
TGGGAATTTGAAGAGCTTTTGAAATCCTGTGGTGAGCTGTTTGATTCTTTGAATCTGGGT
CACCAGGCGCTTTTCCAAGAGAAGGTCATCAAGACTTTGGATTTTTCCACACCGGGGCGC
GCTGCGGCTGCTGTTGCTTTTTTGAGTTTTATAAAGGATAAATGGAGCGAAG---AAACC
CATCTGAGCGGGGGGTACCTGCTGGATTTTCTGGCCATGCATCTGTGGAGAGCGGTT---
--GTGAGACACAAGAATCGCCTGCTACTGTTGTCTTCCGTCCGCCC------GGCGATAA
TACCGACGGAGGAGCAGCAGCAGC---------AGCAGGAGGAAGCCAGGCGGCGGCGGC
---AGGAGCAGAGCCCATGGAACCCGAGAGCCGGCCTGGACCCTCGGGAATGAATGTTGT
ACAGGT---GG--CTGAACTGTATCCAGAACTGAGACGCATTTTGACAATTACAGAGGAT
GGGCAGGGGCTAA------AGGGGGTAAAGAGGGAGCGGGGGGCTTGTGAGGCTACAGAG
GAGGCTAGGAATCTAGCTTTTAGCTTAATGACCAGACACCGTCCTGAGTGTATTACTTTT
CAACAGATCAAGGATAATTGCGCTAATGAGCTTGATCTGCTGGCGCAGAAGTATTCCATA
GAGCAGCTGACCACTTACTGGCTGCAGCCAGGGGATGATTTTGAGGAGGCTATTAGGGTA
TATGCAAAGGTGGCACTTAGGCCAGATTGCAAGTACAAGATCAGCAAACTTGTAAATATC
AGGAATTGTTGCTACATTTCTGGGAACGGGGCCGAGGTGGAGATAGATACGGAGGATAGG
GTGGCCTTTAGATGTAGCATGATAAATATGTGGCCGGGGGTGCTTGGCATGGACGGGGTG
GTTATTATGAATGTAAGGTTTACTGGCCCCAATTTTAGCGGTACGGTTTTCCTGGCCAAT
ACCAACCTTATCCTACACGGTGTAAGCTTCTATGGGTTTAACAATACCTGTGTGGAAGCC
TGGACCGATGTAAGGGTTCGGGGCTGTGCCTTTTACTGCTGCTGGAAGGGGGTGGTGTGT
CGCCCCAAAAGCAGGGCTTCAATTAAGAAATGCCTCTTTGAAAGGTGTACCTTGGGTATC
CTGTCTGAGGGTAACTCCAGGGTGCGCCACAATGTGGCCTCCGACTGTGGTTGCTTCATG
CTAGTGAAAAGCGTGGCTGTGATTAAGCATAACATGGTATGTGGCAACTGCGAGGACAGG
GCCTCTCAGATGCTGACCTGCTCGGACGGCAACTGTCACCTGCTGAAGACCATTCACGTA
GCCAGCCACTCTCGCAAGGCCTGGCCAGTGTTTGAGCATAACATACTGACCCGCTGTTCC
TTGCATTTGGGTAACAGGAGGGGGGTGTTCCTACCTTACCAATGCAATTTGAGTCACACT
AAGATATTGCTTGAGCCCGAGAGCATGTCCAAGGTGAACCTGAACGGGGTGTTTGACATG
ACCATGAAGATCTGGAAGGTGCTGAGGTACGATGAG---ACCCGCACCAGGTGCAGACCC
TGCGAGTGTGGCGGTAAACATATTAGGAACCAGCCTGTGATGCTGGATGTGACCGAGGAG
CTGAGGCCCGATCACTTGGTGCTGGCCTGCACCCGCGCTGAGTTTGGCTCTAGCGATGAA
GATACAGATTGAGGTACTGAA--------ATGTGTGGGCGTGGCTTAAGGGTGGGAAAGA
ATATATAAGGTGGGGGTCTTATGTAGTTTTGTATCTGTTTTGCAGCA--------GCCGC
CGCCGCCATGAGCACCAACTCGTTTGATGGAAGCATTGTGAGCTCATATTTGACAACGCG
CATGCCCCCATGGGCCGGGGTGCGTCAGAATGTGATGGGCTCCAGCATTGATGGTCGCCC
CGTCCTGCCCGCAAACTCTACTACCTTGACCTACGAGACCGTGTCTG---GAACGCCGTT
GGAGACTGCAGCCTCCGCCGCCGCTTC---AGCCGCTGCAGCCACCGCCCGCGGGATTGT
GACTGAC-----TTTGCTTTCCTGAGCCCGCTT-GCAAG---CAGTGCAGCTTCCCGTTC
ATCCGCCCGCGATGACAAGTTGACGGCTCTTTTGGCACAATTGGATTCTTTGACCCGGGA
ACTTAATGTCGTTTCTCAGCAGCTGTTGGATCTGCGCCAGCAG------------GTTTC
TGCCCTGAAGGCTTCCTCCCCTCCCAATGCGGTTTAAAACATAAATAAAAAACCAGACTC
TGTTTGGATTTGGATCAAGCAAGTGTCTTGCTGTCTTTATTTAGG---GGTTTTGCGCGC
GCGGTAGGCCCGGGACCAGCGGTCTCGGTCGTTGAGGGTCCTGTGTATTTTTTCCAGGAC
GTGGTAAAGGTGACTCTGGATGTTCAGATACATGGGCATAAGCCCGTCTCTGGGGTGGAG
GTAGCACCACTGCAGAGCTTCATGCTGCGGGGTGGTGTTGTAGATGATCCAGTCGTAGCA
GGAGCGCTGGGCGTGGTGCCTAAAAATGTCTTTCAGTAGCAAGCTGATTGCCAGGGGCAG
GCCCTTGGTGTAAGTGTTTACAAAGCGGTTAAGCTGGGATGGGTGCATACGTGGGGATAT
GAGATGCATCTTGGACTGTATTTTTAGGTTGGCTATGTTCCCAGCCATATCCCTCCGGGG
ATTCATGTTGTGCAGAACCACCAGCACAGTGTATCCGGTGCACTTGGGAAATTTGTCATG
TAGCTTAGAAGGAAATGCGTGGAAGAACTTGGAGACGCCCTTGTGACCTCCAAGATTTTC
CATGCATTCGTCCATAATGATGGCAATGGGCCCACGGGCGGCGGCCTGGGCGAAGATATT
TCTGGGATCACTAACGTCATAGTTGTGTTCCAGGATGAGATCGTCATAGGCCATTTTTAC
AAAGCGCGGGCGGAGGGTGCCAGACTGCGGTATAATGGTTCCATCCGGCCCAGGGGCGTA
GTTACCCTCACAGATTTGCATTTCCCACGCTTTGAGTTCAGATGGGGGGATCATGTCTAC
CTGCGGGGCGATGAAGAAAACGGTTTCCGGGGTAGGGGAGATCAGCTGGGAAGAAAGCAG
GTTCCTGAGCAGCTGCGACTTACCGCAGCCGGTGGGCCCGTAAATCACACCTATTACCGG
GTGCAACTGGTAGTTAAGAGAGCTGCAGCTGCCGTCATCCCTGAGCAGGGGGGCCACTTC
GTTAAGCATGTCCCTGACTCGCATGTTTTCCCTGACCAAATCCGCCAGAAGGCGCTCGCC
GCCCAGCGATAGCAGTTCTTGCAAGGAAGCAAAGTTTTTCAACGGTTTGAGACCGTCCGC
CGTAGGCATGCTTTTGAGCGTTTGACCAAGCAGTTCCAGGCGGTCCCACAGCTCGGTCAC
CTGCTCTACGGCATCTCGATCCAGCATATCTCCTCGTTTCGCGGGTTGGGGCGGCTTTCG
CTGTACGGCAGTAGTCGGTGCTCGTCCAGACGGGCCAGGGTCATGTCTTTCCACGGGCGC
AGGGTCCTCGTCAGCGTAGTCTGGGTCACGGTGAAGGGGTGCGCTCCGGGCTGCGCGCTG
GCCAGGGTGCGCTTGAGGCTGGTCCTGCTGGTGCTGAAGCGCTGCCGGTCTTCGCCCTGC
GCGTCGGCCAGGTAGCATTTGACCATGGTGTCATAGTCCAGCCCCTCCGCGGCGTGGCCC
TTGGCGCGCAGCTTGCCCTTGGAGGAGGCGCCGCACGAGGGGCAGTGCAGACTTTTGAGG
GCGTAGAGCTTGGGCGCGAGAAATACCGATTCCGGGGAGTAGGCATCCGCGCCGCAGGCC
CCGCAGACGGTCTCGCATTCCACGAGCCAGGTGAGCTCTGGCCGTTCGGGGTCAAAAACC
AGGTTTCCCCCATGCTTTTTGATGCGTTTCTTACCTCTGGTTTCCATGAGCCGGTGTCCA
CGCTCGGTGACGAAAAGGCTGTCCGTGTCCCCGTATACAGACTTGAGAGGCCTGTCCTCG
AGCGGTGTTCCGCGGTCCTCCTCGTATAGAAACTCGGACCACTCTGAGACAAAGGCTCGC
GTCCAGGCCAGCACGAAGGAGGCTAAGTGGGAGGGGTAGCGGTCGTTGTCCACTAGGGGG
TCCACTCGCTCCAGGGTGTGAAGACACATGTCGCCCTCTTCGGCATCAAGGAAGGTGATT
GGTTTGTAGGTGTAGGCCACGTGACCGGGTGTTCCTGAAGGGGGGCTATAAAAGGGGGTG
GGGGCGCGTTCGTCCTCACTCTCTTCCGCATCGCTGTCTGCGAGGGCCAGCTGTTGGGGT
GAGTACTCCCTCTGAAAAGCGGGCATGACTTCTGCGCTAAGATTGTCAGTTTCCAAAAAC
GAGGAGGATTTGATATTCACCTGGCCCGCGGTGATGCCTTTGAGGGTGGCCGCATCCATC
TGGTCAGAAAAGACAATCTTTTTGTTGTCAAGCTTGGTGGCAAACGACCCGTAGAGGGCG
TTGGACAGCAACTTGGCGATGGAGCGCAGGGTTTGGTTTTTGTCGCGATCGGCGCGCTCC
TTGGCCGCGATGTTTAGCTGCACGTATTCGCGCGCAACGCACCGCCATTCGGGAAAGACG
GTGGTGCGCTCGTCGGGCACCAGGTGCACGCGCCAACCGCGGTTGTGCAGGGTGACAAGG
TCAACGCTGGTGGCTACCTCTCCGCGTAGGCGCTCGTTGGTCCAGCAGAGGCGGCCGCCC
TTGCGCGAGCAGAATGGCGGTAGGGGGTCTAGCTGCGTCTCGTCCGGGGGGTCTGCGTCC
ACGGTAAAGACCCCGGGCAGCAGGCGCGCGTCGAAGTAGTCTATCTTGCATCCTTGCAAG
TCTAGCGCCTGCTGCCATGCGCGGGCGGCAAGCGCGCGCTCGTATGGGTTGAGTGGGGGA
CCCCATGGCATGGGGTGGGTGAGCGCGGAGGCGTACATGCCGCAAATGTCGTAAACGTAG
AGGGGCTCTCTGAGTATTCCAAGATATGTAGGGTAGCATCTTCCACCGCGGATGCTGGCG
CGCACGTAATCGTATAGTTCGTGCGAGGGAGCGAGGAGGTCGGGACCGAGGTTGCTACGG
GCGGGCTGCTCTGCTCGGAAGACTATCTGCCTGAAGATGGCATGTGAGTTGGATGATATG
GTTGGACGCTGGAAGACGTTGAAGCTGGCGTCTGTGAGACCTACCGCGTCACGCACGAAG
GAGGCGTAGGAGTCGCGCAGCTTGTTGACCAGCTCGGCGGTGACCTGCACGTCTAGGGCG
CAGTAGTCCAGGGTTTCCTTGATGATGTCATACTTATCCTGTCCCTTTTTTTTCCACAGC
TCGCGGTTGAGGACAAACTCTTCGCGGTCTTTCCAGTACTCTTGGATCGGAAACCCGTCG
GCCTCCGAACGGTAAGAGCCTAGCATGTAGAACTGGTTGACGGCCTGGTAGGCGCAGCAT
CCCTTTTCTACGGGTAGCGCGTATGCCTGCGCGGCCTTCCGGAGCGAGGTGTGGGTGAGC
GCAAAGGTGTCCCTGACCATGACTTTGAGGTACTGGTATTTGAAGTCAGTGTCGTCGCAT
CCGCCCTGCTCCCAGAGCAAAAAGTCCGTGCGCTTTTTGGAACGCGGATTTGGCAGGGCG
AAGGTGACATCGTTGAAGAGTATCTTTCCCGCGCGAGGCATAAAGTTGCGTGTGATGCGG
AAGGGTCCCGGCACCTCGGAACGGTTGTTAATTACCTGGGCGGCGAGCACGATCTCGTCA
AAGCCGTTGATGTTGTGGCCCACAATGTAAAGTTCCAAGAAGCGCGGGATGCCCTTGATG
GAAGGCAATTTTTTAAGTTCCTCGTAGGTGAGCTCTTCAGGGGAGCTGAGCCCGTGCTCT
GAAAGGGCCCAGTCTGCAAGATGAGGGTTGGAAGCGACGAATGAGCTCCACAGGTCACGG
GCCATTAGCATTTGCAGGTGGTCGCGAAAGGTCCTAAACTGGCGACCTATGGCCATTTTT
TCTGGGGTGATGCAGTAGAAGGTAAGCGGGTCTTGTTCCCAGCGGTCCCATCCAAGGTTC
GCGGCTAGGTCTCGCGCGGCAGTCACTAGAGGCTCATCTCCGCCGAACTTCATGACCAGC
ATGAAGGGCACGAGCTGCTTCCCAAAGGCCCCCATCCAAGTATAGGTCTCTACATCGTAG
GTGACAAAGAGACGCTCGGTGCGAGGATGCGAGCCGATCGGGAAGAACTGGATCTCCCGC
CACCAATTGGAGGAGTGGCTATTGATGTGGTGAAAGTAGAAGTCCCTGCGACGGGCCGAA
CACTCGTGCTGGCTTTTGTAAAAACGTGCGCAGTACTGGCAGCGGTGCACGGGCTGTACA
TCCTGCACGAGGTTGACCTGACGACCGCGCACAAGGAAGCAGAGTGGGAATTTGAGCCCC
TCGCCTGGCGGGTTTGGCTGGTGGTCTTCTACTTCGGCTGCTTGTCCTTGACCGTCTGGC
TGCTCGAGGGGAGTTACGGTGGATCGGACCACCACGCCGCGCGAGCCCAAAGTCCAGATG
TC-CGCGCGCGGCGGTCGGAGCTTGATGACAACATCGCGCAGATGGGAGCTGTCCATGGT
CTGGAGCTCCCGCGGCGTCAGGTCAGGCGGGAGCTCCTG---CAGGTTTACCTCGCATAG
ACGGGTCAGGGCGCGGGCTAGATCCAGGTGATACCTAATTTCCAGGGGCTGGTTGGTGGC
GGCGTCGATGGCTTGCAAGAGGCCGCATCCCCGCGGCGCGACTACGGTACCGCGCGGCGG
GC----GGTGGGCCGCGGGGGTGTCCTTGGATGATGCATCTAAAAGCGGTGACGCGGGCG
AGCCCCCGGAGGTAGGGGGGGCTCCGGACCCGCCGGGAGAGGGGGCAGGGGCACGTCGGC
GCCGCGCGCGGGCAGGAGCTGGTGCTGCGCGCGTAGGTTGCTGGCGAACGCGACGACGCG
GCGGTTGATCTCCTGAATCTGGCGCCTCTGCGTGAAGACGACGGGCCCGGTGAGCTTGAG
CCTGAAAGAGAGTTCGACAGAATCAATTTCGGTGTCGTTGACGGCGGCCTGGCGCAAAAT
CTCCTGCACGTCTCCTGAGTTGTCTTGATAGGCGATCTCGGCCATGAACTGCTCGATCTC
TTCCTCCTGGAGATCTCCGCGTCCGGCTCGCTCCACGGTGGCGGCGAGGTCGTTGGAAAT
GCGGGCCATGAGCTGCGAGAAGGCGTTGAGGCCTCCCTCGTTCCAGACGCGGCTGTAGAC
CACGCCCCCTTCGGCATCGCGGGCGCGCATGACCACCTGCGCGAGATTGAGCTCCACGTG
CCGGGCGAAGACGGCGTAGTTTCGCAGGCGCTGAAAGAGGTAGTTGAGGGTGGTGGCGGT
GTGTTCTGCCACGAAGAAGTACATAACCCAGCGTCGCAACGTGGATTCGTTGATATCCCC
CAAGGCCTCAAGGCGCTCCATGGCCTCGTAGAAGTCCACGGCGAAGTTGAAAAACTGGGA
GTTGCGCGCCGACACGGTTAACTCCTCCTCCAGAAGACGGATGAGCTCGGCGACAGTGTC
GCGCACCTCGCGCTCAAAGGCTACAGGGGCCTCTTCTTCTTCTTC---AATCTCCTCTTC
CATAAGGGCCTCCCCTTCTTCTTCTTCT---GGCGGCGGTGGGGGAGGGGGGACACGGCG
GCGACGACGGCGCACCGGGAGGCGGTCGACAAAGCGCTCGATCATCTCCCCGCGGCGACG
GCGCATGGTCTCGGTGACGGCGCGGCCGTTCTCGCGGGGGCGCAGTTGGAAGACGCCGCC
CGTCATGTCC---------CGGTTATGGGTTG----GCGGGGGGCTGCCATGCGGCAGGG
ATACGGCGCTAACGATGCATCTCAACAATTGTTGTGTAGGTACTCCGCCGCCGAGGGACC
--TGAGCGAGTCCGCATCGACCGGATCGGAAAACCTCTCGAGAAAGGCGTCTAACCAGTC
ACAGTCGCAAGGTAGGCTGAGCACCGTGGCGGGCGGCAGCGGGCGGCGGTCGGGGTTGTT
TCT------------------------------------GGCGGAGGTGCTGCTGATGAT
GTAATTAAAGTAGGCGGTCTTGAGACGGCGGATGGTCGACAGAAGCACCATGTCCTTGGG
TCCGGCCTGCTGAATGCGCAGGCGGTCGGCCATGCCCCAGGCTTCGTTTTGACATCGGCG
CAGGTCTTTGTAGTAGTCTTGCATGAGCCTTTCTACCGGCACTTCTTCTTCTCCTTCCTC
TTGTCCTGCATCTCTTGCATCTATCGCTGCGGCGGCGGCGGAGTTTGGCCGTAGGTGGCG
CCCTCTTCCTCCCATGCGTGTGACCCCGAAGCCCCTCATCGGCTGAAGCAGGGCTAGGTC
GGCGACAACGCGCTCGGCTAATATGGCCTGCTGCACCTGCGTGAGGGTAGACTGGAAGTC
ATCCATGTCCACAAAGCGGTGGTATGCGCCCGTGTTGATGGTGTAAGTGCAGTTGGCCAT
AACGGACCAGTTAACGGTCTGGTGACCCGGCTGCGAGAGCTCGGTGTACCTGAGACGCGA
GTAAGCCCTCGAGTCAAATACGTAGTCGTTGCAAGTCCGCACCAGGTACTGGTATCCCAC
CAAAAAGTGCGGCGGCGGCTGGCGGTAGAGGGGCCAGCGTAGGGTGGCCGGGGCTCCGGG
GGCGAGATCTTCCAACATAAGGCGATGATATCCGTAGATGTACCTGGACATCCAGGTGAT
GCCGGCGGCGGTGGTGGAGGCGCGCGGAAAGTCGCGGACGCGGTTCCAGATGTTGCGCAG
CGGCAAAAAGTGCTCCATGGTCGGGACGCTCTGGCCGGTCAGGCGCGCGCAATCGTTGAC
GCTCTAGAC----CGTGCAAAAGGAGAGCCTGTAAGCGGGCACTCT-TCCGTGGTCTGGT
GGATAAATTCGCAAGGGTATCATGGCGGACGACCGG-GGTTCGAGCCCC-----------
--------GTATCCGGCC--GTCCGCCGTGATCCATGCGGTTACCGCCCGCGTGTCGAAC
CCAGGTGTGCGACGTCAGACAACGGGGGAGTGCTCCTTTTGGCTTCCTTCCAGGCGCGGC
GGCTGCTGCGCTAGCTTTTTT-GGCCACTGGCCGCGCGCAGCGTAAGCGGTTAGGCTGGA
AAGCGAAAGCATTAAGTGGCTCGCTCCCTGTAGCCGGAGGGTTATTTTCCAAGGGTTGAG
TCGCG----------------------GGACCCCCGGTTCGAG-----------------
TCTCGGACCGGCCGGACTGCGGCGAACGG-------------------------------
--------------------------------GGGTTTGCCTCCCCGTCA----------
------------------------------------------------------------
------------------------------------------------------------
-----------TGCAAGA----CCCCGCTTGCAAATTCCTCCGGAA-ACAGGGACGAGCC
CCTTTTTTGCTTTTC-------------CCAGATGCATCCGGTGCTGCGGCAGATGCGCC
CCCCTCCTCAGCAGCGGCAAGAGCAAGAGCAGCGGCAGACATGCAGGGCACCCTCCCCTC
CTCCTACCGCGTCAGGAGGGGCGACATC----CGCGGTTGACGCGGCAGCAGATGGTGAT
TACGAACCCCCGCGGCGCCGGGCCCGGCACTACCTGGACTTGGAGGAGGGCGAGGGCCTG
GCGCGGCTAGGAGCGCCCTCTCCTGAGCGGTACCCAAGGGTGCAGCTGAAGCGTGATACG
CGTGAGGCGTACGTGCCGCGGCAGAACCTGTTTCGCGACCGCGAGGGAGAGGAGCCCGAG
GAGATGCGGGATCGAAAGTTCCACGCAGGGCGCGAGCTGCGGCATGGCCTGAATCGCGAG
CGGTTGCTGCGCGAGGAGGACTTTGAGCCCGACGCGCGAACCGGGATTAGTCCCGCGCGC
GCACACGTGGCGGCCGCCGACCTGGTAACCGCATACGAGCAGACGGTGAACCAGGAGATT
AACTTTCAAAAAAGCTTTAACAACCACGTGCGTACGCTTGTGGCGCGCGAGGAGGTGGCT
ATAGGACTGATGCATCTGTGGGACTTTGTAAGCGCGCTGGAGCAAAACCCAAATAGCAAG
CCGCTCATGGCGCAGCTGTTCCTTATAGTGCAGCACAGCAGGGACAACGAGGCATTCAGG
GATGCGCTGCTAAACATAGTAGAGCCCGAGGGCCGCTGGCTGCTCGATTTGATAAACATC
CTGCAGAGCATAGTGGTGCAGGAGCGCAGCTTGAGCCTGGCTGACAAGGTGGCCGCCATC
AACTATTCCATGCTTAGCCTGGGCAAGTTTTACGCCCGCAAGATATACCATACCCCTTAC
GTTCCCATAGACAAGGAGGTAAAGATCGAGGGGTTCTACATGCGCATGGCGCTGAAGGTG
CTTACCTTGAGCGACGACCTGGGCGTTTATCGCAACGAGCGCATCCACAAGGCCGTGAGC
GTGAGCCGGCGGCGCGAGCTCAGCGACCGCGAGCTGATGCACAGCCTGCAAAGGGCCCTG
GCTGGCACGGGCAGCGGCGATAGAGAGGCCGAGTCCTACTTTGACGCGGGCGCTGACCTG
CGCTGGGCCCCAAGCCGACGCGCCCTGGAGGCAGCTGGGGCCGGACCTGGGCTGGCGGTG
GCACCCGCGCGCGCTGGCAACGTCGGCGGCGTGGAGGAATATGACGAGGAC-GATGAGTA
CG-AGCCAGAGGACGGCGAGTACTAAGCGGTGATGTTTCTGATCAGATGATGCAAGACGC
AACGGACCCGGCGGTGCGGGCGGCGCTGCAGAGCCAGCCGTCCGGCCTTAACTCCACGGA
CGACTGGCGCCAGGTCATGGACCGCATCATGTCGCTGACTGCGCGCAATCCTGACGCGTT
CCGGCAGCAGCCGCAGGCCAACCGGCTCTCCGCAATTCTGGAAGCGGTGGTCCCGGCGCG
CGCAAACCCCACGCACGAGAAGGTGCTGGCGATCGTAAACGCGCTGGCCGAAAACAGGGC
CATCCGGCCCGACGAGGCCGGCCTGGTCTACGACGCGCTGCTTCAGCGCGTGGCTCGTTA
CAACAGCGGCAACGTGCAGACCAACCTGGACCGGCTGGTGGGGGATGTGCGCGAGGCCGT
GGCGCAGCGTGAGCGCGCGCAGCAGCAGGGCAACCTGGGCTCCATGGTTGCACTAAACGC
CTTCCTGAGTACACAGCCCGCCAACGTGCCGCGGGGACAGGAGGACTACACCAACTTTGT
GAGCGCACTGCGGCTAATGGTGACTGAGACACCGCAAAGTGAGGTGTACCAGTCTGGGCC
AGACTATTTTTTCCAGACCAGTAGACAAGGCCTGCAGACCGTAAACCTGAGCCAGGCTTT
CAAAAACTTGCAGGGGCTGTGGGGGGTGCGGGCTCCCACAGGCGACCGCGCGACCGTGTC
TAGCTTGCTGACGCCCAACTCGCGCCTGTTGCTGCTGCTAATAGCGCCCTTCACGGACAG
TGGCAGCGTGTCCCGGGACACATACCTAGGTCACTTGCTGACACTGTACCGCGAGGCCAT
AGGTCAGGCGCATGTGGACGAGCATACTTTCCAGGAGATTACAAGTGTCAGCCGCGCGCT
GGGGCAGGAGGACACGGGCAGCCTGGAGGCAACCCTAAACTACCTGCTGACCAACCGGCG
GCAGAAGATCCCCTCGTTGCACAGTTTAAACAGCGAGGAGGAGCGCATTTTGCGCTACGT
GCAGCAGAGCGTGAGCCTTAACCTGATGCGCGACGGGGTAACGCCCAGCGTGGCGCTGGA
CATGACCGCGCGCAACATGGAACCGGGCATGTATGCCTCAAACCGGCCGTTTATCAACCG
CCTAATGGACTACTTGCATCGCGCGGCCGCCGTGAACCCCGAGTATTTCACCAATGCCAT
CTTGAACCCGCACTGGCTACCGCCCCCTGGTTTCTACACCGGGGGATTCGAGGTGCCCGA
GGGTAACGATGGATTCCTCTGGGACGACATAGACGACAGCGTGTTTTCCCCGCAACCGCA
GACCCTGCTAGAGTTGCAACAGCGC--------GAGCAGGCAGAGGCGGCGCTGCGAAAG
GAAAGCTTCCGCAGGCCAAGCAGCTTGTCCGATCTAGGCGCTGCGGCCCCGCGGTCAGAT
GCTAGTAGCCCATTTCCAAGCTTGATAGGGTCTCTTACCAGCACTCGCACCACCCGCCCG
CGCCTGCTGGGCGAGGAGGAGTACCTAAACAACTCGCTGCTGCAGCCGCAGCGCGAAAAA
AACCTGCCTCCGGCATTTCCCAACAACGGGATAGAGAGCCTAGTGGACAAGATGAGTAGA
TGGAAGACGTACGCGCAGGAGCA-CAGGGACGTG-----------------------CCA
GGCCCGCGCCCGCCCACCCGTCGTCAAAGGCACGACCGTCAGCGGGGTCTG-GTGTG---
-----GGAGGACGATGACTCGGCAGACGACAGCAGCGTCCTGGATTTGGGAGGGAGTGGC
A---------ACCCGTTTGCGCACCTTCGCCCC--AGGCTGGGGAGAATGTTTTAAAAAA
AAAAAA-----GCATGATGCAAAATAAAAAACTCACCAAGGCCATGGCACCG-AGCGTTG
GTTTTCTTGTA-------TTCCCCTTAGT----------ATGCGGCGCGCGGCGATGTA-
-TGAGGAAGGTC---CTCCTCCCTCCTACGAGAGTGTGGTGA-GCGCGGCGCCAGTGGCG
GCGGCGCTGGGTTCTCCCTTCGATG------CTCCCCTGGACCCGCCGTTTGTGCCTCCG
CGGTACCTGCGGCCTACCGGGGGGAGAAACAGCATCCGTTACTCTGAGTTGGCACCCCTA
TTCGACACCACCCGTGTGTACCTGGTGGACAACAAGTCAACGGATGTGGCATCCCTGAAC
TACCAGAACGACCACAGCAACTTTCTGACCACGGTCATTCAAAACAATGACTACAGCCCG
GGGGAGGCAAGCACACAGACCATCAATCTTGACGACCGGTCGCACTGGGGCGGCGACCTG
AAAACCATCCTGCATACCAACATGCCAAATGTGAACGAGTTCATGTTTACCAATAAGTTT
AAGGCGCGGGTGATGGTGTCGCGCTTGCCTACTAAGGACA--------------------
-ATCAGGTGGAG------CTGAAATACGAGTGGGTGGAGTTCACGCTGCCCGAGGGCAAC
TACTCCGAGACCATGACCATAGACCTTATGAACAACGCGATCGTGGAGCACTACTTGAAA
GTGGGCAGACAGAACGGGGTTCTGGAAAGCGACATCGGGGTAAAGTTTGACACCCGCAAC
TTCAGACTGGGGTTTGACCCCGTCACTGGTCTTGTCATGCCTGGGGTATATACAAACGAA
GCCTTCCATCCAGACATCATTTTGCTGCCAGGATGCGGGGTGGACTTCACCCACAGCCGC
CTGAGCAACTTGTTGGGCATCCGCAAGCGGCAACCCTTCCAGGAGGGCTTTAGGATCACC
TACGATGATCTGGAGGGTGGTAACATTCCCGCACTGTTGGATGTGGACGCCTACCAGGCG
AGCTTGAAAGATGACACCGAACAGGGCGGGGGTGGCGCAGGCGGCAGCAACAGCAGTGGC
AGCGGCGCGGAAGAGAACTCCAACGCGGCAGCCGCGGCAATGCAGCCGGTGGAGGACATG
AACGATCATGCCATTCGCGGCGACACCTTTGCCACACGGGCTGAGGAGAAGCGCGCTGAG
GCCGAAGCAGCGGCCGAAGCTGCCGCCCCCGCTGCG---------CAACCCGAGGTCGAG
AAGCCTCAGAAGAAACCGGTGATCAAACCCCTGACAGAGGACAGCAAGAAACGCAGTTAC
AACCTAATAAGCAATGACAGCACCTTCACCCAGTACCGCAGCTGGTACCTTGCATACAAC
TACGGCGACCCTCAGACCGGAATCCGCTCATGGACCCTGCTTTGCACTCCTGACGTAACC
TGCGGCTCGGAGCAGGTCTACTGGTCGTTGCCAGACATGATGCAAGACCCCGTGACCTTC
CGCTCCACGCGCCAGATCAGCAACTTTCCGGTGGTGGGCGCCGAGCTGTTGCCCGTGCAC
TCCAAGAGCTTCTACAACGACCAGGCCGTCTACTCCCAACTCATCCGCCAGTTTACCTCT
CTGACCCACGTGTTCAATCGCTTTCCCGAGAACCAGATTTTGGCGCGCCCGCCAGCCCCC
ACCATCACCACCGTCAGTGAAAACGTTCCTGCTCTCACAGATCACGGGACGCTACCGCTG
CGCAACAGCATCGGAGGAGTCCAGCGAGTGACCATTACTGACGCCAGACGCCGCACCTGC
CCCTACGTTTACAAGGCCCTGGGCATAGTCTCGCCGCGCGTCCTATCGAGCCGCACTTTT
TGAGCA--------AGCATGTCCATCCTTATATCGCCCAGCAATAACACAGGCTGGGGCC
TGCGCTTCCCAAGCAAGATGTTTGGCGGGGCCAAGAAGCGCTCCGACCAACACCCAGTGC
GCGTGCGCGGGCACTACCGCGCGCCCTGGGGCGCGCACAAACGCGG---CCGCACT----
--------GGGCGCACCACCGTCGATGACGCCATCGACGCGGTGGTGGAGGAGGCGCGCA
ACTAC---ACGCCCACGCCGCCACCAGTGTCCACAGTGGACGCGGCCATTCAGACCGTGG
TGCGCGGAGCCCGGCGCTATGCTAAAATGAAGAGACGGCGGAGGCGCGTAGCACGTCGCC
ACCGCCGCCGACCCGGCACTGCCGCCCAACGCGCGGCGGCGGCCCTGCTTAACCGCGCAC
GTCGCACCGGCCGACGGGCGGCCATGCGGGCCGCTCGAAGGCTGGCCGCGGGTATTGTCA
CTGTGCCCCCCAGGTCCAGGCGACGAGCGGCCGCCGCAGCAGCCGCGGCCATTAGTGCTA
TGACTCAGGGTCGCAGGGGCAACGTGTATTGGGTGCGCGACTCGGTTAGCGGCCTGCGCG
TGCCCGTGCGCACCCGCCCCCCGCGCAACTAGATTGCAAGAAAAAACTACTTAGACTCGT
ACTGTTGTATGTATCCAGCGGCGGCGGCGCG-CAACGAAGCTATGTCCAAGCGCAAAATC
AAAGAAGAGATGCTCCAGGTCATCGCGCCGGAGATCTATGGCCCCCC---GAAGA--AG-
--GAAGAGCAGG--ATTAC--AAGCCCCGAAAGCTA--AAGCGGGTCAAAAAGAAAAAGA
AAGATGATGATGATGA---ACTTGACGACGAGGTGGAACTGCTGCACGCTACCGCGCCCA
GGCGACGGGTACAGTGGAAAGGTCGACGCGTAAAACGTGTTTTGCGACCCGGCACCACCG
TAGTCTTTACGCCCGGTGAGCGCTC---CACCCGCACCTACAAGCGCGTGTATGATGAGG
TGTACGGCGACGAGGACCTGCTTGAGCAGGCCAACGAGCGCCTCGGGGAGTTTGCCTACG
GAAA------GCGG------------CATAAGGACATGCTGGCGTTGCCGCTGGACGAGG
GCAACCCAACACCTAGCCTAAAGCCCGTAACACTGCAGCAGGTGCTGCCCGCGCTTGCAC
CGTCCGAAGAAAAGCGCGGCCTAAAGCGCGAGTCT---GGTGACTTGGCACCCACCGTGC
AGCTGATGGTACCCAAGCGCCAGCGACTGGAAGATGTCTTGGAAAAAATGACCGTGGAAC
CTGGGCTGGAGCCCGAGGTCCGCGTGCGGCCAATCAAGCAGGTGGCGCCGGGACTGGGCG
TGCAGACCGTGGACGTTCAGATACCCAC---TACCAGTAGCACCAGTATTGCCACCGCCA
CAGAGGGCATGGAGACACAAACGTCCCCGGTTGCCTCAGCGGTGGCGGATGCCGCGGTGC
AGGCGGTCGCTGCGGCCGCGTCCAAGACCTCTACGGAGGTGCAAACGGACCCGTGGATGT
TTCGCGTTTCAGCCCCCCGGCGCCCGCGCGGTTCGAGGAAGTACGGCGCCGCCAGCGCGC
TACTGCCCGAATATGCCCTACATCCTTCCATTGCGCCTACCCCCGGCTATCGTGGCTACA
CCTACCGCCCCAGAAGACGAGCAACTACCCGACGCCGAACCACCACTGGAACCCGCCGCC
GCCGTCGCCGTCGCCAG---------------CCCGTGCTGGCCCCGATTTCCGTGCGCA
GGGTGGCTCGC--GAAGGAGGCAG-GACCCTGGTGCTGCCAACAGCGCGCTACCACCCCA
GCATCGTTTAAAAGC-CGGTC-TTTGTGGTTC--TTGCAGATA--TGGCCCTCACCTGCC
GCCTCCGTTTCCCGGTGCCGGGATTCCGAGGAAGA---ATGCACCGTAGGAGGGGCATGG
CCGGCCACGGCCTGACGGGCGGCATGCGTCGTGCGCACCACCGGCGGCGGCGCGCGTCGC
ACCGTCGCATGCGCGGCGGTATCCTGCCCCTCCTTATTCCACTGATCGCCGCGGCGATTG
GCGCCGTGCCCGGAATTGCATCCGTGGCCTTGCAGGCGCAGAGACACTGATTAAAAACAA
GTTGCATG---TGGAAAAATCAAAATAAAAAGTCTGGACTCTCACGCTCGCTTGGTCCTG
TAACTATTTTGTA------GA---ATGGAAGACATCAACTTTGCGTCTCTGGCCCCGCGA
CACGGCTCGCGCCCGTTCATGGGAAACTGGCAAGATATCGGCACCAGCAATATGAGCGGT
GGCGCCTTCAGCTGGGGCTCGCTGTGGAGCGGCATTAAAAATTTCGGTTCCACCGTTAAG
AACTATGGCAGCAAGGCCTGGAACAGCAGCACAGGCCAGATGCTGAGGGATAAGTTGAAA
GAGCAAAATTTCCAACAAAAGGTGGTAGATGGCCTGGCCTCTGGCATTAGCGGGGTGGTG
GACCTGGCCAACCAGGCAGTGCAAAATAAGATTAACAGTAAGCTTGAT------------
C------------CCCGCC------------------CTCCCG---------TAGAGGAG
CCTCCACCGGCCGTGGAGACAGTGTCTCCAGAGGGGC------GTGGCGAAAAGCGTCCG
CGCCCCGACAGGGAAGAAACTCTGGTGACGCAAATAGACGAGCCTCCCTCGTACGAGGAG
GCACTAAAGCAAGGC---------CTGCCCACCACCCGTCCCATCGC------------G
CCCATGGCTACCGGAGTGC-TGGG-----CCAGCACACACC----CGTAACGCTGGACCT
GCCTCCCCCCGCCGACACCCAGCA----GAAACCTGTGCTGCCAGGCCCGACCGCCGTTG
TTGTAACCCGTCCTA-----GCCGCGCGTCCCTGCGCCGCGCCGCCAGCGGTCCGCGATC
GTTGCGGCCC--GTAGCCA-----GTGGCAACTGGCAAAGCACACTGAACAGCATCGTGG
GTCTGGGGGTGCAATCCCTGAAGCGCCGACGATGCTTCTGA--ATAGCTAACGTGTCGTA
TGTGTG-------TCATGTATGCG---TCCAT-GTCGCCGCCAGAGGA------------
-----GCTGCTGAGCCGCCGC-GCGCCCGC------TTTCCAAGATGGCTACCCCTTCGA
TGATGCCGCAGTGGTCTTACATGCACATCTCGGGCCAGGACGCCTCGGAGTACCTGAGCC
CCGGGCTGGTGCAGTTTGCCCGCGCCACCGAGACGTACTTCAGCCTGAATAACAAGTTTA
GAAACCCCACGGTGGCGCCTACGCACGACGTGACCACAGACCGGTCCCAGCGTTTGACGC
TGCGGTTCATCCCTGTGGACCGTGAGGATACTGCGTACTCGTACAAGGCGCGGTTCACCC
TAGCTGTGGGTGATAACCGTGTGCTGGACATGGCTTCCACGTACTTTGACATCCGCGGCG
TGCTGGACAGGGGCCCTACTTTTAAGCCCTACTCTGGCACTGCCTACAACGCCCTGGCTC
CCAAGGGTGCCCCAAATCCTTGCGAATGGGATGAAGCTGCTACT---GCTCTTGAAAT--
----AAACCTAGAAGAAGAGGACGATGACAACGAAGACGAAGTAGACGAG----------
-----CAAGCTGAGCAGCAA------AAAACTCACGTATTTGGGCAGGCGCCTTATTCTG
GTATAA------ATATTACAAAG---GAGGGTATTCAAATAGGTGTCGAAGGTC------
AAAC--------------ACCTAAATAT-GCCGATAAAACATTTCAACCTGAACCTCAAA
TAGGAGAATCTCAGTGGTACGA------AACTGAAATTAATCATGCAGCTGGGAGAGTCC
TTAAAAAGACTACCCCAATGAAACCATGTTACGGTTCATATGCAAAACCCACAAATGAAA
ATGGAGGGCAAGGCATTCTTGTAAA----GCAACA-----------AAATGGAAAGCT--
-AGAAAGTCAAGTGGAAATGCAATTTTTCTCAACTACTGAGGCGACCG-CA---------
---GGCA--ATGGTGATAACTTGACTCCTAAAGTGGTATTGTACAGTGAAGATGTAGATA
TAGAAACCCCAGACACTCATATTTCTTACATGCCCACTATTAAGGAAGGTA------ACT
CACGAGAACTAATGGGCCAACAATCTATGCCCAACAGGCCTAATTACATTGCTTTTAGGG
ACAATTTTATTGGTCTAATGTATTACAACAGCACGGGTAATATGGGTGTTCTGGCGGGCC
AAGCATCGCAGTTGAATGCTGTTGTAGATTTGCAAGACAGAAACACAGAGCTTTCATACC
AGCTTTTGCTTGATTCCATTGGTGATAGAACCAGGTACTTTTCTATGTGGAATCAGGCTG
TTGACAGCTATGATCCAGATGTTAGAATTATTGAAAATCATGGAACTGAAGATGAACTTC
CAAATTACTGCTTTCCACTGGGAGGTGTGATTAATACAGAGACTCT-TACCAAGGTAAAA
CCTAAAACAGGTCAGGA---AA-----ATGGATGGGAAA------AAGATGCTACAGA--
-----ATTTTCAGATAAAAATGAAATAAGAGTTGGAAATAATTTTGCCATGGAAATCAAT
CTAAATGCCAACCTGTGGAGAAATTTCCTGTACTCCAACATAGCGCTGTATTTGCCCGAC
AAGCTAAAGTACAGTCCTTCCAACGTAAAAATTTCTGATAACCCAAACACCTACGACTAC
ATGAACAAGCGAGTGGTGGCTCCCGGGTTAGTGGACTGCTACATTAACCTTGGAGCACGC
TGGTCCCTTGACTATATGGACAACGTCAACCCATTTAACCACCACCGCAATGCTGGCCTG
CGCTACCGCTCAATGTTGCTGGGCAATGGTCGCTATGTGCCCTTCCACATCCAGGTGCCT
CAGAAGTTCTTTGCCATTAAAAACCTCCTTCTCCTGCCGGGCTCATACACCTACGAGTGG
AACTTCAGGAAGGATGTTAACATGGTTCTGCAGAGCTCCCTAGGAAATGACCTAAGGGTT
GACGGAGCCAGCATTAAGTTTGATAGCATTTGCCTTTACGCCACCTTCTTCCCCATGGCC
CACAACACCGCCTCCACGCTTGAGGCCATGCTTAGAAACGACACCAACGACCAGTCCTTT
AACGACTATCTCTCCGCCGCCAACATGCTCTACCCTATACCCGCCAACGCTACCAACGTG
CCCATATCCATCCCCTCCCGCAACTGGGCGGCTTTCCGCGGCTGGGCCTTCACGCGCCTT
AAGACTAAGGAAACCCCATCACTGGGCTCGGGCTACGACCCTTATTACACCTACTCTGGC
TCTATACCCTACCTAGATGGAACCTTTTACCTCAACCACACCTTTAAGAAGGTGGCCATT
ACCTTTGACTCTTCTGTCAGCTGGCCTGGCAATGACCGCCTGCTTACCCCCAACGAGTTT
GAAATTAAGCGCTCAGTTGACGGGGAGGGTTACAACGTTGCCCAGTGTAACATGACCAAA
GACTGGTTCCTGGTACAAATGCTAGCTAACTACAACATTGGCTACCAGGGCTTCTATATC
CCAGAGAGCTACAAGGACCGCATGTACTCCTTCTTTAGAAACTTCCAGCCCATGAGCCGT
CAGGTGGTGGATGATACTAAATACAAGGACTA---CCAACAGGTGGGCATCCTACACCAA
CACAACAACTCTGGATTTGTTGGCTACCTTGCCCCCACCATGCGCGAAGGACAGGCCTAC
CCTGCTAACTTCCCCTATCCGCTTATAGGCAAGACCGCAGTTGACAGCATTACCCAGAAA
AAGTTTCTTTGCGATCGCACCCTTTGGCGCATCCCATTCTCCAGTAACTTTATGTCCATG
GGCGCACTCACAGACCTGGGCCAAAACCTTCTCTACGCCAACTCCGCCCACGCGCTAGAC
ATGACTTTTGAGGTGGATCCCATGGACGAGCCCACCCTTCTTTATGTTTTGTTTGAAGTC
TTTGACGTGGTCCGTGTGCACCGGCCGCACCGCGGCGTCATCGAAACCGTGTACCTGCGC
ACGCCCTTCTCGGCCGGCAACGCCACAACATAAA-------------GAAGCAAGCAACA
TCAACAACAGCTGCCGCC-ATGG-----------GCTCCAGTGAGCAGGAACTGAAAGCC
ATTGTCAAAGATCTTGGTTGTGGGCCATATTTTTTGGGCACCTATGACAAGCGCTTTCCA
GGCTTTGTTTCTCCACACAAGCTCGCCTGCGCCATAGTCAATACGGCCGGTCGCGAGACT
GGGGGCGTACACTGGATGGCCTTTGCCTGGAACCCGCACTCAAAAACATGCTACCTCTTT
GAGCCCTTTGGCTTTTCTGACCAGCGACTCAAGCAGGTTTACCAGTTTGAGTACGAGTCA
CTCCTGCGCCGTAGCGCCATTGCTTCTTCCCCCGACCGCTGTATAACGCTGGAAAAGTCC
ACCCAAAGCGTACAGGGGCCCAACTCGGCCGCCTGTGGACTATTCTGCTGCATGTTTCTC
CACGCCTTTGCCAACTGGCCCCAAACTCCCATGGATCACAACCCCACCATGAACCTTATT
ACCGGGGTACCCAACTCCATGCTCAACAGTCCCCAGGTACAGCCCACCCTGCGTCGCAAC
CAGGAACAGCTCTACAGCTTCCTGGAGCGCCACTCGCCCTACTTCCGCAGCCACAGTGCG
CAGATTAGGAGCGCCACTTCTTTTTGTCACTTGAAA---AACATGTAAAAATA-ATGTAC
TAG-AGACACTTTCAATAAAGGCAAATGCTTTTATTTGTACACTCTCGGGTGATTATTTA
CCCCC--ACCCTTGCCGTCTGCGCCGT----TTAAAAATCAAAGGGGTTCTGCCGCGCA-
--TCGCTATGCGCCACT---GGCAGGGACACGTTGCGATACTGGTGTTTAGTGCTCCACT
TAAACTCAGGCACAACCATCC---GCGGCAG---CTCGGTGAAGTTTTCACTCCACAGGC
TGCGCACCATCACCAACGCGTTTAGCAGGTCGGGCGCCGATATCTTGAAGTCGCAGTTGG
GGCCTCCGCCCTGCGCGCGCGAGTTGCGATACACAGGGTTGCAGCACTGGAACACTATCA
GCGCCGGGTGGTGCACGCTGGCCAGCACGCTCTTGTCGGAGATCAGATCCGCGTCCAGGT
CCTCCGCGTTGCTCAGGGCGAACGGAGTCAACTTTGGTAGCTGCCTTCCCAAAAAGGGCG
CGTGCCCAGGCTTTGAGTTGCACTCGCACCGTAGTGGCATCAAAAGGTGACCGTGC----
CCGGTCTGGGCGTTAGGATACAGCGCCTGCATAAAAGCCTTGATCTGCTTAAAAGCCACC
TGAGCCTTTGCGCCTTCAGAGAAGAACATGCCGCAAGACTTGCCGGAAAACTGATTGGCC
GGACAGGCCGCGTCGTGCACGCAGCACCTTGCGTCGGTGTTGGAGATCTGCACCACATTT
CGGCCCCACCGGTTCTTCACGATCTTGGCCTTGCTAGACTGCTCCTTCAGCGCGCGCTGC
CCGTTTTCGCTCGTCACATCCATTTCAATCACGTGCTCCTTATTTATCATAATGCTTCCG
TGTAGACACTTAAGCTCGCCTTCGATCTCAGCGCAGCGGTGCAGCCACAACGCGCAGCCC
GTGGGCTCGTGATGCTTGTAGGTCACCTCTGCAAACGACTGCAGGTACGCCTGCAGGAAT
CGCCCCATCATCGTCACAAAGGTCTTGTTGCTGGTGAAGGTCAGCTGCAACCCGCGGTGC
TCCTCGTTCAGCCAGGTCTTGCATACGGCCGCCAGAGCTTCCACTTGGTCAGGCAGTAGT
TTGAAGTTCGCCTTTAGATCGTTATCCACGTGGTACTTGTCCATCAGCGCGCGCGCAGCC
TCCATGCCCTTCTCCCACGCAGACACGATCGGCACACTCAGCGGGTTCATCACCGTAA--
-------TTTCACTT---TCCGCTTCGCTGGG-CTCTTCCTCTTCCTCTTGCGTCCGCAT
ACCACGCGCCACTGGGTCGTCTTCATTCAGCCGCCGCACTGTGCGCTTACCTCCTTTGCC
AT-----GCTTGATTAGCACCGGTGGGTTGCTGAAACCCACCATTTGTAGCGCCACATCT
TCTCTTTCTTCCTCGCTGTCCACGATTACCTCTGGTGATGG---CGGGCGCTCGGGCTTG
GGAGAAGGGCGCTT-CTTTTTCTTCTTGGGCGCAATGGCCAAATCCGCCGCCGAGGTCGA
TGGCCGCGGGCTGGGTGTGCGCGGCACCAGCGCGTCTTGTGATGAGTCTTCCTCGTCCTC
GGACTCGATACGCCGCCTCATCCGCTTTTTTGGGGGCGCCCGGGGAGGCGGCGGCGACGG
GGACGGGGACGACACGTCCTCCATGGTTGGGGGACGTCGCGCCGCACCGCGTCCGCGCTC
GGGGGTGGTTTCGCGCTGCTCCTCTTCCCGACTGGCCATTTCCTTCTCCTATAGGCAGAA
AAAG-----ATCATGGAGTCAGTCG-----------------------------------
-AGAAGAAGGACAGCCTAACCGCCCCCTCTGAGTTCGCCACCACCGCCTCCACCGATGCC
GCCAACGCGCCT---------------------------ACCACCTTCCCCGTCGAG---
------GCACCCCCGCTTGAGGAGGAGGAAGTGATTATCGAGCAGGACCCAGGTTTTGTA
AGCGAAGACGACGAGGACCGCTCAGTACCAACAGAGGATAAAAAGCAAGACCAGGACAAC
GCAGAGGCAAACGAGGAACAAGT-CGGGCGGGGGGACGAAAGGCATGGC---------GA
CTACCT------AGATGTGGGAGACGACGTGCTGTTGAAGCATCTGCAGCGCCAGTGCGC
CATTATCTGCGACGCGTTGCAAGAGCGCAGCGATGTGCCCCTCGCCATAGCGGATGTCAG
CCTTGCCTACGAACGCCACCTATTCTCACCGCGCGTACCCCCCAAACGCCAAGAAAACGG
CACATGCGAGCCCAACCCGCGCCTCAACTTCTACCCCGTATTTGCCGTGCCAGAGGTGCT
TGCCACCTATCACATCTTTTTCCAAAACTGCAAGATACCCCTATCCTGCCGTGCCAACCG
CAGCCGAGCGGACAAGCAGCTGGCCTTGCGGCAGGGCGCTGTCATACCTGATATCGCCTC
GCTCAACGAAGTGCCAAAAATCTTTGAGGGTCTTGGACGCGACGAGAAGCGCGCGGCAAA
CGCTCTGCAACAGGAAAACAGCGAAAATGAAAGTCACTCTGGAGTGTTGGTGGAACTCGA
GGGTGACAACGCGCGCCTAGCCGTACTAAAACGCAGCATCGAGGTCACCCACTTTGCCTA
CCCGGCACTTAACCTACCCCCCAAGGTCATGAGCACAGTCATGAGTGAGCTGATCGTGCG
CCGTGCGCAGCCCCTGGAGAGGGATGCAAATTTGCAAGA------ACAAACAGAGGAGGG
CCTACCCGCAGTTGGCGACGAGCAGCTAGCGCGCTGGCTTCAAACGCGCGAG---CCTGC
CGACTTGGAGGAGCGACGCAAACTAATGATGGCCGCAGTGCTCGTTACCGTGGAGCTTGA
GTGCATGCAGCGGTTCTTTGCTGACCCGGAGATGCAGCGCAAGCTAGAGGAAACATTGCA
CTACACCTTTCGACAGGGCTACGTACGCCAGGCCTGCAAGATCTCCAACGTGGAGCTCTG
CAACCTGGTCTCCTACCTTGGAATTTTGCACGAAAACCGCCTTGGGCAAAACGTGCTTCA
TTCCACGCTCAAGGGCGAGGCGCGCCGCGACTACGTCCGCGACTGCGTTTACTTATTTCT
ATGCTACACCTGGCAGACGGCCATGGGCGTTTGGCAGCAGTGCTTGGAGGAGTGCAACCT
CAAGGAGCTGCAGAAACTGCTAAAGCAAAACTTGAAGGACCTATGGACGGCCTTCAACGA
GCGCTCCGTGGCCGCGCACCTGGCGGACATCATTTTCCCCGAACGCCTGCTTAAAACCCT
GCAACAGGGTCTGCCAGACTTCACCAGTCAAAGCATGTTGCAGAACTTTAGGAACTTTAT
CCTAGAGCGCTCAGGAATCTTGCCCGCCACCTGCTGTGCACTTCCTAGCGACTTTGTGCC
CATTAAGTACCGCGAATGCCCTCCGCCGCTTTGGGGCCACTGCTACCTTCTGCAGCTAGC
CAACTACCTTGCCTACCACTCTGACATAATGGAAGACGTGAGCGGTGACGGTCTACTGGA
GTGTCACTGTCGCTGCAACCTATGCACCCCGCACCGCTCCCTGGTTTGCAATTCGCAGCT
GCTTAACGAAAGTCAAATTATCGGTACCTTTGAGCTGCAGGGTCCCTCGCCT---GACGA
AAAGTCCGCGGCTCCGG---GGTTGAAACTCACTCCGGGGCTGTGGACGTCGGCTTACCT
TCGCAAATTTGTACCTGAGGACTACCACGCCCACGAGATTAGGTTCTACGAAGACCAATC
CCGCCCGCCAAATGCGGAGCTTACCGCCTGCGTCATTACCCAGGGCCACATTCTTGGCCA
ATTGCAAGCCATCAACAAAGCCCGCCAAGAGTTTCTGCTACGAAAGGGACGGGGGGTTTA
CTTGGACCCCCAGTCCGGCGAGGAGCTCAACCCAATCCCCCCGCCGCCGCAGCCCTATCA
GCAGCAGCCGCGGGCCCTTGCTTCCCAGGATGGCACCCAAAAAGAAG---CTGCA-GCTG
CCGC-CGCC---ACCCACGGA------CG-AGGAGGAATACTGGGACAGTCAGGCAGAGG
AGGTTTTG---GACGAGGAGGAGGAGGACATGATGGAAGACTG---------GGAGAGCC
TAGACGA------GGAAGCTTC---CGAGGTCGAAGAGGTGTCAGACGAAACACCGTCAC
CCTCGGTCGCATTCCCCTCGCCGGCGCCCCAGAAATCGGCAACCGGTTCCAGCATGGCTA
CAA---CCTCCGCTCCTCAGGCGCCGCCGGCACTGCCCGTTCGCCGACCCAACCGTAGAT
GGGACACCACTGGAAC--CAGGGCCGGTAAGTCCAAGCAGCCGCCGCCGTTAGCCCAAGA
GCAACAACAGCGCCAAGGCTACCGCTCATGGCGCGGGCACAAGAACGCCATAGTTGCTTG
CTTGCAAGACTGTGGGGGCAACATCTCCTTCGCCCGCCGCTTTCTTCTCTACCATCACGG
CGTGGCCTTCCCCCGTAACATCCTGCATTACTACCGTCATCTCTACAGCCCATACTGCAC
CGGCGGCAGCGGCAGCGGCAGCAACAGCAGCGGCCACACAGAAGCAAAGGCGACCGGATA
GCAAGACTCTGACAAAGCCCAAGAAATCCACAGCGGCGGCAGCAGCAGGAGGAGGAGCGC
TGCGTCTGGCGCCCAACGAACCCGTATCGACCCGCGAGCTTAGAAACAGGATTTTTCCCA
CTCTGTATGCTATATTTCAACAGAGCAGGGGCCAAGA------ACAAGAGCTGAAAATAA
AAAACAGGTCTCTGCGATCCCTCACCCGCAGCTGCCTGTATCACAAAAGCGAAGATCAGC
TTCGGCGCACGCTGGAAGACGCGGAGGCTCTCTTCAGTAAATACTGCGCGCTGACTCTTA
AGGACTAGTTTCGCGCCCTTTCTCAAATTTAAGCGCGAAAACTACGTCATCTCCAGCGGC
CACACCCGGCGCCAGCACCTGTCG----------TCAGCGCCATTATGAGCAAGGAAATT
CCCACGCCCTACATGTGGAGTTACCAGCCACAAATGGGACTTGCGGCTGGAGCTGCCCAA
GACTACTCAACCCGAATAAACTACATGAGCGCGGGACCCCACATGATATCCCGGGTCAAC
GGAATCCGCGCCCACCGAAACCGAATTCTCTTGGAACAGGCGGCTATTACCACCACACCT
CGTAATAACCTTAATCCCCGTAGTTGGCCCGCTGCCCTGGTGTACCAGGAAAGTCCCGCT
CCCACCACTGTGGTACTTCCCAGAGACGCCCAGGCCGAAGTTCAGATGACTAACTCAGGG
GCGCAGCTTGCGGGCGGCTTTCGTCACAG-----GGTGC---GGTCGC-CCGGGCAG---
---------GGTATAACTCACCTGACAATCAGAGGGCGAGGTATTCAGCTCAACGACGAG
TCGGTGAGCTCCTCGCTTGGTCTCCGTCCGGACGGGACATTTCAGATCGGCGGCGC-CGG
CCGTCCTTCATTCACGCCTCGTCAGGCAATCCTAACTCTGCAGACCTCGTCCTCTGAGCC
GCGCTCTGGAGGCATTGGAACTCTGCAATTTATTGAGGAGTTTGTGCCATCGGTCTACTT
TAACCCCTTCTCGGGACCTCCCGGCCACTATCCGGATCAATTTATTCCTAACTTTGACGC
GGTAAAGGACTCGGCGGACGGCTACGACTGAATGTT---AAGTGGAGAGGCAGAGCAACT
GCGCCTGAAACACCTGGTCCACTGTCGCCGCCACAAGTGCTTTGCCCGCGACTCCGGTGA
GTTTTGCTACTTTGAATTGCCCGAGGATCATATCGAGG----------------------
------------------------------------------------------------
---------------------------------------------------G---CCCGG
CGCACG---GCGTCCGGCTTACCGCCCAGGGA--GAGCTTGCCCGTAGCCTGATTCGGGA
GTTTACC--CAGC-------------GCCCCCTGCTAGTTGAGCGGGAC-----------
-AGGGGACCCTG------------------TGTTCTCACTGTGA----------------
-----TTTGCAACTGTCCTAACCT------------------------------------
-----------TGGATTAC---------------------ATCAAGATCTTTGTTGCCAT
CTCTGTGCTGAGTATAATAAATACAGAAATTAAAA-TATACTGGGGCTCCTATCGCCATC
CTGTAAACGC---CACCGTCTTCACCCGCCCAAG-----------------------CAA
ACCA------------------------AGGCGAACCT-----TACCTGGT--ACT----
-TTTAACATCTCTCC------CTCTGTGATTTACAACAGTTTCAACCCAGACG-----GA
GTGAGT-CTACGAGAGAACCTCTCCGA--GCTCAGCT-------ACTCCATCAGAAAAAA
CACCACC----------CTCCTTACCTGC--CGGGAACGTACGAGTGCGTCAC------C
GGCCGCTGCACCA-CACCTACCGCCTGACCGTAAACCAG---------------------
--ACTTTTTCCGGACAGACC----------TCAATAACTCT---------GTTTACCAGA
ACAGGAGGTGAGCTTAGAAAACCCTTAGGGTATTAGGCCAAAGGCGCAGCTA-CT--GTG
GGGTTTATGAACAATTCAAGCAA---------CTCTACGGGCTATTCTAATTCAGGT---
TTCTCTAGAATCGGGGTTGGGGTTA----TTCTCTGTCTTGTGATTCTCTTTATTCTTAT
ACTAACGCTTCTCTG----CCTAAGGCTCG----CCGCCTGCTGTGTGCACATTTGCATT
TATTGTCAGCTTTTTAAACGCTGG--GGTCGCCACCCAAGATGATTA-------------
-----GGTACATAATCCTAGGTTTACTCACCCTTG-C-----------GTC------AGC
CCACGGTACCACCCAAAAGGTGGATTTTAAGGAGCCAG-----CCTGTAATGTTACA-TT
CGCAGCTGAAGCTAATGAGTGCACCACTCTTATAAAATGCACCACAG-------------
-A--ACATGAAAAGCTG----------------C---TTATTCGCCACAAAAACAAAATT
GGCAAGTATGCTGTT-TATGCTATTTGG------CAGCCAGGTGACACTACAGA------
GTATAATGTTACAGTTTTCCAGGGTAAAAGTCATAAAACTTTTATGTAT----ACTTTTC
CATTTTATGAAATGTGCGACATTACCATGTACATGAGCA-----------AACAGTATAA
G-TTGTGGCCCCCACAAAATTGTGTGGAAAACACTGGCACTTTCTG-----------C-T
GCACT---GCTATGCTAATTA------CAGTGCT-CGCTTTG-GTCTGTACCCTACTCTA
TATTAAATACAAAAGCAGACGCAG-----CTTTATTGAGGAAAAGAAAATGCCTT-----
----------AATTTACTAAGTTACAAAGCTAATGTCACCACTAACTGCTTTA-CTCG-C
TGCTTGCAAAACAAATTCAAAAAGTTAGCATTA--------TAATTAGAATAGGATTTAA
ACCCCCCGGTCATTTCCTGCTCAATACC----ATTC------------------------
--------------------------------CCCTGAA---CAATTGACTCTATGTGGG
ATATGCT---CCAGCG---------------------CTACAA-----------------
------------CCTTGAAGTCAGGCTT-CCTG-GA-TGTCAGCAT--CTGACTTTGGC-
----CAGCACCTGTCCCGCGGAT---TTGTTCCAGTCCA------ACTACAGCG-AC-CC
ACCCTAACAGAGATGAC---CAACACAACCAACGCG----------------------GC
CGCCGCTACCGGACTTACATCTACC---------ACAAATACACC-CCAAGTTT-----C
TGCCTTTGTCAATAACTGGGATAACTT------GGGCATGTGGTGGTTC-----TCCATA
GCGCTTATGTTTGTATGCCT------------------TATTATTATGTG----------
----------------------GCTCATCTGCTGCCTAAAGCGCAAAC-----------G
CGCCCGACCACCCATCTATAGTCCCATCA-TTGTGCTACACCCAAACAATGATGGAATCC
ATAGATTGGACGGACTGAAACACATGTTCTTTT---CTCT-------TAC-AGTATGATT
AAATGAGACA--------TGATTCCTCGAGTTTTTATATTAC--------TGACCCTTGT
TGCGCTTTTTTGTGCGTGCTCCACATTGGCTGCGGTTTCTC---------ACATCGAAGT
AGACTGCA-----T-------------TCCAGCCTTCACAGTCTATTTGCTTTACG----
------------------GATTTGTCAC-----CCTCACGCTCA-TCTG----CAGCCTC
ATCAC----------------TGTGGTCATCGCCTTTATCCAGTGCATTGACTGGGTCTG
TGTGCGCTTTGCATA------TCTCAGACACCATCCCCAGTACAGG-------------G
ACAGGACTATAGCTGAGCTTCTTAGAATTCTTTAATT-----------------------
-----ATGAAATTTACTGTGACTTTT-------CTGCTGATTATTTGCACCCTATCTGCG
TTTTGTTCCCCGACCTCCAAGCCT------CAAAGACATATATCATGCAGATTCACTCGT
---ATATGGAATATTCCAAGTTGCTACAATGAA-AAAAGCGATC---------------T
TTCCGAAGCCTGGTTATATGCAATCATCTCT-GTTATGGTGTTCTGCAGTACCATCT---
-----------TAGCCCTAGCTATATATCCCTAC--------C-TTGACATTGGCTGGAA
ACGAATAGATGCCATGAACCAC------CCAACTTTCC---------CCGCGCCCGCTAT
GCTTCCACTGCAACAAGTTGTTGCCGGCGGCTTTGTCCCAGCCAATCAGCCTCGCC-CCA
CTTCTCCCACCCCCACTGAA-----ATCAGCTACTTTAATCTAACAGGAGGA----GATG
ACTGA--CACCCTAGATCTAGAAATGGACGGAATTATTAC--AGAGCAGCGCCTGC-TAG
--AAAGACGCAGGGCAGCGGCCGAGCAACAGCG---------------------------
----------------C-ATGAATCAAGAGCTCCAAGACATGGTTAACTTGCACCAGTGC
AA----AAGGGGTATCTTTTGTCTGGTAA-----AGCAGGCC------------AAAGTC
ACCTACGA-------------------C----AGT--AATAC-CACCGGACACCGCCTTA
GCTACAAGTTGCCAACCAAGCGTCAGAAATTGGTGGTCATGGTGGGAGAAAAGCCCATTA
CCATAACTCAGCACTCGGTAGAAACCGAAGGCTGCA-TTCACTCACCTTGTCAAGGACCT
---GAGGATCTCTGCA------------CCCTTATTAAGACCCTGTGCGGTCTCAA----
----------AGATCTT----------------------ATTCCCTTTAACTAATAAAAA
A------------------AAATAATAAAGCATCACTTA--CTTAAAATCAGTTAGCAAA
TTTCTGTCCAGTTTATTCAGCAGCACCTCCTTGCCCTCCTCCCAGC-TCTGGTAT-----
------------T--------GCAGCT--TCCTCCTG--------GCTGCAAACTTTCTC
CACAATCTAAATGGAATGTCAGTTTCCTCCTGTTCCTGTCCATCCGCACC-CACTATCTT
--CATGTTGTTGCA-GATGAAGCGC---------G--------CAAGA---CCGT---CT
GAAGATAC-------------------CTTCAACCCCGT------GTATCCATATGACAC
GGAAACCGGTCCTCCAACTGTGCCTTTTCTTACTCCTCCCTTTGTATCCCC--CAATGGG
TTTCAAGAGAGTCCCCCTGGGGTACTCTCTTTGCGCCTATCCGAACCTCTAGTTACCTCC
AATGGCATGCTTGCGCTCAAAATGGGCAACGGCCTCTCTCTGGACGAGGCCGGCAACCTT
ACCTCCCAAAATGTAACCACTGTGAGCCCACCTCTCAAAAAAACCAAGT---CAAACATA
AACCTGGAAATATCTGCACCCCTCACAGTTACCTCAGAA--GCCCTAACTGTGGCTGCCG
CCGCA---CCTCTAATGGTCGCGGGCAACACACTCA----CCATGCAATCACAGGCCCCG
CTAACC-GTGCACGAC--TCCAAACTTAGCATTGCCA-CCCAAGGACCCCTCA-------
--------------------------CAGTGTCAGAAGGAAAGCTAGCCCTGCAAACATC
AGGCCCCCTCACCACCACCGATAGCAGTACCCTTACTATCAC----TGCCTCACCCCCTC
TAACTACTGCCACTGGTAGCTTGGGCATTGACTTGAAAGAGCCCATTTATACACAAAATG
GAAAACTAGGACTAAAGT---------ACGGGGCTCCTTTGCATGTAACAGACGACCTAA
ACACTTTGACCGTAGCAA----CTGGTCCAGGTGTGACTATTAATAATACTTCCTTGCAA
ACTAAAGTTACTGGAGCCTTGGGTTTTGATTCACAAGGCAATATGCAACTTAATGTAGCA
GGAGGACTAAGGATTGATTCT-CAAAACAGACGCCTTATACTTGATGTTA--GTTATCCG
TTTGATGCTCAAAACCAACT-AAATCTAAGACTAGGACAGGGCCCT--------------
-------------CTTTTTATAAACTCAGCC---CACAACTTGGATATTAACT-------
------ACAACAAAGGCCTTTACTTGTTTACAGCTTCAAACAATTCCAAAAAGCTTGAGG
TTAACCTAAGCACTGCCAAGGGGTTGATGTTTGAC------GCTAC-AGCCATAGCCATT
AATGCAGGAGATGGGC--TTG-------------AATTTGGTTCACCTAA----------
------------------------------------------------------------
------------TGCACCAAACACAAATCCCCTCAAAACAAAAATTGGCCAT--------
-------------------GGCCTAGAATTTGATTCAAACAAGGCTATGGTTC-------
----CTAAACTAGGAAC----------TGGCCTTAGTTTTGACAGCACAGGTGCCATTAC
AGTAGGAAACAAAAATA---------ATGATAAGCTAACTTTGTGGACCACACCAGCTCC
ATCTCCTAACTGTAGACTAAATGCAGAGAAAGATGCTAAACTCACTTTGGTCTTAACAAA
ATGTGGCAGTCAAATACTTGCTACAGTTTCAGTTTTGGCTGTTAAAGGCAGTTTGGCTCC
AATATCTGGAACAGTTCAAAGTGCTCATCTTATTATAAGATTTGACGAA-AATGGAGTGC
TACTAA--ACAATTCCT----TCCTGGACCCAGAA-----------TATTGGAACTTTAG
AAATGGAGATCTTA--CTGAAGGCACAG---CCTATACAAACGCTGTTGGATTTATGCCT
AACCTATCAGCTTATCCAAAATCT---------------------------------CAC
GGTAAAACTGCCAAAAGTAACATTGTCAGTCAAGTTTACTTAAACGGAGACAAAACTAAA
CCTGTAACACTAACCATTACACTAAACGGTACACAGGAA---ACAGGAGACACAACTCCA
AGTGCATACTCTATGTCATTTTCATGGGACTGGTCTGGC---CACAACTACATTAATGAA
A------------TATTTGCCACATCCTCTTAC-ACTTTTTCATACATTGCCCAAGAATA
AAGAATCGTTT---------GTGTTATGTTTCAACGTGTTTATTTTTCAATTGCAGAAAA
TTTCAAGTCATTTTTCATTCAGTAGTATAGCCCCACCACCACATAGCTTATACAGATCAC
CGTACCTTAATCAAACTCACAGAACCCTAGTATTCAACCTGCCACCTCCCTCCCAACACA
CAGAGTACACAGTCCTTTCTCCCCGGCTGGCCTTAAAAAGCATCATATC---ATGGGTAA
CAGACATATTCTTAGGTGTTATATTCCACACGGTTTCCTGTCGAGCCAAACGCTCATCAG
TGATATTAATAAACTCCCCGGGCA---GCTCACTTAAGTTCATGTCGCTGTCCAGCTGCT
GAGCCACAGGCTGCTGTCCAACTTGCGGTTGCTTAACGGGCGGCGAAGGAGAAGTCCACG
CCTACATGGGGGTAGAGTCATAATCGTGCATCAGGATAGGGCGGTGGTGCTGCAGCAGCG
CGCGAATAAACTGCTGCCGCCGCCGCTCCGTCCTGCAGGAATACAACATGGCAG------
TGGTCTCCTCAGCGATGATTCGCACCGCCCGCAGCATAAGGCGCCTTGTCCTCCGGGCAC
AGCAGCGCACCCTGATCTCACTTAAATCAGCACAGTAACTGCAGCACAGCACCACAATAT
TGTTCAAAATCCCACAGTGCAAGGCGCTGTATCCAAAGCTCATGGCGGGGACCACAGAAC
CCACGTGGCCATCATACCACAAGCGCAGGTAGATTAAGTGGCGACCCCTCATAAACACGC
TGGACATAAACATTACCTCTTTTGGCATGTTGTAATTCACCACCTCCCGGTACCATATAA
ACCTCTGATTAAACATGGCGCCATCCACCACCATCCTAAACCAGCTGGCCAAAACCTGCC
CGCCGGCTATACACTGCAGGGAACCGGGACTGGAACAATGACAGTGGAGAGCCCAGGACT
CGTAACCATGGATCATCATGCTCGTCATGATATCAATGTTGGCACAACACAGGCACACGT
GCATACACTTCCTCAGGATTACAAGCTCCTCCCGCGTTAGAACCATATCCCAGGGAACAA
CCCATTCCTGAATCAGCGTAAATCCCACACTGCAGGGAAGACCTCGCACGTAACTCACGT
TGTGCATTGTCAAAGTGTTACATTCGGGCAGCAGCGGATGATCCTCC---AGTATGGTAG
CGCGGGTTTC---TGTCTCAAAAGGAGGTAGA-CGATCCCTACT--GTACGGAGTGCGCC
GAG---ACAACCGAGATCGTGTTGGTCGTAGTGTCATGCCAAATGGAACGCCGGACGTAG
TCATATTTCCTGAAGCAAAACCAGGTGCGGGCGTGACAAACAGATCTGCGTCTCCGGTCT
CGCCGCTTAGATCGCTCTGTGTAGTAGTTGTAGTATATCCACTCTCTCAAAGCATCCAGG
CGCCCCCTGGCTTCGGGTTCTATGTAAACTCCTTCATGCGCCGCTGCCCTGATAACATCC
ACCACCGCAGAATAAGCCACACCCAGCCAACCTACACATTCGTTCTGCGAGTCACACACG
GGAGGAGCGGGAAGAGCTGGAAGAACCATGTTTTTTTTTT---TATTCCAAAAGATTATC
CAAAACCTCAAAATGAAGATCTATTAAGTGAACGCGCTCCCCTCCGGTGGCGTGGTCAAA
CTCTACAGCCAAAGAACAGATAATGGCATTTGTAAGATGTTGCACAATGGCTTCCAAAAG
GCAAACGGCCCTCACGTC--CAAGTGGACGTAAAGGCTAAA-CCCTTCAGGGTGAATCTC
CTCTATAAACATTCCAGCACCTTCAACCATGCCCAAATAATTCTCATCTCGCCACCTTCT
CAATATATCTCTAAGCAAATCCCGAATATTAAGTCCGGCCATTGTAAAAATCTGCTCCAG
AGCGCCCTCCACCTTCAGCCTCAAGCAGCGAATCATGATTGC---AAAAATTCAGGTTCC
TCACAGACCTGTATAAGATTCAAAAGCGGAACATTAACAAA---AATACCGCGATCCCGT
AGGTCCCTTCGCAGGGCCAGCTGAACATAATCGTGCAGGTCTGCACGGACCAGCGCGGCC
ACTTCCCCGCCAGGAACCATGACAAAAGAACCCACACTGATTATGACACGCATACTC---
GGAGCTATGCTAACCAGCGTAGCCCCGATGTAAGCTTGTTGCATGGGCGGCGATATAAAA
TGCAAGGTGCTGCTCAAAAAATCAGGCAAAGCCTCGCGCAAAAAAGAAAGCACATCGTAG
TCATGCTCATGCAGATAAAGGCAGGTAAGCTCCGGAACCACCACAGAAAAAGACACCATT
TTTCTCTCAAACATGTCTGCGGGTTTCTGCAT-AAACACAAAATAAAATAACAAAAAA--
----ACATTTAAACATTAGAAGCCTGTCTTACAACAGGAAAAAC---AACCCTTATAAGC
ATAAGACGGACTACGGCCATGCCGGCGTGACCG--TAAAAAAACTGGTCACCGTGATTAA
AAAGCACCACCGACAGCTCCTCGGTCATGTCCGGAGTCATAATGTAAGACTCGGTAAACA
CATCAGGTTGATTCACA--TCGGTCAGTGCTAAA--AAGCGACCGAAATAGC-CCGGGGG
AATACATACCCGCAGGCGTAGAGACAACATTACAGCCCCCATAGGAGGTATAACAAAATT
AATAGGAGAGAAAAACACATAAACACCTGAAAAACCCTCCTGCCTAGGCAAAATAGCACC
CTCCCGCTCCAGAACAACATACAGCGCTTCCACAGCGGCAGCCATAACAG-TCAGCCTTA
CCAGTAAAAAAGAAAACCTATTAAAAAAACACCACTCGACACGGCACCAGCTCAATCAGT
CACAGTGTAAAAAAGGGCCAAGTGCAGAGCGAGTATATATAGGACTAAAAAATGACGTA-
ACGGTTAAA---GTCCACAAAAAACACCCAGAAAACCGCACGCGAACCTA---CGCCCAG
AAACGAAAGCCAAAAAACCCACA-----ACTTCCTCAAATCGTCACTTCCGTTTTCCCAC
GTTACGTAACTTCCCAT-------TTTAAGAAAA--CTACAATTCCCAACACATACAAGT
TACTCCGCC-----------------------------CTAAAACC--------------
-TACGTCACCCGCCCCGTTCCCACGCCCCGC--GCCACGTCAC-AAACTCCACCC-CCTC
ATTATCATATTGGCTTCAATCCAAAATAAGGTATATTATTGATGATG-------------
---------------------------------------------------
>Human adenovirus 6 isolate Tonsil 99, complete genome.
----ATCATC-AATAATATACCTTATT--TTGGATTGAAGCCAATATGATAATGAGGGGG
TGGAGTTTG-------------TGACGTGGCGCGGGGCGTGGGAACGGGGCGGGTGA--C
GTAGTAGTGTGGCG-GAAGTGTGATG-TTGTAAGTGTGGCGGAACACATGTAAGCGCCGG
ATGTGGTAAAAGTG-ACGTTTTTGGTGTGCGCCGGTGTAC------ACGGGAAGTGACAA
TTTTCGCGCGGTTTTAGG--CGGATGTTGTAGTAAATTTGGGCGTAACCAAGTAATATTT
-GGCCATTTTCGCGGGAAAACTGAATA-AGAGGAAGTGAAATCTG--AATAATTCTGTGT
TACTCATAGCGCGTAATATTTGTCTAGGGCCGCGGGGACTTTGAC-CGTTTACGTGGAGA
CTC--GCCCAGG------------------TGTTTTTCTC-AGGTGTTTTCCGCGTTCCG
GGTCAAAGTTGGCGTTTT--ATTATTATAGTCAGCTGACGCGCAGTGTATTTATACCCGG
TGAGT-TCCTCAAGAGGCCACTCTTGAGTGCCAGCGAGTAGAGTTTTCTCCTCCGAGCCG
CTCC---GACACCGGGACTGAAAATGAGACATATTATCTGCCACGGAGGTGT-----TAT
TACCGAAGAAATGGCCGCCAGTCTTTTGGACCAGCTGATCGAAGAGGTACTGGCTGATAA
TC------TTCCACCTCCTAGCCATTTTGAACCACCTACCCTTCACGAACTGTATGATTT
AGACGTGACGGCCCCCG---AAGATCCCAACGAGGAGGCGGTTTCGCAGATTTTTCCCGA
GTCTGTAATGTTGGCGGTGCAGGAAGGGATTGACTTATTC-ACTTTTCCGCCGGCGCCCG
GTTCTCCGGAGCCGCCTCACCTTTCCCGGCAGCCC--------GAGCAGCCGGAGCAGAG
AGCCTTGGGTCCGGTTTCTATGCCAAACCTTGTGCCGGAGGTGATCGATCTTACCTGCCA
CGAGGCTGGCTTTCCACCCAGTGACGACGAGGATGAAGAGGGTGAGGAGTTTGTGTTAGA
TTATGTGGAGCACCCCGGGCACGGTTGCAGGTCTTGTCATTATCACCGGAGGAATACGGG
GGACCCAGATATTATGTGTTCGCTTTGCTATATGAGGACCTGTGGCATGTTTGTCTACAG
TAAGTGAAAAATTATGGGCAGTGGGTGATAGAGTGGTGGGTTTGGTGTGGTAATTTTTTT
TTTAATTTTT-ACAGTTTTGTGGTTTAAAGAATTTTGTATTGTGATTTTTT--AAAAGGT
CCTGTGTCTGAACCTGAGCCTGAGCCCGAGCCAGAACCGGAGCCTGCAAGACCTACCCGG
CGTCCTAAATTGGTGCCTGCTATCCTGAGACGCCCGACATCACCTGTGTCTAGAGAATGC
AATAGTAGTACGGATAGCTGTGACTCCGGTCCTTCTAACACACCTCCTGAGATACACCCG
GTGGTCCCGCTGTGCCCCATTAAACCAGTTGCCGTGAGAGT---TGGTGGGCGTCGCCAG
GCTGTGGAATGTATCGAGGACTTGCTTAACGAGTCTGGGCAACCTTTGGACTTGAGCTGT
AAACGCCCC--AGGCCATAAGGTGTAAACCTGTGATTGC----GTGTGTGGTTAACGCCT
TTGTTTGCTGAATGAGTTGATGTAAGTTTAATAA--AGGGTGAGATAATGTTTAACTTGC
ATGGCGTGT----------T-AAATGGGGCGGGGCTTAAAGGGTATATAATGCGCCG--T
GGGCTAATCTTGGTTACATCTGAC------CTCATG--GAGGCTTGGGAGTGT-TTGGAA
GATTTTTCTGCTGTGCGTAACTTGCTGGAACAGAGCTCTAACAGTACCTCTTGGTTTTGG
AGGTTTCTGTGGGGCTCCTCCCAGGCAAAGTTAGTCTGCAGAATTAAGGAGGATTACAAG
TGGGAATTTGAAGAGCTTTTGAAATCCTGTGGTGAGCTGTTTGATTCTTTGAATCTGGGT
CACCAGGCGCTTTTCCAAGAGAAGGTCATCAAGACTTTGGATTTTTCCACACCGGGGCGC
GCTGCGGCTGCTGTTGCTTTTTTGAGTTTTATAAAGGATAAATGGAGCGAAG---AAACC
CATCTGAGCGGGGGGTACCTGCTGGATTTTCTGGCCATGCATCTGTGGAGAGCGGTG---
--GTGAGACACAAGAATCGCCTGCTACTGTTGTCTTCCGTCCGCCC------GGCAATAA
TACCGACGGAGGAGCAACAGCA---------------GGAGGAAGCCAGGCGGCGGCGGC
GGCAGGAGCAGAGCCCATGGAACCCGAGAGCCGGCCTGGACCCTCGGGAATGAATGTTGT
ACAGGT---GG--CTGAACTGTTTCCAGAACTGAGACGCATTTTAACCATTAACGAGGAT
GGGCAGGGGCTAA------AGGGGGTAAAGAGGGAGCGGGGGGCTTCTGAGGCTACAGAG
GAGGCTAGGAATCTAACTTTTAGCTTAATGACCAGACACCGTCCTGAGTGTGTTACTTTT
CAGCAGATTAAGGATAATTGCGCTAATGAGCTTGATCTGCTGGCGCAGAAGTATTCCATA
AAGCAGCTGACCACTTACTGGCTGCAGCCAGGGGATGATTTTGAGGAGGCTATTAGGGTA
TATGCAAAGGTGGCACTTAGGCCAGATTGCAAGTACAAGATTAGCAAACTTGTAAATATC
AGGAATTGTTGCTACATTTCTGGGAACGGGGCCGAGGTGGAGATAGATACGGAGGATAGG
GTGGCCTTTAGATGTAGCATGATAAATATGTGGCCGGGGGTGCTTGGCATGGACGGGGTG
GTTATTATGAATGTGAGGTTTACTGGTCCCAATTTTAGCGGTACGGTTTTCCTGGCCAAT
ACCAATCTTATCCTACACGGTGTAAGCTTCTATGGGTTTAACAATACCTGTGTGGAAGCC
TGGACCGATGTAAGGGTTCGGGGCTGTGCCTTTTACTGCTGCTGGAAGGGGGTGGTGTGT
CGCCCCAAAAGCAGGGCTTCAATTAAGAAATGCCTGTTTGAAAGGTGTACCTTGGGTATC
CTGTCTGAGGGTAACTCCAGGGTGCGCCACAATGTGGCCTCCGACTGTGGTTGCTTTATG
CTAGTGAAAAGCGTGGCTGTGATTAAGCATAACATGGTGTGTGGCAACTGCGAGGACAGG
GCCTCTCAGATGCTGACCTGCTCGGACGGCAACTGTCACTTGCTGAAGACCATTCACGTA
GCCAGCCACTCTCGCAAGGCCTGGCCAGTGTTTGAGCACAACATACTGACCCGCTGTTCC
TTGCATTTGGGTAACAGGAGGGGGGTGTTCCTACCTTACCAATGCAATTTGAGTCACACT
AAGATATTGCTTGAGCCCGAGAGCATGTCCAAGGTGAACCTGAACGGGGTGTTTGACATG
ACCATGAAGATCTGGAAGGTGCTGAGGTACGATGAG---ACCCGCACCAGGTGCAGACCC
TGCGAGTGTGGCGGTAAACATATTAGGAACCAGCCTGTGATGCTGGATGTGACCGAGGAG
CTGAGGCCCGATCACTTGGTGCTGGCCTGCACCCGCGCTGAGTTTGGCTCTAGCGATGAA
GATACAGATTGAGGTACTGAA--------ATGTGTGGGCGTGGCTTAAGGGTGGGAAAGA
ATATATAAGGTGGGGGTCTCATGTAGTTTTGTATCTGTTTTGCAGCA--------GCCGC
CGCC---ATGAGCGCCAACTCGTTTGATGGAAGCATTGTGAGCTCATATTTGACAACGCG
CATGCCCCCATGGGCCGGGGTGCGTCAGAATGTGATGGGCTCCAGCATTGATGGTCGCCC
CGTCCTGCCCGCAAACTCTACTACCTTGACCTACGAGACCGTGTCTG---GAACGCCGTT
GGAGACTGCAGCCTCCGCCGCCGCTTC---AGCCGCTGCAGCCACCGCCCGCGGGATTGT
GACTGAC-----TTTGCTTTCCTGAGCCCGCTT-GCAAG---CAGTGCAGCTTCCCGTTC
ATCCGCCCGCGATGACAAGTTGACGGCTCTTTTGGCACAATTGGATTCTTTGACCCGGGA
ACTTAATGTCGTTTCTCAGCAGCTGTTGGATCTGCGCCAGCAG------------GTTTC
TGCCCTGAAGGCTTCCTCCCCTCCCAATGCGGTTTAAAACATAAATAAAAA-CCAGACTC
TGTTTGGATTTGGATCAAGCAAGTGTCTTGCTGTCTTTATTTAGG---GGTTTTGCGCGC
GCGGTAGGCCCGGGACCAGCGGTCTCGGTCGTTGAGGGTCCTGTGTATTTTTTCCAGGAC
GTGGTAAAGGTGACTCTGGATGTTCAGATACATGGGCATAAGCCCGTCTCTGGGGTGGAG
GTAGCACCACTGCAGAGCTTCATGCTGCGGGGTGGTGTTGTAGATGATCCAGTCGTAGCA
GGAGCGCTGGGCGTGGTGCCTAAAAATGTCTTTCAGTAGCAAGCTGATTGCCAGGGGCAG
GCCCTTGGTGTAAGTGTTTACAAAGCGGTTAAGCTGGGATGGGTGCATACGTGGGGATAT
GAGATGCATCTTGGACTGTATTTTTAGGTTGGCTATGTTCCCAGCCATATCCCTCCGGGG
ATTCATGTTGTGCAGAACCACCAGCACAGTGTATCCGGTGCACTTGGGAAATTTGTCATG
TAGCTTAGAAGGAAATGCGTGGAAGAACTTGGAGACGCCCTTGTGACCTCCAAGATTTTC
CATGCATTCGTCCATAATGATGGCAATGGGCCCACGGGCGGCGGCCTGGGCGAAGATATT
TCTGGGATCACTAACGTCATAGTTGTGTTCCAGGATGAGATCGTCATAGGCCATTTTTAC
AAAGCGCGGGCGGAGGGTGCCAGACTGCGGTATAATGGTTCCATCCGGCCCAGGGGCGTA
GTTACCCTCACAGATTTGCATTTCCCACGCTTTGAGTTCAGATGGGGGGATCATGTCTAC
CTGCGGGGCGATGAAGAAAACCGTTTCCGGGGTAGGGGAGATCAGCTGGGAAGAAAGCAG
GTTCCTAAGCAGCTGCGACTTACCGCAGCCGGTGGGCCCGTAAATCACACCTATTACCGG
CTGCAACTGGTAGTTAAGAGAGCTGCAGCTGCCGTCATCCCTGAGCAGGGGGGCCACTTC
GTTAAGCATGTCCCTGACTTGCATGTTTTCCCTGACCAAATCCGCCAGAAGGCGCTCGCC
GCCCAGCGATAGCAGTTCTTGCAAGGAAGCAAAGTTTTTCAACGGTTTGAGGCCGTCCGC
CGTAGGCATGCTTTTGAGCGTTTGACCAAGCAGTTCCAGGCGGTCCCACAGCTCGGTCAC
GTGCTCTACGGCATCTCGATCCAGCATATCTCCTCGTTTCGCGGGTTGGGGCGGCTTTCG
CTGTACGGCAGTAGTCGGTGCTCGTCCAGACGGGCCAGGGTCATGTCTTTCCACGGGCGC
AGGGTCCTCGTCAGCGTAGTCTGGGTCACGGTGAAGGGGTGCGCTCCGGGTTGCGCGCTG
GCCAGGGTGCGCTTGAGGCTGGTCCTGCTGGTGCTGAAGCGCTGCCGGTCTTCGCCCTGC
GCGTCGGCCAGGTAGCATTTGACCATGGTGTCATAGTCCAGCCCCTCCGCGGCGTGGCCC
TTGGCGCGCAGCTTGCCCTTGGAGGAGGCGCCGCACGAGGGGCAGTGCAGACTTTTAAGG
GCGTAGAGCTTGGGCGCGAGAAATACCGATTCCGGGGAGTAGGCATCCGCGCCGCAGGCC
CCGCAGACGGTCTCGCATTCCACGAGCCAGGTGAGCTCTGGCCGTTCGGGGTCAAAAACC
AGGTTTCCCCCATGCTTTTTGATGCGTTTCTTACCTCTGGTTTCCATGAGCCGGTGTCCA
CGCTCGGTGACGAAAAGGCTGTCCGTGTCCCCGTATACAGACTTGAGAGGCCTGTCCTCG
AGCGGTGTTCCGCGGTCCTCCTCGTATAGAAACTCGGACCACTCTGAGACGAAGGCTCGC
GTCCAGGCCAGCACGAAGGAGGCTAAGTGGGAGGGGTAGCGGTCGTTGTCCACTAGGGGG
TCCACTCGCTCCAGGGTGTGAAGACACATGTCGCCCTCTTCGGCATCAAGGAAGGTGATT
GGTTTATAGGTGTAGGCCACGTGACCGGGTGTTCCTGAAGGGGGGCTATAAAAGGGGGTG
GGGGCGCGTTCGTCCTCACTCTCTTCCGCATCGCTGTCTGCGAGGGCCAGCTGTTGGGGT
GAGTACTCCCTCTCAAAAGCGGGCATGACTTCTGCGCTAAGATTGTCAGTTTCCAAAAAC
GAGGAGGATTTGATATTCACCTGGCCCGCGGTGATGCCTTTGAGGGTGGCCGCGTCCATC
TGGTCAGAAAAGACAATCTTTTTGTTGTCAAGCTTGGTGGCAAACGACCCGTAGAGGGCG
TTGGACAGCAACTTGGCGATGGAGCGCAGGGTTTGGTTTTTGTCGCGATCGGCGCGCTCC
TTGGCCGCGATGTTTAGCTGCACGTATTCGCGCGCAACGCACCGCCATTCGGGAAAGACG
GTGGTGCGCTCGTCGGGCACTAGGTGCACGCGCCAACCGCGGTTGTGCAGGGTGACAAGG
TCAACGCTGGTGGCTACCTCTCCGCGTAGGCGCTCGTTGGTCCAGCAGAGGCGGCCGCCC
TTGCGCGAGCAGAATGGCGGTAGTGGGTCTAGCTGCGTCTCGTCCGGGGGGTCTGCGTCC
ACGGTAAAGACCCCGGGCAGCAGGCGCGCGTCGAAGTAGTCTATCTTGCATCCTTGCAAG
TCTAGCGCCTGCTGCCATGCGCGGGCGGCAAGCGCGCGCTCGTATGGGTTGAGTGGGGGA
CCCCATGGCATGGGGTGGGTGAGCGCGGAGGCGTACATGCCGCAAATGTCGTAAACGTAG
AGGGGCTCTCTGAGTATTCCAAGATATGTAGGGTAGCATCTTCCACCGCGGATGCTGGCG
CGCACGTAATCGTATAGTTCGTGCGAGGGAGCGAGGAGGTCGGGACCGAGGTTGCTACGG
GCGGGCTGCTCTGCTCGGAAGACTATCTGCCTGAAGATGGCATGTGAGTTGGATGATATG
GTTGGACGCTGGAAGACGTTGAAGCTGGCGTCTGTGAGACCTACCGCGTCACGCACGAAG
GAGGCGTAGGAGTCGCGCAGCTTGTTGACCAGCTCGGCGGTGACCTGCACGTCTAGGGCG
CAGTAGTCCAGGGTTTCCTTGATGATGTCATACTTATCCTGTCCCTTTTTTTTCCACAGC
TCGCGGTTGAGGACAAACTCTTCGCGGTCTTTCCAGTACTCTTGGATCGGAAACCCGTCG
GCCTCCGAACGGTAAGAGCCTAGCATGTAGAACTGGTTGACGGCCTGGTAGGCGCAGCAT
CCCTTTTCTACGGGTAGCGCGTATGCCTGCGCGGCCTTCCGGAGCGAGGTGTGGGTGAGC
GCAAAGGTGTCCCTAACCATGACTTTGAGGTACTGGTATTTGAAGTCAGTGTCGTCGCAT
CCGCCCTGCTCCCAGAGCAAAAAGTCCGTGCGCTTTTTGGAACGCGGGTTTGGCAGGGCG
AAGGTGACATCGTTGAAGAGTATCTTTCCCGCGCGAGGCATAAAGTTGCGTGTGATGCGG
AAGGGTCCCGGCACCTCGGAACGGTTGTTAATTACCTGGGCGGCGAGCACGATCTCGTCA
AAGCCGTTGATGTTGTGGCCCACAATGTAAAGTTCCAAGAAGCGCGGGATGCCCTTGATG
GAAGGCAATTTTTTAAGTTCCTCGTAGGTGAGCTCTTCAGGGGAGCTGAGCCCGTGCTCT
GAAAGGGCCCAGTCTGCAAGATGAGGGTTGGAAGCGACGAATGAGCTCCACAGGTCACGG
GCCATTAGCATTTGCAGGTGGTCGCGAAAGGTCCTAAACTGGCGACCTATGGCCATTTTT
TCTGGGGTGATGCAGTAGAAGGTAAGCGGGTCTTGTTCCCAGCGGTCCCATCCAAGGTCC
GCGGCTAGGTCTCGCGCGGCGGTCACTAGAGGCTCATCTCCGCCGAACTTCATGACCAGC
ATGAAGGGCACGAGCTGCTTCCCAAAGGCCCCCATCCAAGTATAGGTCTCTACATCGTAG
GTGACAAAGAGACGCTCGGTGCGAGGATGCGAGCCGATCGGGAAGAACTGGATCTCCCGC
CACCAGTTGGAGGAGTGGCTGTTGATGTGGTGAAAGTAGAAGTCCCTGCGACGGGCCGAA
CACTCGTGCTGGCTTTTGTAAAAACGTGCGCAGTACTGGCAGCGGTGCACGGGCTGTACA
TCCTGCACGAGGTTGACCTGACGACCGCGCACAAGGAAGCAGAGTGGGAATTTGAGCCCC
TCGCCTGGCGGGTTTGGCTGGTGGTCTTCTACTTCGGCTGCTTGTCCTTGACCGTCTGGC
TGCTCGAGGGGAGTTACGGTGGATCGGACCACCACGCCGCGCGAGCCCAAAGTCCAGATG
TC-CGCGCGCGGCGGTCGGAGCTTGATGACAACATCGCGCAGATGGGAGCTGTCCATGGT
CTGGAGCTCCCGCGGCGTCAGGTCAGGCGGGAGCTCCTG---CAGGTTTACCTCGCATAG
CCGGGTCAGGGCGCGGGCTAGGTCCAGGTGATACCTGATTTCCAGGGGCTGGTTGGTGGC
GGCGTCGATGGCTTGCAAGAGGCCGCATCCCCGCGGCGCGACTACGGTACCGCGCGGCGG
GC----GGTGGGCCGCGGGGGTGTCCTTGGATGATGCATCTAAAAGCGGTGACGCGGGCG
GGCCCCCGGAGGTAGGGGGGGCTCGGGACCCGCCGGGAGAGGGGGCAGGGGCACGTCGGC
GCCGCGCGCGGGCAGGAGCTGGTGCTGCGCGCGGAGGTTGCTGGCGAACGCGACGACGCG
GCGGTTGATCTCCTGAATCTGGCGCCTCTGCGTGAAGACGACGGGCCCGGTGAGCTTGAA
CCTGAAAGAGAGTTCGACAGAATCAATTTCGGTGTCGTTGACGGCGGCCTGGCGCAAAAT
CTCCTGCACGTCTCCTGAGTTGTCTTGATAGGCGATCTCGGCCATGAACTGCTCGATCTC
TTCCTCCTGGAGATCTCCGCGTCCGGCTCGCTCCACGGTGGCGGCGAGGTCGTTGGAGAT
GCGGGCCATGAGCTGCGAGAAGGCGTTGAGGCCTCCCTCGTTCCAGACGCGGCTGTAGAC
CACGCCCCCTTCGGCATCGCGGGCGCGCATGACCACCTGCGCGAGATTGAGCTCCACGTG
CCGGGCGAAGACGGCGTAGTTTCGCAGGCGCTGAAAGAGGTAGTTGAGGGTGGTGGCGGT
GTGTTCTGCCACGAAGAAGTACATAACCCAGCGCCGCAACGTGGATTCGTTGATATCCCC
CAAGGCCTCAAGGCGCTCCATGGCCTCGTAGAAGTCCACGGCGAAGTTGAAAAACTGGGA
GTTGCGCGCCGACACGGTTAACTCCTCCTCCAGAAGACGGATGAGCTCGGCGACAGTGTC
GCGCACCTCGCGCTCAAAGGCTACAGGGGCCTCTTCTTCTTCTTC---AATCTCCTCTTC
CATAAGGGCCTCCCCTTCTTCTTCTTCT---GGCGGCGGTGGGGGAGGGGGGACACGGCG
GCGACGACGGCGCACCGGGAGGCGGTCGACAAAGCGCTCGATCATCTCCCCGCGGCGACG
GCGCATGGTCTCGGTGACGGCGCGGCCGTTCTCGCGGGGGCGCAGTTGGAAGACGCCGCC
CGTCATGTCC---------CGGTTATGGGTTG----GCGGGGGGCTGCCGTGCGGCAGGG
ATACGGCGCTAACGATGCATCTCAACAATTGTTGTGTAGGTACTCCGCCACCGAGGGACC
--TGAGCGAGTCCGCATCGACCGGATCGGAAAACCTCTCGAGAAAGGCGTCTAACCAGTC
ACAGTCGCAAGGTAGGCTGAGCACCGTGGCGGGCGGCAGCGGGCGGCGGTCGGGGTTGTT
TCT------------------------------------GGCGGAGGTGCTGCTGATGAT
GTAATTAAAGTAGGCGGTCTTGAGACGGCGGATGGTCGACAGAAGCACCATGTCCTTGGG
TCCGGCCTGCTGAATGCGCAGGCGGTCGGCCATGCCCCAGGCTTCGTTTTGACATCGGCG
CAGGTCTTTGTAGTAGTCTTGCATGAGCCTTTCTACCGGCACTTCTTCTTCTCCTTCCTC
TTGTCCTGCATCTCTTGCATCTATCGCTGCGGCGGCGGCGGAGTTTGGCCGTAGGTGGCG
CCCTCTTCCTCCCATGCGTGTGACCCCGAAGCCCCTCATCGGCTGAAGCAGGGCCAGGTC
GGCGACAACGCGCTCGGCTAATATGGCCTGCTGCACCTGCGTGAGGGTAGACTGGAAGTC
GTCCATGTCCACAAAGCGGTGGTATGCGCCCGTGTTGATGGTGTAAGTGCAGTTGGCCAT
AACGGACCAGTTAACGGTCTGGTGACCCGGCTGCGAGAGCTCGGTGTACCTGAGACGCGA
GTAAGCCCTTGAGTCAAAGACGTAGTCGTTGCAAGTCCGCACCAGGTACTGGTATCCCAC
CAAAAAGTGCGGCGGCGGCTGGCGGTAGAGGGGCCAGCGTAGGGTGGCCGGGGCTCCGGG
GGCGAGGTCTTCCAACATAAGGCGATGATATCCGTAGATGTACCTGGACATCCAGGTGAT
GCCGGCGGCGGTGGTGGAGGCGCGCGGAAAGTCACGGACGCGGTTCCAGATGTTGCGCAG
CGGCAAAAAGTGCTCCATGGTCGGGACGCTCTGGCCGGTCAGGCGCGCGCAGTCGTTGAC
GCTCTAGAC----CGTGCAAAAGGAGAGCCTGTAAGCGGGCACTCT-TCCGTGGTCTGGT
GGATAAATTCGCAAGGGTATCATGGCGGACGACCGG-GGTTCGAACCCC-----------
--------GGATCCGGCC--GTCCGCCGTGATCCATGCGGTTACCGCCCGCGTGTCGAAC
CCAGGTGTGCGACGTCAGACAACGGGGGAGCGCTCCTTTTGGCTTCCTTCCAGGCGCGGC
GGATGCTGCGCTAGCTTTTTT-GGCCACTGGCCGCGCGCGGCGTAAGCGGTTAGGCTGGA
AAGCGAAAGCATTAAGTGGCTCGCTCCCTGTAGCCGGAGGGTTATTTTCCAAGGGTTGAG
TCGCG----------------------GGACCCCCGGTTCGAG-----------------
TCTCGGGCCGGCCGGACTGCGGCGAACGG-------------------------------
--------------------------------GGGTTTGCCTCCCCGTCA----------
------------------------------------------------------------
------------------------------------------------------------
-----------TGCAAGA----CCCCGCTTGCAAATTCCTCCGGAA-ACAGGGACGAGCC
CCTTTTTTGCTTTTC-------------CCAGATGCATCCGGTGCTGCGGCAGATGCGCC
CCCCTCCTCAGCAGCGGCAAGAGCAAGAGCAGCGGCAGACATGCAGGGCACCCTCCCCTT
CTCCTACCGCGTCAGGAGGGGCAACATC----CGCGGCTGACGCGGCGGCAGATGGTGAT
TACGAACCCCCGCGGCGCCGGACCCGGCACTACTTGGACTTGGAGGAGGGCGAGGGCCTG
GCGCGGCTAGGAGCGCCCTCTCCTGAGCGACACCCAAGGGTGCAGCTGAAGCGTGACACG
CGCGAGGCGTACGTGCCGCGGCAGAACCTGTTTCGCGACCGCGAGGGAGAGGAGCCCGAG
GAGATGCGGGATCGAAAGTTCCATGCAGGGCGCGAGTTGCGGCATGGCCTGAACCGCGAG
CGGTTGCTGCGCGAGGAGGACTTTGAGCCCGACGCGCGGACCGGGATTAGTCCCGCGCGC
GCACACGTGGCGGCCGCCGACCTGGTAACCGCGTACGAGCAGACGGTGAACCAGGAGATT
AACTTTCAAAAAAGCTTTAACAACCACGTGCGCACGCTTGTGGCGCGCGAGGAGGTGGCT
ATAGGACTGATGCATCTGTGGGACTTTGTAAGCGCGCTGGAGCAAAACCCAAATAGCAAG
CCGCTCATGGCGCAGCTGTTCCTTATAGTGCAGCACAGCAGGGACAACGAGGCATTCAGG
GATGCGCTGCTAAACATAGTAGAGCCCGAGGGCCGCTGGCTGCTCGATTTGATAAACATT
CTGCAGAGCATAGTGGTGCAGGAGCGCAGCTTGAGCCTGGCTGACAAGGTGGCCGCCATT
AACTATTCCATGCTCAGTCTGGGCAAGTTTTACGCCCGCAAGATATACCATACCCCTTAC
GTTCCCATAGACAAGGAGGTAAAGATCGAGGGGTTCTACATGCGCATGGCGCTGAAGGTG
CTTACCTTGAGCGACGACCTGGGCGTTTATCGCAACGAGCGCATCCACAAGGCCGTGAGC
GTGAGCCGGCGGCGCGAGCTCAGCGACCGCGAGCTGATGCACAGCCTGCAAAGGGCCCTG
GCTGGCACGGGCAGCGGCGATAGAGAGGCCGAGTCCTACTTTGACGCGGGCGCTGACCTG
CGCTGGGCCCCAAGCCGACGCGCCCTGGAGGCAGCTGGGGCCGGACCTGGGCTGGCGGTG
GCACCCGCGCGCGCTGGCAACGTCGGCGGCGTGGAGGAATATGACGAGGAC-GATGAGTA
CG-AGCCAGAGGACGGCGAGTACTAAGCGGTGATGTTTCTGATCAGATGATGCAAGACGC
AACGGACCCGGCGGTGCGGGCGGCGCTGCAGAGCCAGCCGTCCGGCCTTAACTCCACGGA
CGACTGGCGCCAGGTCATGGACCGCATCATGTCGCTGACTGCGCGCAACCCTGACGCGTT
CCGGCAGCAGCCGCAGGCCAACCGGCTCTCCGCAATTCTGGAAGCGGTGGTCCCGGCGCG
CGCAAACCCCACGCACGAGAAGGTGCTGGCGATCGTAAACCCGCTGGCCGAAAACAGGGC
CATCCGGCCCGATGAGGCCGGCCTGGTCTACGACGCGCTGCTTCAGCGCGTGGCTCGTTA
CAACAGCAGCAACGTGCAGACCAACCTGGACCGGCTGGTGGGGGATGTGCGCGAGGCCGT
GGCGCAGCGTGAGCGCGCGCAGCAGCAGGGCAACCTGGGCTCCATGGTTGCACTAAACGC
CTTCCTGAGTACACAGCCCGCCAACGTGCCGCGGGGACAGGAGGACTACACCAACTTTGT
GAGCGCACTGCGGCTAATGGTGACTGAGACACCGCAAAGTGAGGTGTATCAGTCCGGGCC
AGACTATTTTTTCCAGACCAGTAGACAAGGCCTGCAGACCGTAAACCTGAGCCAGGCTTT
CAAGAACTTGCAGGGGCTGTGGGGGGTGCGGGCTCCCACAGGCGACCGCGCGACCGTGTC
TAGCTTGCTGACGCCCAACTCGCGCCTGTTGCTGCTGCTAATAGCGCCCTTCACGGACAG
TGGCAGCGTGTCCCGGGACACATACCTAGGTCACTTGCTGACACTGTACCGCGAGGCCAT
AGGTCAGGCGCATGTGGACGAGCATACTTTCCAGGAGATTACAAGTGTTAGCCGCGCGCT
GGGGCAGGAGGACACGGGCAGCCTGGAGGCAACCCTGAACTACCTGCTGACCAACCGGCG
GCAAAAAATCCCCTCGTTGCACAGTTTAAACAGCGAGGAGGAGCGCATTTTGCGCTATGT
GCAGCAGAGCGTGAGCCTTAACCTGATGCGCGACGGGGTAACGCCCAGCGTGGCGCTGGA
CATGACCGCGCGCAACATGGAACCGGGCATGTATGCCTCAAACCGGCCGTTTATCAATCG
CCTAATGGACTACTTGCATCGCGCGGCCGCCGTGAACCCCGAGTATTTCACCAATGCCAT
CTTGAACCCGCACTGGCTACCGCCCCCTGGTTTCTACACCGGGGGATTCGAGGTGCCCGA
GGGTAACGATGGATTCCTCTGGGACGACATAGACGACAGCGTGTTTTCCCCGCAACCGCA
GACCCTGCTAGAGTTGCAACAACGC--------GAGCAGGCAGAGGCGGCGCTGCGAAAG
GAAAGCTTCCGCAGGCCAAGCAGCTTGTCCGATCTAGGCGCTGCGGCCCCGCGGTCAGAT
GCTAGTAGCCCATTTCCAAGCTTGATAGGGTCTCTTACCAGCACTCGCACCACCCGCCCG
CGCCTGCTGGGCGAGGAGGAGTACCTAAACAACTCGCTGCTGCAGCCGCAGCGCGAAAAG
AACCTGCCTCCGGCGTTTCCCAACAACGGGATAGAGAGCCTAGTGGACAAGATGAGTAGA
TGGAAGACGTATGCGCAGGAGCA-CAGGGATGTG-----------------------CCC
GGCCCGCGCCCGCCCACCCGTCGTCAAAGGCACGACCGTCAGCGGGGTCTG-GTGTG---
-----GGAGGACGATGACTCGGCAGACGACAGCAGCGTCTTGGATTTGGGAGGGAGTGGC
A---------ACCCGTTTGCACACCTTCGCCCC--AGGCTGGGGAGAATGTTTTAAAAAA
A----------GCATGATGCAAAATAAAAAACTCACCAAGGCNATGGCACCG-AGCGTTG
GTTTTCTTGTA-------TTCCCCTTAGT----------ATGCGGCGCGCGGCGATGTA-
-TGAGGAAGGTC---CTCCTCCCTCCTACGAGAGCGTGGTGA-GCGCGGCGCCAGTGGCG
GCGGCGCTGGGTTCACCCTTCGATG------CTCCCCTGGACCCGCCGTTCGTGCCTCCG
CGGTACCTGCGGCCTACCGGGGGGAGAAACAGCATCCGTTACTCTGAGTTGGCACCCCTA
TTCGACACCACCCGTGTGTACCTTGTGGACAACAAGTCAACGGATGTGGCATCCCTGAAC
TACCAGAACGACCACAGCAACTTTCTAACCACGGTCATTCAAAACAATGACTACAGCCCG
GGGGAGGCAAGCACACAGACCATCAATCTTGACGACCGGTCGCACTGGGGCGGCGACCTG
AAAACCATCCTGCATACCAACATGCCAAATGTGAACGAGTTCATGTTTACCAATAAGTTT
AAGGCGCGGGTGATGGTGTCGCGCTCGCTTACTAAGGACA--------------------
-AACAGGTGGAG------CTGAAATACGAGTGGGTGGAGTTCACGCTGCCCGAGGGCAAC
TACTCCGAGACCATGACCATAGACCTTATGAACAACGCGATCGTGGAGCACTACTTGAAA
GTGGGCAGGCAGAACGGGGTTCTGGAAAGCGACATCGGGGTAAAGTTTGACACCCGCAAC
TTCAGACTGGGGTTTGACCCAGTCACTGGTCTTGTCATGCCTGGGGTATATACAAACGAA
GCCTTCCATCCAGACATCATTTTGCTGCCAGGATGCGGGGTGGACTTCACCCACAGCCGC
CTGAGCAACTTGTTGGGCATCCGCAAGCGGCAACCCTTCCAGGAGGGCTTTAGGATCACC
TACGATGACCTGGAGGGTGGTAACATTCCCGCACTGTTGGATGTGGACGCCTACCAGGCA
AGCTTGAAAGATGACACCGAACAGGGCGGGGGTGGCGCAGGCGGCGGCAACAACAGTGGC
AGCGGCGCGGAAGAGAACTCCAACGCGGCAGCTGCGGCAATGCAGCCGGTGGAGGACATG
AACGATCATGCCATTCGCGGCGACACCTTTGCCACACGGGCGGAGGAGAAGCGCGCTGAG
GCCGAGGCAGCGGCCGAAGCTGCCGCCCCCGCTGCGGAGGCTGCACAACCCGAGGTCGAG
AAGCCTCAGAAGAAACCGGTGATTAAACCCCTGACAGAGGACAGCAAGAAACGCAGTTAC
AACCTAATAAGCAATGACAGCACCTTCACCCAGTACCGCAGCTGGTACCTTGCATACAAC
TACGGCGACCCTCAGGCCGGGATCCGCTCATGGACCCTGCTTTGCACTCCTGACGTAACC
TGCGGCTCGGAGCAGGTATACTGGTCGTTGCCCGACATGATGCAAGACCCCGTGACCTTC
CGCTCCACGCGCCAGATCAGCAACTTTCCGGTGGTGGGCGCCGAGCTGTTGCCCGTGCAC
TCCAAGAGCTTCTACAACGACCAGGCCGTCTACTCCCAGCTCATCCGCCAGTTTACCTCT
CTGACCCACGTGTTCAATCGCTTTCCCGAGAACCAGATTTTGGCGCGCCCGCCAGCCCCC
ACCATCACCACCGTCAGTGAAAACGTTCCTGCTCTCACAGATCACGGGACGCTACCGCTG
CGCAACAGCATCGGAGGAGTCCAGCGAGTGACCATTACTGACGCCAGACGCCGCACCTGC
CCCTACGTTTACAAGGCCCTGGGCATAGTCTCGCCGCGCGTCCTATCGAGCCGCACTTTT
TGAGCA--------AGCATGTCCATCCTTATATCGCCCAGCAATAACACAGGCTGGGGCC
TGCGCTTCCCAAGCAAGATGTTTGGCGGGGCCAAGAAGCGCTCCGACCAACACCCAGTGC
GCGTGCGCGGGCACTACCGCGCGCCCTGGGGCGCGCACAAACGCGG---CCGCACT----
--------GGGCGCACCACCGTCGATGACGCCATCGACGCGGTGGTGGAGGAGGCGCGCA
ACTAC---ACGCCCACGCCGCCGCCAGTGTCCACCGTGGACGCGGCCATTCAGACCGTGG
TGCGCGGAGCCCGGCGCTACGCTAAAATGAAGAGACGGCGGAGGCGCGTAGCACGTCGCC
ACCGCCGCCGACCCGGCACTGCCGCCCAACGCGCGGCGGCGGCCCTGCTTAACCGCGCAC
GTCGCACCGGCCGACGGGCGGCCATGCGAGCCGCTCGAAGGCTGGCCGCGGGTATTGTCA
CTGTGCCCCCCAGGTCCAGGCGACGAGCGGCCGCCGCAGCAGCCGCGGCCATTAGTGTTA
TGACTCAGGGTCGCAGGGGCAACGTGTACTGGGTGCGCGACTCGGTTAGCGGCCTGCGCG
TGCCCGTGCGCACCCGCCCCCCGCGCAACTAGATTGCAATAAAAAACTACTTAGACTCGT
ACTGTTGTATGTATCCAGCGGCGGCGGCGCG-CATCGAAGCTATGTCCAAGCGCAAAATC
AAAGAAGAGATGCTCCAGGTCATCGCGCCGGAGATCTATGGCCCCCC---GAAGA--AG-
--GAAGAGCAGG--ATTAC--AAGCCCCGAAAGCTA--AAGCGGGTCAAAAAGAAAAAGA
AAGATGATGATGATGATGAACTTGACGACGAGGTGGAACTGTTGCACGCGACCGCGCCCA
GGCGACGGGTACAGTGGAAAGGTCGACGCGTAAGACGTGTTTTGCGACCCGGCACCACCG
TAGTCTTTACGCCCGGTGAGCGCTC---CACCCGCACCTACAAGCGCGTGTATGATGAGG
TGTACGGCGACGAGGACCTGCTTGAGCAGGCCAACGAGCGCCTCGGGGAGTTTGCCTACG
GAAA------GCGG------------CATAAGGACATGCTGGCGTTGCCGCTGGACGAGG
GCAACCCAACACCTAGCCTAAAGCCCGTGACACTGCAGCAGGTGCTGCCCGCGCTTGCAC
CGTCCGAAGAAAAGCGCGGCCTAAAGCGCGAGTCT---GGTGACTTGGCACCCACCGTGC
AGCTGATGGTACCCAAGCGTCAGCGACTGGAAGATGTCTTGGAAAAAATGACCGTGGAGC
CTGGGCTGGAGCCCGAGGTCCGCGTGCGGCCAATCAAGCAGGTGGCACCGGGACTGGGCG
TGCAGACCGTGGACGTTCAGATACCCAC---CACCAGTAGCACTAGTATTGCCACTGCCA
CAGAGGGCATGGAGACACAAACGTCCCCGGTTGCCTCGGCGGTGGCAGATGCCGCGGTGC
AGGCGGCCGCTGCGGCCGCGTCCAAGACCTCTACGGAGGTGCAAACGGACCCGTGGATGT
TTCGTGTTTCAGCCCCCCGGCGTCCGCGCCGTTCAAGGAAGTACGGCGCCGCCAGCGCGC
TACTGCCCGAATATGCCCTACATCCTTCCATCGCGCCTACCCCCGGCTATCGTGGCTACA
CCTACCGCCCCAGAAGACGAGCAACTACCCGACGCCGAACCACCACTGGAACCCGCCGCC
GCCGTCGCCGTCGCCAG---------------CCCGTGCTGGCCCCGATTTCCGTGCGCA
GGGTGGCTCGC--GAAGGAGGCAG-GACCCTGGTGCTGCCAACAGCGCGCTACCACCCCA
GCATCGTTTAAAAGC-CGGTC-TTTGTGGTTC--TTGCAGATA--TGGCCCTCACCTGCC
GCCTCCGTTTCCCGGTGCCGGGATTCCGAGGAAGA---ATGCACCGTAGGAGGGGCATGG
CCGGCCACGGCCTGACGGGCGGCATGCGTCGTGCGCACCACCGGCGGCGGCGCGCGTCGC
ACCGTCGCATGCGCGCCGGTATCCTGCCCCTCCTTATTCCACTGATCGCCGCGGCGATTG
GCGCCGTGCCCGGAATTGCATCCGTGGCCTTGCAGGCGCAGAGACACTGATTAAAAACAA
GTTACATG---TGGAAAAATCAAAATAAAA-GTCTGGACTCTCACGCTCGCTTGGTCCTG
TAACTATTTTGTA------GA---ATGGAAGACATCAACTTTGCGTCACTGGCCCCGCGA
CACGGCTCGCGCCCGTTCATGGGAAACTGGCAAGATATCGGCACCAGCAATATGAGCGGT
GGCGCCTTCAGCTGGGGCTCGCTGTGGAGCGGCATTAAAAATTTCGGTTCCGCCGTTAAG
AACTATGGCAGCAAAGCCTGGAACAGCAGCACAGGCCAGATGCTGAGGGACAAGTTGAAA
GAGCAAAATTTCCAACAAAAGGTGGTAGATGGCCTGGCCTCTGGCATTAGCGGGGTGGTG
GACCTGGCCAACCAGGCAGTGCAAAATAAGATTAACAGTAAGCTTGAT------------
C------------CCCGCC------------------CTCCCG---------TAGAGGAG
CCTCCACCGGCCGTGGAGACAGTGTCTCCAGAGGGGC------GTGGCGAAAAGCGTCCG
CGACCCGACAGGGAAGAAACTCTGGTGACGCAAATAGACGAGCCTCCCTCGTACGAGGAG
GCACTAAAGCAAGGC---------CTGCCCACCACCCGTCCCATCGC------------G
CCCATGGCTACCGGAGTGC-TGGG-----CCAGCACACACC----CGTAACGCTGGACCT
GCCTCCCCCCGCCGACACCCAGCA----GAAACCTGTGCTGCCAGGCCCGTCCGCCGTTG
TTGTAACCCGTCCTA-----GCCGCGGGTCCCTGCGCCGCGCCGCCAGCGGTCCGCGATC
GTTGCGGCCC--GTAGCCA-----GTGGCAACTGGCAAAGCACACTGAACAGCATCGTGG
GTTTGGGGGTGCAATCCCTGAAGCGCCGACGATGCTTCTGA---TAGCTAACGTGTCGTA
TGTGTG-------TCATGTATGCG---TCCAT-GTCGCCGCCAGAGGA------------
-----GCTGCTGAGCCGCCGC-GCGCCCGC------TTTCCAAGATGGCTACCCCTTCGA
TGATGCCGCAGTGGTCTTACATGCACATCTCGGGCCAGGACGCCTCGGAGTACCTGAGCC
CCGGGCTGGTGCAGTTCGCCCGCGCCACCGAGACGTACTTCAGCCTGAATAACAAGTTTA
GAAACCCCACGGTGGCGCCTACGCACGACGTGACCACAGACCGGTCTCAGCGTTTGACGC
TGCGGTTCATCCCCGTGGACCGCGAGGATACTGCGTACTCGTACAAGGCGCGGTTCACCC
TAGCTGTGGGTGATAACCGTGTGCTAGACATGGCTTCCACGTACTTTGACATCCGCGGCG
TGCTGGACAGGGGCCCTACTTTTAAGCCCTACTCTGGCACTGCCTACAACGCACTGGCCC
CCAAGGGTGCCCCCAACTCGTGCGAGTGGGAACAAAATGAAACT---GCACAAGTGGATG
CTCAAGA---ACTTGACGAAGAGGAGAATGAAGCCAATGAAGCTCAGGCGCGAGA---AC
AGGAACAAGCTA---AG---------AAAACCCATGTATATGCCCAGGCTCCACTGTCCG
GAATAA------AAATAACTAAA---GAAGGTCTACAAATAGGAACTGCCGACGCCACAG
TAGCA---GGTGCCGGCAAAGAAATTTTCGCAGACAAAACTTTTCAACCTGAACCACAAG
TAGGAGAATCTCAATGGAACGA------AGCGGATGCCACAGCAGCTGGTGGAAGGGTTC
TTAAAAAGACAACTCCCATGAAACCCTGCTATGGCTCATACGCTAGACCCACCAATTCCA
ACGGCGGACAGGGCGTTATGGTT-------GAACA-----------AAATGGTAAATT--
-GGAAAGTCAAGTCGAAATGCAATTTTTTTCCACATCCACAAATGCCA-CA---------
---AATG--AAGTTAACAATATACAACCAACAGTTGTATTGTACAGCGAAGATGTAAACA
TGGAAACTCCAGATACTCATCTTTCTTATAAACCTAAAATGGGGGATAAAA------ATG
CCAAAGTCATGCTTGGACAACAAGCAATGCCAAACAGACCAAATTACATTGCTTTTAGAG
ACAATTTTATTGGTCTCATGTATTACAACAGCACAGGTAACATGGGTGTCCTTGCTGGTC
AGGCATCGCAGTTGAACGCTGTTGTAGATTTGCAAGACAGAAACACAGAGCTGTCCTACC
AGCTTTTGCTTGATTCAATTGGCGACAGAACAAGATACTTTTCAATGTGGAATCAAGCTG
TTGACAGCTATGATCCAGATGTCAGAATTATTGAGAACCATGGAACTGAGGATGAGTTGC
CAAATTATTGCTTTCCTCTTGGTGGAATTGGGATTACTGACACT---TTTCAAGCTGTTA
AAACAACTGCTGCTAAC---GGGGACCAAGGCAATACTACCTGGCAAAAAGATTCAAC--
-----ATTTGCAGAACGCAATGAAATAGGGGTGGGAAATAACTTTGCCATGGAAATTAAC
CTGAATGCCAACCTATGGAGAAATTTCCTTTACTCCAATATTGCGCTGTACCTGCCAGAC
AAGCTAAAATACAACCCCACCAATGTGGAAATATCTGACAACCCCAACACCTACGACTAC
ATGAACAAGCGAGTGGTGGCTCCTGGGCTTGTAGACTGCTACATTAACCTTGGGGCGCGC
TGGTCTCTGGACTACATGGACAACGTTAATCCCTTTAACCACCCCCGCCATGCGGGCCTG
CGTTACCGCTCCATGTTGTTGGGAAACGGCCGCTACGTGCCCTTTCACATTCAGGTGCCC
CAAAAGTTTTTTGCCATTAAAAACCTCCTCCTCCTGCCAGGCTCATACACATATGAATGG
AACTTCAGGAAGGATGTTAACATGGTTCTGCAGAGCTCTCTGGGAAACGACCTTAGAGTT
GACGGGGCTAGCATTAAGTTTGACAGCATTTGTCTTTACGCCACCTTCTTCCCCATGGCC
CACAACACGGCCTCCACGCTGGAAGCCATGCTCAGAAATGACACCAACGACCAGTCCTTT
AATGACTACCTTTCCGCCGCCAACATGCTATATCCCATACCCGCCAACGCCACCAACGTG
CCCATCTCCATCCCATCGCGCAACTGGGCAGCATTTCGCGGTTGGGCCTTCACACGCTTG
AAGACAAAGGAAACCCCTTCCCTGGGATCAGGCTACGACCCTTACTACACCTACTCTGGC
TCCATACCATACCTTGACGGAACCTTCTATCTTAATCACACCTTTAAGAAGGTGGCCATT
ACTTTTGACTCTTCTGTTAGCTGGCCGGGCAACGACCGCCTGCTTACTCCCAATGAGTTT
GAGATTAAGCGCTCAGTTGACGGGGAGGGCTATAACGTAGCTCAGTGCAACATGACAAAG
GACTGGTTCCTAGTGCAGATGTTGGCCAACTACAATATTGGCTACCAGGGCTTCTACATT
CCAGAAAGCTACAAAGACCGCATGTACTCGTTCTTCAGAAACTTCCAGCCCATGAGCCGG
CAAGTGGTGGACGATACTAAATACAAAGATTA---TCAGCAGGTTGGAATTATCCACCAG
CATAACAACTCAGGCTTCGTAGGCTACCTCGCTCCCACCATGCGCGAGGGACAAGCTTAC
CCCGCTAATGTTCCCTACCCACTAATAGGCAAAACCGCGGTTGATAGTATTACCCAGAAA
AAGTTTCTTTGCGACCGCACCCTGTGGCGCATCCCCTTCTCCAGTAACTTTATGTCCATG
GGTGCGCTCACAGACCTGGGCCAAAACCTTCTCTACGCAAACTCCGCCCACGCGCTAGAC
ATGACCTTTGAGGTGGATCCCATGGACGAGCCCACCCTTCTTTATGTTTTGTTTGAAGTC
TTTGACGTGGTCCGTGTGCACCAGCCGCACCGCGGCGTCATCGAGACCGTGTACCTGCGC
ACGCCCTTCTCGGCCGGCAACGCCACAACATAAA-------------GAAGCAAGCAACA
TCAACAACAGCTGCCGCC-ATGG-----------GCTCCAGTGAGCAGGAACTGAAAGCC
ATTGTCAAAGATCTTGGTTGTGGGCCATATTTTTTGGGCACCTATGACAAGCGCTTCCCA
GGCTTTGTTTCCCCACACAAGCTCGCCTGCGCCATAGTTAACACGGCCGGTCGCGAGACT
GGGGGCGTACACTGGATGGCCTTTGCCTGGAACCCGCGCTCAAAAACATGCTACCTCTTT
GAGCCCTTTGGCTTTTCTGACCAACGTCTCAAGCAGGTTTACCAGTTTGAGTACGAGTCA
CTCCTGCGCCGTAGCGCCATTGCCTCTTCCCCCGACCGCTGTATAACGCTGGAAAAGTCC
ACCCAAAGCGTGCAGGGGCCCAACTCGGCCGCCTGTGGCCTATTCTGCTGCATGTTTCTC
CACGCCTTTGCCAACTGGCCCCAAACTCCCATGGATCACAACCCCACCATGAACCTTATT
ACCGGGGTACCCAACTCCATGCTTAACAGTCCCCAGGTACAGCCCACCCTGCGCCGCAAC
CAGGAACAGCTCTACAGCTTCCTGGAGCGCCACTCGCCCTACTTCCGCAGCCACAGTGCG
CAAATTAGGAGCGCCACTTCTTTTTGTCACTTGAAA---AACATGTAAAAATA-ATGTAC
TAGGAGACACTTTCAATAAAGGCAAATGTTTTTATTTGTACACTCTCGGGTGATTATTTA
CCCCC--ACCCTTGCCGTCTGCGCCGT----TTAAAAATCAAAGGGGTTCTGCCGCGCA-
--TCGCTATGCGCCACT---GGCAGGGACACGTTGCGATACTGGTGTTTAGTGCTCCACT
TAAACTCAGGCACAACCATCC---GCGGCAG---CTCGGTGAAGTTTTCACTCCACAGGC
TGCGCACCATCACCAACGCGTTTAGCAGGTCGGGCGCCGATATCTTGAAGTCGCAGTTGG
GGCCTCCGCCCTGCGCGCGCGAGTTGCGATACACAGGGTTACAGCACTGGAACACTATCA
GCGCCGGGTGGTGCACGCTGGCCAGCACGCTCTTGTCGGAGATCANATCCGCGTCCAGGT
CCTCCGCGTTGCTCAGGGCGAACGGAGTCAACTTTGGTAGCTGCCTTCCCAAAAAGGGTG
CATGCCCAGGCTTTGAGTTGCACTCGCACCGTAGTGGCATCAGAAGGTGACCGTGC----
CCAGTCTGGGCGTTAGGATACAGCGCCTGCATGAAAGCCTTGATCTGCTTAAAAGCCACC
TGAGCCTTTGCGCCTTCAGAGAAGAACATGCCGCAAGACTTGCCGGAAAACTGATTGGCC
GGACAGGCCGCGTCATGCACGCAGCACCTTGCGTCGGTGTTGGAGATCTGCACCACATTT
CGGCCCCACCGGTTCTTCACGATCTTGGCCTTGCTAGACTGCTCCTTCAGCGCGCGCTGC
CCGTTTTCGCTCGTCACATCCATTTCAATCACGTGCTCCTTATTTATCATAATGCTCCCG
TGTAGACACTTAAGCTCGCCTTCGATCTCAGCGCAGCGGTGCAGCCACAACGCGCAGCCC
GTGGGCTCGTGGTGCTTGTAGGTTACCTCTGCAAACGACTGCAGGTACGCCTGCAGGAAT
CGCCCCATCATCGTCACAAAGGTCTTGTTGCTGGTGAAGGTCAGCTGCAACCCGCGGTGC
TCCTCGTTTAGCCAGGTCTTGCATACGGCCGCCAGAGCTTCCACTTGGTCAGGCAGTAGC
TTGAAGTTTGCCTTTAGATCGTTATCCACGTGGTACTTGTCCATCAACGCGCGCGCAGCC
TCCATGCCCTTCTCCCACGCAGACACGATCGGCAGGCTCAGCGGGTTTATCACCGTGC--
-------TTTCACTT---TCCGCTTCACTGGA-CTCTTCCTTTTCCTCTTGCATCCGCAT
ACCCCGCGCCACTGGGTCGTCTTCATTCAGCCGCCGCACCGTGCGCTTACCTCCCTTGCC
GT-----GCTTGATTAGCACCGGTGGGTTGCTGAAACCCACCATTTGTAGCGCCACATCT
TCTCTTTCTTCCTCGCTGTCCACGATCACCTCTGGGGATGG---CGGGCGCTCGGGCTTG
GGAGAGGGGCGCTT-CTTTTTCTTTTTGGACGCAATGGCCAAATCCGCCGTCGAGGTCGA
TGGCCGCGGGCTGGGTGTGCGCGGCACCAGCGCATCTTGTGACGAGTCTTCTTCGTCCTC
GGACTCGAGACGCCGCCTCAGCCGCTTTTTTGGGGGCGCGCGGGGAGGCGGCGGCGACGG
CGACGGGGACGAGACGTCCTCCATGGTTGGTGGACGTCGCGCCGCACCGCGTCCGCGCTC
GGGGGTGGTTTCGCGCTGCTCCTCTTCCCGACTGGCCATTTCCTTCTCCTATAGGCAGAA
AAAG-----ATCATGGAGTCAGTCG-----------------------------------
-AGAAGGAGGACAGCCTAACCGCCCCCTTTGAGTTCGCCACCACCGCCTCCACCGATGCC
GCCAACGCGCCT---------------------------ACCACCTTCCCCGTCGAG---
------GCACCCCCGCTTGAGGAGGAGGAAGTGATTATCGAGCAGGACCCAGGTTTTGTA
AGCGAAGACGACGAAGATCGCTCAGTACCAACAGAGGATAAAAAGCAAGACCAGGACGAC
GCAGAGGCAAACGAGGAACAAGT-CGGGCGGGGGGACCAAAGGCATGGC---------GA
CTACCT------AGATGTGGGAGACGACGTGCTGTTGAAGCATCTGCAGCGCCAGTGCGC
CATTATCTGCGACGCGTTGCAAGAGCGCAGCGATGTGCCCCTCGCCATAGCGGATGTCAG
CCTTGCCTACGAACGCCACCTGTTCTCACCGCGCGTACCCCCCAAACGCCAAGAAAACGG
CACATGCGAGCCCAACCCGCGCCTCAACTTCTACCCCGTATTTGCCGTGCCAGAGGTGCT
TGCCACCTATCACATCTTTTTCCAAAACTGCAAGATACCCCTATCCTGCCGTGCCAACCG
CAGCCGAGCGGACAAGCAGCTGGCCTTGCGGCAGGGCGCTGTCATACCTGATATCGCCTC
GCTCGACGAAGTGCCAAAAATCTTTGAGGGTCTTGGACGCGACGAGAAGCGCGCGGCAAA
CGCTCTGCAACAAGAAAACAGCGAAAATGAAAGTCACTGTGGAGTGCTGGTGGAACTTGA
GGGTGACAACGCGCGCCTAGCCGTGCTGAAACGCAGCATCGAGGTCACCCACTTTGCCTA
CCCGGCACTTAACCTACCCCCCAAGGTTATGAGCACAGTCATGAGCGAGCTGATCGTGCG
CCGTGCACGACCCCTGGAGAGGGATGCAAACTTGCAAGA------ACAAACCGAGGAGGG
CCTACCCGCAGTTGGCGATGAGCAGCTGGCGCGCTGGCTTGAGACGCGCGAG---CCTGC
CGACTTGGAGGAGCGACGCAAGCTAATGATGGCCGCAGTGCTTGTTACCGTGGAGCTTGA
GTGCATGCAGCGGTTCTTTGCTGACCCGGAGATGCAGCGCAAGCTAGAGGAAACGTTGCA
CTACACCTTTCGCCAGGGCTACGTGCGCCAGGCCTGCAAAATTTCCAACGTGGAGCTCTG
CAACCTGGTCTCCTACCTTGGAATTTTGCACGAAAACCGCCTTGGGCAAAACGTGCTTCA
TTCCACGCTCAAGGGCGAGGCGCGCCGCGACTACGTCCGCGACTGCGTTTACTTATTTCT
GTGCTACACCTGGCAAACGGCCATGGGCGTGTGGCAGCAGTGCCTGGAGGAGCGCAACCT
GAAGGAGCTGCAGAAGCTGCTAAAGCAAAACTTGAAGGACCTATGGACGGCCTTCAACGA
GCGCTCCGTGGCCGCGCACCTGGCGGACATTATCTTCCCCGAACGCCTGCTTAAAACCCT
GCAACAGGGTCTGCCAGACTTCACCAGTCAAAGCATGTTGCAAAACTTTAGGAACTTTAT
CCTAGAGCGTTCAGGAATTCTGCCCGCCACCTGCTGTGCGCTTCCTAGCGACTTTGTGCC
CATTAAGTACCGTGAATGCCCTCCGCCGCTTTGGGGTCACTGCTACCTTNTGCAGCTAGC
CAACTACCTTGCCTACCACTCCGACATCATGGAAGACGTGAGCGGTGACGGCCTACTGGA
GTGTCACTGTCGCTGCAACCTATGCACCCCGCACCGCTCCCTGGTCTGCAATTCACAACT
GCTTAGCGAAAGTCAAATTATCGGTACCTTTGAGCTGCAGGGTCCCTCGCCT---GACGA
AAAGTCCGCGGCTCCGG---GGTTGAAACTCACTCCGGGGCTGTGGACGTCGGCTTACCT
TCGCAAATTTGTACCTGAGGACTACCACGCCCACGAGATTAGGTTCTACGAAGACCAATC
CCGCCCGCCAAATGCGGAGCTTACCGCCTGCGTCATTACCCAGGGCCACATCCTTGGCCA
ATTGCAAGCCATTAACAAAGCCCGCCAAGAGTTTCTGCTACGAAAGGGACGGGGGGTTTA
CTTGGACCCCCAGTCCGGCGAGGAGCTCAACCCAATCCCCCCGCCGCCGCAGCCCTATCA
GCA---GCCGCGGGCCCTTGCTTCCCAGGATGGCACCCAAAAAGAAG---CTGCA-GCTG
CCGC-CGCCGCCACCCACGGA------CG-AGGAGGAATACTGGGACAGTCAGGCAGAGG
AGGTTTTG---GACGAGGAGGAGGAG---ATGATGGAAGACTG---------GGACAGCC
TAGACGA------GGAAGCTTC---CGAGGCCGAAGAGGTGTCAGACGAAACACCGTCAC
CCTCGGTCGCATTCCCCTCGCCGGCGCCCCAGAAATCGGCAACCGTTCCCAGCATTGCTA
CAA---CCTCCGCTCCTCAGGCGCCGCCGGCACTGCCCGTTCGCCGACCCAACCGTAGAT
GGGACACCACTGGAAC--CAGGGCCGGTAAGTCTAAGCAGCCGCCGCCGTTAGCCCAAGA
GCAACAACAGCGCCAAGGCTACCGCTCGTGGCGCGTGCACAAGAACGCCATAGTTGCTTG
CTTGCAAGACTGTGGGGGCAACATCTCCTTCGCCCGCCGCTTTCTTCTCTACCATCACGG
CGTGGCCTTCCCCCGTAACATCCTGCATTACTACCGTCATCTCTACAGCCCCTACTGCAC
CGGCGGCAGCGGC------AGCAACAGCAGCGGCCACGCAGAAGCAAAGGCGACCGGATA
GCAAGACTCTGACAAAGCCCAAGAAATCCACAGCGGCGGCAGCAGCAGGAGGAGGAGCAC
TGCGTCTGGCGCCCAACGAACCCGTATCGACCCGCGAGCTTAGAAACAGGATTTTTCCCA
CTCTGTATGCTATATTTCAACAGAGCAGGGGCCAAGA------ACAAGAGCTGAAAATAA
AAAACAGGTCTCTGCGCTCCCTCACCCGCAGCTGCCTGTATCACAAAAGCGAAGATCAGC
TTCGGCGCACGCTGGAAGACGCGGAGGCTCTCTTCAGCAAATACTGCGCGCTGACTCTTA
AGGACTAGTTTCGCGCCCTTTCTCAAATTTAAGCGCGAAAACTACGTCATCTCCAGCGGC
CACACCCGGCGCCAGCACCTGTCG----------TCAGCGCCATTATGAGCAAGGAAATT
CCCACGCCCTACATGTGGAGTTACCAGCCACAAATGGGACTTGCGGCTGGAGCTGCCCAA
GACTACTCAACCCGAATAAACTACATGAGCGCGGGACCCCACATGATATCCCGGGTCAAC
GGAATCCGCGCCCACCGAAACCGAATTCTCCTCGAACAGGCGGCTATTACCACCACACCT
CGTAATAACCTTAATCCCCGTAGTTGGCCCGCTGCCCTGGTGTACCAGGAAAGTCCCGCT
CCCACCACTGTGGTACTTCCCAGAGACGCCCAGGCCGAAGTTCAGATGACTAACTCAGGG
GCGCAGCTTGCGGGCGGCTTTCGTCACAG-----GGTGC---GGTCGC-CCGGGCAG---
---------GGTATAACTCACCTGAAAATCAGAGGGCGAGGTATTCAGCTCAACGACGAG
TCGGTGAGCTCCTCTCTTGGTCTCCGTCCGGACGGGACATTTCAGATCGGCGGCGCGTGG
CCGCTCTTCATTTACGCCCCGTCAGGCGATCCTAACTCTGCAGACCTCGTCCTCGGAGCC
GCGCTCCGGAGGCATTGGAACTCTACAATTTATTGAGGAGTTCGTGCCTTCGGTTTACTT
CAACCCCTTTTCTGGACCTCCCGGCCACTACCCGGACCAGTTTATTCCCAACTTTGACGC
GGTAAAAGACTCGGCGGACGGCTACGACTGAATGAC---CAGTGGAGAGGCAGAGCAACT
GCGCCTGACACACCTCGACCACTGCCGCCGCCACAAGTGCTTTGCCCGCGGCTCCGGTGA
GTTTTGTTACTTTGAATTGCCCGAAGAGCATATCGAGG----------------------
------------------------------------------------------------
---------------------------------------------------G---CCCGG
CGCACG---GCGTCCGGCTCACCACCCAGGTA--GAGCTTACACGTAGCCTGATTCGGGA
GTTTACC--AAGC-------------GCCCCCTGCTAGTGGAGCGGGAG-----------
-CGGGGTCCCTG------------------TGTTCTGACCGTGG----------------
-----TTTGCAACTGTCCTAACCC------------------------------------
-----------TGGATTAC---------------------ATCAAGATCTTTGTTGTCAT
CTCTGTGCTGAGTATAATAAATACAGAAATTAGAA-TCTACTGGGGCTCCTGTCGCCATC
CTGTGAACGC---CACCGTTTTTACCCACCCAAAGCAGACCAAAGC---AAACCTCACCT
CCGGTTT-----------------GCACAAGCGGGCCAATAAGTACCTTACCTGGTA---
CTTTAACGGCTCTTC------ATTTGTAATTTACAACAGTTTCCAGCGAGACG-----AA
GTAAGT-TTGCCACACAACCTTCTCGG--CTTCAACT-------ACACCGTCAAGAAAAA
CACCACCA-CCA---CCCTCCTCACCTGC--CGGGAACGTACGAGTGCGTCAC------C
GGTTGCTGCGCCCACACCTACAGCCTGAGCGTAACCAGA---------------------
--CATTACTCCCATTTTCCC----------AAAACAGGAGGT--------GAGCTCAACT
CCCGGAACTCAGGTCAAAAAAGCATTTTG-------CGGGGTGCTGGGATTT-TTTAATT
AAGTATATGAGCAATTCAAGTAA---------CTCTACAAGCTTGTCTAATT--------
-TTTCTGGAATTGGGGTCGGGGTTA----TCCTTACTCTTGTAATTCTGTTTATTCTTAT
ACTAGCACTTCTGTG----CCTTAGGGTTG----CCGCCTGCTGCACGCACGTTTGTACC
TATTGTCAGCTTTTTAAACGCTGG--GGGCGACATCCAAGATGA----------------
-----GGTACATGATTTTAGGCTTGCTCGCCCTTG-C-----------GGC------AGT
CTGCAGCGCTGCCAAAAAGGTTGAGTTTAAGGAACCAG-----CTTGCAATGTTACA-TT
TAAATCAGAAGCTAATGAATGCACTACTCTTATAAAATGCACCACAG-------------
-A--ACATGAAAAGCTT----------------A---TTATTCGCCACAAAGACAAAATT
GGCAAGTATGCTGTA-TATGCTATTTGG------CAGCCAGGTGACACTAACGA------
CTATAATGTCACAGTCTTCCAAGGTGAAAATCGTAAAACTTTTATGTAT----AAATTTC
CATTTTATGAAATGTGCGATATTACCATGTACATGAGCA-----------AACAGTACAA
G-TTGTGGCCCCCACAAAAGTGTTTAGAGAACACTGGCACCTTTTG-----------T-T
CCACC---GCTCTGCTTATTA------CAGCGCT-TGCTTTG-GTATGTACCTTACTTTA
TCTCAAATACAAAAGCAGACGCAG-----TTTTATTGATGAAAAGAAAATGCCTT-----
----------GATTT---------------------------------------------
------------------------------------------------------------
---------------TCCGCTTGCTTGT----ATTC------------------------
--------------------------------CCCTGGA---CAATTTACTCTATGTGGG
ATATGCGC--CAGGCGGGAAAGATT-----ATAC---CCACAA-----------------
------------CCTTCAAATCAAACTTTCCTG-GA-CGTTAGCGC--CTGACTTCTGC-
----CAGCGCCTGCACTGCAAAT---TTGATCAAACCCA------GCTTCAGCTTGC-CT
GCTCCA---GAGATGAC---CGGCTCAACCATCGCGCCCACA-ACGGACTATCGCAACAC
CACTGCTACCGGACTAAAATCTGCC---------CTAAATTTACC-CCAAGTTC-----A
TGCCTTTGTCAATGACTGGGCGAGCTT------GGGCATGTGGTGGTTT-----TCCATA
GCGCTTATGTTTGTTTGCCT------------------TATTATTATGTG----------
----------------------GCTTATTTGTTGCCTAAAGCGCAGAC-----------G
CGCCAGACCCCCCATCTATAGGCCTATCA-TTGTGCTCAACCCACACAATGAAAAAATTC
ATAGATTGGACGGTCTCAAAC-CATGTTCTCTT---CTTT-------TAC-AGTATGATT
AAATGAGACA--------TGATTCCTCGAGTCCTTATATTAT--------TGACCCTTGT
TGCGCTTTTCTGTGCGTGCTCTACATTGGCTGCGGTCGCTC---------ACATCGAAGT
AGATTGCA-----T-------------CCCACCTTTCACAGTTTACCTGCTTTACG----
------------------GATTTGTCAC-----CCTTATCCTCA-TCTG----CAGCCTC
GTCAC----------------TGTAGTCATCGCCTTCATTCAGTTCATTGACTGGATTTG
TGTGCGCATTGCGTA------CCTTAGGCACCATCCGCAATACAGA-------------G
ACAGGACTATAGCTGATCTTCTCAGAATTCTTTAATT-----------------------
-----ATGAAACGGATTGTCACTTTTGTT----TTGCTGATTTTCTGCGCCCTACCTGTG
CTTTGCTCCCAAACCTCAGCGCCTCCC---AAAAGACATATTTCCTGCAGATTCACTCAA
---ATATGGAACATTCCCAGCTGCTACAACAAA-CAGAGCGATT---------------T
GTCAGAAGCCTGGTTATACGCCATCATCTCT-GTCATGGTTTTTTGCAGTACCATTT---
-----------TTGCCCTAGCCATATACCCATAC--------C-TTGACATTGGTTGGAA
TGCCATAGATGCCATGAACCAC------CCTACTTTCC---------CAGCGCCCAATGT
CATACCACTGCAACAGGTTATTGCC------------CCAATCAATCAGCCTCGCC-CCC
CTTCTCCCACCCCCACTGAG-----ATTAGCTACTTTAATTTGACAGGTGGA----GATG
ACTGA--ATCTCTAGATCTAGAATTGGATGGAATTAACAC--CGAACAGCGCCTAC-TAG
--AAAGGCGCAAGGCGGCGTCCGAGCGAGAACG---------------------------
----------------C-CTAAAACAAGAAGTTGAAGACATGGTTAACCTGCACCAGTGT
AA----AAGAGGTATCTTTTGTGTGGTCA-----AGCAGGCC------------AAACTT
ACCTACGA-------------------A----AAA--ACCAC-TACCGGCAACCGCCTTA
GCTACAAGCTACCCACCCAGCGCCAAAAACTGGTGCTTATGGTGGGAGAAAAACCTATCA
CCGTCACCCAGCACTCGGCAGAAACAGAAGGCTGCC-TGCACTTCCCCTATCAGGGTCCA
---GAGGACCTCTGCA------------CTCTTATTAAAACCATGTGTGGCATTAG----
----------AGATCTT----------------------ATTCCATTCAACTAACAATAA
AC-----------------ACACAATAAA---TTACTTA--CTTAAAATCAGTCAGCAAA
TCTTTGTCCAGCTTATTCAGCATCACCTCCTTTCCCTCCTCCCAAC-TCTGGTAT-----
------------T--------TCAGCA--GCCTTTTA--------GCTGCGAACTTTCTC
CAAAGTCTAAATGGGATGTCAAATTCCTCATGTTCTTGTCCCTCCGCACC-CACTATCTT
--CATATTGTTGCA-GATGAAACGC---------G--------CCAGA---CCGT---CT
GAAGACAC-------------------CTTCAACCCTGT------GTACCCATATGACAC
GGAAACCGGCCCTCCAACTGTGCCTTTCCTTACCCCTCCCTTTGTGTCGCC--AAATGGG
TTCCAAGAAAGTCCCCCCGGAGTGCTTTCTTTGCGTCTTTCAGAACCTTTGGTTACCTCA
CACGGCATGCTTGCGCTAAAAATGGGCAGCGGCCTGTCCCTGGATCAGGCAGGCAACCTT
ACATC---AAATACAATCACTGTTTCTCAACCGCTAAAAAAAACAAAGT---CCAATATA
ACTTTGGAAACATCCGCGCCCCTTACAGTCAGCTCAGGC--GCCCTAACCATGGCCACAA
CTTCG---CCTTTGGTGGTCTCTGACAACACTCTTA----CCATGCAATCACAAGCACCG
CTAACC-GTGCAAGAC--TCAAAACTTAGCATTGCTA-CCAAAGAGCCACTTA-------
--------------------------CAGTGTTAGATGGAAAACTGGCCCTGCAGACATC
AGCCCCCCTCTCTGCCACTGATAACAACGCCCTCACTATCAC----TGCCTCACCTCCTC
TTACTACTGCAAATGGTAGTCTGGCTGTTACCATGGAAAACCCACTTTACAACAACAATG
GAAAACTTGGGCTCAAAA---------TTGGCGGTCCTTTGCAAGTGGCCACCGACTCAC
ATGCACTAACACTAGGTA----CTGGTCAGGGGGTTGCAGTTCATAACAATTTGCTACAT
ACAAAAGTTACAGGCGCAATAGGGTTTGATACATCTGGCAACATGGAACTTAAAACTGGA
GATGGCCTCTATGTGGAT-------AGC-----GCCGGTCCTAA-------------CCA
--------------AAAACT-ACATATTAATCTA--------------------------
------------------------------------------------------------
-----------------------------------------AATACCACAAAA-------
--------------------GGCCTTGCTTTTGAC------AACAC-CGCAATAACAATT
AACGCTGGAAAAGGGT--TGG-------------AATTTGAAACAGAC------------
------------------------------------------------------------
-------------TCCTCAAACGGAAATCCCATAAAAACAAAAATTGGATCA--------
-------------------GGCATACAATATAATACCAATGGAGCTATGGTTG-------
----CAAAACTTGGAAC----------AGGCCTCAGTTTTGACAGCTCCGGAGCCATAAC
AATGGGCAGCATAAACA---------ATGACAGACTTACTCTTTGGACAACACCAGACCC
ATCCCCAAATTGCAGAATTGCTTCAGATAAAGACTGCAAGCTAACTCTGGCGCTAACAAA
ATGTGGCAGTCAAATTTTGGGCACTGTTTCAGCTTTGGCAGTATCAGGTAATATGGCCTC
CATCAATGGAACTCTAAGCAGTGTAAACTTGGTTCTTAGATTTGATGAC-AACGGAGTGC
TTATGT--CAAATTCAT----CACTGGACAAACAG-----------TATTGGAACTTTAG
AAACGGGGACTCCA--CTAACGGTCAAC---CATACACTTATGCTGTTGGGTTTATGCCA
AACCTAAAAGCTTACCCAAAAACT---------------------------------CAA
AGTAAAACTGCAAAAAGTAATATTGTTAGCCAGGTGTATCTTAATGGTGACAAGTCTAAA
CCATTGCATTTTACTATTACGCTAAATGGAACAGATGAA---------ACCAACCAAGTA
AGCAAATACTCAATATCATTCAGTTGGTCCTGGAACAGT---GGACAATACACTAATGAC
A------------AATTTGCCACCAATTCCTAT-ACCTTCTCCTACATTGCCCAGGAATA
AAGAATCGTGAACCTGTTGCATGTTATGTTTCAACGTGTTTATTTTTCAATTGCAGAAAA
TTTCAAGTCATTTTTCATTCAGTAGTATAGCCCCACCACCACATAGCTTATACTAATCAC
CGTACCTTAATCAAACTCACAGAACCCTAGTATTCAACCTGCCACCTCCCTCCCAACACA
CAGAGTACACAGTCCTTTCTCCCCGGCTGGCCTTAAACAGCATCATATC---ATGGGTAA
CAGACATATTCTTAGGTGTTATATTCCACACGGTCTCCTGTCGAGCCAAACGCTCATCAG
TGATGTTAATAAACTCCCCGGGCA---GCTCGCTTAAGTTCATGTCGCTGTCCAGCTGCT
GAGCCACAGGCTGCTGTCCAACTTGCGGTTGCTCAACGGGCGGCGAAGGAGAAGTCCACG
CCTACATGGGGGTAGAGTCATAATCGTGCATCAGGATAGGGCGGTGGTGCTGCAGCAGCG
CGCGAATAAACTGCTGCCGCCGCCGCTCCGTCCTGCAGGAATACAACATGGCAG------
TGGTCTCCTCAGCGATGATTCGCACCGCCCGCAGCATAAGGCGCCTTGTCCTCCGGGCAC
AGCAGCGCACCCTGATCTCACTTAAGTCAGCACAGTAACTGCAGCACAGTACCACAATAT
TGTTTAAAATCCCACAGTGCAAGGCGCTGTATCCAAAGCTCATGGCGGGGACCACAGAAC
CCACGTGGCCATCATACCACAAGCGCAGGTAGATTAAGTGGCGACCCCTCATAAACACGC
TGGACATAAACATTACCTCTTTTGGCATGTTGTAATTCACCACCTCCCGGTACCATATAA
ACCTCTGATTAAACATGGCGCCATCCACCACCATCCTAAACCAGCTGGCCAAAACCTGCC
CGCCGGCTATGCACTGCAGGGAACCGGGACTGGAACAATGACAGTGGAGAGCCCAGGACT
CGTAACCATGGATCATCATGCTCGTCATGATATCAATGTTGGCACAACACAGGCACACGT
GCATACACTTCCTCAGGATTACAAGCTCCTCCCGCGTCAGAACCATATCCCAGGGAACAA
CCCATTCCTGAATCAGCGTAAATCCCACACTGCAGGGAAGACCTCGCACGTAACTCACGT
TGTGCATTGTCAAAGTGTTACATTCGGGCAGCAGCGGATGATCCTCC---AGTATGGTAG
CGCGTGTCTC---TGTCTCAAAAGGAGGTAGG-CGATCCCTACT--GTACGGAGTGCGCC
GAG---ACAACCGAGATCGTGTTGGTCGTAGTGTCATGCCAAATGGAACGCCGGACGTAG
TCATATTTCCTGAAGCAAAACCAGGTGCGGGCGTGACAAACAGATCTGCGTCTCCGGTCT
CGTCGCTTAGCTCGCTCTGTGTAGTAGTTGTAGTATATCCACTCTCTCAAAGCATCCAGG
CGCCCCCTGGCTTCGGGTTCTATGTAAACTCCTTCATGCGCCGCTGCCCTGATAACATCC
ACCACCGCAGAATAAGCCACACCCAGCCAACCTACACATTCGTTCTGCGAGTCACACACG
GGAGGAGCGGGAAGAGCTGGAAGAACCATGTTTTTTTTTTT--TATTCCAAAAGATTATC
CAAAACCTCAAAATGAAGATCTATTAAGTGAACGCGCTCCCCTCCGGTGGCGTGGTCAAA
CTCTACAGCCAAAGAACAGATAATGGCATTTGTAAGATGTTGCACAATGGCTTCCAAAAG
GCAAACTGCCCTCACGTC--CAAGTGGACGTAAAGGCTAAA-CCCTTCANGGTGAATCTC
CTCTATAAACATTCCAGCACCTTCAACCATGCCCAAATAATTTTCATCTCGCCACCTTAT
CAATATGTCTCTAAGCAAATCCCGAATATTAAGTCCGGCCATTGTAAAAATCTGCTCCAG
AGCGCCCTCCACCTTCAGCCTCAAGCAGCGAATCATGATTGC---AAAAATTCAGGTTCC
TCACAGACCTGTATAAGATTCAAAAGCGGAACATTAACAAA---AATACCGCGATCCCGT
AGGTCCCTTCGCAGGGCCAGCTGAACATAATCGTGCAGGTCTGCACGGACCAGCGCGGCC
ACTTCCCCGCCAGGAACCATGACAAAAGAACCCACACTGATTATGACACGCATACTC---
GGAGCTATGCTAACCAGCGTAGCCCCGATGTAAGCTTGTTGCATGGGCGGCGATATAAAA
TGCAAGGTACTGCTCAAAAAATCAGGCAAAGCCTCGCGCAAAAAAGCAAGCACATCGTAG
TCATGCTCATGCAGATAAAGGCAGGTAAGTTCCGGAACCACCACAGAAAAAGACACCATT
TTTCTCTCAAACATGTCTGCGGGTTCCTGCAT-AAACACAAAATAAAATAACAAAAAAAA
AAAAACATTTAAACATTAGAAGCCTGTCTTACAACAGGAAAAAC---AACCCTTATAAGC
ATAAGACGGACTACGGCCATGCCGGCGTGACCG--TAAAAAAACTGGTCACCGTGATTAA
AAAGCACCACCGACAGTTCCTCGGTCATGTCCGGAGTCATAATGTAAGACTCGGTAAACA
CATCAGGTTGGTTAACA--TCGGTCAGTGCTAAA--AAGCGACCGAAATAGC-CCGGGGG
AATACATACCCGCAGGCGTAGAGACAACATTACAGCCCCCATAGGAGGTATAACAAAATT
AATAGGAGAGAAAAACACATAAACCCCTGAAAAACCCTCCTGCCTAGGCAAAATAGCACC
CTCCCGCTCCAGAACAACATACAGCGCTTCCACAGCGGCAGCCATAACAG-TCAGCCTTA
CCAGTAAAAAA----ACCTATTAAAAAA-CACCACTCGACACGGCACCAGCTCAATCAGT
CACAGTGTAAAAA-GGGCCAAGTACAGAGCGAGTATATATAGGACTAAAAAATGACGTA-
ACGGTTAAA---GTCCACAAAAACCACCCAGAAAACCGCACGCGAACCTA---CGCCCAG
AAACGAAAGCCAAAAAACCCACA-----ACTTCCTCAAATCTTCACTTCCGTTTTCCCAC
GATACGTCACTTCCCAT-------TTTAAAAAAAAACTACAATTCCCAATACATGCAAGT
TACTCCGCC-----------------------------CTAAAACC--------------
-TACGTCACCCGCCCCGTTCCCACGCCCCGC--GCCACGTCAC-AAACTCCACCC-CCTC
ATTATCATATTGGCTTCAATCCAAAATAAGGTATATTATTGATGATG-------------
---------------------------------------------------
>Human adenovirus 7, complete genome.
---CTCTCTA-TTTAATATACCTTATAGATGGAATG-GTGCCAATATGTAAATGAGGTAA
TTTAAAAA-----------AGTGCGCGCTGTGTGGTGATTGGCTGTGGGGTTAACGGCTA
AAATGGGCGGGGC-GGCCGTGGGAAAATGACGTGACTTATGTGGGAGGAGC-TATGTTGC
AAGTTA-TTGCGGT-AAATGTGACGTAAAACGAGGTGTGGTTTGAACACGGAAGTAGACA
GTTTTCCCACGCTTACTGACAGGATATGA-GGTAGTTTTGGGCGGATGCAAGTAAAAATT
-CTCCATTTTCGCGCGAAAACTGAATG---AGGAAGTGAATTTCTG-AGTCATTTCGCGG
TTATGACAGGGTGGAGTATTTGCCGAGGGCCGAGTAGACTTTGAC-CGTTTACGTGGAGG
TTTCGATTACCG------------------TGTTTTTCA--CCTAAATTTCCGCGTACGG
TGTCAAAGTCCTGTGTTTTTACGTAGG-TGTCAGCTGATCGCTAGGGTATTTAAACCTGA
CGAGTTCCGTCAAGAGGCCACTCTTGAGTGCCAGCGAGAAGAGTTTTCTCCTTCGCGCCG
CAAGTCAGTTCTGCGCTTTGAAAA--TGAGACACCTGCGTTTCCTGCCACAGGAGATTAT
CTTCAGTGAGACCGGGATCGAAATACTGGAGTTTGTGGTAAATACCCTAATGGGAGACGA
CC---CGGAACCGCCAGTGCAGCCTTTCGATCCACCTACGCTGCACGATCTGTATGATTT
AGAGGTAGACGGGCC---TCAGGATCCCAATGAGGAAGCTGTGAATGGGTTTTTTACTGA
TTCTATGCTGCTAGCTGCCGATGAAGGATTGGACATAAACCCTCCTCCTGAGACC-CTTG
TTACCCCAGGGGTGG-----------------------------------TTGTGGAAAG
CGGCAGAGGTGGGAAAAAATTGCCTGATCTGGGAGCAGCTGAAATGGACTTGCGTTGTTA
TGAAGAGGGTTTTCCTCCGAGTGATGATGAAGATGGGGAAACTGA---------------
----GCAGTCCATCCATACCGCAGTGAATGAGGGAGTAAAAGCT-------GCCAGCGAT
GTTTTTAAG--TTGGACTGTC---------CGGAGCTGCCTG-GACATGGCTG-------
TAAGTC-----TTGTGAATT-TCACAGGAATAACACTGGAATGAAAGAACTATTGTGCTC
GC----------------TTTGCTATATGAGAATGCACTGCCACTTTATTTACAGTAAGT
GTATTTAAGT-GAAATTTAAAGGAATAGTGTAGCTGTTTA-ATAACTGTTGAATGGTAGA
TTTATGTTTTTTACTTGTGATTT------TTTGTAGGTCCTGTGTCTGATG-------AT
GAGTCACCTTCTCCTGATTCA-ACTACC--TCA---------CCTCCTGAAATTCAGGCG
CCCGCACCTGCAAACGTATGCAAGCCCATTCCTGTAAAGCCTAAGCCTGGGAAACGCCCT
GCTGTGGATAAGCTTGAGGACTTGTTGGA------GGGT--GGGGATGGAC-----CTTT
GGACCTTAGTACCCGGAAACTGCCAAGGCAATAAGTGCCCTGCAGCTGTGTTTATTTAAT
GTGACGTCA----------------------TGT------AATAAA-AT-TATGTCAGCT
GCTGAGTG--T--TTTATTACTTCTTGGGTGGGGACTTGGATATATAAGTAGGAGCAGAT
CTGTGTGGTTAG-CTCACAGCAACCTGCTGCCATCCATGGAGGTTTGGGCTATCTTGGAA
GACCTCAGACAGACTAGGCTACTGCTAGAAAACGCCTCGGACGGAGTCTCTGGCCTTTGG
AGATTCTGGTTCGGTGGTGATCTAGCTAGGCTAGTGTTTAGGATAAAACAGGACTACAGC
GTAGAATTTGAAAAGTTATTGGACGACAGTCCAGGACTTTTTGAAGCTCTTAACTTGGGT
CATCAGGCTCATTTTAAGGAGAAGGTTTTATCAGTTTTAGATTTTTCTACTCCTGGTAGA
ACTGCTGCTGCTGTAGCTTTTCTTACTTTTATATTGGATAAATGGATCCGCC---AAACT
CACTTCAGCAAGGGATACGTTTTGGATTTCATAGCAGCAGCTTTGTGGAGAACATGGAAG
GCTCGCAGGATGAGGACAATCTTAGATTACTGGCCAGTG--CAGCC------TCTAGGAG
TAGCAGGGATACTGAGACACCCACCGAC---CATGCCAGCGGTTCTGCAGGAGGAGCAGC
---AGGAGGACAATCC---------GAGAGCCGGCCT--------GGACCCTCCGGTGGA
GGAG------TAGCTGACCTGTTTCCTGAACTGCGACGGGTGCTTACTAGGTCTACGACC
----AGTGGACAG--AACAGAGGCATTAAGAGGGAGAGGAATCCTAGTGGGAATAATT--
-CAAGAACCGAGTTGGCTTTAAGTTTAATGAGCCGCAGGCGTCCTGAAACTGTTTGGTGG
CATGAGGTTCAGAGCGAAGGCAGGGATGAAGTTTCAATATTGCAGGAGAAATATTCACTA
GAACAACTTAAGACCTGTTGGTTGGAACCTGAGGATGATTGGGAGGTGGCCATTAGGAAT
TATGCTAAGATATCTCTGAGGCCTGATAAACAATATAGAATTACTAAGAAGATTAATATT
AGAAATGCATGCTACATATCAGGGAATGGGGCAGAGGTTATAATAGATACACAAGATAAA
GCAGCTTTTAGATGTTGTATGATGGGTATGTGGCCAGGGGTTGTCGGCATGGAAGCAGTA
ACACTTATGAATATTAGGTTTAGAGGGGATGGGTATAATGGCATTGTATTTATGGCTAAC
ACTAAGCTGATTCTACATGGTTGTAGCTTTTTTGGGTTTAATAATACGTGTGTAGAAGCT
TGGGGGCAAGTTAGTGTGAGGGGTTGTAGTTTTTATGCATGCTGGATTGCAACATCAGGT
AGGGTCAAGAGTCAGTTGTCTGTGAAGAAATGCATGTTTGAGAGATGTAATCTTGGCATA
CTGAATGAAGGTGAAGCAAGGATCCGCCACTGCGCAGCTACAGAAACTGGCTGCTTCATT
CTAATAAAGGGAAATGCCAGTGTGAAGCATAATATGATCTGTGGACATTCGGATGAGAGG
CCTTATCAGATGCTGACCTGCGCTGGTGGACATTGCAATATTCTTGCTACTGTGCATATC
GTTTCACATGCACGCAAGAAATGGCCTGTATTTGAACATAATGTGATTACCAAGTGCACC
ATGCACATAGGTGGTCGCAGGGGAATGTTTATGCCTTACCAGTGTAACATGAATCATGTG
AAGGTAATGTTGGAACCAGATGCCTTTTCCAGAGTGAGCTTAACAGGAATCTTTGATATG
AATATTCAACTATGGAAGATCCTGAGATATGATGA---CACTAAACCGAGGGTGCGCGCA
TGCGAATGCGGAGGCAAGCATGCTAGATTCCAGCCGGTGTGCGTGGATGTGACTGAAGAC
CTGAGACCCGATCATTTGGTGCTTGCCTGCACTGGAGCGGAGTTCGGTTCCAGTGGTGAA
GAAACTGACTAAAGTGAGTAGTGGGGGCAAGATGTGGATG-GGGACTTTCAGGTTGGTAA
G----GTGGACAGATTGGGTAAATTTTGTTAATTTCTGTCT--TGCA--------GCTGC
CATGAGTGGAA---GCGCTTCTTTTGAGGGGGGAGTATTTAGCCCTTATCTGACGGGCAG
GCTCCCACCATGGGCAGGAGTTCGTCAGAATGTCATGGGATCCACTGTGGATGGGAGACC
CGTCCAGCCCGCCAATTCCTCAACGCTGACCTATGCCACTTTGAGTT---CGTCACCATT
GGATGCAGCTGCAGCCGCCGCCGCTAC---TGCTGCCGCCAACACTATCCTTGGAATGG-
-----------GCTATTACGGAAGCATCGTTGCCAATTCCAGTTCCTCTAATAACCCTTC
AACCCTGGCTGAGGACAAGCTACTTGTTCTGTTGGCTCAGCTCGAGGCCTTAACCCAACG
CTTAGGCGAACTGTCTAAGCAGGTGGCCCAGTTGCGTGAGCAAACTGAGTCTGCTGTTGC
TACAGCAAAGT--CTAAATAAAGA------TCTCAAATCAATAAATAAAGAA--------
-ATA--CTTGTTATAAAAACAAA--T----GAATGT---TT---ATTTGATTTTTCGCGC
GCGGTATGCCCTGGACCATCGGTCTCGATCATTGAGAACTCGGTGGATCTTTTCCAGTAC
CCTGTAAAGGTGGGATTGAATGTTTAGATACATAGGCATTAGTCCGTCTCGGGGGTGGAG
ATAGCTCCATTGAAGAGCCTCTTGCTCCGGGGTAGTGTTATAAATCACCCAGTCATAGCA
AGGTCGGAGTGCATGGTGTTGCACAATATCTTTTAGGAGCAGACTAATTGCAACGGGGAG
GCCCTTAGTGTAGGTGTTTACAAATCTATTGAGCTGGGACGGGTACATCCGGGGTGAAAT
TATATGCATTTTGGACTGGATCTTGAGGTTGGCAATGTTGCCGCCTAGATCCCGTCTCGG
GTTCATATTGTGCAGGACCACTAAGACAGTGTATCCGGTGCACTTGGGAAATTTATCATG
CAGCTTAGAGGGAAAAGCATGAAAAAATTTGGAGACGCCTTTGTGACCCCCCAGATTCTC
CATGCACTCATCCATAATGATAGCGATGGGGCCGTGGGCAGCGGCACGGGCGAACACGTT
CCGGGGGTCTGAAACATCATAGTTATGCTCCTGAGTCAGGTCATCATAAGCCATTTTAAT
AAACTTTGGGCGGAGGGTGCCAGATTGGGGGATGAAAGTTCCCTCTGGCCCGGGAGCATA
GTTCCCCTCACATATTTGCATTTCCCAGGCTTTCAGTTCAGAGGGGGGGATCATGTCCAC
CTGCGGGGCTATAAAAAATACCGTTTCTGGAGCCGGGGTGATTAACTGGGATGAGAGCAA
ATTCCTAAGCAGCTGAGACTTGCCGCACCCAGTGGGACCGTAAATGACCCCAATTACGGG
TTGCAGATGGTAGTTTAGGGAGCGACAGCTGCCGTCCTCCCGGAGTAGGGGGGCCACTTC
GTTCATCATTTCCCTTACATGGATATTTTCCCGCACCAAGTCCGTTAGGAGGCGCTCTCC
CCCAAGGGATAGAAGCTCCTGGAGCGAGGAGAAGTTTTTCAGCGGCTTCAGCCCGTCAGC
CATGGGCATTTTGGAAAGAGTCTGTTGCAAGAGCTCGAGCCGGTCCCAGAGCTCGGTGAT
GTGCTCTATGGCATCTCGATCCAGCAGACCTCCTCGTTTCGCGGGTTGGGACGGCTCCTG
GAGTAGGGAATCAGACGATGGGCGTCCAGCGCTGCCAGGGTCCGATCCTTCCATGGTCGC
AGCGTCCGAGTCAGGGTTGTTTCCGTCACGGTGAATGGGTGCGCGCCTGGTTGGGCGCTT
GCGAGGGTGCGCTTCAGACTCATCCTGCTGGTCGAGAACCGCTGCCGATCGGCGCCCTGC
ATGTCGGCCAGGTAGCAGTTTACCATGAGTTCGTAGTTGAGCGCCTCGGCCGCGTGGCCT
TTGGCACGGAGCTTACCTTTGGAAGTTTTATGGCAGGCGGGGCAGTAGATACATTTGAGG
GCATACAGCTTGGGCGCGAGGAAAATGGATTCGGGGGAGTATGCATCCGCACCGCAGGAG
GCGCAGACGGTTTCGCACTCCACGAGCCAGGTCAGATCCGGCTCATCGGGGTCAAAAACA
AGTTTTCCGCCATGTTTTTTGATGCGTTTCTTACCTTTGGTTTCCATGAGGTCGTGTCCC
CGCTGGGTGACAAAGAGGCTGTCCGTGTCCCCGTAGACCGACTTTATGGGCCTGTCCTCG
AGCGGAGTGCCTCGGTCCTCTTCGTAGAGGAACCCAGCCCACTCTGATACAAAAGCGCGT
GTCCAGGCCAGCACAAAGGAGGCCACGTGGGAGGGGTAGCGGTCGTTGTCAACCAGGGGG
TCCACCTTCTCTACGGTATGTAAACACATGTCCCCCTCCTCCACATCCAAGAATGTGATT
GGCTTGTAAGTGTAGGCCACGTGACCAGGGGTCCCCGCCGGGGGGGTATAAAAGGGGGCG
GGCCTCTGTTCGTCCTCACTGTCTTCCGGATCGCTGTCCAGGAGCGCCAGCTGTTGGGGT
AGGTATTCCCTCTCGAAGGCGGGCATGACCTCTGCACTCAGGTTGTCAGTTTCTAGGAAC
GAGGAGGATTTGATATTGACAGTACCAGCAGAGATGCCTTTCATAAGACTCTCGTCCATC
TGGTCAGAAAACACAATCTTCTTGTTGTCCAGCTTGGTAGCAAATGATCCATAGAGGGCA
TTGGATAGAAGCTTGGCGATGGAGCGCATGGTTTGGTTCTTTTCCTTGTCCGCGCGCTCC
TTGGCGGCGATGTTAAGCTGGACGTACTCGCGCGCCACACATTTCCATTCAGGGAAGATG
GTTGTCAGTTCATCCGGAACTATTCTGACTCGCCATCCCCTATTGTGCAGGGTTATCAGA
TCCACACTGGTGGCCACCTCGCCTCGGAGGGGCTCATTGGTCCAGCAGAGTCGACCTCCT
TTTCTTGAACAGAAAGGGGGGAGGGGGTCTAGCATGAGCTCATCAGGGGGGTCCGCATCT
ATGGTAAATATTCCCGGTAGCAAATCTTTGTCAAAATAGCTGATGGTGGTG---GGATCA
TCCAAGGTCATCTGCCATTCTCGAACTGCCAGCGCGCGCTCATAGGGGTTAAGAGGGGTG
CCCCAGGGCATGGGGTGGGTGAGCGCGGAGGCATACATGCCACAGATATCGTATACATAG
AGGGGCTCTTCGAGGATGCCGATGTAAGTGGGATAACAGCGCCCCCCTCTGATGCTTGCT
CGCACATAGTCATAGAGTTCATGTGAGGGGGCGAGAAGACCCGGGCCCAGATTGGTGCGG
TTGGGTTTTTCCGCCCTGTAAACGATCTGGCGAAAGATGGCATGGGAATTTGAAGAGATA
GTAGGTCTCTGGAATATGTTAAAATGGGCATGAGGTAGGCCTACAGAGTCCCTTATGAAG
TGGGCATATGACTCTTGCAGCTTGGCTACCAGCTCGGCGGTGACGAGTACATCCAGGGCA
CAGTAGTCGAGAGTTTCCTGGATGATGTCATAACGCGGTTGGCTTTTCTTTTCCCACAGC
TCGCGGTTGAGAAGGTATTCTTCGCGATCCTTCCAGTACTCTTCGAGGGGAAACCCGTCT
TTTTCTGCACGGTAAGAGCCCAACATGTAGAACTGATTGACTGCCTTGTAGGGACAGCAT
CCCTTCTCCACTGGGAGAGAGTATGCTTGGGCTGCATTGCGCAGCGAGGTATGAGTGAGG
GCAAAAGTGTCCCTGACCATGACTTTGAGGAATTGATACTTGAAGTCCATGTCATCACAG
GCCCCCTGTTCCCAGAGTTGGAAGTCCACCCGCTTCTTGTAGGCGGGGTTGGGCAAAGCG
AAAGTAACATCATTGAAGAGGATCTTGCCGGCCCTGGGCATGAAATTTCGGGTGATTCTG
AAAGGCTGAGGGACCTCTGCTCGGTTATTGATAACCTGAGCGGCCAAGACGATCTCATCA
AAGCCATTGATGTTGTGCCCCACTATGTACAGTTCTAAGAATCGAGGGGTGCCCCTGACA
TGAGGCAGCTTCTTGAGTTCTTCAAAAGTGAGATCTGTAGGGTCAGTGAGAGCATAGTGT
TCGAGGGCCCATTCGTGCACGTGAGGGTTCGCTTTGAGGAAGGAGGACCAGAGGTCCACT
GCGAGTGCTGTTTGTAACTGGTCCCGGTATTGACGAAAATGCTGCCCGACTGCCATTTTT
TCTGGGGTGACGCAATAGAAGGTTTGGGGGTCCTGCCGCCAGCGATCCCACTTAAGTTTC
ATGGCGAGGTCATAGGCGATGTTGACGAGCCGCTGGTCTCCAGAGAGTTTCATGACCAGC
ATGAAGGGGATTAGCTGCTTGCCAAAGGACCCCATCCAGGTGTAGGTTTCCACATCGTAG
GTGAGGAAGAGCCTTTCTGTGCGAGGATGAGAGCCAATCGGGAAGAACTGGATCTCCTGC
CACCAGTTGGAGGAATGGCTGTTGATGTGATGGAAGTAGAACTCCCTGCGACGCGCCGAG
CATTCATGCTTGTGCTTGTACAGACGGCCGCAGTACTCGCAGCGATTCACGGGATGCACC
TCATGAATGAGTTGTACCTGACTTCCTTTGACGAGAAATTTCAGTGGAAAATTGAGGC--
----CTGGCGTTTGTACCTGGCGCTCTACTATGTTGTCTGCATCGGCATGACCATCTTCT
GTCTCGA---------TGGTGGTCATGCTGACGAGCCCTCGCGGGAGGCAAGTCCAGACC
TC-GGCGCGGCAGGGGCGGAGCTCGAGGACGAGAGCGCGCAGGCCGGAGCTGTCCAGGGT
CCTGAGACGCTGCGGAGTCAGGTTAGTAGGCAGTGTCAG---GAGATTGACTTGCATGAT
CTTTTCGAGGGCGTGAGGGAGGTTCAGATGGTACTTGATCTCCACGGGTCCGTTGGTGGA
GATGTCAATGGCTTGCAGGGTTCCGTGCCCCTTGGGCGCTACCACCGTGCCCTTGTTTTT
CCTTTTGGGCGGCGGTGGCTCTGTTGCTTCTTG-CATGTTTAGGAGCGGTGTCGAGGGCG
CGCACCGGGCGGCAGGGGCGGCTCGGGACCCGGCGGCATGGCTGGCAGTGGTACGTCGGC
GCCGCGCGCGGGTAGGTTCTGGTACTGCGCCCTGAGAAGACTCGCATGTGCGACGACGCG
GCGGTTGACATCCTGGATCTGACGCCTCTGGGTGAAAGCTACCGGCCCCGTGAGCTTGAA
CCTGAAAGAGAGTTCAACAGAATCAATCTCGGTATCGTTGACGGCGGCTTGCCTAAGGAT
TTCTTGCACGTCGCCAGAGTTATCCTGGTAGGCGATCTCGGCCATGAACTGCTGGATCTC
TTCCTCTTGAAGATCTCCGCGGCCCGCTCTCTCGACGGTGGCCGCTAGGTCGTTGGAGAT
GCGCCCAATGAGTTGAGAGAATGCATTCATGCCCGCCTCGTTCCAGACGCGGCTGTAGAC
CACAGCCCCCACGGGATCTCTCGCGCGCATAACCACCTGGGCGAGGTTAAGCTCTACGTG
GCGGGTGAAGACCGCATAGTTGCATAGGCGCTGGAAAAGGTAGTTGAGTGTGGTGGCGAT
GTGCTCGGTGACGAAGAAATACATGATCCATCGTCTCAGCGGCATCTCGCTGACATCGCC
CAGCGCTTCCAAGCGCTCCATGGCCTCGTAGAAGTCCACGGCAAAGTTGAAAAACTGGGA
GTTACGCGCGGACACGGTCAACTCCTCTTCCAGAAGACGGATGAGTTCGGCAATGGTGGT
GCGCACCTCGCGCTCGAAATCCCCCGGGATTTCTTCCTCAATCTC------T---TCTTC
TTCCACTAACATCTCTTCCTCTTCAGGTGGGGCTGCAGGAGGAGGGGGAACGCG---GCG
ACGCCGGCGGCGCACGGGCAGACGGTCGATGAATCTTTCAATGACCTCTCCGCGGCGGCG
GCGCATGGTCTCGGTGACGGCACGACCGTTCTCCCTGGGTCTCAGAGTGAAGACGCCTCC
GCGCATCTCCC-------TGAAGTGGTGACTG------GGAGGCTCTCCGTTGGGCAGGG
ACACCGCGCTGATTATGCATTTTATCAATTGCCCCGTAGGTACTCCGCG---CAAGGACC
--TGATCGTCTCAAGATCCACGGGATCTGAAAACCTTTCGACGAAAGCGTCTAACCAGTC
GCAATCGCAAGGTAGGCTGAGCACTGTTTCTTGCGGGCGGGGGCGGCTAGACGCTCGGTC
GGGGTTCTCTCTTTCTTTTCCTTCCTCCTCTTGGGAGGATGAGACGATGCTGCTGGTGAT
GAAATTAAAATAGGCAGTTTTGAGACGGCGGATGGTGGCGAGGAGCACCAGGTCTTTGGG
TCCGGCTTGTTGGATGCGCAGGCGATGGGCCATTCCCCAAGCATTATCCTGACATCTGGC
CAGATCTTTATAGTAGTCTTGCATGAGTCGTTCCACGGGCACTTCTTC------------
-------------------------------TTCGCCCGCTCTGCCATGC----------
-------------ATGCGAGTGATCCCGAACCCGCGCATGGGCTGGACAAGTGCCAGGTC
CGCTACAACCCTTTCGGCGAGGATGGCTTGCTGCACCTGGGTGAGGGTGGCTTGGAAGTC
GTCAAAGTCCACAAAGCGGTGGTAGGCCCCGGTGTTGATTGTGTAGGAGCAGTTGGCCAT
GACTGACCAGTTGACTGTCTGGTGCCCAGGGCGCACGAGCTCGGTGTACTTGAGGCGCGA
GTATGCGCGGGTGTCAAAGATGTAATCGTTGCAGGTGCGCACCAGGTACTGGTAGCCGAT
GAGAAAGTGTGGCGGTGGCTGGCGGTACAGGGGCCATCGCTCTGTAGCCGGGGCTCCGGG
GGCAAGGTCTTCCAGCATGAGGCGGTGGTAACCGTAGATGTACCTGGACATCCAGGTGAT
ACCGGAGGCGGTGGTGGATGCCCGCGGGAACTCGCGTACGCGGTTCCAGATGTTGCGCAG
CGGCATGAAGTAGTTCATGGTAGGCACGGTTTGGCCCGTGAGACGTGCACAGTCGTTGAT
GCTCTAGACATACGGGCAAAAACGAAAGCGGTC-AGC-GGCTCGTC-TCCGTGGCCTGGA
GGCTAAG--CGAACGGGTTGGGCTGCGCGTGTACCCCGGTTCGAATC-------------
------TCGGATCAGGCTGGAGCCGCAGCTAAC-GTGGTACTGGCACTCCCGTCTCGACC
CAGGCCTGCACAAAACCTCCAGGATACGGAGGCGGGTCGTTTTT---TT-----GCTTTT
TCCTGGATGGGAGCCAGTGCTGCGTCAAGCTTTAGAACACTCAGTTCTCGGGGCTGGGAG
TGGCTCGCGCCCGTAGTCTGGAGAATTAATCGCCAGGGTTGCGTTGCGGTGTGCCCCGGT
TCGAGTCTTAGCGCG--CCGGATCGGCCGGTTTCCGCGACGTTTCTAAGACCCCGCCAGC
CGACTTCTCCAGTTTACGGGAGCGAGCCCTCTTTTTTTTTTTTGTTTTTTGTTGCCCAGA
TGCATCCCGTGCTGCGACAGATGCGCCCCCAGCAACAGCCCCCTTCTCAGCAGCAGCTAC
AACAACAGCCACAAAAGGCTCTTCCTGCTCCTGTAACTACTGCGGCTGCAGCCGTCAGCG
GCGCGGGACAGCCCGCCTATGATCTGGAATTGGAAGAGGGCGAGGGACTGGCGCGCCTGG
GCGCACCATCGCCCGAGCGGCACCCGCCCAGCCGACTTCTCCAGTTTACGGGAGCGAGCC
CTCTTTTTTTTTTTTGT-TTTTTGTTGCCCAGATGCATCCCGTGCTGCGACAGATGCGCC
CCCA-------------------------GCAACAGCCCCCTTCTCAGCAGCAGCTACAA
CAACAGCCACAAA---AGGCTCTTCCTGCTCCTGTAACTACTGCGGCTGCAGCCGTCAGC
GGCGCGGGACAGCC---------CGCCTATGATCTGGAATTGGAAGAGGGCGAGGGACTG
GCGCGCCTGGGCGCACCATCGCCCGAGCGGCACCCGCGGGTGCAACTGAAAAAGGACTCT
CGCGAGGCGTACGTGCCCCAGCAGAACCTGTTCAGGGACAGGAGCGGTGAGGAGCCAGAG
GAGATGCGAGCATCTCGATTTAACGCGGGTCGCGAGCTGCGCCACGGTCTGGATCGAAGA
CGGGTGCTGCAAGACGAGGATTTTGAGGTCGATGAAGTGACAGGGATCAGCCCAGCTAGG
GCACATGTGGCCGCGGCCAACCTAGTCTCAGCCTACGAGCAGACCGTGAAGGAGGAGCGC
AACTTCCAAAAATCTTTTAACAACCATGTGCGCACCCTGATCGCCCGCGAGGAAGTGACC
CTGGGTCTGATGCATCTGTGGGACCTGATGGAGGCTATCACCCAGAACCCCACTAGCAAA
CCACTGACAGCTCAGCTGTTTCTGGTGGTTCAACATAGCAGGGACAACGAGGCATTCAGG
GAGGCGTTGTTGAACATCACCGAGCCTGATGGGAGATGGCTGTATGATCTGATCAACATC
CTGCAAAGTATTATAGTGCAGGAACGTAGCCTGGGTTTGGCTGAGAAAGTGGCAGCTATC
AACTACTCGGTCTTGAGCCTGGGCAAATACTACGCTCGCAAGATCTACAAGACCCCCTAC
GTACCCATAGATAAGGAGGTAAAGATAGATGGGTTTTACATGCGCATGACTCTGAAGGTG
CTGACTCTGAGCGACGATCTGGGGGTGTATCGCAATGACAGGATGCACCGCGCGGTGAGC
GCCAGCAGGAGGCGCGAGCTGAGCGACAGAGAACTTATGCACAGCTTGCAAAGAGCTCTA
ACGGGGGCCGG-GACTGATGGGGAGA-----A---CTACTTTGACATGGGAGCGGACTTG
CAATGGCAACCCAGTCGCAGGGCCATGGAGGCTGC------------------------A
GGGTGTGAGCTTCCTTACATAGAAGAGGTGGATGAAGTCGAGGACGAGGAG-GGCGAGTA
CTTGGAAGACTGATGG--CGCGACC---CGTATTTTT-GCTAGATGGAACAGCAGCAGGC
ACCGGACCCCGCAATGCGGGCGGCGCTGCAGAGCCAGCCGTCCGGCATTAACTCTTCGGA
CGATTGGACCCAGGCCATGCAACGCATAATGGCGCTGACGACCCGCAACCCCGAAGCCTT
TAGACAGCAACCCCAGGCCAACCGCCTTTCGGCCATACTGGAGGCCGTAGTGCCCTCCCG
CTCCAACCCCACCCACGAGAAGGTCCTGGCTATCGTGAACGCGCTGGTGGAGAACAAGGC
CATCCGTCCCGATGAGGCCGGGCTGGTATACAATGCTCTCTTGGAGCGCGTGGCCCGTTA
CAACAGCAGCAACGTGCAAACCAACCTGGACAGGATGGTGACCGATGTGCGCGAGGCCGT
GTCTCAGCGCGAGCGGTTCCAGCGCGGCGCCAACTTGGGGTCGTTGGTAGCGCTAAACGC
TTTCCTCAGCACCCAGCCCGCCAACGTGCCCCGTGGTCAGCAAGACTATACAAACTTTTT
GAGTGCATTGAGACTCATGGTAGCTGAGGTGCCCCAGAGCGAGGTGTACCAGTCCGGGCC
AGATTACTTCTTCCAGACCAGCAGACAGGGCTTGCAGACAGTGAACCTGACTCAGGCTTT
CAAGAACCTGAAGGGTCTGTGGGGAGTGCACGCCCCAGTAGGAGATCGCGCGACCGTGTC
TAGCTTGCTGACTCCCAACTCCCGCCTGCTGCTGCTGCTGGTATCCCCCTTTACTGACAG
CGGTAGCATCGACCGCAACTCGTACTTGGGCTACCTGCTTAACCTGTATCGCGAGGCCAT
AGGGCAGAGCCAGGTGGACGAGCAGACCTATCAAGAAATCACCCAAGTGAGCCGCGCCCT
GGGTCAGGAAGACACGGGCAGTTTGGAAGCCACCCTGAACTTCTTGCTAACCAACCGGTC
GCAGAAGATCCCTCCTCAGTATGCGCTTACCGCTGAGGAGGAGCGGATCCTCAGATACGT
GCAACAGAGCGTTGGACTGTTTCTGATGCAGGAGGGGGCGACACCTACCGCCGCGCTGGA
CATGACAGCTCGAAACATGGAGCCCAGCATGTATGCTAGTAACAGGCCTTTCATTAACAA
ACTGCTGGACTACCTGCACAGGGCGGCCGCCATGAACTCTGATTATTTCACCAATGCTAT
CCTGAACCCACACTGGCTGCCCCCACCTGGTTTCTACACTGGCGAGTACGACATGCCCGA
CCCCAATGACGGGTTCCTGTGGGACGATGTGGACAGCAGCATATTCTCCCCGCCTCCCGG
TTATACAG------TTTGGAAGAAGGAAGGGGGCGATAGAAGACACTCTTCCGTGTCGCT
GTCCGGAACGGCTGGTGCTGC--CGCGACCGTGCCCGAAGCTGCAAGTCCTTTCCCTAGC
TTGCCCTTTTCACTAAACAG--CGTTCGCAGCAGTGAACTG-GGGAGAATAACCCGCCCG
CGCTTGATGGGCGAGGATGAGTACTTGAATGACTCTTTGCTGAGGCCAGAGAGGGAAAAG
AAC---------TTCC---CCAACAATGGAATAGAGAGTCTGGTGGATAAGATGAGTAGA
TGGAAGACCTATGCGCAGGATCACAGAGACGAGCCCAGGATATTG---GGGGCTAC----
--AAGCAGACCGACCCGTAGACGCCAGCGCCACGACAGACAGATGGGTCTT-GTGTG---
-----GGACGATGAGGACTCTGCCGATGATAGCAGCGTGTTGGACTTGGGTGGAAGAGGA
G---GGGGCAACCCGTTCGCTCATCTGCGTCCC---AGATTCGGGCGCATGTTGTAAAAG
TGAAAGT-------A-AAA-TAAAAATGCAACTCACCAAGGCCATGGCGACCGAGCGTGC
GTTCGTTCTTTTTT--GTTATCTGTGTCTAGTAC----GATGAGGAGACGAGCCGTGCTA
GGCGGAGCGGTG---GTGTATCCGGAGGGTCCTCCTCCTTCTTACGAGAGCGTGATGCAG
CAACA------GGCGGCG---ATGATACAGCCCCCACTGGAGGTTCCCTTCGTACCCCCG
CGGTACCTGGCGCCTACGGAAGGGAGAAACAGCATTCGTTACTCGGAGCTGTCGCCCCTG
TACGATACCACCAAGTTGTATCTGGTTGACAACAAGTCGGCGGACATCGCCTCCCTGAAC
TATCAGAACGACCACAGCAACTTCCTGACCACGGTGGTGCAGAACAATGACTTTACCCCC
ACGGAGGCTAGCACCCAGACCATCAACTTTGACGAACGGTCGCGATGGGGCGGTCATCTG
AAGACCATCATGCACACCAACATGCCCAACGTGAACGAGTACATGTTCAGCAACAAGTTC
AAGGCGAGGGTGATGGTGTCCAGAAAAGCTCCTGAAGGTGTTACAGTAAATGACACCTAT
GATCATAAAGAGGATATCTTGAAGTATGAGTGGTTTGAGTTCATTTTACCAGAAGGCAAC
TTTTCAGCCACCATGACGATCGACCTGATGAACAATGCCATCATTGACAACTACCTGGAA
ATTGGCAGACAGAATGGAGTGCTGGAAAGTGACATTGGTGTTAAGTTTGACACTAGAAAT
TTCAGGCTCGGGTGGGACCCCGAAACTAAGTTGATTATGCCAGGAGTCTACACTTATGAG
GCATTCCATCCTGACATTGTATTGCTGCCTGGTTGCGGGGTAGACTTTACTGAAAGCCGA
CTTAGCAACTTGCTTGGCATCAGGAAGAGACATCCATTCCAGGAGGGTTTCAAAATCATG
TATGAAGATCTTGAAGGGGGTAATATTCCTGCCCTTTTGGATGTCACTGCCTATGAGGAA
AGCAAAAAGGATACCACTACTGAAACA---------------------------------
------------------ACCACACTGGCTGTTGCAG--AGGAAACTAGTGAAGATGA-T
AATAT------AACTAGAGGAGATACCTATATAACAGAAA--AACACAAACGTGAAGCTG
CAGCTGC-------------------TGAAGTTAAAAAAG--------------------
-------------AGTTAAAGATCCAACCTCTAGAAAAAGACAGCAAGAGTAGAAGCTAC
AATGTCTT---GGAAGACAAAATCAACACGGCCTACCGCAGTTGGTACCTGTCCTACAAT
TACGGTAACCCTAAGAAAGGAATAAGGTCTTGGACACTGCTCACCACTTCAGATGTCACC
TGTGGGGCAGAGCAGGTTTACTGGTCGCTCCCTGACATGATGCAAGACCCAGTCACGTTC
CGCTCCACAAGACAAGTCAACAACTACCCAGTGGTGGGTGCAGAGCTTATGCCCGTCTTC
TCAAAGAGTTTCTACAATGAGCAAGCCGTGTACTCTCAGCAGCTCCGACAGGCCACTTCG
CTCACGCACGTCTTCAACCGCTTCCCTGAGAACCAGATCCTCATCCGCCCGCCGGCGCCC
ACAATTACCACCGTCAGTGAAAACGTTCCTGCTCTCACAGATCACGGGACCCTGCCGTTA
CGCAGCAGTATCCGGGGAGTCCAGCGCGTGACCGTTACTGACGCCAGACGCCGCACCTGT
CCCTACGTTTACAAGGCCCTGGGCATAGTCGCGCCGCGCGTTCTTTCAAGCCGCACTTTC
TAAAAAAAAAAA-----ATGTCCATTCTCATCTCGCCCAGTAATAATACCGGTTGGGGAC
TGTATGCGCCCACCAAGATGTATGGAGGCGCCCGCAAACGCTCTACCCAGCACCCTGTGC
GCGTTCGCGGTCATTTCCGCGCTCCCTGGGGCGCACTCAAG---GGTCGTACCCGC----
--------ACTCGGACCACGGTCGATGATGTGATCGACCAGGTGGTCGCCGATGCTCGTA
ATTAT---ACTCCTACTGC---GCCTACATCTACTGTGGATGCAGTTATTGACAGTGTGG
TGGCAGACGCCCGCGCCTATGCTC---------GCCGGAAGAGCCGAAGGAGGCGCATCG
CCAGGCGCCACAGGGCTACTCCCGCCATGCGAGCTGCAAAAGCTATTCTGCGGAGGGCCA
AACGTGTGGGGCGAAGAGCCATGCTTAGAGCGGCCAGACGCGCGGCTTCAGGTGCCA---
--GCAGCGGCAGGTCCC-GCAGGCGCGCGGCCACGGCGGCAGCAGCGGCCATTGCCAACA
TGGCCCAACCGCGAAGAGGCAATGTGTACTGGGTGCGTGATGCCACTACCGGCCAGCGCG
TGCCCGTGCGCACTCGCCCCCCTCGCACTTAGAA-------GATACTGAGCAGTC-----
TCCGATGTTGTGTCCCAGCGGCA----------------AGTATGTCCAAGCGCAAATAC
AAGGAAGAGATGCTCCAGGTCATCGCGCCTGAAATCTACGGTCC--------ACCGGTGA
AGGATGAAAAAAAGCCCCGCAAAATCAAGCGGGTCAAAAATAACAA---AAAGGAAGA--
-AGATGA------------CGATGATGGGCTGGTGGAGTTTGTGCGCGAGTTCGCCCCAA
GACGGCGCGTGCAGTGGCGCGGGCGCAAAGTGCGTCAAGTGCTCAGACCCGGGACCACTG
TGGTTTTTACACCCGGCGAGCGTTC---CAGCACTACTTTTAAACGGTCCTATGATGAGG
TGTACGGGGATGACAATATTCTTGAGCAGGCGGCAGACCGCCTTGACGAGTTTGCTTATG
GCAAGCGCACTAGATCCAGTCCC---AAAGAGGAGGCGGTGTCCATTCCTTTGGATCATG
GAAATCCCACCCCCAGCCTCAAACCAGTCACCCTGCAGCAAGTGCTGCC--------CG-
---TGCCTGCGCGGAGAGGCGTAAAGCGCGAGGGTGAGGACC---TGTATCCCACCATGC
AGCTAATGGTGCCCAAGCGCCAGAGGCTAGAAGACGTACTGGAGAAAATGAAAGTGGATG
CCGATATCCAGCCTGAGGTCAAAGTAAGACCTATCAAGGAAGTGGCGCCAGGTTTGGGAG
TACAAACCTTCGACATCAAGATTCCCAC---CGAGTCCATGGAAGTGCAGACCGAACCTG
CAAAACCCACAACCACCTCAATTGAGGTGCA-----------------------------
--AACGGAACCCTGGATGCCCGCGCC----------CGTTGCC-GCCCC-----------
----CAGCACCACT--CGAAGATCAC----GACGAAAGTAC---GGCCCAGCAAGTCTGC
TAATGCCCAACTATGCTCTGCACCCATCCATCATTCCCACTCCGGGTTACAGAGGCACTC
GCTACTATCGAAACCGGAGCAACACCTCTCGCCG---CCGCAAACCACCTGCAAGTCGCA
CTCGCCGTCGCCGCCGCCGCAACACTGCCAGCAAATTGACTCCCGCCGCCCTGGTGCGGA
GAGTGTACCGCGATGGTCGCGCTGAACCTCTGACGCTGCCGCGCGCGCGCTACCATCCAA
GCATCACCACTTAATGACTGTTGACGCTGCCTCCTTGCAGATA--TGGCCCTCACTTGCC
GCCTTCGCGTCCCCATTACTGGCTACCGAGGAAGAAACTCGCGCCGTAGAAG---GATGT
TGGG--------GCGAGGGATGCGCCGCCACA----------GACGAAGGCGCGCTATCA
GCAGACGATTAGGGGGTGGCTTTTTGCCAGCTCTTATACCCATCATCGCCGCAGCGATCG
GGGCGATACCAGGCATAGCTTCCGTGGCGGTTCAGGCCTCGCAGCGCCACTAACATTGGA
AAAA----------CTTATAAATAAAAAATAGAATGGACTCTGAC--GCTCCTGGTCCTG
TGACTATGTTTTT---GTAGA--GATGGAAGACATCAATTTTTCATCCCTGGCTCCGCGA
CACGGCACGAGGCCGTACATGGGCACCTGGAGCGACATCGGCACGAGCCAACTGAACGGG
GGCGCCTTCAATTGGAGCAGTATCTGGAGCGGGCTTAAAAATTTTGGCTCGACCGTAAAA
ACCTATGGGAACAAAGCTTGGAACAGCAGCACAGGGCAGGCTCTGAGAAATAAGCTTAAG
GAACAAAACTTCCAACAGAAGGTGGTCGATGGGATCGCCTCTGGTATTAACGGCGTAGTG
GATCTGGCCAACCAGGCTGTACAAAAACAGATAAACAGCCGCCTGGAC------------
CCG---------CCGCCCG------------------CAACCCCTGGTGAAATGG---AA
G------------TGGAGGAAGAACTTCCTCCGCTGGAAAAGCGGGGCGACAAGCGTCCG
CGACCCGAGCTAGAGCACACGCTGGTGACGCGCGCAGACGAGCCCCCTTCATACGAGGAG
GCAGTAAAGCTCGGAA---------TGCCCACTACCAGGCCCGTAGC------------T
CACATGGCTACCGGGGTG-ATGAAACCTTCTGAGTTACATCGACCCGCCACCTTGGACTT
GCCTCCTCC-------CCCTGCTT---CTGCGGC---GCCTGTTCCCAAACCTGTCGCTA
CCAGAAAG---------------CCCACCGCCGTACAGCCCGTTGCCGTAGCCAGACCGC
GTCCTGGGGGCACACCGCGCCCGAAAGCAAACTGGCAAAGTACTCTGAACAGCATCGTGG
GTCTGGGCGTGCAGAGTGTAAAGCGCCGTCGCTGCTATTAA-TTAAATATGGAGTAGCGC
TTAACTTGCTTGTCTGTGTGTATGTATCATCACCACGCCGCCGC---------AGCAGAG
GAGAAA-GGAAGAGGTCGCGCGCCGAGGCTGAGTTGCTTTCAAGATGGCCACCCCATCGA
TGATGCCCCAATGGGCATACATGCACATCGCCGGACAGGATGCTTCGGAGTACCTGAGTC
CGGGTCTGGTGCAGTTCGCCCGTGCAACAGACACCTACTTCAGTATGGGGAACAAGTTTA
GAAACCCCACAGTGGCGCCCACCCACGATGTGACCACCGACCGTAGCCAGCGACTGATGC
TGCGCTTCGTGCCCGTTGACCGGGAGGACAATACATACTCTTACAAAGTGCGGTACACCC
TCGCCGTGGGCGACAACAGAGTGCTTGACATGGCCAGCACATTCTTTGACATTAGGGGGG
TGCTTGATAGAGGTCCTAGCTTCAAGCCATATTCCGGCACAGCTTACAATTCACTGGCTC
CTAAGGGCGCGCCTAACACATCTCAGTGGATAGTTACAAC---GGGA-------------
-----------------GAAGACAATGC---------CA---------------------
---------------------------CCACATACACATTTGGCATTGCTTCCACGAAGG
GAGACA------ATATTACTAAGGA---AGGTTTAGAAATTGGGAAAGACATTACTGC--
----------AGACAACAAGCCCATTTATGCCGATAAAACATATCAGCCAGAGCCTCAAG
TTGGAGAAGAATCATGGACTGATATTGATGGAACAAATGAAAAATTTGGAGGTAGAGCTC
TTAAACCAGCTACTAAAATGAAGCCATGCTACGGGTCTTTTGCAAGACCTACAAACATAA
AAGGGGGCCAAGCTAAAAACAGAAAAGTAACACCA---ACCGAAGGAGATGTTGAAGCTG
AGGAGCCAGATATTGATATGGAATTTTTCGATGGTAGAGAAGCTGCTG------------
---------------ACGCTTTTTCGCCTGAAATTGTGCTTTACACGGAAAATGTCAATT
TGGAAACTCCAGACAGCCATGTGGTATACAAGCCAGGAACTTCTGATGGTA------ACT
CTCATGCAAATTTGGGTCAACAAGCCATGCCTAACAGACCCAATTACATTGGCTTCAGGG
ATAACTTTGTAGGTCTTATGTACTACAACAGTACTGGAAATATGGGAGTTTTGGCCGGCC
AAGCATCACAACTGAATGCAGTGGTTGACTTGCAGGACAGAAACACTGAACTGTCATATC
AGCTTTTGCTTGATTCTCTGGGAGACAGAAGCAGATACTTCAGCATGTGGAATCAGGCTG
TGGACAGCTATGATCCCGATGTTCGTATTATTGAAAATCATGGCGTCGAGGATGAACTGC
CTAATTACTGTTTTCCTCTGGATGGCATAGG---ACCAGGGAACAAATATCAAGGCATTA
AACCTAGA---------------GACAC---TGCA------TGGGAAAAAGATA---C--
--TAAAGTTTCTACAGCTAATGAAATAGCCATAGGCAACAATCTGGCTATGGAAATTAAT
ATCCAAGCTAATCTTTGGAGAAGTTTTCTGTACTCCAATGTGGCTTTGTACCTTCCAGAT
GTTTACAAGTACACGCCAACTAACATTACTCTGCCCGCTAACACCAACACCTATGAGTAC
ATGAACGGGCGAGTGGTTTCCCCATCTCTGGTCGATTCATACATCAACATTGGCGCCAGG
TGGTCTCTTGACCCAATGGACAATGTGAATCCATTTAACCACCACCGCAATGCTGGCCTA
CGCTACCGGTCCATGCTTCTGGGCAATGGCCGTTATGTGCCTTTCCACATACAAGTGCCT
CAAAAATTCTTTGCTGTCAAGAACCTACTTCTTCTACCTGGCTCCTACACCTATGAGTGG
AACTTCAGAAAGGATGTGAACATGGTCCTGCAAAGTTCCCTTGGAAATGACCTCAGAACA
GATGGTGCTAACATAAGTTTCACCAGCATCAACCTCTATGCCACCTTCTTCCCCATGGCT
CACAACACCGCTTCAACTCTTGAAGCCATGCTGCGCAACGATACCAATGATCAGTCATTC
AACGACTACCTCTCTGCAGCTAACATGCTTTACCCCATCCCTGCCAATGCAACCAACATT
CCAATTTCCATCCCATCTCGCAACTGGGCAGCCTTCAGGGGCTGGTCCTTCACCAGACTC
AAAACCAAGGAGACTCCATCTCTTGGATCAGGGTTCGATCCCTACTTCGTTTATTCTGGA
TCTATTCCCTACCTGGATGGCACTTTTTACCTTAACCACACTTTCAAGAAGGTCTCCATC
ATGTTTGACTCCTCAGTCAGCTGGCCTGGCAATGACAGGCTGTTGTCTCCAAATGAGTTT
GAAATCAAGCGCACTGTGGATGGGGAAGGATACAATGTGGCCCAATGCAACATGACCAAA
GACTGGTTCCTGGTTCAGATGCTTGCCAACTACAACATTGGCTACCAGGGCTTTTACATC
CCTGAGGGATACAAGGATCGCATGTACTCCTTTTTCAGAAACTTCCAGCCTATGAGCAGG
CAGGTGGTTGATGAGGTTAATTACACTGACTA---CAAAGCCGTCACCTTACCATATCAA
CACAACAACTCTGGCTTTGTAGGATACCTTGCGCCTACTATGAGACAAGGGGAACCTTAC
CCAGCCAATTATCCATACCCGCTCATCGGAACTACTGCCGTTAAAAGTGTTACCCAAAAA
AAGTTCCTGTGCGACAGGACCATGTGGCGCATACCGTTCTCCAGCAACTTCATGTCCATG
GGAGCCCTTACGGACCTGGGACAGAACCTGCTCTATGCCAACTCGGCCCATGCGCTGGAC
ATGACTTTTGAGGTGGATCCCATGGATGAGCCCACCCTGCTTTATCTTCTTTTCGAAGTC
TTCGACGTGGTCAGAGTGCACCAGCCACACCGCGGCGTCATCGAGGCCGTCTACCTGCGC
ACACCGTTCTCGGCCGGCAACGCCACCACATAAGAAGCCTCTTGCTTCTTGCAAGCAGCA
GC---TGCAGCCATGTCATGCGGGTCCGGAAACGGCTCCAGCGAGCAAGAGCTCAAAGCC
ATCGTCCGAGACCTGGGTTGCGGACCCTATTTCCTGGGAACCTTTGACAAGCGTTTCCCG
GGGTTCATGGCCCCCGACAAGCTCGCCTGCGCCATAGTCAACACTGCCGGACGCGAGACG
GGGGGAGAGCACTGGCTGGCTTTTGGTTGGAACCCGCGCTCCAACACCTGCTACCTTTTT
GATCCTTTTGGGTTCTCGGATGAGCGACTCAAACAGATTTACCAGTTTGAGTACGAGGGG
CTCCTGCGCCGCAGTGCCCTTGCTACCAAA---GACCGCTGCATCACCCTGGAAAAGTCC
ACCCAGAGCGTGCAGGGCCCACGCTCAGCCGCCTGTGGACTTTTTTGCTGTATGTTCCTT
CATGCCTTTGTGCACTGGCCCGACCGCCCCATGAACGGAAACCCCACCATGAAGTTGCTG
ACTGGGGTGCCCAACAGCATGCTCCAATCTCCCCAAGTGCAGCCCACCCTGCGCCGCAAC
CAGGAGGCGCTATATCGCTTCCTAAACACCCACTCATCTTACTTTCGTTCTCACCGCGCA
CGCATCGAAAGGGCCACCGCGTTTGACCGTATGGAT--ATGCA-ATAAG---TCATGTAA
A----ACCGTGTTCAATAAAA---AGCACTTTATTTTT---ACA--TGCACTAAGGCTCT
CGTTTTTTACTCATTCGTTTTCATTATTCACTCAGAAATCAAATGGGTTCTGGCGGGAG-
--TCAAAGTGACCCGCG---GGCAGGGATACGTTGCGGAACTGTAACCTGTTCTGCCACT
TGAACTCGGGGATCACCAACTTGGGAACTGGAATCTCGGGAAAGGTGTCTTGCCACAACT
TTCTGGTCAGCTGCAGGGCGCCAAGTAGGTCAGGAGCAGAGATCTTGAAATCACAGTTGG
GACCGGCATTCTGGACACGGGAGTTGCGGTACACTGGGTTGCAACACTGGAACACCATCA
AGGCTGGGTGTCTCACGCTTGCCAGCACGGTCGGGTCACTGATGGTAGTCACATCCAAGT
CTTCAGCATTGGCCATCCCAAAGGGGGTCATCTTACAGGTCTGCCTGCCCATCACGGGAG
CGCAGCCTGGCTTGTGGTTGCAATCGCAATGAATGGGGATCAGCAT-CATCCTGGCTTGG
TCGGGGGTTATCCCTGGGTACACGGCCTTCATGAAGGCTTCGTACTGCTTGAAAGCTTCC
TGAGCCTTACTTCCCTCGGTATAGAACATCCCACAGGACTTGCTGGAAAATTGATTAGTA
GCACAGTTGGCATCATTTACACAGCAGCGGGCATCGTTGTTGGCCAACTGGACCACATTT
CTGCCCCAGCGGTTCTGGGTGATCTTGGCTCTGTCTGGGTTCTCCTTCATAGCGCGCTGT
CCGTTCTCGCTCGCCACATCCATCTCGATAATGTGGTCCTTCTGAATCATGATAGTGCCA
TGCAGGCATTTCACCTTGCCTTCATAATCGGTGCATCCATGAGCCCACAGAGCGCACCCG
GTGCACTCCCAACTATTGTGGGCGATCTCAGAATAAGAATGTACCAATCCCTGCATGAAT
CTTCCCATCATCGCTGTCAGGGTCTTCATGCTACTAAATGTCAGCGGGATGCCACGGTGC
TCCTCGTTCACATACTGGTGGCAGATACGCTTGTACTGCTCGTGCTGCTCTGGCATCAGC
TTGAAAGAGGTTCTCAGGTCATTATCCAGCCTGTACCTCTCCATTAGCACAGCCATCACT
TCCATGCCCTTCTCCCAGGCAGATACCAGGGGCAAGCTCAAAGGATTCCTAACAGCAAT-
--AGAAGTAGCTCCTTTAGCTATAGGGTCATTCTTGTCGATCTTCTCAACACTTCTCTTG
CCATCCTTCTCAATGATGCGCACCGGGGGGTAGCTGAAGCCCACGGCCACCAACTGAGCC
TG---TTCTCTTTCTTCTTCGCTGTCGTGGCCGATGTCTTGC----AGAGGGACATGCTT
GGTCTTTCTGGGCTTCTTCTTGGGAGGGATCGGGGGAGGA---CTGTTGCTCCGTTCCGG
AGACAGGGATGACCGCGAAGTTTCGCTTACCAGTACCACCTGGCTCTCGATAGAAGAATC
GG--------------------ACCCCACGCGACGGTAGGTGTTCCTCTTCGGGGGCAGA
GGTGGAGGCGACTGAGATGGGCTGCGGTCTGGCCTTGG---AAGCGGATGGCTGGCAGAG
CCCATTCCGCGTTCGG---------------GGGTG--------------TGCTCCCGTT
GGCGGTCGCTTGACTGATTTCCT--CCGCGGCTGGCCATTGTGTTCTCCTAGGCAGAGAA
ACAACAGACATGGAAACTCAGCCATCACTGCCAACATCGCTGCAAGCGCCATCACACCTC
GCCCCCAGCAGCGACGAGGAGGAG---AGCTTAACCACCCCACCACCCAGTCCAGCTACC
ACCACCTCTACCCTCGATGATGAGGAGGAGGAGGTCGACGCAGCCCAGGAGATGCAGGCG
CAGGATAATGTGAAAGCGGAAGAGATTGAGGCAGATGTCGAGCAGGACCCGGGCTATGTG
ACACCGGCGGAGCACGAGGAGGAGCT-GAAACGTTTTATAGACAGAGAGGATGACGACCG
CCCAGAGCATCAAGCAGATGGCGATCACCAGGAGGCTGGCATCGGGGATCAAGTTGCCGA
CTACCTCACCGGGCTTGGGGGGGAAGACGTGCTCCTCAAACATCTAGCAAGGCAGTCGAA
CATAGTTAAAGACGCACTACTCGACCTCACCGAAGTGCCCATCAGTGTGGAAGAGCTTAG
CCGCGCCTACGAGCTGAACCTCTTTTCGCCTCACATACCCCCCAAGCGGCAGCCAAACGG
CACCTGCGAGGCCAACCCTCGACTGAACTTCTATCCAGCTTTTACTGTCCCCGAAGTGCT
GGCCACCTACCACATCTTTTTTAAGAACCAAAAGATTCCAGTCTCCTGCCGCGCCAACCG
CACCCGCGCCGATGCCCTTCTCAACTTGGGTCCGGGAGCTCGCTTACCTGATATAGCTTC
CTTGGAAGAGGTTCCAAAAATCTTTGAGGGTCTGGGAAGTGATGAGACTCGGGCCGCAAA
TGCTCTGCAACAGGGAGAGAATGGCATGGATGAACATCACAGCGCTTTAGTGGAACTGGA
GGGTGACAATGCCCGGCTTGCAGTGCTCAAGCGCAGTATCGTGGTCACCCATTTTGCCTA
CCCCGCTGTTAACCTGCCCCCCAAAGTTATGAGCGCTGTTATGGACCATCTGCTCATCAA
ACGAGCAGGTCCACTTTCAGAAAACCAGAACATGCAGGATCCAGACGCCTCGGACGAGGG
CAAGCCGGTAGTCAGTGACGAGCAGCTATCTCGCTGGCTGGGTACCAACTCC---CCCCG
AGATTTGGAAGAGAGGCGCAAGCTTATGATGGCTGTAGTGCTAGTAACTGTGGAGCTGGA
GTGTTTGCGCCGCTTTTTCACCGACCCCGAGACCCTGCGCAAGCTAGAGGAGAACCTGCA
CTACACCTTTAGACATGGCTTCGTGCGGCAGGCATGCAAGATCTCCAACGTGGAGCTTAC
CAACCTGGTTTCTTACATGGGCATTTTGCATGAGAACCGGCTAGGGCAGAGCGTCCTGCA
CACCACCCTTAAAGGGGAGGCCCGCCGTGACTACATCCGAGACTGTGTCTACCTCTACCT
CTGCCATACCTGGCAGACTGGCATGGGTGTGTGGCAACAGTGTTTGGAAGAGCAGAACCT
AAAAGAGCTGGACAAGCTCTTGCAGAGATCCCTCAAAGCCCTGTGGACAGGTTTTGATGA
GCGCACCGTCGCCTCGGACCTGGCAGACATCATCTTCCCCGAGCGTCTCAGGGTTACTCT
GCGAAACGGCCTGCCAGACTTTATGAGCCAGAGCATGCTTAACAACTTTCGCTCTTTCAT
CCTGGAACGCTCCGGTATCCTGCCTGCCACCTGCTGTGCGCTGCCCTCCGACTTTGTGCC
TCTCACCTACCGCGAGTGCCCACCGCCGCTATGGAGCCACTGCTACCTGTTCCGCCTGGC
CAACTACCTCTCCTACCACTCGGATGTTATAGAGGATGTGAGCGGAGACGGTCTGCTGGA
ATGCCACTGCCGCTGCAATCTTTGCACACCCCACCGCTCCCTTGCCTGCAACCCCCAGTT
GCTGAGCGAGACCCAGATCATCGGCACCTTCGAGTTGCAGGGTCCCAGCAGTGAAGGCGA
GGGGTCTTCTCCGGGGCAGAGTCTGAAACTGACACCGGGGCTGTGGACCTCCGCCTACCT
GCGCAAGTTTCATCCCGAGGATTACCACCCCTATGAGATCAGGTTCTATGAGGACCAGTC
ACATCCTCCCAAAGTCGAGCTCTCAGCCTGCGTCATCACCCAGGGAGCAATTCTGGCCCA
ATTGCAAGCCATCCAAAAATCCCGCCAAGAATTTCTACTGAAAAAGGGAAGCGGGGTCTA
CCTTGACCCCCAGACCGGTGAGGAGCTCAACA----CAAGGTTCCCCC------------
------------------A--------GGATGTCCCATCGCCGAGGA----AGCAAGAAG
CTGA--------AGGTGCAGC---------TGACGCCCCCAGAGGATATGGAGGAAGAC-
-----TGGGA---CAGTCAGGCAGAGGAGGAGATGGAAGATTGGGACAGCCAGGCAGAGG
AGGTGGACAGCCTGGAGGAAGACAGTTTGGAGGAGGAAGACGAGGAGGCAGAGGAGGTGG
AAGAAGCAACCGCCGCCAAACAGTTGTCATCGGCGGCGGAGACAAGCAAGTCCCCAGACA
GCAGCACGGCTACCATCTCCGCTCCGGGTCGGGGGGTCCAGCGGCGGCCCAACAGTAGAT
GGGACGAGACCGG------GCGATTCCCAAACCCGACCACCGCTTCCAAGACCGGTAAG-
----AAGGAGCGACAGGGATACAAGTCCTGGCGTGGACATAAAAACGCTATCATCTCCTG
CTTGCATGAATGCGGGGGCAACATATCCTTCACCCGGCGATACCTGCTCTTCCACCACGG
TGTGAACTTCCCCCGCAATATCTTGCATTACTACCGTCACCTCCACAGCCCCTACTGCAG
TCAGCAAGTCCCGGCA------------ACCCCGACAGAAAAAGACAGCAGCGACAACGG
TGACCAGAAAACCAGCAG------TTAGAAAATCTACAACAAGTGCAGCAGGAGGAGGAC
TGAGGATCACAGCGAACGAGCCAGCGCAGACCAGAGAGCTGAGGAACCGGATCTTTCCAA
CCCTCTATGCCATCTTCCAGCAGAGTCGGGGGCAAGA------GCAGGAACTGAAAGTAA
AAAACCGATCTCTGCGCTCGCTCACCAGAAGTTGTTTGTATCACAAGAGCGAAGACCAAC
TTCAGCGCACTCTCGAGGACGCCGAGGCTCTCTTCAACAAGTACTGCGCGCTGACTCTTA
AAGAGTAGCCCTTG---CC--------------CGCGCTTATTC-----------GAAAA
CGGCGGGAATCACGTCACCCTTGGCACCTGTCCTTTGCCCTAGTCATGAGTAAAGAGATT
CCCACGCCTTACATGTGGAGCTATCAGCCCCAAATGGGGTTGGCAGCAGGCGCCTCCCAG
GACTACTCCACCCGCATGAATTGGCTTAGCGCCGGGCCCTCAATGATATCACGGGTTAAT
GATATACGAGCTTATCGAAACCAGTTACTCCTAGAACAGTCAGCTCTCACCACCACACCC
CGCCAACACCTTAATCCCCGAAATTGGCCCGCCGCCCTGGTGTACCAGGAAACTCCCGCT
CCCACCACCGTACTACTTCCTCGAGACGCCCAGGCCGAAGTTCAGATGACTAACGCAGGT
GTACAGCTGGCGGGCGGTTCCGCCCT---------ATGTCGTCACCGACCTCAACAG---
---------AGTATAAAACGCCTGGTGATCAGAGGCCGAGGTATCCAGCTCAACGACGAG
TCGGTTAGCTCTTCGCTTGGTCTGCGACCAGACGGAGTCTTCCAGATCGCCGGCTG-TGG
GAGATCTTCCTTCACCCCTCGTCAGGCTGTACTGACTTTGGAGAGTTCGTCCTCGCAGCC
CCGCTCGGGCGGCATCGGAACTCTCCAGTTCGTGGAGGAGTTTACTCCCTCTGTCTACTT
CAACCCCTTCTCCGGCTCTCCTGGCCAGTACCCAGACGAGTTCATACCGAACTTCGACGC
AATCAGCGAGTCAGTGGATGGCTATGATTGA-TGTCTAATGGTGGCGCGGCTGAGCTAGC
TCGACTGCGACACCTAGACCACTGCCGCCGCTTTCGCTGCTTCGCCCGGGAACTCACCGA
GTTCATCTACTTCGAACTCCCCGAGGAGCACCCTCAGGGTCCGGCCCACGGAGTGCGGAT
TACCATCGAAGGGGGAATAGACTCTCGCCTGCATCGAATCTTCTCCCAGCGACCCGTGCT
GATTGAGCGCGACCAGGGAAATACAACCATCTCCATTTACTGCATCTGTAACCACCCCGG
ATTGCATGAAAGCCTTTGCTGTCTTGTTTGTGCTGAGTTTAATAAAAACTGAGTTAAGAC
CCTCCTACGGACTA----------CCGC-TTCTTCAATCAG-----GACTTT--------
ACAACACCAACCAGATCTTCCAG---AAGACCCA--GACCCTTCCTCCTCTGAT----CC
AGGACTC---------------TAAC----------------------------------
---TCTAC------CTTACCAGCACCATCCAC-------------------TACTAACCT
TCCCGAAA-----CTAACA-------------------------AGCTTGGATCTCATCT
GCAACACCGCCTTTCACGAAGCCTTCTTTCT-----------------------GCCAAT
ACTACC-----------------------ACTCCCAAAACCGGAGGTGAGCTCCGCGGTC
TCC---CTACTG---------ACGACCCCTGGGTGGTAGCGGGTTTTGTAACGTTAGGAG
TAGTTGCGGGTGGGCTTGTGCTAATCCTTTGCTACCTATACATACCTTGCTGTGCATATT
TAGTCATATTGCGCTGTTGGTTTAAAAAATGGGGG---CCATATTAGTCG---------T
GCTTGCTTTACTTTCGCTTTTGGGTCTGGGCTCTGCTAATCTCAATCCTCTTGATCACGA
TCCATGTCTAGACTTCGACCCAGAAAAC-TGCACACTTACTT-TTGCACCCGACACAAGC
CGTCTCTGTGGAGTTCTTATTAAGTGCGGATGGGACTGCAGGTCCGTTGAAATTACACAT
AATAATAAAACATGGAACAATACCTTATCCACCACATGGGAGCCAGGAGTTCCCGAGTGG
TATACTGTCTCTGTCCGAGGTCCTGA---CGGTTCCATCCGCATTAGTAACAACACTTTT
ATTTTTTCTGAAATGTG-CGATCTGGCCATGTTCATGAGCAGACAGTATGACCTATGGCC
TCCCAGCAAAGAGAACATTGTGGCATTTTCCATTGCTTATTGCTTGGTAACATGCATCAT
CACTGCTATCATTTGTGTGTGCATACACTTGCTTATA--GTTATTCGC-CCTAGACAAAG
CAATAAGGAAAAAGAGAAAATGCCTTAACCTT-TTTAC---TCATACCTTTTCTTTACAG
--CATGGCTTTTGT--TACAGCTCTAATTA-------TTGCCAA----------------
-----CATTGTCACTGTCGCTCACGG-GCAAACAATTATCCATATTACCT----------
------TAGGACATA--ATCACAC-------------CCTTGTAGGGCC-----------
----------CCCAATTAC--------TT--CAGAGGTTATT--TG--------GACCAA
ACTTGGAAGTGTTGATTATTTTGATATAATTTGCAACAAAACTA--AACCAATATTTGTA
ATCTG-TAACAGACAAAATC------TCACGTT--AATTAATGTTAG---CAAAATTT-A
TAACGGTTACTATTATGGTTA---------TGACAGATCCAGT---------AGTCAAT-
---------ATAAAAATTACTTA------GTTCGCATAACTCA----GCCCAAATTAAC-
-----AGTGCCCACTATGA----CAATAATTAAAATGGCTA-------ATA---AAGCAT
TAGAAAA-------------TTTTACA----------------------------TCAC-
------------------------------------------------------------
----------------------------------CAACAAC-------------------
------------------------------------------------------------
-----------------------GCCCAATGAAAAAAACATTCCAAATTCAATGATTGCA
ATTATTGCGGCGGTGGCATTGGG------AATGGC------ACTAATAATAATA-----T
GCATGTTCCTATATGCT---TGTTGCTATAA---AAAGTTTCAACATAAA---CAGGAT-
--CCACTACTAAATTTTAACATTTAATTT------TTTATACAG--ATGTTTTCCACTAC
AA---TTTTTATCATTACTAGC--------------------------------------
-CTTGCAGCTGTAACTTATG-------------------------GCCGT----------
------TCAC-----------------ACCTAACTCTACCTGTTGGCT------------
------------------CAACATGTACACTACAAGGACCCCAACAAGGCTATGTCACTT
GGTGG---AGAATATATGATAAT-----------------------------GG------
AGGGTTCGCT----------AGACCATGTGATCAGCCT--------GGTACAAAATTTTC
ATGCAACG-GAAGAGACTTGAC--CATAATTAACATAACATCAAATGAGCAAGGCTTCTA
TTA----------TGGAACCA---------ACTATA--AAGATAGTTTAGATTAC-----
--AACATTATTGTAGTGCCAGCCACC-------------ACTTCTGCTCCCCGCAAAACC
ACTTT-----------------------------------CTCTAGCAGCAGTGCCAAAG
CAAGCACA---------------------ATTCCTAAAACAGCTTCTGCT----ATGTTA
AAGCTTCAAAAAATCGC-TTTAAATAATTCCACAGCCGCTCCCAA---------------
----------TACA-ATTC----------------------------------CTAAATC
AACAATTGGCATCATTACTGCCGTGGTAGTGGGATTAATTATTATATTTTTGTGCATAAT
GT--------ACTATGCCTGCTGCTATAGAAAACATGAA---------------------
--------------CAAAAAGGTGATGCATTACTA----------------AATTTTGAC
ATTTAATTTTTTATAGAATTATGATATTGTTTCAATCAAA--TACCACTAACAC------
------------------------------------------------------TATCAA
TGT-GCAGA----------------------CTACTT----TAAATCATGACA-------
----TGGAAAACC-ACACTACCTCCTATGCATACACAAACATTCAGCC--TAAATACGCT
ATGCA-ATAGA--AATTCTAAA---AGACGTCCCATCTATT--CTCCTATGATTA-----
--GTCGTCCCCATATGGCTTTGAATGAAATCTAAGATCTTTTTTTTTTTTCTCTTACAGT
ATGGTGAACACCAATCATGATCCCTAGAAATTTCTTCTTCACCATACTCATCTGTGCTTT
CAATGTCTGTGCTACTTTCACAGCAGTAGCCACTGCAAGCCCAGACTGTATAGGACCATT
TGCTTCCTATGCACTTTTTGCCTTCGTTACTTGCATCTGCGTGTGTAGCATAGTCTGCCT
GGTTATTAATTTTTTCCAACTGGTAGACTGGATCTTTGTACGAATTGCCTACCTACGTCA
CCAT-CCCGAATACCGCAATCAAAATGTTGCGGCACTTCTTAGGCTTATTTAA-AACCAT
GCAGGCTATGCTACCA---GTCATTTTAATTCTGCTACTACCCTGCATTGCCCTAGCTTC
CACCGCCACTCGCGCTA---CACCTGAACAACTTAGAAAATGCAAATTTCAACAACCATG
GTCATTTCTTGATTGCTACCATGAAAAATCTGATTTCCCCACATACTGGATAGTGAT-TG
TTGGAATAATTAACATACTTTCATGTACCTTTTTCTCAATCACAATATACCCCACATTTA
ATTTT---GGGTGGAATTCTCCCAATGCACT------------GGGTTAC---------C
CACA--------AGAACCAGATGAACATATC-CCACTACAACACATACAA-CAACCACTA
GCACTGGTAGAGTATGAAAATGAGCCACAACCTTCACTACCTCCTGCCATTAGTTACTTC
AACCTAACCGGCGGAGATGACTGAAATACTCACCACCTC---CAATTCCGCCGAGGATCT
G--CTTGATATGGACGGCCGCGTCTCAGAACAGCGACTCGCCCAACTACGCATCCGCCAG
CAGCAGGAACGCGTGACCAAAGAGCTC-AGAGATGTCATCCAAATTCACCAATGCAAAAA
AGGCATATTTTGCTTGGTAAAACAAGCCAAGATATCCTACGAGATCACCGCTACTGAC--
----CATCGCCTCTCTTACGAACTTGGCCCCCAACGACAAAAATTTACATGCATGGTGGG
AATCACCCCTATAGTTATCACTCAGCAAAGTGGAGATACTAAGGGGTGCATTCACTGCTC
TTGCGATTCCATCGAGTGCACCTACACCCTGCTAAAGACCCTATGCGGCCTAAGAGACCT
GCTACCCATGAATTAA--------------------------------------------
--------------AAATT----------------------------AATAA---AAAAT
CACTTACTTGAAATCAGCAATAAGGTCTCTGTTGAAATTTTCTCCCAGCAGCACCTCACT
TCCCTCTTCCCAACTCTGGTATTCTAAACCCCGTTCAGCGGCATACTTTCTCCA-TACTT
TAAAGGGGATGTCAAATTTTAACTCCTGTCCTGTACCCACAATCTTCATGTCTTTCTTCC
--CAGATGACCAAGAGA---GTCCGGCTCAGTGATTCCTTCAACCCTGTCTACCCCTATG
AAGATGAAAGCACCTCCCAACACCCCTTTATAAACCCAGGGTTTATTTCCCCAAATGGC-
----TTT-ACACAAAGCCCAGACGGAGTTCTTACTTTAAAATGTTTAACCC---CACTAA
CAACCACAGGCGGGT--CTCTACAGTTAAAAGTGGGAGGGGGTCTT--------------
-------------ACAATAGA---------------------------------------
------TGACACCGACGGTTTTTTGAA----------AGAAAACA-----TAAGTGCCAC
CACACCACT-----CGTTAAGACTGGTCACTCTA-------TAGGTTTGTCGCTAGGACC
CGGATTAGGAACAAATGAAAA-----------CAAACTTTGT------------------
------------------------------------------------------------
-------------GCCAAATTGGGAGAAGGACTTACATTCAATTCCAAC-----------
-AACATTTGCA------TTAATGACAATATTAACACCCTATGGACAGGAGTTAAC----C
CCACCAGAGCCAACT--------------GTCAAATAATGGCCTCCAGTGAATCTA----
--------AT---GA------------TTGCAAATTAATTCT------------------
---------------AACACTAGTTAAAACTGG---AGCCCTCGT-CACTGCATTTGTTT
ATGTTATAG--GAGTATCTAACGATTTT---AATATGCTAACTACACATAAAAATATAAA
TTT---------CACTGCA---------------GAG---------------CTGTTTTT
TGATTCTACTGGTAATTTATTAACTAGCCTTTCATCCCTAAAAACTCCACTTAATCATAA
ATCAGGGCAAAACA--TGGCTACTGGTG---CCCTTACTAATGCTAAAGGTTTCATGCCC
AGCACAACTGCCTATCCTTT---C---AATGTTAATTCCA---------GAGAA---AAA
GAAAACTA---CATTTACGGAACTTGTTACTACACAGCTAGT---GATCACACTGCTTTT
CCCATTGACATATCTGTCATGCTTAACCAAAGAGCATTA---------------AA--TA
ATGAGACATCATATTGTATTCGTGTAACTTGGTCCTGGAATACAGGAGTTGCCCCAGAAG
T-------GCAAACCTCTGCTACTACCCTAGTC-ACCTCTCCATTTACCTTTTACTACA-
-TTAGAGAAGA--------------CGACTGACAA---------ATAAAGTTTAAC-TTG
TTT---ATTTAAAAT--CAA----------------------------------------
---------------TTCATAAAATTCGAGTAGTTATTTTGCCTCCCCCTTCCCATTTAA
CAGAATACACCAATCTCTCCCCACGCACAGCTTTAAACATTTGGATACC---ATTACAGA
TAGACATAGTTTTAGATTCCACATTCCAAACAGTTTCAAAGCGAGCCAATCTGGGGTCAG
TGATACATAAAAATGCATCG---GGATAGTCTTTTAAAGCGCTTTCACAGTCCAAC----
----------T-GCTGCGGATGCGACTCCGGAGTCTGGATCA-------CGGTCATCTGG
AAGAAGAACGATGGGAATCATAATCCGAAAACGGAATCGGGCGATTGTGTCTCATCAAAC
CCACAAGCAGCCGCTGTCTGCGTCGCTCCGTGCGACTGCTGTTTATAGGATCGGGATCCA
CAGTGTCCTGAAGCATGATTTTAATAGCCCTTAACATTAACTTTCTGGTGCGGTGCGCGC
AGCAACGCATTCTGATTTCACTTAGATTACTACAGTAGGTACAGCACATTATCACAATAT
TGTTTAATAAACCATAATTAAAAGCGCTCCAGCCAAAACTCATATCAGATATAATCGCCC
CTGCATGACCATCATACCAAATTTTAATATAAATTAAATGTCGTTCCCTCAAAAACACAC
TACCCACATACATAATCTCTTTTGGCATGTGCATATTAACAATCTGTCTGTACCATGGAC
AACGTTGGTTAATCATGCAACCCAATATAACCTTCCGAAACCACACTGCCAACACCGCTC
CCCCAGCCATGCATTGAAGTGAACCCTGCCGATTACAATGACAATGAAGAACCCAATTCT
CTCGACCATGAATCACTTGAGAATAAAAAATATCTATAGTAGCACAACAAAGACATAAAT
GCATGCATCTTCTCATAATTCTTAACTCCTCGGGATTTAGAAACATATCCCAAGGAATGG
GAAACTCTTGCAGAACAGTAAAGCTGGCAGAACAAGGAAGACCACGAACACAACTTACAC
TATGCATAGTCATAGTATCACAATCTGGCAACAGCGGGTGGTCTTCA---GTCATAGAAG
CTCGGGTTTCATTTTCCTCACATCGTGGTAAC-TGGGCTCTGGT--GTAAGGGTGATGTC
TGGCGCATGATGTCGAGCGTGCGCGCAACCTTGTCATAATGGAGTTGCTTCCTGACATTC
TCGTATTTTGTATAGCAAAACGCGGCCCTGGCACAACACACTCTTCTTCGTCTTCTATCC
TGCCGCTTAGTGTGTTCCGTCTGATAATTCAAGTACAGCCACACTCTTAAGTTGGTCAAA
AGAATGCTGGCTTCAGTTGTAATCAAAACTCCATCATATTTAATTGTTCTAAGGAAATCA
TCCACGGTAGCATATGCAAATCCCAACCAAGCAATGCAACTGGATTGCGTTTCAAGCAGC
AGAGGAGAGGGAAGAGACGGAAGAATCATGTTAATTTTT-----ATTCCAAACGATCTCG
CAGTACTTCAAATTGTAGATCGCGCAGATGGCATCTATCGCCCCCACTGTGTTGGTGAAA
AAGCACAGCTAAATCAAAAGAAATGCGATTTTCAAGGTGCTCAACGGTGGCTTCCAACAA
AGCCTCCACGCGCACATCCAAAAACAAAAGAATACCAAAAGAAGGAGCATTTTCTAACTC
CTCAAACATCATATTACATTCCTGCACCATTCCCAGATAATTTTCAGCTTTCCAGCCTTG
AATTATTCGTGTCAGTTCTTGTGGTAAATCCAAACCACACATTACAAACAGGTCCCGGAG
GGCGCCCTCCACCACCATTCTTAAACACACCCTCATAATGTC---AAAATATCTTGCTCC
TGTGTCACCTGTAGCAAATTAAGAATGGCATCATCAATTGA---CATGCCCTTGGCTCTA
AGTTCTTCTCTAAGTTCTAGTTGTAAATACTCTTTCATATTATCACCAAACTGCTTAGCC
AGAAGCCCCCCGGGAACAATAGCAGGGGACGCTACAGTGCAGTACAAGCGCAGACCTCCC
CAATTGGCTCCAGCAAAAACAAGATTAGAATAAGCATACTGGGAACCACCAGTAATATCA
TCAAAGTTGCTGGAAATATAATCAGGCAGAGTTTCTTGTAAAAATTGAATAAAAGAAAAA
TTT------TCCAAAGAAACATTCAAAACCTCTGGGATGCAAATGCAATAGGTTACCGCG
CTGCGCTCCAACATT---ATTAGT-TTTGAAT-TAGTCTGTAA--AATAAAAGAAA----
CA--AGCGTCATATCATAGTAGCCTGTCGAACAGGTGGATAAATC---AGTCTTTCCATT
ACAAGACAAGCCACAGGGTCTCCAGCTCGACCC--TCGTAAAACCTGTCATCGTGATTAA
ACAACAGCACCGAAAGTTCCTCGCGGTGGCCAGCATGAATAATTCTTGATGAAGC--ATA
TAATCCAGACATGTTAGCATCAGTTAAAGAAAAA--AAACAGCCAACATAGC-CTCTGGG
TATAATTATGCTTAATCTTAAGTATAGCAAAGCCACCCCTCGCGGATACAAAGTAAAAGG
CACAGGAGAATAAAAAATATAATTATTTCT---CTGCTGCTGTTCAGGCAACGTTGCCCC
CGGTCCCTCTAAATACACATACAAAGCCTCAT------CAGCCATGGCTTACCAGACA--
--AAGTATAGCGG--GCGCACAAAGCAC-AAGCTCTAAAGAAGCTCTAAAGACGCTCTCC
AACCTCTCCACAA---TATATAC----ACAAGCCCTAAACTGACGTA-ATGGGAGTAAA-
GTGTAAAAA--ATCCCGCCAAGCCCAA-CACACACCCCGAAACTGCGTCAGCAGGGAAAA
G----TACAGTTTCACTTCCGCAA---ACCCAACAAGCG---TAGCTTCCTCTTTCTCAC
GGTACGTCACATCCGAT--------TAACT------TGCAACGTCATTTTCCCA------
----CGGCC---------------------------------------------------
-----------GCCCCGCCCAT------------TTTAGCCGTTAA-----------CCC
CACAGCCAATCACCACACAGCGCGCACTTT-----------TTTAAATTACCTCATTTAC
ATATTGGCAC-CATTCCATCTATAAGGTATATTATAT-AGAGAG-------
>Human adenovirus 8, complete genome, strain: Trim variant.
--CTATC-TA-TATAATATACCCCACAAAGT----------TAATATGCAAATGAGCT--
TTTAAATTTTAACGGTTTTAGGGCAGGGCCAACGTTAAGTGGTTAA-CAAGCGGTAA-TG
CAGTTGACGTCAA--GACGTACGGC--CGGCGGTTGCCGCAAAGGCGTGGCCCAACCCGG
AAGCAAGTCGCGGG-GCCGATGACGTATAAAAAAGTGGACTTTAAACCCGGAAACGGCCG
ATTTTCCCACGGCCAC-GCCCGGATATGA-GGTAATTTTGGGCGGTTGCAAATAAAATTA
-GGACATGGTGGCGCCAAAACTGAATG---AGGAAGTGAAAAGCG--AAAAATACCG-GT
CCCGCCCAGGGCGGAATATTTACCGAGGGCCAAC-AGACTTTGAC-CGATTACGTGGGG-
TTTCGATTACGG------------------TGTTTTTTTTTCGCCAATTTCCGCGT-CCG
TGTTAAA-TCCGGTGTTTATGTTACA--CATCAGCTGATCCACAGGGTATTTAAACCAGT
TAAGC-CCGTCAAGAGACTACTCTTGAGTGCCAGCGAGTAGAGTTTTCTC-TAAACTTTG
CTT-----TTAAAGTTTAAGAAAAA-TGAGACACCTGCACCTCCTGTCTTC---AACTGT
GCCTATTGACATGGCCGCATTATTGCTGGAGGACTATGTAAATACAATATTGGAGGACGA
AC---TGCATTTATCTCCGTTTGAGCTGGG---ACCCACACTTCAGGACCTATATGATTT
GGAGGTAAATGCCCAGGAGAACGACCCAAACGAAGAGGCTGTGAATTTAATATTTCCAGA
ATCTATGATTCTTCAGGCTGACATAGCCAGCGAAGCTGTACCTACTTCA-------GTTT
ATACACCGACT---------------------------------------CTGCCGCCTA
TACCTAAATTGGAAGAGGA-----------------GGATAAGCTAGACCTTCGGTGTTA
TGAGGAAGGTTTTCCTCCCAGCGATTCAGAGGACGAACGGGGTGA---------------
----GCAGAGCATGGCTATAATCTCAGACTATGCGTGTGTGGTT-------GTGGAAAAT
CATTTTGTG--TTGGACAATC---------CTGAGGTGCCAG-GGCAAGGCTG-------
TAAATC-----CTGTCAATA-TCACCGGGAACAGACCGGAGACCCAAATGCTTCCTGCGC
TC----------------TGTGTTACATGAAAATGAGCTTCAGCTTTATTTACAGTAAGT
G-----GAGT--AAATGTAAGAGAGGCTAAGTGCTTAAGACATTACTGTGCTTTACTTGA
ACAGCTGTACT-AAGTGTGGTTT------ATTTTTGGTACTAGGTCCGGTGTCAGAGGAT
GAGTCATCACCTTTAGAAGAAGACCACCCGTCT---------CCCCCTGATCTTACAAAT
GACACGCCCCTGCAAGTGCGCAGACCCACCCCGGTTAGACCGAGTGGCGAGAGGCGAGCG
GCTGTTTACAAAATTGAGGATTTGTTGCAGGACGTGGGT--GGGAATGAAC-----CTTT
GAACCTGAG---CTTGAAACGCCCCAGGAACTAGGCGC-----AGCTGTGCTTAGTCA-T
GTGTAAATAAAGTT-----------GTGCAAT--------AAAAGT-ATGTGTGACGCAT
GCAAGGTG--TGGTTTATGACTCATGGGCGGGGCTTAGTCCTATATAAGTGGTAACA--C
CTGGGCACTTAGGCACAAACGTT-AGGAAATTCCTAATGGATGTGTGGAGTATTCTTGGG
GAATTTAACAAGACACGCCGGCTTGTGGAGGATAGTTCAGACGGGTGCTCCGGGTTTTGG
AGACACTGGTTTGGAACTCCTCTATCTCGCCTGGTGTACACAGTTAAGAAGGATTATAGC
GAGGAATTTGAAAATCTTTTTGCCGACTGCTCTGGCCTGCTAGATTCTTTAAATTTTGGC
CACCAGTCCCTTTTCCAGGAAAGGGTACTCCACAGCCTTGATTTTTCCAGCCCAGGGCGC
ACTACAGCCGGGGTTGCTTTTGTGGTTTTTTTGGTTGACAAATGGAGCCAGG---ACACC
CAACTAAGCAGGGGCTACATTCTGGACTTTGCAGCCATGCACCTGTGGAGGGCCTGGATG
AGGCAGCGGGGACAGAGAATCTTGAACTACTGGCTTCTA--CAGCCAGCAGCTTCGGGTC
TTCTTCATCTACACAGACAAACATC------CATGTTGGAGGAAGAAATGAGGGAGGCCA
---TGGACAAGAACCC---------GAGGAGCGGCCT--------GGACCCTCCGTCGGA
AGAGGAGCTGGATTAAATGAGGTATCCAGCCTATACCCAGAGCTTAGCAAGGTGCTGAC-
-----ATCCATGG---CCAGGGGAGTGAAGAGGGAGAGGAGCGATGGGGGCAATACTGGG
CTGATGACCCAGCTAACTGCCAGCCTGATGAATCGCAAGCGCCCAGAGCGTATTACCTGG
CACGAGCTACAGCAGGAGTGCAGGGATGAGATAGGCCTGATGCAGGATAAATATGGCCTG
GAGCAAATAAAAACCCATTGGTTGAACCCAGACGAGGATTGGGAGGAGGCCATTAAGAAA
TATGCCAAGATAGCCCTGCGCCCAGATTGCAAGTACAGGGTGACTAAGACCGTGAATATT
AAACATGCCTGCTACATCTCGGGGAACGGGGCAGAGGTGGACATCGATACTCTGGACAAG
TCAGCCTTCAGGTGTTGCATGATGGGAATGAGAGCAGGAGTAATGAATATGAATTCCATG
ATCTTTATAAACATAAAGTTCAATGGAGAGAAGTTTAATGGGGTACTGTTTATGGCCAAC
AGCCACATGACCCTGCATGGTTGCAGTTTTTTTGGCTTTAACAATATGTGTGCAGAGGTC
TGGGGTGCTGCTAAGATTAGGGGATGTAAGTTTTACGGCTGCTGGATGGGCGTGGTTGGA
AGACCCAAGAGCGAGATGTCTGTAAAGCAGTGTGTGTTTGAAAAATGCTACCTGGGAGTC
TGTACCGAGGGCAATGCTAGAGTAAGACACTGCTCTTCCCTAGAGACGGGCTGCTTTTGC
CTGGTGAAGGGCACAGCCTCGATTAAGCATAATGTGGTAAAGGGCTGCACGGATGAGCGC
ATGTACAACATGCTGACCTGCGACTCGGGGGTCTGCCATATCCTGAAGAACATCCATGTG
ACCTCCCACCCCAGAAAAAAGTGGCCAGTGTTTGAGAATAACCTGCTGATTAAGTGCCAT
ATGCACCTGGGTGCCAGAAGGGGCACCTTCCAGCCGTACCAGTGCAACTTTAGCCAGACC
AAGCTGCTGTTGGAGAACGATGCCTTCTCCAGGGTGAACCTGAACGGCATCTTTGACATG
GATGTCTCGGTGTACAAGATCCTGAGATACGATGA---GACCAAGTCCAGGGTGCGCGCT
TGCGAGTGCGGTGGCAGACACACCAGGATGCAGCCAGTGGCCCTGGATGTGACCGAGGAG
CTGCGACCAGACCACCTGGTGATGGCCTGTACCGGGACCGAGTTCAGCTCCAGTGGGGAG
GACACAGATTAGAGGTAGGTTTA------AGTAGTGGGCGTGGCTAAGGTAAGT-----A
T----AAAGGCGGGTGTCTTACAAGGGTCTTTTTGCTTTTC--TGCA--------GACAT
CATGAACGGGACCGGCGGGGCCTTTGAAGGGGGGCTTTTTAGCCCTTATTTGACAACCCG
CCTGCCGGGATGGGCCGGAGTTCGTCAGAATGTGATGGGATCAACGGTGGACGGGCGCCC
AGTGCTTCCAGCAAATTCCTCTACCATGACCTACGCGACCGTGGGGACGAGCTCGTCGCT
TGACAGCACCGCCGCAGCCGCGGCAGC---CGCAGCCGCCATGACAGCGACGAGACTGGC
---------C---TCGAGCTACATGCCCAGCAGCGGTAGCAGCCCCTCCATCCCCAGTTC
CATCATCGCCGAGGAGAAACTGCTGGCCCTGCTGGCTGAGCTGGAAGCCCTGAGCCGCCA
GCTGACCGCCCTGACCCAGGAGGTGTCCGAGCTCCGCGAACA-------------GCAGC
AGCAGCAAAA----TAAATGA---------------TTTAATAAACACAGA---------
-------TTTTGATTCAAACAGCAAA----GCATCT---TTATTATTTATTTTTTCGCGC
GCGGTAGGCCCTGGTCCACCTCTCCCGATCATTAAGAGTGCGGTGGATTTTTTCCAGGAC
CCGGTAGAGGTGGGATTGGATGTTGAGGTACATGGGCATAAGCCCGTCCCGGGGGTGGAG
GTAGCACCACTGCATGGCCTCGTGTTCTGGGGTTGTGTTGTAGATGATCCAGTCATAGCA
GGGGCGCTGGGCGTGGTGCTGGATGATGTCCTTAAGGAGGAGACTGATGGCCACGGGGAG
CCCCTTGGTGTAGGTGTTGGCAAAGCGGTTGAGCTGGGAGGGATGCATGCGGGGGGAGAT
GATGTGTAGTTTGGCCTGGATCTTAAGGTTGGCGATGTTACCGCCCAGATCCCGCCGGGG
GTTCATGTTGTGCAGGACCACCAGGACGGTGTAGCCCGTGCACTTGGGGAACTTGTCATG
CAACTTGGAAGGGAAAGCGTGGAAGAATTTGGAGACGCCCTTGTGCCCGCCCAGGTTTTC
CATGCACTCATCCATGATGATGGCAATGGGCCCGTGGGCTGCGGCTTTGGCAAAGACGTT
TCTGGGGTCAGAGACATCGTAATTATGCTCTTGGGTGAGATCATCATAAGACATTTTAAT
GAATTTGGGGCGGAGGGTGCCAGATTGTGGGACGATGGTTCCCTCGGGCCCCGGGGCGAA
GTTCCCCTCGCAGATCTGCATCTCCCAGGCTTTCATCTCGGAGGGGGGGATCATGTCCAC
CTGCGGGGCGATGAAAAAAATGGTTTCCGGGGCGGGGGTGATGAGCTGCGAGGAGAGCAG
GTTTCTTAACAGCTGGGACTTGCCGCACCCGGTTGGGCCGTAGATGACCCCGATGACGGG
TTGCAGGTGGTAGTTCAAGGAGATGCAGCTGCCGTCGTCCCGGAGGAGGGGGGCTACCTG
GTTAAGCATGTCTCTGACTTGGAGGTTTTCCCGAACAAGCTCGCTAAGGAGGCGGTCCCC
GCCCAGCGAGAGCAGTTCTTGCAGGGAAGCAAAGTTTTTTAGGGGCTTAAGCCCGTCGGC
CATGGGCATCTTGGCGAGGGTGTGCGAGAGGAGCTCCAGGCGGTCCCACAGCTCGGTGAC
GTGCTCTACGGCATCTGGATCCAGCAGACTTCCTCGTTTCGGGGGTTGGGACGACTGCGA
CTGTAGGGCACAAGACGATGGGCGTCCAGCGCAACCAGCGTCATGTCCTTCCAGGGTCTC
AGGGTCCGCGTGAGGGTGGTCTCCGTCACGGTGAAGGGGTGGGCCCCGGGCTGGGCGCTT
GCAAGGGTGCGCTTGAGACTCATCCTGCTGGTGCTGAAACGGGCACGGTCTTCGCCCTGC
GCGTCGGCAAGATAGCAGTTGACCATAAGCTGGTAGTTAAGGGTCTCGGCGGCATGGCCC
TTGGCGCGGAGCTTGCCCTTGGAAGAGCGCCCACAGGCGGGACAGAGGAGGGATTGCAGG
GCGTAGAGTTTAGGCGCGAGAAAAACGGACTCTGGGGCAAAGGCATCCGCTCCGCAGTGG
ACGCAGACGGTCTCGCACTCAACAAGCCAGGTGAGCTCGGGCTGCTTGGGGTCAAAAACC
AGTTTTCCCCCGTTCTTTTTGATGCGCTTCTTACCTCGCGTCTCCATGAGTCTGTGTCCG
CGCTCGGTGACAAACAGGCTGTCGGTGTCCCCGTAGACGGACTTGATTGGCCTGTCCTGC
AGGGGCGTCCCGCGGTCCTCCTCGTAAAGAAACTCGGACCACTCTGAGACAAAGGCGCGC
GTCCACGCCAAGACAAAGGAGGCCACGTGCGAGGGGTAGCGGTCATTGTCCACCAGGGGG
TCCACCGTTTCCACCGTGTGCAGACACATGTCCCCCTCCTCCGCATCCAAGAAGGTGATT
GGCTTGTAGGTGTAGGCCACGTGACCGGGGGTTCCCGACGGAGGGGTATAAAAGGGGGCG
GGTCTGTGCTCGTCCTCACTCTCTTCCGCGTCGCTGTCCACGAGCGTCAGCTGTTGGGGT
AGGTATTGCCTCTCGAGAGCTGGCATGACCTCGGCACTCAGGTTGTCAGTTTCTAGAAAC
GAGGAGGATTTGATGTTGGCCTGCCCTGTCGCAATGCTTTTCAGGAGACTTTCATCCATC
TGGTCAGAAAAGACTATTTTTTTATTGTCAAGCTTGGTGGCAAAGGAGCCATAGAGGGCG
TTGGAGAGAAGCTTGGCGATGGATCTCATGGTCTGATTTTTGTCACGGTCGGCGCGCTCC
TTGGCCGCAATGTTGAGCTGGACATATTCGCGCGCAACGCACTTCCATTCGGGAAAAACA
GTGGTGCGCTCGTCGGGCACAATCCTGACGCGCCAGCCTCGGTTATGCAGGGTGACCAGG
TCCACGCTGGTGGCCACCTCGCCGCGCAGGGGTTCGTTGGTCCAGCAGAGGCGCCCGCCC
TTGCGCGAGCAAAAAGGTGGTAACACATCAAGCAAATGCTCGTCAGGGGGGTCCGCATCG
ATGGTGAAGATGCCCGGACAGAGTTCCTTGTCAAAATAATCAATTTTTAAGGATGCATCA
TCCAAGGCCATTTGCCACTTGCGGGCGGCCAGGGCTCGCTCGCAGGGGTTCAGGGGCGGA
CCCCAGGGCATGGGATGCGTAAGCGCGGAGGCGTACATGCCGCAGATGTCATACACATAG
ATGGGCTCCGAGAGGATGCCGATGTAGGTGGGATAACAGCGCCCCCCGCGGATGCTGGCG
CGCACGTAGTCATACAACTCATGCGAGGGTGCCAAGAAGGCGGGGCCAAGATTGGTACGC
TGGGGCTGCTCGGCGCGAAAGACGATCTGGCGAAAGATGGCATGCGAGTTGGAGGAAATA
GTGGGCCGTTGGAAGATGTTAAAGTGGGCGTGGGGCAGGCGGACCGAGTCGCGGATAAAG
TGCGCGTAGGAGTCTTGCAGCTTGGCAACCAGCTCGGCAGTGACAAGGACGTCCATGGCG
CAGTAGTCCAGCGTTTCGCGGATAATGTCATAACCCGTCTGTCCTTTCTTCTCCCACAGC
TCGCGGTTAAGGGCGTACTCCTCGTCATCCTTCCAGTACTCCCGGAGCGGGAATCCTTGA
TCGTCCGCACGGTAAGAGCCCAGCATGTAGAAATGGTTAACGGCCTTGTAGGGACAGCAG
CCCTTCTCCACGGGGAGGGCGTAAGCTTGAGCGGCCTTGCGGAGCGAGGTGTGCGTCAGG
GCAAAGGTGTCCCTGACCATGACTTTCAAAAACTGGTACTTAAAGTCCGAGTCGTCGCAG
CCGCCGTGTTCCCATAGCTCAAAATCTGTGCGCTTCTTTGAGAGGGGGTTAGGCAGAGCG
AAAGTGACGTCATTGAAGAGAATCTTGCCTGCTCGTGGCATGAAATTGCGGGTGATACGG
AAAGGGCCCGGGACGCAGGCTCGGTTGTTGATAACCTGGGCGGCTAGGACAATCTCGTCA
AAGCCGTTGATGTTGTGCCCGACGATGTATAGTTCCATAAATCGCGGGCGGCCTTTGATG
TGCGGCAGCTTTTTAAGCTCCTCGTAGGTAAGGTCCTCAGGGCATTGCAGGCCGTGCTGC
TCCAGTGCCCACTCCTGGAGATGTGGGTTGGCTTGCATGAAAGAAGCCCAGAGCTCGCGG
GCCATAAGGGTCTGAAGCTCGTCGCGAAAGAGGCGGAACTGCTGGCCCACGGCCATCTTT
TCGGGGGTGATGCAGTAAAAGGTAAGGGGGTCCCGCTCCCAGCGATCCCAGCGTAAACGC
ACGGCAAGATCGCGAGCAAGGGCGACCAGCTTGGGGTCCCCGGAGAATTTTATGACCAGC
ATGAAGGGGACGAGCTGCTTGCCGAAGGACCCCATCCAGGTGTAGGTTTCTACATCGTAG
GTGACAAAGAGCCGCTCCGTGCGAGGATGAGAGCCGATTGGGAAGAACTGGATTTCCTGC
CACCAGTTGGACGAGTGGCTGTTGATGTGATGAAAGTAGAAATCCCTCCGGCGAACCGAG
CACTCGTGCTGATGCTTGTAAAAGCGTCCGCAATACTCGCAGCGCTGCACGGGCTGTACC
TTATCCACGAGATACACAGCGCGTCCCTTAAGGAAAAACTTCAGGAG-------------
-----TGGCGGCCCTGGCTGGTGGTTTTCATGTTCGCCTGCGTAGGACTTACCCTGGGGC
TCCTCGA---------GGACGGAGAGGCTGACAAGCCCGCGCGGGAGCCAGGTCCAGATC
TC-GGCGCGGCGGGGGCGGAGAGCGAAGACAAGGGCGCGCAGTTGGGAGCTGTCCATGGT
GTCGCGG------AGATCCAGGTCCGGGGGCAGGGTTCT---AAGGTTGACCTTGTAGAG
GCGGGTGAGGGCGTGCTTGAGATGCAAATGGTACTTGATTTCTACGGGTGAGTTGGTGGC
CGTGTCCACGCATTGCATGAGCCCGTAGCTGCGCGGGGCCACGACCGTGCC---------
-----------GCGGTG-------GGTTTT----------TAAAAGCGGTGTCGCGGACG
CGCTCCCGGCGGCAGCGGCGGTTCCGGCCCCATGGGCAGGGGCGGCAGAGGCACGTCGGC
GTGGCGCTCGGGCAGGTCCCGGTGCTGTGCCCTGAGAGCGCTGGCGTGCGCGACGACGCG
GCGGTTGACATCCTGGATCTGCCGCCTCTGCGTGAAGACCACGGGTCCCGTGACTTTGAA
CCTGAAAGACAGTTCAACAGAATCAATCTCGGCGTCATTGACGGCGGCCTGCCGCAGGAT
CTCTTGCACGTCGCCCGAGTTGTCCTGGTAGGCGATCTCGGACATGAACTGCTCGATCTC
CTCCTCCTGGAGATCGCCGCGACCCGCACGCTCGACGGTAGCGGCAAGGTCATTCGAGAT
GCGGCCCATAAGCTGCGAAAAGGCGCCCAGGCCGCTCTCGTTCCAGACGCGGCTGTACAC
CACGTCCCCGTCAACGTCGCGCGCGCGCATGACCACCTGCGCAAGGTTAAGCTCCACGTG
CCGCGTAAAAACGGCGTAGTTGCGCAGGCGCTGAAAAAGGTAGTTAAGGGTGGTGGCAAT
GTGCTCGGTAACAAAAAAGTACATAATCCAGCGGCGCAGGGGCATTTCGCTGATGTTGCC
AATGGCCTCCAGCCTTTCCATAGCCTCGTAGAAGTCCACGGCGAAGTTGAAAAACTGGGC
GTTGCGGGCCGATACCGTAAGCTCGTCTTCCAGAAGCCGGATGAGCTCGGCGATGGTGGC
GCGCACCTCGCGCTCAAAATCCCCGGGGGCCTCCTCTTCT------------TCCTGTTC
CATAACGACCTCTTCTTGTATTTC---TTCTGGGGGCGGTGGTGGTGGCGGGGCCCGACG
ACGACGGCGACGCACCGGGAGACGGTCGACGAAGCGCTCGATCATCTCCCCGCGGCGGCG
ACGCATGGTTTCAGTGACGGCGCGACCCTGTTCGCGAGGACGCAGCGTGAAGACGCCGCC
GGTCATCTCC-------------CGGTAATAG------GGCGGGTCCCCGTTGGGTAGCG
AAAGGGCGCTAACAATGCATCTTATTAATTGCGGTGTAGG---------------GGACG
--TAAGCACGTCAAGATCGACCGGATCGGAAAATTTTTGAAGGAAAGCGTCTAGCCAATC
GCAGTCACAAGGTAAGCTTAAACACGTAGCAGCCCTGTGGACACTGTTA-----------
----------------------------------------CAATTGCGATTGCTAATGAT
GTAATTGAAGTAGGCGTTTTTCAGGCGGCGGATGGTGGCAAGAAGGACCAGGTCCTTGGG
TCCCGCTTGCTGTATGCGGAGCCGCTCGGCCATGCCCCAGGCCTGACCCTGACACCGGCT
GAGGTTCTTGTAGTAGTCATGCATGAGCCTCTCAATGTCATCATTTGC------------
-------------------------------GGCGGAGGCGGAGTCTTCC----------
-------------ATGCGGGTGACCCCGACGCCCCTAAGCGGCTGCACGAGCGCCAGGTC
GGCGACGACACGCTCGGCGAGGATGGCCTGTTGCACGCGGGTGAGGGTGTCTTGGAAGTC
GTCCATGTCAACAAAGCGGTGGTAGGCCCCGGTGTTGATGGTGTAGGTGCAGTTGGCCAT
AAGCGACCAGTTAACGGTTTGCAAACCGGGCTGCACGACCTCGGAGTACCTAAGCCGCGA
GAAGGCGCGCGAGTCAAAGACGTAGTCGTTGCAGGTGCGCACAAGGTACTGATATCCGAC
TAGGAAGTGCGGCGGCGGCTGGCGGTACAGCGGCCAGCGCTGGGTGGCCGGCGCGCCCGG
GGCCAGGTCCTCGAGCATGAGGCGGTGGTAGCCGTAGAGGTAGCGGGACATCCAGGTGAT
GCCGGCGGCGGTGGTGGAGGCGCGCGGGAACTCGCGGACGCGGTTCCAGATGTTGCGCAG
CGGTAGGAAATAATCCATGGTCGGCACGGTCTGGCCGGTAAGACGTGCGCAGTCATTGAC
GCTCTAGA------GGCAAAAACGAAAGCGGTTGAGCAGGCTCTTCCTCCGTAGCCTGGC
GGA-ACG--CAAACGGGTTAGGCCGCGCGTGTACCCCGGTTCGAGTCCC-----------
-----CTCGAATCAGGCTAAAGCCGCGACTAAC-GTGGTATTGGCACTCCCGTCTCGACC
CAAGCCCGAT---AGCCGCCAGGATACGGTGAAGAGCCTTTTT-----------G---CC
GGCCGAGTGGGGTC---------GCTAGATTTGAAAGCGGTTAAAAACCCCGCTGGGTAG
TGGCTCGCGCCCGTAGTCTGGACAAGCA-TCACTAGGGTTAAGTTACAGCAGAACCCGGT
TCGCG-----------------------GACGGCCGCGGCA-------------------
--------------------AGCGGGACT-------------------------------
--------------------------------TAGTTACCCCGCCAAT------------
------------------------------------------------------------
------------------------------------------------------------
-----------TTAAAGA--CCCGCAGCCAGCCGACTTTTCCAGTT-ACGGGAGCGAGCC
CCCTTTTTTCTTTTT--------G----CCAGATGCATCCCGTCCTGCGCCAAATGCGTC
CC-A----------C----------------------CCCCCC---GGCGAC--------
----CACCGCAA------------C-------CGCGGCCGTAGCAGGCGCCGGCGCTGT-
--ACAACAGCAG---------------ACAGAGATGGACTTGGAAGAGGGCGAAGGGCTG
GCGAGACTGGGGGCGCCGTCCCCGGAGCAACACCCCCGCGTGCAGCTGCAAAAGGACGTG
CGCCCGGCGTACGTGCCTGCGCAGAACCTGTTCAGGGACCGCAGTGGGGAGGAGCCCGAG
GAGATGCGCGACTGCCGGTTTCGGGCGGGCAGGGAGCTGCGCGAGGGCCTGGACCGCCAG
CGCGTGCTGCGCGACGATGATTTTGAGCCAAACGAGCAGACGGGGATCAGCCCCGCGCGC
GCGCACGTGGCGGCGGCCAACCTGGTGACGGCCTACGAGCAGACGGTAAAACAGGAGCGC
AACTTCCAAAAGAGTTTTAACAACCACGTGCGCACCCTGATCGCGCGCGAGGAGGTGGCC
CTGGGCCTGATGCACCTATGGGACCTGGCGGAGGCCATCGTACAGAACCCGAACAGCAAG
CCTCTGACGGCGCAGCTGTTCCTGGTGGTGCAGCACAGCAGGGACAACGAGGCGTTTAGG
GAGGCGCTGCTAAACATTGCCGAGCCCGAGGGTCGCTGGCTGCTGGAGCTAATTAACATT
TTGCAGAGCATCGTAGTGCAGGAGCGCAGCCTGAGCCTGGCCGAGAAGGTGGCGGCGATC
AACTACTCGGTGCTGAGCCTGGGCAAGTTTTACGCGCGCAAGATTTACAAGACGCCGTAC
GTGCCCATAGACAAGGAGGTAAAGATAGACAGCTTTTACATGCGCATGGCGCTCAAGGTG
CTAACGCTGAGCGACGACCTGGGTGTGTACCGCAACGACCGCATTCACAAGGCCGTGAGC
ACAAGCCGGCGGCGCGAGCTAAGCGACCGCGAGCTGATGATGAGCCTGCGCCGGGCGCTG
GTAGGGGGCGC-CGCCAGCGGCGAAG-----AGTCCTACTTTGACATGGGGGCGGACCTG
CATTGGCAGCCGAGCCGGCGCGCCTTGGAGGCCGCC------------------------
---TACGGTCCAGAGGACTTGGATGAGGATGAGGAA---GAGGAGGAGGA----TGCACC
CGCTGCGGGGTACTGA--CGCCTCCGT-AATATGTTT--TTAGATGTCCCAGCAGCAAGC
CCCGGACCCCGCCATAAGGGCGGCGCTGCAAAGCCAGCCGTCCGGTCTAG---CATCGGA
CGACTGGGAGGCCGCGATGCAACGCATCATGGCCCTGACGACCCGCAACCCCGAGTCCTT
TAGACAACAGCCGCAGGCCAACAGACTGTCGGCCATTTTGGAGGCGGTGGTCCCCTCTCG
GACCAACCCCACGCACGAGAAGGTGCTGGCGATCGTGAACGCGCTGGCGGAGAACAAGGC
CATTCGTCCCGACGAGGCCGGGCTGGTGTACAACGCCCTGCTGGAGCGCGTGGGCCGCTA
CAACAGCACAAACGTGCAGTCCAACCTGGACCGGCTGGTGACGGACGTGCGCGAGGCCGT
GGCGCAGCGCGAGCGGTTCAAGAACGAGG---GCCTGGGCTCGCTGGTGGCGCTAAACGC
CTTCCTGGCGACGCAGCCGGCAAACGTGCCGCGCGGGCAGGACGATTACACCAATTTTAT
CAGCGCACTGCGGCTGATGGTGACCGAGGTGCCCCAGAGCGAGGTGTACCAGTCGGGCCC
GGACTACTTTTTCCAGACTAGCAGACAGGGCCTGCAGACGGTAAACCTGAGCCAGGCTTT
CAAGAACCTGCGCGGGCTGTGGGGCGTGCAGGCGCCCGTGGGCGACCGGTCGACGGTGAG
CAGCTTGCTGACGCCCAACTCGCGGCTGCTGCTGCTGCTGATCGCACCCTTCACCGACAG
CGGCAGCGTAAACCGCAACTCGTACCTGGGCCACCTGCTGACGCTGTACCGCGAGGCCAT
AGGCCAGGCGCAGGTGGACGAGCAAACCTTCCAGGAGATCACGAGCGTAAGCCGCGCACT
GGGGCAGAACGACACCGACAGTCTAAGGGCCACCCTTAACTTCTTGCTGACCAATAGACA
GCAGAAGATCCCGGCGCAATATGCGCTGTCGGCCGAGGAAGAAAGGATTCTGAGATATGT
GCAGCAGAGCGTAGGGCTGTTCCTGATGCAGGAGGGGGCCACCCCCAGCGCCGCGCTGGA
CATGACCGCGCGCAACATGGAACCTAGCATGTACGCCGCCAACCGGCCGTTTATTAATAA
GCTGATGGACTACCTGCACCGCGCGGCGTCCATGAACTCGGACTACTTTACCAATGCCAT
CTTGAACCCGCATTGGCTCCCGCCGCCAGGGTTCTACACGGGCGAGTACGACATGCCCGA
CCCCAACGATGGGTTTTTGTGGGACGACGTGGACAGCGCGGTGTTCTCCCCAA-------
--------------TTTTGCAAAAG--------CGCCAGGAGGC-------------GGT
GCGCACGCCCGCGAGCGAGGG--CGCGGTGGGTCG---------GAGCCCCTTTCCTAGC
TTGGGCAGCTTGCATAGCC---TGCCTGACTCAGTAAACAGCGGCAGGGTGAGTCGGCCG
CATTTGCTGGGCGAGGACGAGTACCTGAACGACTCGCTGCTGCGGCCGCCGCGGGCCAAG
AAC---------GCCATGGCCAATAACGGGATAGAAAGTCTGGTGGACAAACTGAACCGC
TGGAAGACCTACGCTCAGGACCATA-----------------------GGGAACCTG---
------CGCCCGCGCCGCGG-CGACAGCGCCACGACCGGCAGCGGGGCCTG-GTGTG---
-----GGACGACGAGGACTCGGCCGACGATAGCAGCGTGTTGGACTTGGGCGGGAGCGGT
AG---GGTTAACCCGTTCGCGCATCTGCAGCCC---AGACTGGGGCGACGGATGTTTTAA
A-TGCA----------AAA--TAAAA-----CTCACCAAGGCCAT--------AGCGTGC
GTTCTCTTCCTTGT--------------TAGA------AATGAGG--------CGCGC--
--------GGTG---GTGTCCT------CTCCTCCTCCCTCGTACGAAAGCGTGATGGCG
CAG---------GCGACC------------------CTGGAGGTTCCGTTTGTGCCTCCG
CGGTATATGGCTCCTACGGAGGGCAGAAACAGCATTCGTTACTCGGAGCTGGCTCCGCAG
TACGACACCACTCGCGTGTACTTGGTGGACAACAAGTCGGCGGACATCGCTTCCCTCAAC
TACCAAAACGACCACAGCAACTTCCTAACCACGGTGGTGCAGAACAACGATTTCACCCCC
GCCGAGGCCAGCACGCAGACGATAAATTTTGACGAGCGGTCCCGGTGGGGCGGTGATCTG
AAGACCATTTTGCACACCAACATGCCCAATGTGAACGAGTACATGTTCACCAGCAAGTTT
AAGGCGCGGGTGATGGTGGCTAGGAAGCACCCACAGGGGGTAGCTGA---AAC------A
GATTTAAGTCAGGATAAGCTTGAATATGAGTGGTTTGAGTTTACCCTGCCCGAGGGCAAT
TTTTCCGAGACCATGACCATAGACCTGATGAACAACGCCATCTTGGAAAACTACTTGCAA
GTGGGGCGGCAAAATGGCGTGCTGGAGAGCGATATTGGAGTTAAGTTTGACAGCAGAAAT
TTCAAGCTGGGCTGGGACCCGGTGACTAAGCTGGTGATGCCGGGGGTCTACACATACGAG
GCCTTCCATCCCGACGTGGTGCTGCTGCCGGGCTGCGGGGTGGACTTCACCGAGAGCCGC
CTGAGCAACCTTCTGGGCATTCGCAAGAAGCAACCTTTCCAAGAGGGCTTCAGGATTATG
TATGAGGATCTAGAAGGGGGCAACATCCCCGCCCTGCTGGATGTGGAAGCATACCTCAAA
AGCAAGAATGATCGGGAGGAAGCCACCCAG------------------------------
---------------------AATGCAAACAGAGTTGCTGCAAATGGAGGTGGTGAAA--
-------------TTAGGGGAGATACTTTTCTTACCA---------CCGAACAGCTAAGA
-----------------------G----CCGCTGACAAGG--------------------
-------------AGCTGGTTATTAAGCCCATTAAGGAAGATGCTAGCAAGAGAAGCTAT
AATGTCAT---AGGGGACACCCATGACACCCTGTACCGCAGCTGGTACCTGTCCTATACC
TACGGGGACCCCGAGAAGGGGGTACAGTCGTGGACGCTGCTCACCACCCCGGACGTCACC
TGCGGCGCGGAGCAAGTCTACTGGTCGCTGCCGGACCTCATGCAAGACCCCGTCACCTTC
CGCTCCACCCAGCAAGTCAGCAACTACCCCGTGGTTGGCGCCGAGCTCATGCCCTTCCGC
GCCAAGAGCTTTTACAACGATCTCGCCGTCTACTCCCAGCTCATCCGCAGCTACACCTCC
CTCACCCACGTCTTCAACCGCTTCCCCGACAACCAGATCCTGTGTCGCCCGCCCGCGCCC
ACCATCACCACCGTTAGTGAAAACGTGCCTGCTCTCACAGATCACGGGACGCTACCGCTG
CGCAGCAGTATCCGCGGAGTCCAGCGAGTGACCGTTACTGACGCCCGTCGCCGCACCTGT
CCCTACGTCTACAAGGCCCTGGGCATAGTCGCGCCGCGCGTGCTCTCTAGTCGCACCTTT
TAAAAAA-----------TGTCCATTCTTATCTCGCCCAGCAATAACACCGGCTGGGGTC
TTACTAGGCCCAGCACCATGTACGGAGGAGCCAAGAAGCGCTCCGATCAGCACCCCGTTC
GCGTCCGCGGCCACTTTCGCGCTCCCTGGGGCGCTTACAAGCGCGGGCGGACCTCTGCCC
CCGCCGCCGTGCGCACCACCGTCGACGATGTCATTGACTCGGTAGTCGCTGACGCGCGCA
ACTAC---ACCCCCGCCCCC---------TCCACCGTGGACGCGGTCATTGACAGCGTGG
TGGCTGACGCGCGCGACTATGCCA---------GACGCAAGAGCCGGCGGCGACGCATTG
CCAGGCGCCACCGGAGCACGCCCGCCATGCGCGCCGCCCGGGCTCTGCTGCGCCGTGCCA
GACGCACTGGCCGCCGGGCCATGTTGCAAGCCGCGCGTCGCGCCGCCGCCGCACCCA--C
CCCCACAGGCAGGACTC-GCAGACGAGCGGCCGTTGCCGCCGCCGCGGCCATCTCTAGCA
TGACCAGACCCAGGCGCGGAAACGTGTACTGGGTGCGCGACTCCATCACGGGCGTGCGCG
TGCCCGTGCGCACCCGTCCTCCTCGTCC-----------------CTGATCTAAT-----
GCTTGTGTCCTCCCCCGCAAGCG----------------ACAATGTCAAAGCGCAAAATC
AAGGAGGAGATGCTCCAGGTCGTCGCCCCGGAGATTTACGGACC--------ACCCCAGG
CGGACCAGAAA---CCCCGCAAAATCAAGCGGGTTAAAAA---------AAAGGATGA--
--GGTG--------------GACAAGGAGGCAGTAGAGTTTGTGCGCGAGTTTGCTCCGC
GGCGGCGCGTAAATTGGAAGGGGCGCAGGGTGCAGCGCGTGTTGCGGCCCGGCACGGCGG
TGGTGTTCACGCCCGGCGAGCGGTC---CTCGGTCAGGAGCAAGCGTAGCTATGACGAGG
TGTATGGCGACGACGACATCCTGGACCAGGCGGCGGAGCGGGCGGGCGAGTTCGCCTACG
GGAAGCGGTCGCGC------------GAAGAGGAGCTGATCTCGCTGCCGCTGGACGAGA
GCAACCCCACGCCGAGCCTGAAGCCCGTGACCCTGCAGCAGATGCTGCCCCAAG---CAG
TGCTGCTGCCGAGCCGCGGGGTTAAGCGCGAGGGCGAGAACA---TGTACCCGACCATGC
AGATCATGGTGCCCAAGCGTCGGCGCGTGGAGGACGTGCTGGACACCGTGAAAATGGATG
TGGA------GCCCCAGGTCAAGGTGCGCCCCATCAAGCAGGTGGCGCCGGGCCTGGGCG
TGCAGACCGTGGACATTCAAATCCCCAC---CGA---CATGGATGT------CGA---CA
AAAAACCCTCGACCAGC---ATCGAGGTGCA-----------------------------
--GACCGACCCCTGGCTCCTAGCCTC----------CACCGCC-G---------------
------CCACGGCCACCGAGCCTCCCAGGAGGCGAAGATGG---GGCCCTGCCAACCGGT
TGATGCCCAACTACGTGTTGCATCCTTCCATCATTCCGACGCCGGGCTACCGCGGCACCC
GGTATTACGCCAGCCGCAGGCGCCCCGCAGGCAAGCGCCGTCGCCGCACCACCACCCGCC
GCCGTCT-------------------------------G--GCCCCCGCCCGCGTGCGCC
GCGTA-ACTAC-GCGCCGGGGCCG-CTCGCTTGTTCTGCCCACCGTGCGCTACCACCCCA
GCATCCT---TTAATTCGTGT-GCTGTGATACTGTTGCAGAGAGATGGCTCTCACTTGCC
GCCTGCGCATTCCCGTCCCGAATTACCGAGGAAGA---TCCCGCCGCAGGAGAGGCATGG
CAGG--------CAGCGGCCTAAACCGCCGC-------------CGGCGGCGGGCCATGC
GCAGGCGCCTAAGTGGCGGGTTCCTGCCTGCGCTTATCCCCATAATCGCCGCGGCCATTG
GCACGATCCCGGGCATAGCTTCCGTTGCGCTGCAAGCGTCGCAGCGCCGTTAATGTGCAA
ATAA-------------------A---GCCTCTTTAGACTCTGAC--ACACCTGGTCCTG
T----ATATTTT-----TAGA---ATGGAAGACATCAATTTTGCGTCCCTGGCTCCGCGG
CACGGCACGCGGCCGTTCATGGGCACCTGGAACGAGATCGGCACCAGCCAGCTGAACGGG
GGCGCCTTCAATTGGAGCAGTGTCTGGAGCGGGCTTAAAAATTTCGGCTCAACGCTCCGG
ACCTATGGGAACAAGGCCTGGAATAGTAGCACAGGGCAGATGTTGAGGGAAAAGCTTGCA
GACCAAAACTTCCAGCAAAAGGTGGTGGACGGCCTGGCCTCGGGCATTAACGGGGTAGTG
GACATTGCAAACCAGGCCGTGCAGCGCGAGATAAACAGCCGCCTGAAC------------
CCG---------CGGCCGC------------------CC------ACGGTAGTGG---AG
A------------TGGAAGATGCAA------CTCTTCCCCCCAGGGGCGAGAAGCGGCCG
CGGCCTGACGCGGAGGAGACAACCCT---GCAGGTAGACGAGCCGCCCTCGTACGAGGAG
GCCCTCAAGGCCGGCA---------TGCCCACCACACGCATCATTGC------------G
CCAATGGCCACGGGTGTC-ATGAAACC-------------C-----GCCACCCTTGACCT
GCCTTCACC-------ACCCGTGC---CCGCTCC---ACCAAAGGCAGCTCC---GGTTG
AGCAGGC------------------------------CCCCCCGGTGGCAACCGCCGTGC
GCCGCGTTCCCGCCCGCCGCCAGGCCCAGAACTGGCAGAGCACGCTACACAGTATCGTGG
GCCTAGGAGTGAAAAGTCTGAAGCGCCGCCGATGCTATTAAGAAA--GGAAAGAGGACAC
TAAAGGGAGAGCTTAACTTGTATGTGCCTT------ACCGCCA-----------------
-------G----AGAACGCGCG------------------A-AGATGGCCACCCCCTCGA
TGATGCCGCAGTGGGCGTACATGCACATCGCCGGGCAGGACGCCTCGGAGTACCTGAGCC
CGGGTCTGGTGCAGTTTGCCCGTGCCACCGACACGTACTTCAGCCTGGGCAACAAGTTTA
GAAACCCCACGGTGGCTCCCACCCACGATGTGACCACGGACCGGTCCCAGCGTCTGACGC
TGCGCTTTGTGCCCGTGGATCGCGAGGACACCACGTACTCGTACAAGGCGCGCTTCACTC
TGGCCGTGGGCGACAACCGGGTGCTAGACATGGCCAGCACGTACTTTGACATCCGCGGCG
TCCTGGACCGCGGTCCCAGCTTCAAACCCTACTCGGGCACGGCTTACAACAGCCTGGCTC
CCAAGGGCGCCCCCAATCCCAGTCAGTGGGAACAGGCAAAAACAGGAGCT----------
--------------------GGTGTAGACCAAAATCAAA---------------------
------------------------AAGAAACTCGCACTTACGGCGTAGCCGCCACTGGCG
GATATA------ACATTACAAAAGA---AGGACTTCAGATTGGAATTGATGAAACTAAAG
AA------GATCCAAACAACAAAATTTATGCAGATAAAACATTCCAGCCGGAACCACAAA
TAGGGGAAAATAATTGGCAGGACACTAATGTT---------TTCTATGGCGGCAGAGCTC
TTAAAAAGGAAACCAAGATGAAACCATGCTATGGCTCATTTGCCAGACCAACTAATAAAA
AAGGAGGGCAGGCTAAAGTTTTAAC---CACTGAA---------GATGGTCAACCTACAG
AAAACTTTGACATAGACTTGGCTTTCTTTGATATTCC--ACAA----------GCTGGTG
GAAATGACA---------ATCTTGATCCAGATATGATTCTGTATGCCGAAAATGTAAATC
TAGAAACACCTGACACACATGTAGTTTATAAACCAGGCAAGGATGATGCAA------GTT
CTGCCGCTAACCTCACACAACAGTCCATGCCAAACAGACCCAACTACATCGGTTTCAGGG
ACAACTTTGTGGGACTTATGTATTACAACAGCACTGGCAACATGGGTGTGCTGGCTGGTC
AGGCCTCTCAGTTAAATGCTGTGGTCGACTTGCAAGACAGAAATACCGAGCTGTCTTATC
AGCTTTTATTAGATTCTCTGGGTGACAGGACCAGATACTTTAGTATGTGGAACTCTGCGG
TGGACAGCTATGATCCAGATGTCAGGATCATTGAGAATCACGGTGTGGAGGACGAACTTC
CAAATTATTGCTTCCCATTGGATGGTACCGG--TACCAAT-GCCACATACCAAGGTGTGG
AACCAGATAATGCTCAAGGTCAAAATGAT---AA------ATGGAAAAAGGACGAGAA--
-----AGTGGCTGCTCAAAACCAAATTTGCAAGGGCAATATTTATGCCATGGAGATTAAC
CTCCAGGCCAACCTGTGGAAGAGTTTTCTGTACTCGAACGTGGCCTTGTACCTGCCCGAC
TCCTTCAAGTACACGCCGGCCAACGTCACGCTGCCCACTAACACCAACACCTACGAGTAC
ATGAACGGGCGCGTGGCGGCCCCCTCGCTGGTGGACGCCTACGTCAACATTGGCGCCCGC
TGGTCACTGGACCCCATGGACAACGTTAACCCCTTTAACCACCACCGCAATGCGGGCCTG
CGCTACCGCTCCATGCTGCTGGGCAACGGGCGCTACGTGCCCTTCCATATTCAAGTGCCC
CAAAAGTTTTTTGCCATTAAGAACCTGCTTCTGCTCCCGGGCTCCTACACCTACGAGTGG
AACTTCCGCAAGGATGTTAACATGATTCTGCAGAGTTCCCTTGGCAACGACCTGCGCGTC
GACGGTGCCTCCGTCCGCTTCGACAGTGTTAACCTTTACGCCACCTTTTTCCCCATGGCG
CACAACACCGCCTCCACCCTGGAAGCCATGCTGCGCAACGACACCAACGACCAGTCCTTC
AACGACTACCTCTCAGCCGCCAACATGCTTTACCCCATCCCAGCCAAGGCCACCAACGTG
CCCATTTCCATCCCCTCGCGCAACTGGGCCGCCTTTCGCGGCTGGAGTTTCACCCGCCTA
AAAACCAAGGAAACTCCCTCCCTCGGCTCGGGTTTTGACCCCTACTTTGTTTACTCGGGC
ACCATCCCCTACCTCGACGGGACCTTCTACCTGAACCACACCTTTAAGAAGGTCTCCATC
ATGTTCGACTCCTCGGTTAGCTGGCCCGGCAACGACAGGCTGCTTACGCCGAACGAGTTT
GAAATTAAGCGCAGCGTCGACGGGGAGGGCTATAACGTGGCCCAATGCAACATGACCAAG
GACTGGTTCCTGGTCCAGATGCTTTCCCACTACAACATTGGCTACCAGGGCTTCCATGTG
CCTGAGGGCTACAAGGACCGCATGTACTCCTTCTTTCGCAACTTCCAGCCCATGAGTAGG
CAGGTGGTTGATGAGATTAACTACAAGGATTA---CAAGGCCGTTGCCCTGCCCTTCCAG
CACAACAACTCGGGCTTCACCGGCTACCTCGCACCTACCTTGCGCCAGGGACAGCCCTAC
CCCGCCAACTTCCCCTACCCGCTTATCGGACAGACCGCCGTGCCCTCCGTTACCCAGAAA
AAGTTTCTCTGCGACAGGGTCATGTGGCGCATCCCCTTCTCCAGCAACTTCATGTCTATG
GGCGCCCTTACCGACCTGGGTCAAAACATGCTTTACGCCAACTCGGCGCACGCGCTCGAC
ATGACCTTTGAGGTGGACCCCATGGATGAGCCCACCCTCCTGTATCTTCTCTTTGAAGTT
TTCGACGTGGTCAGAGTGCACCAGCCGCACCGCGGCGTCATCGAGGCCGTCTACCTGCGC
ACGCCCTTCTCCGCCGGCAACGCCACCACCTAAG--------------------------
-----------CATGA---GCGG------------CTCCAGCGAACAAGAGCTTGCGGCC
ATCGTGCGCGACCTGGGCTGCGGGCCCTACTTTTTGGGCACCCACGACAAGCGCTTCCCG
GGCTTCCTTGCCGGCAACAAGCTGGCATGCGCCATCGTCAACACGGCCGGCCGCGAAACC
GGGGGCGTGCACTGGCTTGCCTTTGGCTGGAACCCGCGCTCGCGCACCTGCTACATGTTT
GACCCCTTTGGGTTCTCGGACCGCCGGCTTAAGCAGATTTACAGCTTCGAGTACGAGGCC
ATGTTGCGTCGCAGTGCCCTGGCCTTATCGCCCGACCGCTGTCTTAGCCTCGAGCAGTCC
ACCCAGACCGTGCAGGGGCCCGACTCCGCCGCCTGCGGACTCTTTTGTTGCATGTTCTTG
CATGCCTTTGTGCACTGGCCCGATCGACCCATGGACGGGAACCCCACCATGAACTTGCTG
ACGGGGGTGCCCAATGGCATGCTACAATCGCCACAGGTACTGCCCACCCTCCGGCGCAAC
CAGGAGAAGCTCTACCGCTTCCTTGCGCACCACTCCCCCTACTTTCGCTCCCACCGCGCC
GCCATCGAACACGCCACCGCTTTTGATAAAATGAAA---------CAAC--TGCGTGTAT
A--------ACTCAAATAAAC---AGCACTTTTATTTTA-CAT----GCACTGGAGTAT-
--ATG-----CAAGTTATTT-------------AAAAGTCAAAGGGGTTCTCGCGCTCG-
--TCGTTGTGCGCCGCGCTGGGAAGGGCCACGTTGCGGTACTGGTACTTGGGCTGCCACT
TAAACTCGGGGATCACCAGTTTAGGAACAGCAATCTCGGGGAAGGTCTCGCTCCACATGC
GCCGGCTCATTTGCAGGGCGCCCAGCATGTCCGGGGCGGAGATCTTAAAATCGCAGTTGG
GACCGGTGCTTTGCGCGCGCGAGTTGCGGTACACAGGGTTGCAGCACTGGAACACCATCA
GACTGGGGTACTTTACGCTGGCCAGCACGCTCTTATCGCTAATTTGATCCTTGTCCAGGT
CCTCGGCGTTGCTCAGGCCGAACGGGGTCATCTTACACAGCTGGCGGCCCAGGAAGGGCA
CGCTGTGGGGCTTGTGGTTACACTCGCAGTGCACGGGCATTAGCAT-CATTCCCGC---A
CCGCGCTGCATATTCGGGTATAGGGCCTTAACAAAGGCCATAATCTGCTTAAAAGCTTGC
TGGGCCTTAGCTCCCTCGCTAAAAAACAGGCCGCAGCTTTTCCCGCTAAACTGGTTATTT
CCGCACCCGGCATCTTGCACGCAGCAGCGCGCGTCATGGCTGGTCAGTTGCACCACGCTT
CTCCCCCAGCGGTTCTGGGTCACTTTGGCCTTGCTGGGTTGCTCCTTCAACGCGCGCTGA
CCGTTCTCGCTGGTCACATCCATCTCCACCACATGGTCCTTGTGGATCATTACCGTCCCG
TGCAGACACTTAAGCTGGCCTTCCACCTCGGCACAGCCGTGGTCCCACAGGGCACTGCCG
GTGCACTCCCAGTTTTTGTGCGCGATCCCGCTGTGGCTAAAGATGTAACCTTGCAACAGG
CGACCCATCACGGTGCTAAAGCTCTTCTGGGTGGTAAAGGTCAGTTGCATCCCGCGGGCC
TCCTCGTTCATCCAGGTCTGGCACATTTTTTGGAATATCTCGGTCTGCTCCGGCATAAGC
TTGTAAGCATTGCGCAGGCCGCTGTCGACGCGGTAGCGTTCCATGAGCACGTTTATGGTA
TCCATGCCCTTCTCCCAGGACGAAACCAAAGGCAGACTCAGGGGGTTGCGCACGTTCAA-
--------AATACC--------AGGGGTCG-------CGGGCTCGACAATGCGTTTTCCG
TCCTTGCCTTCCTTCAACAGAACCGGCGGCTGGCTGAATCCCACTCCCACGATCACGGCA
TC-----TTC---CTGGGGCATC-TCTTCGTCGGGGTTTACC----TTGGTCACATGTTT
GGTCTTTCTGGGCTGCTTCTT-------------------------------T--TTTGG
AGG---------------------GCTGTCCACTGGAACCACGTCCTCCTCGGAAGACCC
GG--------------------AGCCCACCCGCTGATACTTTCGGCGCTTGGTGGGCAGA
GGAGGTAGCGGCGGCGAGGGGCTCCTTTCCTGCTCC------GGCGGATAGCGCGCCGAC
CCGTGGCCCCGGGGCG---------------GAGTG--------------GCCTCTCGGT
--CCATAAACCGGCGCACGTCCTGACTGCCGCCGGCCATTGT---TTCCTAGGGGAAG--
---------ATGGAGGAGCAGCCGC--------------------G--------------
-TAAGCAGGAGCAG-GAGGAGGAG---AACTTAACCACCCA------------------C
--GAGC---------------------------------A--ACCCAAAATT--------
--------------------G-AGCAGGACCTGGGCTTGGAA---GAGCCGGCTCGTCTA
GAACCCCCACACGATGAAC-----------------------------------------
--AGGAGAAG----------------ACC--AACGCTGGGCTGGAGCAT---------GG
CTACCT------AGGAGGACAGGAGGATGTGCTGCTAAAACACTTGCAGCGCCAGTCCTT
TATCCTCCGGGACGCTCTGGCCGACCGAAGCAAAACCCCCCTCAGCGTCCAGGAGCTGTG
TCGGGCCTACGAGCTCAACCTCTTCTCGCCGCGCGTGCCCCCCAAACGCCAGCCCAACGG
CACCTGCGAGCCCAACCCGCGTCTTAACTTCTACCCCGTCTTTGCGGTCCCCGAGGCCCT
TGCCACTTATCACATATTTTTTAAAAACCAAAAAATCCCCGTTTCCTGCCGCGCCAACCG
CACCCGCGCCGACGCACTCCTCGCTCTGGGGCCCGGCGCGCGCATACCTGATATCGCTTC
CCTGGAAGAGGTGCCCAAGATCTTTGAAGGGCTTGGTCGGGACGAGACGCGCGCGGCGAA
CGCTCTAAAAGAAACAGCAGAGGAAAAGGGT---TACACTAGCGCCCTGGTAGAGTTGGA
AGGCGATAACGCCAGGCTGGCCGTGCTTAAGCGCAGCGTCGAGCTTACCCATTTCGCCTA
CCCTGCCGTTAACCTCCCGCCCAAGGTCATGCGTCGCATCATGGATCAGCTTATCACGCC
CCACATTGAGGCCCTTGATGAAAGC---------CAAAAGC---AGCGCCCTGAGGACGC
CCGGCCCGTGGTCAGCGACGAAATGCTTGCGCGCTGGCTCGGAAACCGCGAC---CCCCA
GTCCCTGGAGCAGCGGCGTAAGCTCATGCTGGCCGTGGTCCTGGTCACCCTCGAGTTGGA
ATGCATGCGCCGCTTTTTTAGCGACCCCGAAACCCTGCGCAAGGTTGAAGAGACCCTGCA
CTACACTTTCAGGCACGGCTTTGTCAGGCAGGCCTGCAAGATCTCTAACGTGGAGCTAAC
CAACCTGGTCTCCTGCCTGGGTATTTTACACGAGAACCGCCTGGGGCAGACCGTGCTTCA
CTCGACCCTGAAGGGCGAGGCGCGGCGGGACTACATCCGCGACTGTGTCTTTCTTTTTCT
TTGCCATACCTGGCAGTCGGCCATGGGCGTGTGGCAGCAGTGTCTCCAGGACGAGAACCT
GAAGGAGCTGGACAAGCTTCTTGCTAAAAACCTTAAAAAGTTATGGACGGGCTTTGACGA
GCGCACCGTCGCCTCGGACCTGGCCGAGATTGTTTTTCCTGAACGCCTGAGGCAGACGCT
TAAAGGCGGGCTGCCCGACTTTATGAGCCAGAGCATGTTGCAAAACTACCGCACTTTCAT
TCTCGAGCGATCGGGAATCCTGCCCGCCACCTGCAACGCCTTCCCCTCCGACTTTGTCCC
GCTGAGCTACCGCCAGTGTCCCCCGCCGCTGTGGAGCCACTGCTACCTCTTGCAGCTGGC
CAACTACATCGCCCACCACTCGGACGTGATCGAGGACGTAAGCGGCGAGGGGCTGCTTGA
GTGCCACTGCCGCTGCAACCTGTGCTCCCCGCACCGCTCCCTGGTCTGCAACCCCCAGCT
CCTAAGCGAGACCCAGGTCATCGGTACCTTTGAGCTGCAAGGTCCG------------GA
AAACTCCACCACTCCGC------TGAAACTTACGCCGGGGTTGTGGACTTCCGCGTACCT
GCGCAAATTTGTACCCCAGGACTACCACGCCCACGAGATAAAGTTCTTTGAGGACCAATT
GTGCCCACAGCACGCGGATCTTACGGCCTGCGTCATCACCCAGGGCGCAATCCTCGCCCA
ATTGCACGCCATCCAAAAATCCCGCCAAGAGTTTCTTCTAAAAAAGGGTAAAGGGGTTTA
CCTGGACCCCCAGACAGGCGAAGTGCTTAACC----CGGGTCTTCCCC------------
------------------A--------GCATGCC-----GAGGAAGA----AGCAGGA--
-------------------------------GCCACTAGTGGAGGAGATGGAAGAAGAA-
-----TGGGA---CAGCCAGGCAGAGGAGGA---CGAATG------------GGA---GG
AGGAGG---------AGGAGGAAGAATTGGAAGAGGTG------CAACAGGAGCAGGCAA
CAGAGCAGCCCGTCGCCGCACCATCCGCGCCGGCAGCCCC--------------------
----------------------------TC--------CGGTCAAGCCTCCTC-GTAGAT
GGGAT-----CAA------GTGAAGGGTGA---------------C-------GGTAAG-
----CACCAGCGGCAGGGCTACCGATCATGGAGGGCCCACAAAGCCGCGATCATTGCCTG
CTTGCAAGACTGCGGGGGGAACATTGCTTTTGCCCGCCGCTACCTGCTTTTCCACCGCGG
GGTAAACATCCCCCGCAACGTGTTGCATTACTACCGTCACCTTCACAGCT----------
---------------------------------A---ACAAAAAGC--------------
------------AAGTAA---------GAGGAGTCGCCGGAAGA------GGAGG---CC
TCAGGATTGCGGCGGACGAGCCCTTCACCACCAGGGAGCTAAGAAACCGAATATTCCCCA
CTCTTTATGCCATTTTTCAGCAGAGTCGAGGTCAGCA------GCAAGAGCTTAAAGTAA
AAAATCGGTCTCTGCGCTCGCTCACCCGCAGTTGCTTGTACCACAAAAACGAAGATCAGC
TGCAGCGCACTCTTGAAGACGCCGAGGCTTTGTTTCACAAGTACTGCGCGCTCACTCTTA
AAGACTAAGGCGCG---CC--------------CACCCGAA--------------AAAAA
-GGCGGGAATTACCTCATC-----------------GCCAGCACCATGAGCAAGGAGATT
CCCACGCCTTACATGTGGAGCTATCAGCCCCAGATGGGCCTAGCCGCGGGCGCCTCCCAG
GACTACTCCACCCGCATGAACTGGCTCAGTGCCGGGCCCTCAATGATCTCACAGGTCAAC
GGGATCCGTAACCATCGAAACCAGATATTGTTGGAGCAGGCGGCAGTCACCTCCACGCCC
AGGGCAAAGCTTAACCCGCGTAATTGGCCCTCCACCCTGGTGTACCAGGAAATTCCCGGG
CCAACTACCGTACTACTTCCGCGTGACGCACTGGCCGAAGTCCGCATGACTAACTCAGGT
GTCCAGCTGGCCGGCGGCGCTTCCCG---------GTGCCCGCTCCGCCCACAATCG---
---------GGTATAAAAACCCTGGTGATCCGAGGCAAAGGCACACAGCTTAACGACGAG
TTGGTAAGCTCTGCAATCGGTCTGCGACCTGATGGAGTGTTTCAACTAGCCGGAGC-CGG
GAAATCGTCCTTTACTCCCAACCAGGCCTACCTGACCTTGCAGAGCAGCTCTTCGGAGCC
TCGCTCCGGAGGCATTGGAACCCTCCAGTTTGTGCAGGAGTTTGTGCCCTCGGTCTACTT
TAACCCCTTCTCGGGATCGCCAGGCCTTTACCCGGACGAGTTTATACCGAACTTTGACGC
AGTGAGAGAAGCGGTGGACGGCTACGACTAAATGTCCTATGGTGACTCGGCTGAGCTTGC
TCGGTTAAGGCATCTGGACCACTGCCGCCGCCTGCACTGCTTTGCCCGGGAGAGCTGCGG
GCTTATCTACTTTGAGCTTCCCAAGGAGCACCCCAACGGCCCTGCACACGGAGTGCGGAT
TACCGTAGAGGGCACCACCGAGTCTCACCTGGTTAGGTTCTTCACCCAGCAACCCTTCCT
GGTCGAGCGGGACCGGGCTGCAACCACCTACACCGTGTACTGCATTTGTCCAACCCCGAA
GTTGCATGAAAATTTTTGCTGTACTCTTTGTGGTGAGTTTAATAAAAGCTGAAATAAGAC
TCTACTCTGGAATC--CAGTGTCGTCAT-AATCGCACCGAGACCATTAACTTTACC---A
CCCAGGAACAGGTGAACTTTACCTGCAAACTCCACAAGAAGTACCTCATATGGTTTTTCA
ACAACACTACTCTTGCAGTAGTTAACACCTGTGACAACGACGGTGTTCTTCTTCCCAACA
ATCTCACCAGTGGACTAGCCTTCTCTGTTAAAAGGGCAAAGCTAATTCTTCATTGCCCTA
TTGTACAAGGAACTTACCATTGTCAGAGCGGACCTTGTCACCACATTTTCCATTTGGTGA
ACGTCACCAGCAGCAGCA--ACAGCTC-CGAAAC---TAACC-------TTTCTTCTCGT
ACTAAC-----------------------AGACCTTAATTTGGAGGTGAGCTAAGGCTTT
TCCCTTCTA-AGGAGGGGA--TTAGTCCATACAAGGTGGTTGGGTATTTCATTTTAGGGG
TGGTCCTGGGTGGGTG----------------------------------------GAAA
TCAA--TCTTTATCTGCTGTGTTAGACATTGTGGGGAGGAAGCATGAAGGGGC---TCTT
ACTAATTATCCTTTCCCTGGTTG----GGGGTGTACTGT-----------------C---
---ATGCCACGAA--CAGCCACGA-----TGTAATATTACCA-CAGGCAATGAGAGGAGT
ATAATATGCACAGTAGTTATTAAATGCGAGCATAAATGT---CCTCTTAACATTACATTT
AAAAACCGTACCATGGGAAATGCATGGGTGGGCGATTGGAAACCAGGAGATGAGCAGAAC
TACACGGTCACTGTCCATGGTAGCAA---TGG---AAATCACACTTTCGGTTTCAAATTC
ATTTTTGAAGTCATGTG-TGATATTACACTGCACGTGGCTAGACTTCATGGCTTGTGGCC
CCCTACCAAGAAAAACATGGTTGGGTTTTCTTTGGCTTTTGTAATCATGGCCTGCTTTAT
GTCAGGTCTGCTG-GTAGGGGCTCTAGTGTGGTTCCT--AAAGCGCAAGCCCAGGTATGG
AAATGAGGAGAAGGAAAAATTGCTATAAATTTTTTTTTGTTTTTTCACAGCACCATGAAT
ACTTTAACCAGTGTCGTGCTGCTCTCTCTTCTTGTAGCTTTCAGTCAGG------CAGGA
ATTATTAACTTAAATGTATTATGGGG-AATCAATTTAACTTTAGTGGGACCATTAGACCT
GCCAGTTACATGGTATGATAAAAAGGGAAT---GCAGTTTTGTATTGGAAATACAATTAA
GAACCCACAAATCAAGCATAGCTGTGATCAACAGAATCTAACTTTACTTAATGCTGACAA
GTCTCATGAAAGGACTTACCTAGGTTACAGACATGACAGTAAGGGAAAAGTAGACTATAA
GGTTACAGTCATACCACCTCCTCCAACCACTCGCAAGCCTTTGTCAGAGCCTCATTAT-G
TTACTGTTACTATGGACCATAACATAACTTTAGTGGGTCCCTTAAACCTGCCAGTTACAT
GGTATGATGGAGAAGGAAATAAA------TTCTGTGATGGAGAAAAAGTTGAGCATGCAG
AATTTAATCATACATGTAACATCCAGAACCTGACACTGCTCTTTGTCAACTTA-ACGCAT
AATGGAGCATACATTGGTTATACCAAAGACGGTTCTGATAGAGAATTATATGAGGTGTCA
GTCA-AAACATTGTTTCAAAACGGGGCTAAACAAAG----TAAGGTTGAA----------
----CAAGGTAATACTG---------------CTCAAAGTGGTGGT--------------
-AAAAAAACCAAAACAGAACAT---AGAAACCACAGTGCAAAA-----------------
-------ACAAAATCAACAAATAACCTTCAGCCAACACAATTGTATG-TTAGACCTTTTA
CTAATGTTAGTTTAACTGGACCT---CCAAATGGCAAGGTTATTTGGTATGATGGCGAAC
TTAATGATCCATGTGAA---CAAAAGTACAAACTCAGAACTTTTTGCAATCAGCAAAATC
TAACTTTAATTAATGTAACCAGCACTTATGA---TGGCATTTATT-ATGGTACTGATGAA
AAAGATAAGGCAAATCGTTACAGAATAAAAGTAAATA--CTACAAATCA----CAAAACT
GTT---AAAATTAAGCCACA---------------TACCAAAAAACCTTC----------
TGCTAAACAA--------GAAAAACAGTTTAAATTACAAGTTACAAAA------------
ACTAATAAAAACCAATCACAAATTCCCTCAGCTACTGTGGCAATCGTGGCGGGAGTGATT
GCGGGCTTTGTAACTCTAATCATTGTCTTTCTCTGCTACATCTGCTGCCGCAAGCGTTCA
AGGGCATACAATCATATGGTAGACCCACTACTTAGCTTCTCTTACTAAAACTTAGTTATT
TT-TATTT--TAGAACCATGAAGGCTTTCACAGCTTGCGTTCTCATTAGCATAGTCACAC
TTAGTCTC--TCTCAAA----------------TGATTAATGTAAAT---GTTACCAGAG
GAAGTAGTATTACATTAAATGGAACTT------ATCAAAACACTACATGGACAAGATATC
ACTT------------------AAACTCATGGAAAAATTTATGCAAGTGGAATATTACAG
CTTACAAGTGTTATGA---TAATGGAAGCATTACTATTACTGCCACTGGT---GAAATTA
CTTCTGGCAGATACAA--GGCAGAAAGTTATAAAAATGAAATTAAAATATTAGTATTAAA
AACTAATAAAACTACATTTGAAGATTCTGGAAATTATGAACATCAAAAAATAACTTTTTA
TCAGCTAACAATTATTGAACTACCTACTACCA----------------------------
------------------------------------------------------------
-----CAGCCAGTACAACTATTGAAACCAC---------TACACAGCTAGACACAACAGT
GCAGAATAGTACTGTGTTGGTTAGGTACTTGCTAAGGGAG---GAAAGTACTACTAAACA
GGCAGATGCTACCTTAAGTGCCTTTAGCAGCACTGCAAATTTAACTTTGCTTGCTTGGAC
TAA-TAAAACCGGAGTATCATTAATAAATCGCCAGCCT---TACTTAGGTTTAAATATTC
AAATTACTTTTTTAGTTGTCTGTGGGATCTTTATTCTTACGGTTCTTTTGTACTTTGTCT
GCTGCAAAACC--AAAAAAAAATCTAGGCGACCCATTTACA--GGCCAGTAATCG---GG
GAACCTCAGCCACTCCAAGTGGATGGAGGCTTAAGGAATCTTCTTTTCT-CTTTTACAGT
ATGGTGAT---CAGCCATGATTCCTAGGTTTTTCCTATTTAACATCCTTTTCTGTCTTTT
TAACGTGTGCGCTGCCTTTGCGGCCGTCTCACACGCCTGGCCCGACTGTCTTGGGCCTTT
CCCCACCTACCTTCTTTTTGCCCTGCTCACCTGCACCTGCGTCTGCAGCATTGTCTGCCT
GGTCATTACCTTCCTGCAGCTCATTGACTGGTGCTGCGTGCGCTACAATTATCTTCACCA
CAGT-CCCGAATATAGGGACAAGAACGTAGCCAAAATCTTAAGGCTTATATAA---CCAT
GCAGACTCTGCTGATA---------CTGCTATTCCT---TCTATCCCCCGCCCTTGCTAC
TTTTAAT---TACTCTA---------------------AATGCAAATTTGTTGAGCTATG
GAATTTCTTAAACTGCTACAATGCTAAAATGGATATGCCTTACTATTACTTGGTGAT-TG
TGGGAATCGTTATGGTCTGCTCCTGCACTTTCTTTGCCATTATAATCTACCCATGTTTTA
ATCTT---GGCTGGAACTCTATTCAGGCATTTGCATACACACTAGAAAGCAGT------T
CACT--------A-GCCTCCACGCCACCACCCACACCGCCTCCCCGCAGA-AATCAGTTT
CCCATGATTCAGTACTTAGAAGAGCCCCCTCCACGACCCCCTTCCACTGTTAGCTACTTT
CACATAACCGGCGGCAATGACTGA-----CCACCACCTG----------------GACCT
-----CGAGATGGACGGCCGGGCCTCCGAGCAGCGCATCCTGCAACTGCACGTCCGTCAG
CAGCAGGAGCGGGCCGCCAAGGAGCTT-CTTGATGCCATCAACATCCACCAGTGCAAGAA
GGGCATTTTCTGCCTGGTCAAACAGGCGAAAATCACCTACGAGCTCCTGTCCGGCGGCAA
GCAGCATCGCCTTGCCTATGAGCTGCCCCAGCAGAAGCAGAAGTTTACCTGCATGGTGGG
CGTCAACCCCATAGTTATCACCCAGCAGTCGGGCGAGACCAGTGGCTGCATCCACTGCTC
CTGCGAAAGCCCCGAGTGCATCTACTCCCTCCTTAAAACCCTTTGCGGACTCCGCAACCT
TCTTCCCACAAACTAAC--TGATTTAA-GCCCAAAAA-CCAATCAAACCCCCTTTT----
---------CCCATCTACCCAAATAA--ACATTTATTGGAAATAATTATTCAATAAAGAT
CACTTACTTAAAATCTGAAAGTATGTCTTTGGTGTAGTTGTT---TAGCAGCACCTCAGT
CCCCTCCTCCCAGCTCTGGTACTCCAGTCCCCGGCGGGCGGCAAACTTTCTCCA-CACCT
TGAAAGGGATGTCAAATT-----------CCTG-GTCCACAATTTTCATTGTCTTCCCTC
-TTAGATGACAAAGAGAC---TCCGGGTGGAAGATGACTTCAACCCCGTCTACCCCTATG
GCTACGCGCGGAATCAAAATATTCCCTTCCTCACTCCCCCCTTTGTCTCCTCCAATGGA-
----TTTCAAAACTTCCCCCCTGGGGTCCTGTCACTTAAACTGGCTGACCCAATCACCAT
TAACAATCAAAATGT--ATC----ACTCAAGGTTGGAGGGGGGCTA--------------
-------------ACTTTGCAAGAAGAAACTGGAAAATTAACAGT---------------
------TAATACTGAACCACCTTTGCATCTTACAAATAACAAA---TTAGGGATAGCTTT
AGACGCTCCAT-----TTGATGTTATAGACAATAAGC----TTACACTATTAGCAGGCCA
TGGCTTGTCTATTATAACAAAAGAAACATC---AACACTGCCTGGCTTGGTTAA------
------------------------------------------------------------
---TACTCTTGTAGTATTAACTGGAAAGGGTATTGGAACAGA----TTTATCAAAT----
----------------------AATGGTGGAAAT---ATATGTGTTAGAGTTG-------
---GAGAAGGCGGCG--------------GCTTATCATTTAATGACAATGGAGACTTGGT
AGCATTTAATAAAAAAG---------AAGACAAACGCACCCTATGGACAACTCCAGACAC
ATCTCCAAATTGCAGAATTGATCAGGATAAGGACTCTAAGCTAACTTTGGTCCTTACAAA
GTGTGGAAGTCAAATATTAGCCAATGTGTCATTAATTGTTGTAGCTGGAAGGTACAAAAT
TATCAATAACAATACTAATCCAGCTCT------TAAAGGATTTACCATTAAATTGTTGTT
TGATAAAAATGGAGTCCTTATGGAATCTTCAAATCTTGGTAAATCATATTGGAACTTTCG
AAATCAAAATTCAA--TTATGTCAACAG---CTTATGAAAAAGCTATTGGTTTTATGCCT
AATTTGGTAGCCTATCCAAAACCTACCACTGGCTC---------------------TAAA
AAATAT---GCAAGAGATATAGTTTATGGAAACATCTACCTTGGCGGAAAGCCACATCAA
CCAGTAACCATTAAAACTACCTTTAACCAGGAAACT---------------------GGA
TGTGAATACTCTATTACATTTGATTTTAGTTGGGCCAAAACTTATGTAAAT---GTTGAA
--------------T-TTGAAACTACCTCTTTT-ACCTTTTCCTATATTGCCCAAGAATA
-------AA----------------GGATAAATAAACGTGT--TTTTCATTTAAAAATTT
-CATGTATCTTTATTGATTT----------------------------------------
---------------TTACACCAGCGCGGGTACACATTCTCCCACCACCAGCCCATTTTA
CAGTGTAAACAATTCTCTCAGCACGGGTGGCCTTAAATAGGGGAAAGTTCTCATTAGTGC
GGGAACTGGACTTGGGGTTTATAATCCACACAGTTTCCTGGCGAGCCAAACGGGGGTCGG
TGATTGAGATGAAGCCGTCCTTTGAAAAATCATCCAAGTGGGCCTCGCAGTCCAA-----
----------G-GTCACAG-------TCTGG---TGGAAT--------------------
GAGAAGAACGCACAGACTCATACTCGGAAAACAAAATGGGTCTGTGCCTCTCCATCAGCG
CCCTTAACAGTCTCTGCCGCCGGGGCTCGGTGCGGCTGCTACAGATGGGATCGGGATCGC
AAGTCTCTTTCACTATAATCCCCACAGCCTTTAGCATTAGTCTTCTGGTGCGTCGGGCAC
AGCACCGCATCCTAATCTCGCTCATGTTTTCACAGTAAGTGCAGCACATAATGACCATGT
TATTCAGCAGCCCATAATTTAGGGTGCTCCAGCCAAAGCTTATGTTGGAAATGATGGAAC
CCACGTGACCATCGTACCAAATGCGGCAGTATATCAGGTGCCTGCCCCTTATAAACACAC
TGCCCATATACATAATCTCTTTGGACATGTTTCTATTTACAATCTGCCGGTACCAGGGGA
AGCGCTGGTTGAACATGCACCCGTAAATGACTCTCCTAAACCACACGGCCAGCAGGGTGC
CTCCCGCCCGGCACTGCAGGGAGCCCGGGGATAAACAGTGGCAATGCAGGATCCAGCGCT
CGTACCCGCTTACCATCTGGGCTCTTACCAGATCCAGGGTAGCGGGACACAGGCACACTG
ACATACATCTTTTTAAAATTTTTATTTCCTTTCGGGTCAGGATCATATCCCAGGGGACTG
GAAACTCTTGGAGCAGGGTAAAACCAGCAGCACATGGTAATCCACGGACAGAACTTACAT
TATGATAATCTGCATGATCACAATCGGGCAATACAGGGTGTTGTTCA---GTCAAAGAGG
CCCTGGTCTC---CTTATCATATCGTGGTAAA-CGGGCCCTGCG--ATATGGATAATGGC
GGA---GCAAGGTTGATTGTTCCTTGGTGCTCATTGTAGCGCACCCTCTTGCGTACCTCG
TTGTACTTTTGCCAGCAGAAAGTGGCCCTGGAACAGCAAATACCTCTCCTCCGACCGTCC
TTTCGCTGTTGCCGCTCAGTCATCCAACTGAAGTACATCCATTCCCAAAGGTTGTGAAGA
AGTTCCTTTGTATCTAATGAAACAAAAAGCCCGTCCATGCGGATTCCCCTCATCACATCA
GCCAGGACTCTGTAGGCCATCCCCATCCAGTTAATGCTGCCTTGTC---TATCATTTAAA
GGGGGCGGTGGCAAAATTGGAAGAACCATT----TTT-------ATTCCAAACGGTCTCG
AAGGACGATAAAGTGCAAGTCACGCAGGTGACAGCGTTCACCGCCGCTGTGTTGGTGGAA
ACATACAGCCAGGTCAAAACCCACTCTATTTTCAAGGTGCTCGACTGTGGCTTCGAGCAG
TGGCTCTACGCGTACATCCAGCATAAGAATCACATTAAAAGCCGGCCCTCCATCGATTTC
ATCAATCATCATGTTACATTCCTGCACCATCCCCAGGTAATTCTCATTTTTCCAGCCTTG
GATTATTTCTACAAATTGTTGGTGTAAGTCCACTCCGCACATGTGGAAAAGCTCCCATAG
CGCCCCCTCCACTTTCATAATCAGGCAGACCTTCATAATAGA---AACAAATCCTGCTGC
TCCACCACCTGCAGCGTGTTTAAAACAACAACATTTAATAAGGTTCTGCCCTCAGCCCTT
AGCTGACGTCTAAGTGTCAGCTGCAAAAAGTCACTTAAGTCCTGGGCCACTACAGCTGAC
AATTCAGAGCCAGGGCTAAGCGTGGGACTGGCAAGCGTAAGGGAGTACTTTAATGCTCCA
AAGCTAGCACCTAAAAACTGCATGCTGGAATAAGCTCTTTTTGTATCTCCGGTAATGCCT
TCCAAAATGTGAGTAATAAAGCGAGGTAGTTTTTCTTTAATCATGTTAGTAATAGAAAAA
TCC------TCTAAATACGTCACTAGGACCCCAGGGACCACAATGTGGTAGCTTACACCG
CGTCGCTGAAGCATG---GTTAGTAGAGATGA-AAGTCTGAAA--AACAAAAAGCA----
----TGCGCTAAACCAAGGTGGCTATTTTTACTGAAGGAAAAATT---ACTTTTTTTAGC
AGCAGGGTGCCCACTGGGTGGCCCTTGCGGACA--TACAAAAATTGGTCCGTGTGATTAA
AAAGCAGTACAGCAAGCTCCTGTCTTCTCCCGGCAAAAATCACATCGGACTGGGTTAGTA
TGCCCCTGGCATGGTAG--TCATTTAAAGCCATA--AATGTGCCCTGATAAC-CAGTAGG
AACGAGTACACTGACTTTTAGGTAAACCAATACCACCCCATGCGGAAAAATATAAAAAGA
TTCAGGACAAAAAAAGGTATATTTATTGCTAGCCCCTTCCTGGACGGGAGCCATCCCTCC
AGGGCTATCTATAAAAGCATAGAGACATT---------CAGCCATAGCTTAGCCCGCTTA
-CCAGTAGACAAA--GAGCACAGCAGTACAAGCGCCAACAG---CAATAACTA----CTT
ACTGTGCCAGCTC---AGTACTTAAAGGCA--GCTTACACTGACGTA---ATGACCAAAG
GTGTAAAAA---CCCCGCCAAAAAAAAACACACACGCCCTAGGTGTTTTT-CGTAAAAAC
ACTTCCGCGTTCTCACTTCCTCG---TATCAATTTTGTGACTTAACTTCCGGGTTCCCAC
GTTACGTCACTTTTGCCCTTACATGTGACTGTGCCATAGGGCGCCATTTT-CCCGTGCCC
AATATGGCTAAAGTCCGCTTTTTTATACGTCATCGGCCCCGCGACTTGCTTCCGGGTTGG
GCCACGCCTTTGCGGCAACCGCCG--GCCGTACGTCTTGACGTCAACTGCATTACCGCTT
GTTAACCACTTAACGTTGGCCCTGCCCTAAAACCGTTAAAATTTAAA--AGCTCATTTGC
ATATTAACTTT----------GTGGGGTATATTATAT-A-GATAG------
>Human adenovirus 9 complete genome.
--CTATC-TA-TATAATATACCCCACAAAGTAAACAAAAGTTAATATGCAAATGAGCT--
TTTGAATTTTAACGGTTTCGGGGCGGAGCCAACGCTGATTGGACGA-GAGAAGACGA-TG
CAAATGACGTCAC--GACGCACGGC--TAACGGTCGCCGCGGAGGCGTGGCCTAGCCCGG
AAGCAAGTCGCGGG-GCTGATGACGTATAAAAAAGCGGACTTTAGACCCGGAAACGGCCG
ATTTTCCCGCGGCCAC-GCCCGGATATGA-GGTAATTCTGGGCGGATGCAAGTGAAATTA
-GGTCATTTTGGCGCGAAAACTGAATG---AGGAAGTGAAAAGCG--AAAAATACCG-GT
CCCTCCCAGGGCGGAATATTTACCGAGGGCCGAG-AGACTTTGAC-CGATTACGTGGGGG
TTTCGATTGCGG------------------TGTTTTTTT--CGCGAATTTCCGCGT-CCG
TGTCAAAGTCCGGTGTTTATGTCACA--GATCAGCTGATCCGCAGGGTATTTAAACCAGT
CGAGT-CCGTCAAGAGGCCACTCTTGAGTGCCAGCGAGTAGAGATTTCTC-TGAGCTCCG
CTC-----CCAGAGACCGAGAAAAA-TGAGACACCTGCGCCTCCTGCCTTC---AACTGT
GCCCGGTGAGCTGGCTGTGCTTATGCTGGAGGACTTTGTGGATACAGTATTGGAGGACGA
AC---TGCATCCAAGTCCGTTCGAGCTGGG---ACCCACACTTCAGGATCTCTATGATCT
GGAGGTAGATGCCCATGATGACGACCCTAACGAGGAGGCTGTGAATTTAATATTTCCAGA
ATCTATGATTCTTCAGGCTGACATAGCCAACGAA------TCTACTCCA-------CTTC
ATACACCGACT---------------------------------------CTGTCACCCA
TACCTGAATTGGAAGAGGA-----------------GGACGAACTAGACCTCCGGTGTTA
TGAGGAAGGTTTTCCTCCCAGCGATTCAGAGGATGAACGGGGTGA---------------
----GCAGACCATGGCTCTGATCTCAGACTATGCTTGTGTGATT-------GTGGAGGAG
CAAGATGTG--ATTGAAAAAT---------CTACTGAGCCAG-TACAAGGCTG-------
TAGGAA-----CTGCCAGTA-CCACCGGGATAAGTCCGGAGATGTGAACGCCTCCTGCGC
TT----------------TGTGCTATATGAAACAGACTTTCAGCTTTATTTACAGTAAGT
G-----GAGT--GAATGTGAGAGAGGCTGAGTGCTTAACACATAACTGT--AATGCTTGA
ACAGCTGTGCT-AAGTGTGGTTT------ATTTT-GTTACTAGGTCCGGTGTCAGAGGAT
GAGTTATCACCCTCAGAAGAAGACCACCCGTCT---------CCCCCTGAGCTGTCAGGC
GAAACGCCCCTGCAAGTGTTCAGACCCACCCCAGTCAGACCCAGTGGCGAGAGGCGAGCG
GCTGTTGACAAAATTGAGGACTTGTTGCAGGACATGGGT--GGGGATGAAC-----CTTT
GGACCTGAG---CTTGAAACGCCCCAGGAACTAGACGC-----AGCTGCGCTTAGTCA-T
GTGTAAATAAAGTT-----------GTACAAT-A------AAA-GT-CTATGTGACGCAT
GCAAGGTG--TGGTTTATGACTCATGGGCGGGGCTTAGTCCTATATAAGTGGCAACA--C
CTGGGCACTTGGGCACAGACCTTCAGGGAGTTCCTGATGGATGTGTGGACTATCCTTGCA
GACTTTAGCAAGACACGCCGGCTTGTAGAGGATAGTTCAGACGGGTGCTCCGGGTTCTGG
AGACACTGGTTTGGAACTCCTCTATCTCGCCTGGTGTACACAGTTAAGAAGGATTATAAA
GAGGAATTTGAAAATATTTTTGCTGACTGCTCTGGCCTGCTAGATTCTCTGAATCTTGGC
CACCAGTCCCTTTTCCAGGAAAGGGTACTCCACAGCCTTGATTTTTCCAGCCCAGGGCGC
ACTACAGCCGGGGTTGCTTTTGTGGTTTTTCTGGTTGACAAATGGAGCCAGG---ACACC
CAACTGAGCAGGGGCTACATCCTGGACTTCGCAGCCATGCACCTGTGGAGGGCCTGGATC
AGGCAGCGGGGACAGAGAATCTTGAATTACTGGCTTCTA--CAGCCAGCAGCTCCGGGTC
TTCTTCGTCTACACAGACAAACATC------CATGTTGGAGGAAGAAATGAGGCAGGCCA
---TGGACGAGAACCC---------GAGGAGCGGCCT--------GGACCCTCCGTCGGA
AGAGGAGCTGGATTGAATCAGGTATCCAGCCTGTACCCAGAGCTTAGCAAGGTGCTGAC-
-----ATCCATGG---CCAGGGGAGTTAAGAGGGAGAGGAGCGATGGGGGTAATACCGGG
ATGATGACCGAGCTGACGGCCAGCCTGATGAATCGGAAGCGCCCAGAGCGCCTTACCTGG
TACGAGCTACAGCAGGAGTGCAGGGATGAGTTGGGCCTGATGCAGGATAAATATGGCCTG
GAGCAGATAAAAACCCATTGGTTGAACCCAGATGAGGATTGGGAGGAGGCTATTAAGAAG
TATGCCAAGATAGCCCTGCGCCCAGATTGCAAGTACATAGTGACCAAGACCGTGAATATC
AGACATGCCTGCTACATCTCGGGGAACGGGGCAGAGGTGGTCATCGATACCCTGGACAAG
GCCGCCTTCAGGTGTTGCATGATGGGAATGAGAGCAGGAGTGATGAATATGAATTCCATG
ATCTTCATGAACATGAAGTTCAATGGAGAGAAGTTTAATGGGGTGCTGTTCATGGCCAAC
AGCCACATGACCCTGCATGGCTGCAGTTTCTTCGGCTTCAACAATATGTGCGCAGAGGTC
TGGGGCGCTTCCAAGATCAGGGGATGTAAGTTTTATGGCTGCTGGATGGGCGTGGTCGGA
AGACCCAAGAGCGAGATGTCTGTGAAGCAGTGTGTGTTTGAGAAATGCTACCTGGGAGTC
TCTACCGAGGGCAATGCTAGAGTGAGACACTGCTCTTCCCTGGAGACGGGCTGCTTCTGC
CTGGTGAAGGGCACAGCCTCTCTGAAGCATAATATGGTGAAGGGCTGCACGGATGAGCGC
ATGTACAACATGCTGACCTGCGATTCGGGGGTCTGCCATATCCTGAAGAACATCCATGTG
ACCTCCCACCCCAGAAAGAAGTGGCCAGTGTTTGAGAATAACCTGCTGATCAAGTGCCAT
ATGCACCTGGGAGCCAGAAGGGGCACCTTCCAGCCGTACCAGTGCAACTTTAGCCAGACC
AAGCTGCTGTTGGAGAACGATGCCTTCTCCAGGGTGAACCTGAACGGCATCTTTGACATG
GATGTCTCGGTGTACAAGATCCTGAGATACGATGA---GACCAAGTCCAGGGTGCGCGCT
TGCGAGTGCGGGGGCAGACACACCAGGATGCAGCCAGTGGCCCTGGATGTGACCGAGGAG
CTGAGACCAGACCACCTGGTGATGGCCTGTACCGGGACCGAGTTCAGCTCCAGTGGGGAG
GACACAGATTAGAGGTAGGTCGAGTG---AGTAGTGGGCGTGGCTAAGGTGACT-----A
T----AAAGGCGGGTGTCTTACGAGGGTCTTTTTGCTTTTC--TGCA--------GACAT
CATGAACGGGACCGGCGGGGCCTTCGAAGGGGGGCTTTTTAGCCCTTATTTGACAACCCG
CCTGCCGGGATGGGCCGGAGTTCGTCAGAATGTGATGGGATCGACGGTGGATGGGCGCCC
AGTGCTTCCAGCAAATTCCTCGACCATGACCTACGCGACCGTGGGGA---GCTCGTCGCT
CGACAGCACCGCCGCAGCCGCGGCAGC---CGCAGCTGCCATGACAGCGACGAGACTGGC
---------C---TCGAGCTACATGCCCAGCAGCGGCAGCAGCCCCTCTGTGCCCAGTTC
CATCATCGCCGAGGAGAAACTGCTGGCCCTGCTGGCCGAGCTGGAAGCCCTGAGCCGCCA
GCTGGCCGCCCTGACCCAGCAGGTGTCCGAGCTCCGCGAGCA-------------GCAAC
AGCAGCAAAA----TAAATGA---------------TTCAATAAACACAGA---------
-------TTCTGATTCAAACAGCAAA----GCATCT---TTATTATTTATTTTTTCGCGC
GCGGTAGGCCCTGGTCCACCTCTCCCGATCATTGAGAGTGCGGTGGATTTTTTCCAGGAC
CCGGTAGAGGTGGGATTGGATGTTGAGGTACATGGGCATGAGCCCGTCCCGGGGGTGGAG
GTAGCACCACTGCATGGCCTCGTGCTCTGGGGTCGTGTTGTAGATGATCCAGTCATAGCA
GGGGCGCTGGGCGTGGTGCTGGATGATGTCTTTGAGAAGGAGACTGATGGCCACGGGGAG
CCCCTTGGTGTAGGTATTGGCGAAGCGGTTGAGCTGGGAGGGATGCATGCGGGGGGAGAT
GATGTGCAGTTTGGCCTGGATCTTGAGGTTGGCGATGTTGCCACCCAGATCCCGCCGGGG
GTTCATGTTGTGCAGGACCACCAGGACGGTGTAGCCCGTGCACTTGGGGAACTTGTCATG
CAACTTGGAAGGGAATGCGTGGAAGAATTTGGAGACGCCCTTGTGCCCGCCCAGGTTTTC
CATGCATTCATCCATGATGATGGCGATGGGCCCGTGGGCTGCGGCTTTGGCAAAGACGTT
TCTGGGGTCAGATACATCATAATTATGCTCCTGGGTGAGATCATCATAAGACATTTTAAT
GAATTTGGGGCGGAGGGTGCCAGATTGGGGGACGATGGTTCCCTCGGGCCCCGGGGCGAA
GTTCCCCTCACAGATCTGCATCTCCCAGGCTTTCATCTCGGAGGGGGGGATCATGTCCAC
CTGCGGGGCGATGAAAAAAACGGTTTCCGGGGCTGGGGTGATGAGCTGCGAAGAGAGCAG
GTTTCTCAACAGCTGGGACTTGCCGCACCCGGTCGGGCCGTAGATGACCCCGATGACGGG
TTGCAGGTGGTAGTTCAAGGACATGCAGCTGCCGTCGTCCCGGAGGAGGGGGGCCACCTC
GTTGAGCATGTCTCTGACTTGGAGGTTTTCCCGAACGAGCTCGCCGAGGAGGCGGTCCCC
GCCCAGCGAGAGGAGCTCTTGCAGGGAAGCAAAGTTTTTCAGGGGCTTGAGTCCGTCGGC
CATGGGCATCTTGGCGAGGGTCTGCGAGAGGAGCTCCAGGCGGTCCCAGAGCTCGGTGAC
GTGCTCTACGGCATCTCGATCCAGCAGACTTCCTCGTTTCGGGGGTTGGGACGACTGCGA
CTGTAGGGCACGAGACGATGGGCGTCCAGCGCGGCCAGCGTCATGTCCTTCCAGGGTCTC
AGGGTCCGAGTGAGGGTGGTCTCCGTCACGGTGAAGGGGTGGGCCCCTGGCTGGGCGCTT
GCAAGGGTGCGCTTGAGACTCATCCTGCTGGTGCTGAAACGGGCACGGTCTTCGCCCTGC
GAGTCGGCGAGATAGCAGTTGACCATGAGCTCGTAGTTGAGGGCCTCGGCGGCGTGGCCC
TTGGCGCGGAGCTTGCCCTTGGAAGAGCGCCCGCAGGCGGGACAGAGGAGGGATTGCAGG
GCGTAGAGCTTGGGGGCGAGAAAGACGGACTCGGGAGCGAAAGCGTCCGCTCCGCAGTGG
GCGCAGACGGTCTCGCACTCGACGAGCCAGGTGAGCTCTGGCTGCTCGGGGTCAAAAACC
AGTTTTCCCCCGTTCTTTTTGATGCGCTTCTTACCTCGCGTCTCCATGAGTCTGTGTCCG
CGCTCGGTGACAAACAGGCTGTCGGTGTCCCCGTAGACGGACTTGATTGGCCTGTCCTGC
AGGGGCGTCCCGCGGTCCTCCTCGTAGAGAAACTCGGACCACTCTGAGACAAAGGCGCGC
GTCCACGCCAAGACAAAGGAGGCCACGTGCGAGGGGTAGCGGTCGTTGTCCACTAGGGGG
TCCACCTTTTCCACCGTGTGCAGACACATGTCCCCCTCCTCCGCATCCAAGAAGGTGATT
GGCTTGTAGGTGTAGGCCACGTGACCGGGGGTCCCCGACGGGGGGGTATAAAAGGGGGCG
GGTCTGTGCTCGTCCTCACTCTCTTCCGCGTCGCTGTCCACGAGCGCCAGCTGTTGGGGT
AGGTATTCCCTCTCGAGAGCGGGCATGACCTCGGCACTCAGGTTGTCAGTTTCTAGAAAC
GAGGAGGATTTGATGTTGGCTTGCCCTGCCGCGATGCTTTTTAGGAGACTTTCATCCATC
TGGTCAGAAAAGACTATTTTTTTATTGTCAAGCTTGGTGGCGAAGGAGCCATAGAGGGCG
TTGGATAGAAGCTTGGCGATGGATCTCATGGTCTGATTTTTGTCACGGTCGGCGCGCTCC
TTGGCCGCGATGTTTAGCTGGACATACTCGCGCGCGACGCACTTCCATTCGGGGAAGACG
GTGGTGCGCTCGTCGGGCACGATCCTGACGCGCCAGCCGCGGTTATGCAGGGTGACCAGG
TCCACGCTGGTGGCCACCTCGCCGCGCAGGGGCTCGTTGGTCCAGCAGAGTCTGCCGCCC
TTGCGCGAGCAGAACGGGGGCAGCACATCAAGCAGATGCTCGTCAGGGGGGTCCGCATCG
ATGGTGAAGATGCCCGGACAGAGTTCCTTGTCAAAATAATCGATTTTTGAGGATGCATCA
TCCAAGGCCATCTGCCACTCGCGGGCGGCCAGCGCTCGCTCGTAGGGGTTGAGGGGCGGA
CCCCAGGGCATGGGATGAGTGAGGGCGGAGGCGTACATGCCGCAGATGTCGTAGACATAG
ATGGGCTCCGAGAGGATGCCGATGTAGGTGGGATAACAGCGCCCCCCGCGGATGCTGGCG
CGCACGTAGTCATACAACTCGTGCGAGGGGGCCAAGAAGGCGGGGCCGAGATTGGTGCGC
TGGGGCTGCTCGGCGCGGAAGACGATCTGGCGAAAGATGGCGTGCGAGTTGGAGGAGATG
GTGGGCCGTTGGAAGATGTTAAAGTGGGCGTGGGGCAAGCGGACCGAGTCGCGGATGAAG
TGCGCGTAGGAGTCTTGCAGCTTGGCGACGAGCTCGGCGGTGACGAGGACGTCCATGGCG
CAGTAGTCCAGCGTTTCGCGGATGATGTCATAACCCGCCTCTCCTTTCTTCTCCCACAGC
TCGCGGTTGAGGGCGTACTCCTCGTCATCCTTCCAGTACTCCCGGAGCGGGAATCCTCGA
TCGTCCGCACGGTAAGAGCCCAGCATGTAGAAATGGTTCACGGCCTTGTAGGGACAGCAG
CCCTTCTCCACGGGGAGGGCGTAAGCTTGAGCGGCCTTGCGGAGCGAGGTGTGCGTCAGG
GCGAAGGTGTCCCTGACCATGACTTTCAAGAACTGGTACTTGAAATCCGAGTCGTCGCAG
CCGCCGTGCTCCCAGAGCTCGAAATCGGTGCGCTTCTTCGAGAGGGGGTTAGGCAGAGCG
AAAGTGACGTCATTGAAGAGAATCTTGCCTGCTCGCGGCATGAAATTGCGGGTGATGCGG
AAAGGGCCCGGGACGGAGGCTCGGTTGTTGATCACCTGGGCGGCAAGGACGATCTCGTCG
AAGCCGTTGATGTTGTGCCCGACGATGTAGAGTTCCATGAATCGCGGGCGGCCTTTGATG
TGCGGCAGCTTTTTGAGCTCCTCGTAGGTGAGGTCCTCGGGGCATTGCAGGCCGTGCTGC
TCTAGCGCCCACTCCTGGAGATGTGGGTTGGCTTGCATGAAGGAAGCCCAGAGCTCGCGG
GCCATGAGGGTCTGGAGCTCGTCGCGAAAGAGGCGGAACTGCTGGCCCACGGCCATCTTT
TCTGGGGTGACGCAGTAGAAGGTGAGGGGGTCCCGCTCCCAGCGATCCCAGCGTAAGCGC
ACGGCGAGATCGCGAGCGAGGGCGACCAGCTCGGGTTCCCCCGAGAATTTCATGACCAGC
ATGAAGGGGACGAGCTGCTTGCCGAAGGACCCCATCCAGGTGTAGGTTTCTACATCGTAG
GTGACAAAGAGCCGCTCCGTGCGAGGATGAGAGCCGATTGGGAAGAACTGGATTTCCTGC
CACCAGTTGGACGAGTGGCTGTTGATGTGATGAAAGTAGAAATCCCGCCGGCGAACCGAG
CACTCGTGCTGATGCTTGTAAAAGCGTCCGCAGTACTCGCAGCGCTGCACGGGCTGTACC
TCATCCACGAGATACACAGCGCGTCCCTTGAGGAGGAACTTCAGGAG-------------
-----TGGCGGCCCTGGCTGGTGGCTTTCATGTTCGCCTGCGTGGGACTCACCCTGGGGC
TCCTCGA---------GGACGGAGAGGCTGACGAGCCCGCGCGGGAGCCAGGTCCAGATC
TC-GGCGCGGCGGGGGCGGAGAGCGAAGACGAGGGCGCGCAGTTGGGAGCTGTCCATGGT
GTCGCGG------AGATCCAGGTCCGGGGGCAGGGTTCT---GAGGTTGACCTCGTAGAG
GCGGGTGAGGGCGTGCTTGAGATGCAGATGGTACTTGATCTCCACGGGTGAGTTGGTGGT
CGTGTCCACGCATTGCATGAGCCCGTAGCTGCGCGGGGCCACGACCGTGCC---------
-----------GCGGTG-------CGCTTT----------TAGAAGCGGTGTCGCGGGCG
TGCTCCCGGCGGCAGCGGCGGTTCTGGCCCCGCGGGCAGGGGCGGCAGAGGCACGTCGGC
GTGGCGCTCGGGCAGGTCCCGGTGCTGCGCCCTGAGAGCGCTGGCGTGCGCGACGACGCG
GCGGTTGACATCCTGGATCTGCCGCCTCTGCGTGAAGACCACGGGCCCCGTGACTTTGAA
CCTGAAAGACAGTTCAACAGAATCAATCTCTGCGTCATTGACGGCGGCCTGACGCAGGAT
CTCTTGCACGTCGCCCGAGTTGTCCTGGTAGGCGATCTCGGTCATGAACTGTTCGATCTC
CTCCTCCTGGAGATCGCCGCGGCCCGCGCGCTCCACGGTGGCGGCGAGGTCATTGGAGAT
GCGGCCCATGAGCTGCGAGAAGGCGCCCAGGCCGCTCTCGTTCCAGACGCGGCTGTAGAC
CACGTCCCCGTCGGCGTCGCGTGCGCGCATGACCACCTGCGCGAGGTTGAGCTCCACGTG
CCGCGTGAAGACGGCGTAGTTGCGCAGGCGCTGGAAGAGGTAGTTGAGGGTGGTGGCGAT
GTGCTCGGTGACGAAGAAGTACATGATCCAGCGGCGCAGGGGCATCTCGCTGATGTCGCC
GATGGCCTCCAGCCTTTCCATGGCCTCGTAGAAATCCACGGCGAAGTTGAAAAACTGGGC
ATTGCGGGCCGAGACCGTGAGCTCGTCTTCCAGGAGCCGGATGAGCTCGGCGATGGTGGC
GCGCACCTCGCGCTCGAAATCCCCGGGGGCCTCCTCTTC---TTC------CTCTTCTTC
CATGACGACCTCTTCTTCTATTTCTTCCTCTGGGGGCGGTGGTGGTGGCGGGGCCCGACG
ACGACGGCGACGCACCGGGAGACGGTCGACGAAGCGCTCGATCATCTCCCCGCGGCGGCG
ACGCATGGTTTCGGTGACGGCGCGACCCCGTTCGCGAGGACGCAGCGTGAAGACGCCGCC
GGTCATCTCC-------------CGGTAATGG------GGCGGGTCCCCGTTGGGCAGCG
ATAGGGCGCTGACGATGCATCTTATCAATTGCGGTGTAGG---------------GGACG
--TGAGCGCGTCGAGATCGACCGGATCGGAGAATCTTTCGAGGAAAGCGTCTAGCCAATC
GCAGTCGCAAGGTAAGCTCAAACACGTAGCAGCCCTGTGGACGCTGTTA-----------
----------------------------------------GAATTGCGGTTGCTGATGAT
GTAATTGAAGTAGGCGTTTTTGAGGCGGCGGATGGTGGCGAGGAGGACCAGGTCCTTGGG
TCCCGCTTGCTGGATGCGGAGCCGCTCGGCCATGCCCCAGGCCTGGCCCTGACACCGGCT
CAGGTTCTTGTAGTAGTCATGCATGAGCCTCTCGATGTCATCACT---------------
-------------------------------GGCGGAGGCGGAGTCTTCC----------
-------------ATGCGGGTGACCCCGACGCCCCTGAGCGGCTGCACGAGCGCCAGGTC
GGCGACGACGCGCTCGGCGAGGATGGCCTGTTGCACGCGGGTGAGGGTGTCCTGGAAGTC
GTCCATGTCGACAAAGCGGTGGTAGGCCCCGGTGTTGATGGTGTAGGTGCAGTTGGCCAT
GAGCGACCAGTTGACGGTCTGCAGGCCGGGTTGCACGACCTCGGAGTACCTGAGCCGCGA
GAAGGCGCGCGAGTCGAAGACGTAGTCATTGCAGGTGCGCACGAGGTACTGGTAGCCGAC
TAGGAAGTGCGGCGGCGGCTGGCGGTAGAGCGGCCAGCGCTGGGTGGCCGGCGCGCCCGG
GGCCAGGTCCTCGAGCATGAGGCGGTGGTAGCCGTAGAGGTAGCGGGACATCCAGGTGAT
GCCGGCGGCGGTGGTGGAGGCGCGCGGGAACTCGCGGACGCGGTTCCAGATGTTGCGCAG
CGGCAGGAAATAGTCCATGGTCGGCACGGTCTGGCCGGTGAGACGCGCGCAGTCATTGAC
GCTCTAGA------GGCAAAAACGAAAGCGGTTGAGCGGGCTCTTCCTCCGTAGCCTGGC
GGA-ACG--CAAACGGGTTAGGCCGCGTGTGTACCCCGGTTCGAGTCCC-----------
-----CTTGAATCAGGCTGGAGCCGCGACTAAC-GTGGTATTGGCACTCCCGTCTCGACC
CGAGCCCGAT---AGCCGCCAGGATACGGCGGAGAGTCCTTTTT----------G---CC
GGCCAAGGGGGGTC---------GCTAGACTTGAAAGCGACCGAAAACCCTGCCGGGTAG
TGGCTCGCGCCCGTAGTCTGGAGAAGCA-TCGCCAGGGTTGAGTCGCGGCAGAACCCGGT
TCGCG-----------------------GACGGCCGCGGCG-------------------
--------------------AGCGGGACT-------------------------------
--------------------------------TGGTCACCCCGCCGAT------------
------------------------------------------------------------
------------------------------------------------------------
-----------TTAAAGA--CCCACAGCCAGCCGACTTCTCCAGTT-ACGGGAGCGAGCC
CCCTTTTTTCTTTTT--------G----CCAGATGCATCCCGTCCTGCGCCAAATGCGTC
CC-A----------C----------------------CCCC---CCGGCGAC--------
----CACCGCGA------------C-------CGCGGCCGTAGCAGGCGCCGGCGCTAG-
--CCAGCCACAGCC---------ACAGACAGAGATGGACTTGGAAGAGGGCGAAGGGCTG
GCGAGACTGGGGGCGCCGTCCCCGGAGCGACACCCCCGCGTGCAGCTGCAGAAGGACGTG
CGCCCGGCGTACGTGCCTGCGCAGAACCTGTTCAGGGACCGCAGCGGGGAGGAGCCCGAG
GAGATGCGCGACTGCCGGTTTCGGGCGGGCAGGGAGCTGCGCGAGGGCCTGGACCGCCAG
CGCGTGCTGCGCGACGAGGATTTCGAGCCGAACGAGCAGACGGGGATCAGCCCCGCGCGC
GCTCACGTGGCGGCGGCCAACCTGGTGACGGCCTACGAGCAGACGGTGAAGCAGGAGCGC
AACTTCCAAAAGAGTTTCAACAACCACGTGCGCACCCTGATCGCGCGCGAGGAGGTGGCC
CTGGGCCTGATGCACCTGTGGGACCTGGCGGAGGCCATCGTGCAGAACCCGGACAGCAAG
CCTCTGACGGCGCAGCTGTTCCTGGTGGTGCAGCACAGCAGGGACAACGAGGCGTTCAGG
GAGGCACTGCTGAACATCGCCGAGCCCGAGGGTCGCTGGCTGCTGGAGCTGATCAACATC
TTGCAGAGCATCGTAGTGCAGGAGCGCAGCCTGAGCTTGGCCGAGAAGGTGGCGGCGATC
AACTACTCGGTGCTGAGCCTGGGCAAGTTTTACGCGCGCAAGATTTACAAGACGCCGTAC
GTGCCCATAGACAAGGAGGTGAAGATAGACAGCTTTTACATGCGCATGGCGCTCAAGGTG
CTGACGCTGAGCGACGACCTGGGCGTGTACCGCAACGACCGCATCCACAAGGCCGTGAGC
ACGAGCCGGCGGCGCGAGCTAAGCGACCGCGAGCTGATGCTGAGCCTGCGCCGGGCGCTG
GTAGGGGGCGC-TGCCGGCGGCGAGG-----AGTCCTACTTCGACATGGGGGCGGACCTG
CATTGGCAGCCGAGCCGGCGCGCCTTGGAGGCCGCC------------------------
---TACGGTCCAGAGGACTTGGATGAGGAAGAGGAA---GAGGAGGAGGA----TGCACC
CGCTGCGGGGTACTGA--CGCCTCCGT-GATGTGTTT--TTAGATG---CAGCA---AGC
CCCGGACCCCGCCATAAGGGCGGCGCTGCAAAGCCAGCCGTCCGGTCTAG---CATCGGA
CGACTGGGAGGCCGCGATGCAACGCATCATGGCCCTGACGACCCGCAACCCCGAGTCCTT
TAGACAACAGCCGCAGGCCAACAGACTCTCGGCCATTCTGGAGGCGGTGGTCCCCTCTCG
GACCAACCCCACGCACGAGAAGGTGCTGGCGATCGTGAACGCGCTGGCGGAGAACAAGGC
CATCCGTCCCGACGAGGCCGGGCTGGTGTACAACGCCCTGCTGGAGCGCGTGGGCCGCTA
CAACAGCACGAACGTGCAGTCCAACCTGGACCGGCTGGTGACGGACGTGCGCGAGGCCGT
GGCGCAGCGCGAGCGGTTCAAGAACGAGG---GCCTGGGCTCGCTGGTGGCGCTGAACGC
CTTCCTGGCGACGCAGCCGGCGAACGTGCCGCGCGGGCAGGACGATTACACCAACTTTAT
CAGCGCGCTGCGGCTGATGGTGACCGAGGTTCCCCAGAGCGAGGTGTACCAGTCGGGCCC
GGACTACTTTTTCCAGACGAGCCGGCAGGGCTTGCAGACGGTGAACCTGAGCCAGGCTTT
CAAGAACCTGCGAGGGCTGTGGGGCGTGCAGGCGCCCGTGGGCGACCGGTCGACGGTGAG
CAGCTTGCTGACGCCCAACTCGCGGCTGCTGCTGCTGCTGATCGCGCCCTTCACCGACAG
CGGCAGCGTGAACCGCAACTCGTACCTGGGCCATCTGCTGACGCTGTACCGCGAGGCCAT
AGGCCAGGCGCAGGTGGACGAGCAGACCTTCCAGGAGATCACTAGCGTGAGCCGCGCGCT
GGGGCAGAACGACACCGACAGTCTGAGGGCCACCCTGAACTTCTTGCTGACCAATAGACA
GCAGAAGATCCCGGCGCAATATGCGCTGTCGGCCGAGGAGGAAAGGATCCTGAGATATGT
GCAGCAGAGCGTAGGGCTGTTCCTGATGCAGGAGGGGGCCACCCCCAGCGCCGCGCTGGA
CATGACCGCGCGCAACATGGAACCTAGCATGTACGCCGCCAACCGGCCGTTCATCAATAA
GCTGATGGACTACCTGCACCGCGCGGCGGTCATGAACACGGACTACTTTACAAACGCCAT
CCTGAACCCGCACTGGCTCCCGCCGCCGGGGTTCTACACGGGCGAGTACGACATGCCCGA
CCCCAACGACGGGTTCCTGTGGGACGACGTGGACAGCGTGGTGTTCTCGCCGA-------
--------------CCTTTCAAAAG--------CGCCAGGAGGC-------------GCC
GC---------CGAGCGAGGG--CGCGGTGGGGAG---------GAGCCCCTTTCCTAGC
TTAGGGAGTTTGCATAGCT---TGCCGGGCTCGGTGAACAGCGGCAGGGTGAGCCGGCCG
CGCTTGCTGGGCGAGGACGAGTACCTGAACGACTCGCTGCTGCAGCCGCCGCGGGCCAAG
AAC---------GCCATGGCCAATAACGGGATAGAGAGTCTGGTGGACAAACTGAACCGT
TGGAAGACCTACGCTCAGGACCATA-----------------------GGGA---TG---
------CGCCCGCGCCGCGG-CGACAGCGCCACGACCGGCAGCGGGGCCTG-GTGTG---
-----GGACGACGAGGACTCGGCCGACGATAGCAGCGTGTTGGACTTGGGCGGGAGCGGT
G---GGGTCAACCCGTTCGCGCATCTGCAGCCC---AAACTGGGGCGACGGATGTTTTGA
AATGCA----------AAA--TAAAA-----CTCACCAAGGCCAT--------AGCGTGC
GTTCTCTTCCTTGT--------------TAGA------GATGAGG--------CGTGC--
--------GGTG---GTGTCTTCCT---CTCCTCCTCCCTCGTACGAGAGCGTGATGGCG
CAG---------GCGACC------------------CTGGAGGTTCCGTTTGTGCCTCCG
CGGTATATGGCTCCTACGGAGGGCAGAAACAGCATTCGTTACTCGGAGCTGGCTCCGCAG
TACGACACCACTCGCGTGTACTTGGTGGACAACAAGTCGGCGGACATCGCTTCCCTGAAC
TACCAAAACGACCACAGCAACTTCCTGACCACGGTGGTGCAGAACAACGATTTCACCCCC
GCCGAGGCCAGCACGCAGACGATAAATTTTGACGAGCGGTCGCGGTGGGGCGGTGATCTG
AAGACCATTCTGCACACTAACATGCCCAATGTGAACGAGTACATGTTCACCAGCAAGTTT
AAGGCGCGGGTGATGGTGGCTAGGAAGCATCCAGAGGGGGTAGTTGA---AAC------A
GATTTGAGTCAGGATAAGCTTGAATATGAGTGGTTTGAGTTTACCCTGCCCGAGGGAAAC
TTTTCCGAGACCATGACCATAGACCTGATGAACAACGCCATCTTGGAAAACTACTTGCAA
GTGGGGCGGCAAAATGGCGTGCTGGAGAGCGATATCGGAGTCAAGTTTGACAGCAGAAAT
TTCAAGCTGGGCTGGGACCCGGTGACCAAGCTGGTGATGCCAGGGGTCTACACCTACGAG
GCCTTCCACCCGGACGTGGTGCTGCTGCCGGGCTGCGGGGTGGACTTCACCGAGAGCCGC
CTGAGCAACCTCCTGGGCATTCGCAAGAAGCAACCTTTCCAAGAGGGCTTCAGAATCATG
TATGAGGATCTAGAAGGTGGCAACATCCCCGCCCTCCTTGATGTGCCCAAGTACTTGGAA
AGCAAGAAGAAAGTTGAAGACGAAACTAAA------------------------------
---------------------AATGCAGCTGCG--GCTACA----GCCGATACAACCA--
-------------CTAGGGGTGATACATTTGCAACTC---------CAGCGCAAGAGACA
-----------------------G----CAGCTGATAAGA--------------------
-------------AGGTAGAAGTCTTGCCCATTGAAAAGGATGAGAGTGGTAGAAGTTAC
AACCTGAT---CCAGGGGACCCACGACACGCTGTACCGCAGTTGGTACCTGTCCTATACC
TACGGGGACCCCGAGAAGGGGGTGCAGTCGTGGACGCTGCTCACCACCCCGGACGTCACC
TGCGGCGCGGAGCAAGTCTACTGGTCGCTGCCGGACCTCATGCAAGACCCAGTCACCTTC
CGCTCTACCCAGCAAGTCAGCAACTACCCCGTGGTCGGCGCCGAGCTCATGCCCTTCCGC
GCCAAGAGCTTTTACAACGACCTCGCCGTCTACTCCCAGCTCATCCGCAGCTACACCTCC
CTCACCCACGTCTTCAACCGCTTCCCCGACAACCAGATCCTCTGCCGCCCGCCCGCGCCC
ACCATCACCACCGTCAGTGAAAACGTGCCTGCTCTCACAGATCACGGGACGCTACCGCTG
CGCAGCAGTATCCGCGGAGTCCAGCGAGTGACCGTCACTGACGCCCGTCGCCGCACCTGT
CCCTACGTCTACAAGGCCCTGGGCATAGTCGCGCCGCGCGTGCTTTCCAGTCGCACCTTC
TAAAAAAA----------TGTCTATTCTCATCTCGCCCAGCAATAACACCGGCTGGGGTC
TTACTAGACCCAGCACCATGTACGGAGGAGCCAAGAAGCGCTCCCAGCAGCACCCCGTCC
GCGTCCGCGGCCACTTCCGCGCTCCCTGGGGCGCTTACAAGCGCGGGCGGACTTCCACCG
CCG------TGCGCACCACCGTCGACGACGTCATCGACTCGGTGGTCGCCGACGCGCGCA
ACTAT---ACCCCCGCCCCC---------TCCACCGTGGACGCGGTCATCGACAGCGTGG
TGGCCGACGCGCGCGACTATGCCA---------GACGCAAGAGCCGGCGGCGACGGATCG
CCAGGCGCCACCGGAGCACGCCCGCCATGCGCGCCGCCCGGGCTCTGCTGCGCCGCGCCA
GACGCACGGGCCGCCGGGCCATGATGCGAGCCGCGCGCCGCGCTGCCACTGCACCCA--C
CCCCGCAGGCAGGACTC-GCAGACGAGCGGCCGCCGCCGCCGCCGCGGCCATCTCTAGCA
TGACCAGACCCAGGCGCGGAAACGTGTACTGGGTGCGCGACTCCGTCACGGGCGTGCGCG
TGCCCGTGCGCACCCGTCCTCCTCGTCC-----------------CTGATCTAAT-----
GCTTGTGTCCTCCCCCGCAAGCG----------------ACGATGTCAAAGCGCAAAATC
AAGGAGGAGATGCTCCAGGTCGTCGCCCCGGAGATTTACGGACC--------ACCCCAGG
CGGACCAGAAA---CCCCGCAAAATCAAGCGGGTTAAAAA---------AAAGGATGA--
--GGTG--------------GACGAGGGGGCAGTAGAGTTTGTGCGCGAGTTCGCTCCGC
GGCGGCGCGTAAATTGGAAGGGGCGCAGGGTGCAGCGCGTGTTGCGGCCCGGCACGGCGG
TGGTGTTCACGCCCGGCGAGCGGTC---CTCAGTCAGGAGCAAGCGTAGCTATGACGAGG
TGTACGGCGACGACGACATCCTGGACCAGGCGGCGGAGCGGGCGGGCGAGTTCGCCTACG
GGAAGCGGTCGCGC------------GAAGAGGAGCTGATCTCGCTGCCGCTGGACGAAA
GCAACCCCACGCCGAGCCTGAAGCCCGTGACCCTGCAGCAGGTGCTGCCCCAGG---CGG
TGCTGCTGCCGAGCCGCGGGGTCAAGCGCGAGGGCGAGAGCA---TGTACCCGACCATGC
AGATCATGGTGCCCAAGCGCCGGCGCGTGGAGGACGTGCTGGACACCGTGAAAATGGATG
TGGA------GCCCGAGGTCAAGGTGCGCCCCATCAAGCAGGTGGCGCCGGGCCTGGGCG
TGCAGACCGTGGACATTCAGATCCCCAC---CGA---CATGGATGT------CGA---CA
AAAAACCCTCGACCAGC---ATCGAGGTGCA-----------------------------
--GACCGACCCCTGGCTCCCAGCCTC----------CACTGCT-ACCGTCTCCACTTCTA
CCGCCGCCACGGCTACCGAGCCTCCCAGGAGGCGAAGATGG---GGCGCCGCCAGCCGGC
TGATGCCCAACTACGTGGTGCATCCTTCCATCATCCCGACGCCGGGCTACCGCGGCACCC
GGTACTACGCCAGCCGCCGGCGCCCAGCCAGCAAACGCCGCCGCCGCACCGCCACCCGCC
GCCGTCT-------------------------------G--GCCCCCGCCCGCGTGCGCC
GCGTG-ACCAC-GCGCCGGGGCCG-CTCGCTCGTTCTGCCCACCGTGCGCTACCACCCCA
GCATCCT---TTAATTCGTGT-GCTGTGATACTGTTGCAGAGAGATGGCTCTCACTTGCC
GCCTGCGCATCCCCGTCCCGAATTACCGAGGAAGA---TCCCGCCGCAGGAGAGGCATGG
CAGG--------CAGCGGCCTGAACCGCCGC-------------CGGCGGCGGGCCATGC
GCAGGCGCCTGAGTGGCGGCTTTCTGCCCGCGCTCATCCCCATAATCGCCGCGGCCATCG
GCACGATCCCGGGCATAGCTTCCGTTGCGCTGCAGGCGTCGCAGCGCCGTTGATGTGCGA
ATAA-------------------A--AGCCTCTTTAGACTCTGAC--ACACCTGGTCCTG
T----ATATTTT-----TAGA---ATGGAAGACATCAATTTTGCGTCCCTGGCTCCGCGG
CACGGCACGCGGCCGTTCATGGGCACCTGGAACGAGATCGGCACCAGCCAGCTGAACGGG
GGCGCCTTCAATTGGAGCAGTGTCTGGAGCGGGCTTAAAAATTTCGGCTCGACGCTCCGG
ACCTATGGGAACAAGGCCTGGAATAGTAGCACGGGGCAGTTGCTAAGGGAAAAGCTCAAA
GACCAGAACTTTCAGCAGAAGGTGGTGGACGGGCTGGCCTCGGGCATTAACGGGGTGGTG
GACATCGCGAACCAGGCCGTGCAGCGCGAGATAAACAGCCGCCTGGAC------------
CCG---------CGGCCGC------------------CC------ACGGTGGTGG---AG
A------------TGGAAGATGCAA---CTCTTCCGCCGCCCAAAGGCGAGAAGCGGCCG
CGGCCCGACGCGGAGGAGACGATCCT---GCAGGTGGACGAGCCGCCCTCGTACGAGGAG
GCCGTCAAGGCCGGCA---------TGCCCACCACGCGCATCATCGC------------G
CCGCTGGCCACGGGTGTA-ATGAAACC-------------C-----GCCACCCTTGACCT
GCCTCCACC-------ACCCGCGC---CCGCTCC---ACCGAAGGCAGCTCCCGCGGTCG
TGCAGGC------------------------------CCCCCCGGTGGCGACCGCCGTGC
GCCGCGTCCCCGCCCGCCGCCAGGCCCAGAACTGGCAGAGCACGTTGCACAGTATCGTAG
GCCTGGGAGTGAAAAGTCTGAAGCGCCGCCGATGCTATTGAAAGAGAGGAAAGAGGACAC
TAAAGGGAGAGCTTAACTTGTATGTGCCTT------ACCGCCA-----------------
-------G----AGAACGCGCG------------------A-AGATGGCCACCCCCTCGA
TGATGCCGCAGTGGGCGTACATGCACATCGCCGGGCAGGACGCCTCGGAGTACCTGAGCC
CGGGTCTGGTGCAGTTTGCCCGCGCCACCGACACGTACTTCAGCCTGGGCAACAAGTTTA
GGAACCCCACGGTGGCCCCGACCCACGATGTGACCACGGACCGGTCCCAGCGTCTGACGC
TGCGCTTCGTGCCCGTGGATCGCGAGGACACCACGTACTCGTACAAGGCGCGCTTCACTC
TGGCCGTGGGCGACAACCGGGTGCTAGACATGGCCAGCACTTACTTTGACATCCGCGGCG
TCCTGGACCGCGGTCCCAGCTTCAAACCCTACTCGGGCACAGCTTACAACAGTCTGGCCC
CCAAGGGTGCCCCCAACTCCAGCCAGTGGCTTGCAAAAGACACCAATGCT----------
--------------------GGCGATCAAGCA---TTA----------------------
--------------------------AAAACCCACACACATGGCGTAGCTGCTATGGGGG
GAACAG------ATATCACAGCAAA---GGGTTTGCAAATTGGTGTTGACACGACTGAAA
AC------AAG---AATGAGCCTATTTATGCAAATGAAATATACCAGCCAGAACCTCAGG
TAGGAGAGGAAAACTTGCAAGATGTTGAAAAC---------TTTTATGGAGGCAGAGCTC
TTAAAAAAGAAACCAAAATGAAACCTTGCTATGGCTCGTTTGCCAGACCCACAAATGAAA
AAGGCGGTCAAGCCAAATTTTTAAC---TGACGGC---------GATGGTCAGCTAACTA
AAAATCATGATATCACAATGAATTTCTTTGACACTCCTGGAGGAACAGTT----------
-----GGTCAGGATACTGAACTTGAAGCAGACATTGTTATGTATGCTGAGAATGTGCATC
TGGAAACTCCAGACACGCATGTGGTGTACAAACCAGGAACTTCTGATGAGA------GTT
CAGAAGCAAATTTGGTTCAGCAGTCCATGCCAAACAGGCCCAACTACATCGGCTTCAGGG
ACAACTTTGTGGGTCTCATGTACTATAACAGCACTGGCAACATGGGTGTGCTGGCTGGTC
AAGCATCTCAGTTGAATGCTGTGGTCGACTTGCAAGACAGAAACACAGAGCTGTCTTACC
AGCTCTTGCTAGATTCTCTGGGTGACAGAACCAGATACTTTAGCATGTGGAACTCTGCAG
TGGACAGTTATGATCCTGATGTCAGGATTATTGAAAATCACGGTGTGGAAGATGAACTTC
CAAACTATTGCTTCCCATTGGATGGAGCTGG--CACTAAT-GCTACCTACCAAGGTGTAA
AAGTTAAAAATGGCCAAGATGGAGATGTAAACGCAGAT---TGGGAAAAAGATCCAAA--
-----TCTTGCTTCACGAAACCAAATATGCAAGGGTAACATCTTCGCCATGGAGATCAAC
CTCCAGGCCAACCTGTGGAAGAGTTTTCTGTACTCGAATGTGGCCCTGTACCTGCCCGAC
TCATACAAGTACACGCCGGCCAACGTCACGCTGCCCGCCAATACCAACACCTACGAGTAC
ATGAACGGCCGCGTGGTAGCCCCCTCGCTGGTGGACGCCTACATCAACATCGGCGCCCGG
TGGTCGCTGGACCCCATGGACAACGTCAACCCATTCAACCACCACCGCAACGCGGGCCTG
CGTTACCGCTCCATGCTTCTGGGCAACGGCCGCTACGTGCCCTTCCACATCCAAGTGCCC
CAAAAGTTCTTTGCCATCAAGAACCTGCTCCTGCTCCCCGGCTCCTACACCTACGAGTGG
AACTTCCGCAAGGATGTCAACATGATCCTGCAGAGTTCCCTCGGAAACGACCTGCGCGTC
GACGGCGCCTCCGTCCGCTTCGACAGCGTCAACCTCTACGCCACATTCTTCCCCATGGCG
CACAACACCGCCTCCACCCTGGAAGCCATGCTGCGCAACGACACCAACGACCAGTCCTTC
AACGACTACCTCTCGGCCGCCAACATGCTCTACCCCATCCCGGCCAAGGCCACCAACGTG
CCCATCTCCATCCCCTCGCGCAACTGGGCCGCCTTCCGCGGCTGGAGTTTCACCCGGCTC
AAGACCAAAGAAACTCCCTCCCTCGGCTCGGGTTTCGATCCCTACTTTGTATACTCGGGT
TCCATCCCCTACCTCGACGGGACCTTCTACCTCAACCACACCTTCAAGAAGGTCTCCATC
ATGTTCGACTCCTCGGTCAGCTGGCCCGGCAACGACCGGCTGCTCACGCCGAACGAGTTC
GAGATCAAGCGCAGTGTCGACGGGGAGGGCTACAATGTGGCCCAATGCAACATGACCAAG
GACTGGTTCCTCGTCCAGATGCTCTCCCACTACAACATCGGCTACCAGGGCTTCCACGTG
CCCGAGGGCTACAAGGACCGCATGTACTCCTTCTTCCGCAACTTCCAGCCCATGAGCAGG
CAGGTGGTCGATGAGATCAACTACAAGGACTA---CAAGGCCGTCACCCTGCCCTTCCAG
CACAACAACTCGGGCTTCACCGGCTACCTTGCACCCACCATGCGTCAGGGGCAGCCCTAC
CCCGCCAACTTCCCCTATCCTCTCATCGGCCAGACAGCCGTGCCCTCTGTCACCCAGAAA
AAGTTCCTCTGCGACAGGGTCATGTGGCGCATCCCCTTCTCCAGCAACTTCATGTCCATG
GGCGCCCTCACCGACCTGGGTCAGAACATGCTCTATGCCAACTCGGCCCACGCGCTCGAC
ATGACCTTCGAGGTGGACCCCATGGATGAGCCCACCCTCCTCTATCTTCTCTTCGAAGTT
TTCGACGTGGTCAGAGTGCACCAGCCGCACCGCGGCGTCATCGAGGCCGTCTACCTGCGC
ACGCCCTTCTCCGCCGGCAACGCCACCACCTAAG--------------------------
-----------CATGA---GCGG------------CTCCAGCGAACGAGAGCTCGCGGCC
ATCGTGCGCGACCTGGGCTGCGGGCCCTACTTTTTGGGCACCCACGACAAGCGCTTCCCG
GGCTTCCTCGCCGGCGACAAGCTGGCCTGCGCCATTGTCAACACGGCCGGCCGCGAGACC
GGAGGCGTGCACTGGCTCGCCTTCGGCTGGAACCCGCGCTCGCGCACCTGCTACATGTTC
GACCCATTTGGGTTCTCGGACCGCCGGCTCAAGCAGATTTACAGCTTCGAGTACGAGGCT
ATGTTGCGCCGAAGCGCCCTGGCTTCCTCGCCCGACCGCTGTCTCAGCCTCGAGCAGTCC
ACCCAGACCGTGCAGGGGCCCGACTCCGCCGCCTGCGGACTTTTCTGTTGCATGTTCTTG
CATGCCTTCGTGCACTGGCCCGACCGACCCATGGACGGGAACCCCACCATGAACTTGCTG
ACGGGGGTGCCCAACGGCATGCTACAATCGCCACAGGTGCTGCCCACCCTCCGGCGCAAC
CAGGAGGAGCTCTACCGCTTCCTCGCGCGCCACTCCCCTTACTTTCGCTCCCACCGCGCC
GCCATCGAACACGCCACCGCTTTTGACAAAATGAAA---------CAAC--TGCGTGTAT
----------CTCAA-TAAAC---AGCACTTTTATTTTA-CA----TGTACTGGAGTAT-
--ATG-----CAAGTTATTT-------------AAAAGTCGAAGGGGTTCTCGCGCTCG-
--TCGTTGTGCGCCGCGCTGGGGAGGGCCACGTTGCGGTACTGGAACTTGGGCTGCCACT
TGAACTCGGGGATCACCAGTTTGGGCACTGGGGTCTCGGGGAAGGTCTCGCTCCACATGC
GCCGGCTCATCTGCAGGGCGCCCAGTATGTCCGGGGCGGAGATCTTGAAATCGCAGTTGG
GGCCGGTGCTCTGCGCGCGCGAGTTGCGGTACACGGGGTTGCAGCACTGGAACACCATCA
GACTGGGGTACTTCACACTGGCCAGCACGCTCTTGTCGCTGATCTGATCCTTGTCCAGGT
CCTCGGCGTTGCTCAGGCCGAACGGGGTCATCTTGCACAGCTGGCGGCCCAGGAAGGGCA
CGCTCTGAGGCTTGTGGTTACACTCGCAGTGCACGGGCATCAGCAT-CATCCCCGC---G
CCGCGCTGCATATTCGGGTAGAGGGCCTTGACAAAGGCCGAGATCTGCTTGAAAGCTTGC
TGGGCCTTGGCCCCCTCGCTGAAAAACAGGCCGCAGCTCTTCCCGCTGAACTGGTTATTC
CCGCACCCGGCATCATGCACGCAGCAGCGCGCGTCATGGCTGGTCAGTTGCACCACGCTC
CGTCCCCAGCGGTTCTGGGTCACCTTGGCCTTGCTAGGCTGCTCCTTCAACGCGCGCTGG
CCGTTCTCGCTGGTCACATCCATCTCCACCACGTGGTCCTTGTGGATCATCACCGTCCCG
TGCAAACACTTGAGCTGGCCTTCCACCTCGGTGCAGCCGTGATCCCACAGGGCGCAGCCG
GTGCACTCCCAATTCTTGTGTGCGATCCCGCTGTGGCTGAAGATGTAACCTTGCAACAGG
CGACCCATGACGGTGCTAAATGATTTACTGGTGCTGAAGGTCAGTTGCAGACCGCGGGCC
TCCTCGTTCATCCAGGTCTGGCACATCTTTTGGAAGATCTCGGTCTGCTCGGGCATGAGC
TTGTAAGCATCGCGCAGGCCGCTGTCGACGCGGTAGCGTTCCATAAGCACGTTCATGGTA
TCCATGCCCTTCTCCCAGGACGAGACCAGAGGCAGACTCAGGGGGTTGCGCACGTTCAG-
--------AATACC--------GGGGGTCG-------CGGGCTCGACGATGCGTTTTCCG
TCCTTGCCTTCCTTCAACAGAACCGGCGGCTGGCTGAATCCCACTCCCACGATCACGGCA
TC-----TTC---CTGGGGCATC-TCTTCGTCGGGGTCTACC----TTGGTCACATGCTT
GGTCTTTCTGGCTTGCTTCTT-------------------------------T--TTTGG
AGG---------------------GCTGTCCACGGGGACCACGTCCTCCTCGGAAGACCC
GG--------------------AGCCCACCCGCTGATACTTTCGGCGCTTGGTGGGCAGA
GGAGGT---GGAGGCGAGGGGCTCCTCTCCTGCTCC------GGCGGATAGCGCGCCGAC
CCGTGGCCCCGGGGCG---------------GAGTG--------------GCCTCTCGCT
--CCATGAACCGGCGCACGTCCTGACTGCCGCCGGCCATTGT---TTCCTAGGGGAAG--
---------ATGGAGGAGCAGCCGC--------------------G--------------
-TAAGCAGGAGCAG-GAGGAGGA------CTTAACCACCCA------------------C
--GAGC---------------------------------A--ACCCAAAATC--------
--------------------G-AGCAGGACCTGGGCTTCGAA---GAGCCGGCTCGTCTA
GAACCCCCACAGGATGAACAGGAGCA-----------------C--GAGCAAGACGCAGG
CCAGGAGGAG----------------ACC--GACGCTGGGCTCGAGCAT---------GG
CTACCT------GGGAGGAGAGGAGGATGTGCTGCTGAAACACTTGCAGCGCCAGTCCCT
CATCCTCCGGGACGCCCTGGCCGACCGGAGCGAAACCCCCCTCAGCGTCGAGGAGCTGTG
TCGGGCCTACGAGCTCAACCTCTTCTCGCCGCGCGTGCCCCCCAAACGCCAGCCCAACGG
CACCTGCGAGCCCAACCCGCGTCTCAACTTCTATCCCGTTTTCGCGGTCCCCGAGGCCCT
TGCCACCTATCACATTTTTTTCAAGAACCAAAAGATCCCCGTCTCCTGCCGCGCCAACCG
CACCCGCGCCGACGCGCTCCTCGCTCTGGGGCCCGGCGCGCGCATACCTGATATCGCTTC
CCTGGAAGAGGTGCCCAAGATCTTCGAAGGGCTCGGTCGGGACGAGACGCGCGCGGCGAA
CGCTCTGAAAGAAACAGCAGAGGAAGAGGGT---CACACTAGCGCCCTGGTAGAGTTGGA
AGGCGACAACGCCAGGCTGGCCGTGCTCAAGCGCAGCGTCGAGCTCACCCACTTTGCCTA
CCCCGCCGTCAACCTCCCGCCCAAGGTCATGCGTCACATCATGGATCAGCTCATCATGCC
CCACATCGAAGCCCTCGATGAAAGT---------CAGGAGC---AGCGCCCCGAGGACGC
CCGACCCGTGGTCAGCGACGAGATGCTCGCGCGCTGGCTCGGGACCCGCGAG---CCCCA
GGCTTTGGAACAGCGGCGCAAGCTCATGCTGGCCGTGGTCCTGGTCACCCTCGAGCTCGA
ATGCATGCGCCGCTTCTTCAGCGACCCCGAGACCCTGCGCAAAGTCGAGGAGACCCTGCA
CTACACTTTCAGACACGGTTTCGTCAGGCAGGCCTGCAAGATTTCCAACGTGGAGCTGAC
CAACCTGGTCTCCTGCCTGGGGATCCTGCATGAGAACCGCCTGGGACAGACCGTACTCCA
CTCTACCCTGAAGGGCGAGGCGCGGAGGGACTATGTCCGCGACTGCGTCTTTCTCTTTCT
CTGCCACACATGGCAAGCAGCCATGGGCGTGTGGCAGCAGTGTCTCGAGGACGAGAACCT
GAAGGAGCTGGACAAGCTTCTTGCTAGAAACCTTAAAAAGCTTTGGACGGGCTTCGACGA
GCGCACCGTCGCCTCGGACCTGGCCGAGATCGTCTTCCCCGAGCGCCTGAGGCAGACGCT
GAAAGGCGGGCTGCCCGACTTCATGAGCCAGAGCATGTTGCAAAACTACCGCACTTTCAT
TCTCGAGCGATCGGGGATGCTGCCCGCCACCTGCAACGCTTTCCCCTCCGACTTTGTCCC
GCTGAGCTACCGCGAGTGTCCCCCGCCGCTGTGGAGCCACTGCTACCTCTTGCAGCTGGC
CAACTACATCGCCTACCACTCGGACGTGATCGAGGACGTGAGCGGCGAGGGGCTGCTCGA
GTGCCACTGCCGCTGCAACCTGTGCTCCCCGCACCGCTCCCTGGTCTGCAACCCCCAGCT
CCTTAGCGAGACCCAGGTCATCGGTACCTTCGAGCTGCAAGGTCCG------------CA
GGAGTCCACCGCTCCGC------TGAAACTCACGCCGGGGTTGTGGACTTCCGCGTACCT
GCGCAAATTTGTACCCGAGGACTACCACGCCCATGAGATAAAGTTCTTCGAGGACCAATC
GCGGCCGCAGCACGCGGATCTCACGGCCTGCGTCATCACCCAGGGCGCGATCCTCGCCCA
ATTGCACGCCATCCAAAAATCCCGCCAAGAGTTTCTTCTGAAAAAGGGTAGAGGGGTCTA
CCTGGACCCCCAGACGGGCGAGGTGCTCAACA----CGGGTCTCCCCC------------
------------------A--------GCATGCC-----GAGGAAGA----AGCAGGA--
-------------------------------GCCGCTAGTGGAGGAGATGGAAGAAGAA-
-----TGGGA---CAGCCAGGCAGAGGAGGA---CGAATG------------GGA---GG
AGGAGA------CAGAGGAGGAAGAATTGGAAGAGGTG------GAAGAGGAGCAGGCAA
CAGAGCAGCCCGTCGCCGCACCATCCGCGCCGGCAGCCCCGGCGGTCACG----------
--------GATACAACCTCCGCAGC---TC--------CGGCCAAGCCTCCTC-GTAGAT
GGGAT-----CGA------GTGAAGGGCGA---------------C-------GGTAAG-
----CACGAGCGGCAGGGCTACCGATCATGGAGGGCCCACAAAGCCGCGATCATCGCCTG
CTTGCAAGACTGCGGGGGGAACATCGCTTTCGCCCGCCGCTACCTGCTCTTCCACCGCGG
GGTGAACATCCCCCGCAACGTGTTGCATTACTACCGTCACCTTCACAGCT----------
---------------------------------A---AGAAAAAGC--------------
------------AAGTAA---------GAGAAGTCGCCGGAGGA------GG------CC
TGAGGATCGCGGCGAACGAGCCCTTGACCACCAGGGAGCTGAGGAACCGGATCTTCCCCA
CTCTTTATGCCATTTTTCAGCAGAGTCGAGGTCAGCA------GCAAGAGCTCAAAGTAA
AAAACCGGTCTCTGCGCTCGCTCACCCGCAGTTGCTTGTACCACAAAAACGAAGATCAGC
TGCAGCGCACTCTCGAAGACGCCGAGGCTCTGTTCCACAAGTACTGCGCGCTCACTCTTA
AAGACTAAGGCGCG---CC--------------CACCCGGA--------------AAAAA
-GGCGGGAATTACCTCATC-----------------GCCACCA---TGAGCAAGGAGATT
CCCACCCCTTACATGTGGAGCTATCAGCCCCAGATGGGCCTGGCCGCGGGCGCCTCCCAA
GACTACTCCACACGCATGAACTGGCTCAGTGCCGGCCCCTCGATGATATCACGGGTCAAC
GGGGTCCGCAGTCATCGAAACCAGATATTGTTGGAGCAGGCGGCGGTCACCTCCACGCCC
AGGGCAAAGCTCAACCCGCGTAATTGGCCCTCCACCCTGGTGTATCAGGAAATCCCCGGG
CCGACTACCGTACTACTTCCGCGTGACGCACTGGCCGAAGTCCGCATGACTAACTCAGGT
GTCCAGCTGGCCGGCGGCGCTTCCCG---------GTGCCCGCTCCGCCCACAATCG---
---------GGTATAAAAACCCTGGTGATCCGAGGCAGAGGCACACAGCTCAACGACGAG
TTGGTGAGCTCTTCGATCGGTCTGCGACCGGACGGAGTGTTCCAACTAGCCGGAGC-CGG
GAGATCGTCCTTCACTCCCAACCAGGCCTACCTGACCTTGCAGAGCAGCTCTTCGGAGCC
TCGCTCGGGAGGCATCGGAACCCTCCAGTTCGTGGAGGAGTTTGTGCCCTCGGTCTACTT
CAACCCCTTCTCGGGATCGCCAGGCCTCTACCCGGACGAGTTCATACCGAACTTCGACGC
AGTGAGAGAAGCGGTGGACGGCTACGACTGAATGTCCCATGGTGACTCTGCTGAGCTCGC
TCGGTTGAGGCATCTGGACCACTGCCGCCGCCTGCGCTGCTTCGCCCGGGAGAGCTGCGG
ACTCATCTACTTTGAGTTTCCCGAGGAGCACCCCAACGGTCCTGCACACGGAGTGCGGAT
CACCGTAGAGGGCACCACCGAGTCTCACCTGGTCAGGTTCTTCACCCAGCAACCCTTCCT
GGTCGAGCGGGACCGGGGCGCCACCACCTACACCGTCTACTGCATCTGTCCGACCCCGAA
GTTGCATGAGAATTTTTGCTGTACTCTTTGTGGTGAGTTTAATAAAAGCTAAACTCTTGC
AATACTCTGGACCT-----TGTCGTCAT-CAACTCAACGAGACCGTCTACCTCACC---A
ACCAGACTGAGGTAAAACTCACCTGCAGACCACACAAGACCTATATCATCTGGTTCTTCG
AGAACACCTCATTTGCAGTCTCAAACACTCACTGCAACGACGGTGTTGAACTTCCAAACA
ACCTTTCCAGTGGACTGAGTTACGATACACATAGAGCTAAGCTCGTCCTCTACAATCCTT
TCGTAGAGGGAACCTACCACTGCCAGAGCGGACCTTGCTTCCACAGTTTTACTTTGGTGA
ACGTTACCGGCAGCAGCACAGCCGCTCCAGAACC---TAACC-------TTCCTTCTGAT
ACTATC-----------------------AAACCTCGTTTCGGAGGTGAGCTAAGGCTTC
CCCCTTCTG-AGGAGGGGG--TTAGCCCATACGAAGTGGTCGGGTATTTGATTTTAGGGG
TGGTCCTGGGTGGGTGCATAGCGGTGCTAGCTCAGCT------GCCTTGCTGGGTAGAAA
TCAAAATCTTTATATGCTGGGTCAGACATTGTGGGGAGGAACTATGAAGGGGC---TCTT
GCTGATTATCCTTTCCCTGGTGG----GGGGTGTGCTGT-----------------C---
---ATGCCACGAA--CAGCCACGA-----TGTAACATCACCA-CAGGCAATGAGAGGAGT
GTCATATGCACAGTAGTCATCAAATGCGAGCATGAATGC---CCTCTCAACATCACATTC
AAAAACCGTACCATGGGGAATGCATGGGTGGGCGACTGGGAACCAGGAGATGAGCAGAAC
TACACGGTCACTGTCCATGGTAGCGA---TGG---AAATCACACTTTCGGTTTCAAATTC
ATTTTTGAAGTCATGTG-TGATATCACACTGCATGTGGCTAGACTTCATGGCTTGTGGCC
CCCTACCAAGGAAAACATGGTTGGGTTTTCTTTGGCTTTTGTGATCATGGCCTGCTTTAT
GTCAGGTCTGCTG-GTAGGAGCTCTAGTGTGGTTCCT--GAAACGCAAGCCCAGGTATGG
AAATGAGGAGAAGGAAAAATTGCTATAAATTC-TTTTT--CTTTTCACAGCACCATGAAT
ACTTTGACCAGTGTCGTGCTGCTCTCTCTTCTTGTAGCTTTTAGTCAGG------CAGGA
ATTATTAACTTAAATGTATCATGGGG-AATGAATCTAACTTTAGTGGGACCCTCAGACCT
GCCAGTTACATGGTATGATGGAAAGGGAAT---GCAGTTTTGTGATGGAAATACAATTAA
GAACCCACAAATCAAGCATAGCTGTAATCAACAGAATCTAACTTTACTTAATGCTGACAA
GTCTCATGAAAGAACTTACCTAGGTTACAGACATGACAGTAAGGGAAAAGTAGACTATAA
GGTTACAGTCATACCACCTCCTCCAGCCACTCGCAAGCCTTTGTCAGAGCCTCATTAT-G
TTACTGTGACTATGGGCGATAACATAACTTTAGTGGGACCCTCAGACCTGCCAGTTACAT
GGTATGATGGAGAAGGAAATAAA------TTCTGCGATGGAGAAAAAGTTGAACATGCAG
AATTTAATCATACATGTAACATCCAGAACCTGACACTGCTCTTTGTCAACTTA-ACGCAT
AATGGAGCATACATTGGTTATAACAAAGACGGTTCTGATAGAGAATTATATGAGGTGTCA
GT--------------CAAAACCTTGTTTCA-GAAC-GGGGCTGGACAAAGTAAGG---T
TGAACAAGGTAATAAAG---------------GGAAACCTAATACTGCTCAAAGTGGTGG
TAA------AAA----AACCAAAACAGAAC--ATAG-AAACCAGAGTC------------
--CAAAAAGAAAATCAACAAATAACCTTCAGCCAACACAATTGTATGTTAGGCCTTTTA-
CTAATGTTAGTTTAACTGGACC---TCCAAATGGCAAGGTTACTTGGTATGATGGCGAAC
TTAATGATCCATGTGAA---CAAAAGTACAAACTCAGAACTTTTTGCAATCAGCAAAATC
TAACTTTAATTAATGTAAGCAGCACTTATGA---TGGCATCTATT-ATGGCACTGATGAA
AAAGATAAGGCAAATCGTTACAGAATAAAAGTAAATA--CTACAAATCA----CAAAACT
GTT---AAAATTAAGCCACA---------------TACCAGAGAACCTCC----------
TGCTGTACAA--------GAAAAACAGTTTGAATTACAAGATGCAGAA---------ACT
G---ATGAAAACGAATCAAAAATTCCCTCAGCTACTGTGGCAATCGTGGTGGGAGTGATT
GCGGGCTTTGTAACTCTGATCATTGTCTTCATATGCTACATCTGCTGCCGCAAGCGTCCC
AGGTCATACAATCATATGGTAGACCCACTACTCAGCTTCTCTTACTGAAACTCAGTCACT
CT-CATTT--CAGAACCATGAAGGCTTTCACAGCTTGCGTTCTGATTAGCATAGTCACAC
TTAGTTC---AGCTGCA------------ATG---ATTAATGTTAAT---GTCACTAGAG
GTGGTAAAATTACATTGAATGGGACTT------ATCCACAAACTACATGGACAAGATATC
AT------------------AAAGATGGATGGAAAAATATCTGTGAATGGAATGTTACTG
CATATAAATGCTTCAA---TAATGGAAGCATTACTATTACTGCCACTGCC---AACATTA
CTTCTGGCACATACAA--AGCTGAAAGCTATAAAAATGA--------------------A
ATCAAA---AAACTAACCT----------------------------------ATAAAAA
CAACAAAACCACATTTGAAGA-----TTCTGGAAA---TTATGAACATCAAAA-ATTATC
TT------TTTATATGTTGACAATAATTGAACTGCCTACAA---------CTAAGGCTCC
CACCACAACCAGTACAACTATTAAGACCAC---------TACTCA------CACTACAGT
GCAAAATACTACTTTATTGATTGGGTTTTTACTGAGAGAGAATGAAAGTACTACTGAACA
GACAGAGGCTACCTCAAGTGCCTTCAGCAGCACTGCAAATTTAACTTCGCTTGCTTGGAC
TAA-TGAAACCGGAGTATCATTGATGCATGGCCAGCCT---TACTCAGGTTTGGATATTC
AAATTACTTTTCTGGTTGTCTGTGGGATCTTTATTCTTGTGGTTCTTCTGTACTTTGTCT
GCTGCAAAGCC--AGAGAGAAATCTAGGAGGCCCATCTACA--GGCCAGTGATTG---GG
GAACCTCAGCCACTCCAAGTGGATGGAGGCTTAAGGAATCTTCTCTTCT-CTTTTACAGT
ATGGTGAT---CAGCCATGATTCCTAGGTTCTTCCTATTTAACATCCTCTTTTGTCTCTT
CAACATCTGTGCTGCCTTCGCGGCCGTCTCGCACGCCTCGCCCGACTGTCTAGGGCCTTT
CCCCACCTACCTCCTCTTTGCCCTGCTCACCTGCACCTGCGTCTGCAGCATTGTCTGCGT
GGTCATCACCTTCCTGCAGCTCATCGACTGGTGCTGCGCGCGCTATAATTATCTCCACCA
CAGT-CCCGAATACAGGGACGAGAACGTAGCCAGAATCTTAAGGCTCATCTGA---CCAT
GCAGACTCTGCTCATG---------CTGCTATCCCT---CCTATCCCCTGCCCTCGCCAC
TTCTGCTGA---CTCTA---------------------AATGCAAATTCGCGGAGATATG
GAATTTCTTAGATTGCTATCAGGAGAAAATTGATATGCCCTCCTATTACTTGGTGAT-TG
TGGGAATAGTCATGGTCTGCTCCTGCACTTTCTTTGCCATCATGATCTACCCCTGTTTTG
ATCTC---GGCTGGAACTCTGTTGAGGCATTCACATACACACTAGAAAGCAGT------T
CACT--------A-GCCTCCACGCCACCGCCCACACCGCCTCCCCGCAGA-AATCAGTTC
CCACTGATTCAGTACTTAGAAGAGCCCCCTCCCCGGCCCCCTTCCACTGTTAGCTACTTT
CACATAACCGGCGGCGATGACTGA-----CCACCACCTG----------------GACCT
-----CGAGATGGACGGCCAGGCCTCCGAGCAGCGCATCCTGCAACTGCGCGTCCGTCAG
CAGCAGGAGCGGGCCGCCAAGGAGCTC-CTCGATGCCATCAACATCCACCAGTGCAAGAA
GGGCATCTTCTGCCTTGTCAAACAGGCAAAGATCACCTACGAGCTCGTGTCCGGCGGCAA
GCAGCATCGCCTCACCTATGAGCTGCCCCAGCAGAAGCAGAAGTTCACCTGCATGGTGGG
CGTCAACCCCATAGTCATCACCCAGCAGTCGGGCGAGACCAACGGCTGCATCCACTGCTC
CTGCGAAAGCCCCGAGTGCATATACTCCCTCCTCAAGACCCTTTGCGGACTCCGCGACCT
CCTCCCCATGAACTGATGTTGATTAAAAGCACGAAAAC-CAATCAGACCCTTCCCCCATT
TCCCCA-TTCCCAATTACTCATAA-A-ATAAATCATTGGAATTAATCATTCAATAAAAAT
CACTTACTTGAAATCTGAAAGTATGTCTCTGGTGTAGTTGTT---CAGCAGCACCTCGTT
ACCCTCCTCCCAGCTCTGGTATTCCAGTCCCCGGCGGGCGGCGAACTTCCTCCA-CACCT
TGAAAGGGATGTCAAATT-----------CCTG-GTCCACAATTTTCATTGTCTTCCCTC
-TCAGATGTCAAAGAGGC---TCCGGGTGGAAGATGACTTCAACCCCGTCTACCCCTATG
GCTACGCGCGGAATCAGAATATCCCCTTCCTCACTCCCCCCTTTGTCTCCTCCGATGGA-
----TTCCAAAACTTCCCCCCTGGGGTCCTGTCACTCAAACTGGCTGACCCAATAGCCAT
CGTCAATGGGAATGT--CTC----ACTCAAAGTGGGAGGGGGTCTC--------------
-------------ACTTTGCAAGATGGAACTGGAAAACTAACAGT---------------
------CAATGCTGATCCACCTTTGCAACTTACAAACAACAAA---TTAGGGATTGCTTT
GGACGCTCCAT-----TTGATGTTATAGACAATAAAC----TCACATTGTTAGCGGGCCA
TGGCTTGTCTATTATA-ACAAAAGAAACAT--CAACACTGCCTGGCTTGATTAA------
------------------------------------------------------------
---TACTCTTGTAGTATTAACTGGAAAGGGTATTGGAACAGA-A---TCAACAGAT----
-AATGGCGGA---------A---------------GCGTATGTGTTAGAGTTG-------
---GAGAAGGTGGCG--------------GCTTATCATTTAATAATGATGGAGACTTGGT
AGCATTTAATAAAAAAG---------AAGATAAGCGCACCCTATGGACAACTCCAGACAC
ATCTCCAAATTGCAAGATTGATCAAGATAAGGACTCTAAGTTAACTCTGGTCCTTACAAA
GTGTGGAAGTCAAATATTGGCTAATGTGTCATTAATTGTCGTAGCTGGTAAGTACAAAAT
TATCAATAACAATACTCAACCAGCTCT------CAAAGGATTTACCATTAAATTATTGTT
TGATGAAAATGGAGTACTTATGGAATCTTCAAATCTTGGTAAATCATATTGGAACTTTAG
AAATGAAAATTCAA--TTATGTCAACAG---CTTATGAAAAAGCTATTGGATTCATGCCT
AATTTGGTAGCCTATCCAAAACCTACCGCTGGC---TC------------------TAAA
AAATAT---GCAAGAGATATAGTTTATGGAAACATCTACCTTGGTGGAAAGCCAGATCAA
CCAGTAACCATTAAAACTACCTTTAATCAGGAAACT---------------------GGA
TGTGAATATTCTATCACATTTGATTTTAGTTGGGCCAAGACTTATGTAAA---TGTTGAA
--------------T-TTGAAACAACCTCTTTT-ACCTTTTCCTATATCGCCCAAGAATG
-------AA----------------AGACCAATAAACGTGT--TTTTCATTTCAAAATTT
TCATGTATCTTTATTGATTT----------------------------------------
---------------TTACACCAGCACGGGTAGTCAGTCTCCCACCACCAGCCCATTTCA
CAGTGTACACTGTTCTCTCAGCACGGGTGGCCTTAAATAGGGAAATGTTCTCATTAGTGC
GGGAACTGGACTTGGGGTCTATAATCCACACAGTTTCCTGGCGAGCCAAACGGGGGTCGG
TGATTGAGATGAAGCCGTCCTCTGAAAAGTCATCCAAGCGAGCCTCACAGTCCAA-----
----------G-GTCACAG-------TCTGG---TGGAAT--------------------
GAGAAGAACGCACAGATTCATACTCGGAAAACAGGATGGGTCTGTGCCTCTCCATCAGCG
CCCTCAGCAGTCTCTGCCGCCGGGGCTCGGTGCGGCTGCTGCAGATTGGATCGGGATCGC
AAGTCTCTCTGACTATAATCCCCACAGCCTTCAGCATCAGTCTCCTGGTGCGTCGGGCAC
AGCACCGCATCCTGATCTCTGCCATGTTCTCACAGTAAGTGCAGCACATAATCACCATGT
TATTCAGCAGCCCATAATTCAGGGCGCTCCAGCCAAAGCTCATGTTGGGGATGATGGAAC
CCACGTGACCATCGTACCAGATGCGGCAGTATATCAGGTGCCTGCCCCTCATAAACACAC
TGCCCATATACATGATCTCTTTGGGCATGTTTCTGTTCACAATCTGACGGTACCAGGGGA
AGCGCTGGTTGAACATGCACCCGTAAATGACTCTCCTGAACCACACGGCCAGCAGGGTGC
CTCCCGCCCGACACTGCAGGGAGCCCGGGGATGAACAGTGGCAATGCAGGATCCAGCGCT
CGTACCCGCTCACCATCTGAGCTCTCACCAAGTCCAGGGTAGCAGGGCACAGGCACACTG
ACATACATCTTTTTAAAATTTTTATTTCCTCTGGGGTCAGGATCATATCCCAGGGGACTG
GAAACTCTTGGAGCAGGGTAAAGCCAGCAGCACATGGTAATCCACGGACAGAACTTACAT
TATGATAATCTGCATGATCACAATCGGGCAACAGGGGATGTTGTTCA---GTCAGTGAAG
CCCTGGTTTC---CTCATCAGATCGTGGTAAA-CGGGCCCTGCG--ATATGGATGATGGC
GGA---GCGAGCTGGATTGAATCTCGGTTTGCATTGTAGTGGATTCTCTTGCGTACCTTG
TCGTACTTCTGCCAGCAGAAATGGGCCCTTGAACAGCAGATACCCCTCCTGCGGCCGTCC
TTTCGCTGCTGCCGCTCAGTCATCCAACTGAAGTACATCCATTCTCGAAGATTCTGGAGA
AGTTCCTCTGCATCTGATGAAATAAAAAACCCGTCCATGCGAATTCCCCTCATCACATCA
GCCAGGACTCTGTAGGCCATCCCCATCCAGTTAATGCTGCCTTGTC---TATCATTCAGA
GGGGGCGGTGGCAGGATTGGAAGAACCATT----TTT-------ATTCCAAACGGTCTCG
AAGGACGATAAAGTGCAAGTCACGCAGGTGACAGCGTTCCCCTCCGCTGTGCTGGTGGAA
ACAGACAGCCAGGTCAAAACCCACTCTATTTTCAAGGTGCTCGACCGTGGCTTCGAGCAG
TGGCTCTACGCGTACATCCAGCATAAGAATCACATTAAAGGCTGGCCCTCCATCGATTTC
ATCAATCATCAGGTTACATTCCTGCACCATCCCCAGGTAATTCTCATTTTTCCAGCCTTG
AATTATCTCTACAAATTGTTGGTGTAAGTCCACTCCGCACATGTGGAAAAGCTCCCACAG
TGCCCCCTCCACTTTCATAATCAGGCAGACCTTCATAATAGA---AACAGATCCTGCTGC
TCCACCACCTGCAGCGTGTTCAAAACAACAAGATTCAATAAGGTTCTGCCCTCCGCCCTG
AGCTCGCGCCTCAATGTCAGCTGCAAAAAGTCACTTAAGTCCTGGGCCACTACAGCTGAC
AATTCAGAGCCAGGGCTAAGCGTGGGACTGGCAAGCGTAAGGGAAAACTTTAATGCTCCA
AAGCTAGCACCCAAAAACTGCATGCTGGAATAAGCTCTCTTTGTGTCTCCGGTGATGCCT
TCCAAAATGTGAGTGATAAAGCGTGGTAGTTTTTCTTTAATCATTTGCGTAATAGAAAAG
TCC------TCTAAATAAGTCACTAGGACCCCAGGGACCACAATGTGGTAGCTTACACCG
CGTCGCTGAAGCATG---GTTAGTAGAGATGA-GAGTCTGAAA--AACAGAAAGCA----
----TGCACTAAACTAAGGTGGCTATTTTTACTGAAGGAAAAATC---ACTCTCTCCAGC
AACAGGGTACCCACTGGGTGGCCCTTGCGGACA--TACAAAAATCGGTCCGTGTGATTAA
AAAGCAGCACAGTAAGTTCCTGTCTTCTTCCGGCAAAAATCACATCGGACTGGGTTAGTA
TGTCCCTGGCATGGTAG--TCATTCAAGGCCATA--AATCTGCCCTGATATC-CAGTAGG
AACCAGCACACTCACTTTTAGGTGAAGCAATACCACCCCATGCGGAGGAATGTGGAAAGA
TTCAGGGCAAAAGAAGGTATATCTATTGCTAGTCCCTTCCTGGACGGGAGCGATCCCTCC
AGGACTATCTATGAAAGCATACAGAGATT---------CAGCCATAGCTCAGCCCGCTTA
-CCAGTAGACAGA--GAGCACAGCAGTACAAGCGCCAACAG---CAGCGACTGACTACCC
ACTAACCCAGCTC---CCTATTTAAAGGCA--CCTTACACTGACGTA---ATGACCAAAG
GTCTAAAAA---CCCCGCCAAAAAAA--CACACACGCCCTGGGTGTTTTTTCGCGAAAAC
ACTTCCGCGTTCTCACTTCCTCG---TATCGATTTCGTGACTCAACTTCCGGGTTCCCAC
GTTACGTCACTTCTGCCCTTACATGTAACTCAGTCGTAGGGCGCCATGTTGCCCACGTCC
AAAATGGTT----------------------------TCCATGTCC-------------A
GCCACGCCTCCGCGGCGACCGTTA--GCCGTGCGTCGTGACGTCATTTGCATCGTCTTCT
CTCGTCCAATCAGCGTTGGCTCCGCCCCGAAACCGTTAAAATTCAAA--AGCTCATTTGC
ATATTAACTTTTGTTTACTTTGTGGGGTATATTATAT-A-GATAG------
>Human adenovirus 10, complete genome.
---CATCATC-AATAATATACCCCACAAAGTAAACAAAAGTTAATATGCAAATGAGCT--
TTTGAATTTTAACGGTTTCGGGGCGGAGCCAACGCTGATTGGACGA-GAGAAGACGA-TG
CAAATGACGTCAC--GACGCACGGCGTTAACGGTCGCCGCGGAGGCGTGGCCTAGCCCGG
AAGCAAGTCGCGGG-GCTGATGACGTATAAAAAAGCGGACTTTAGACCCGGAAACGGCCG
ATTTTCCCGCGGCCAC-GCCCGGATATGA-GGTAATTCTGGGCGGATGCAAGTGAAATTA
-GGTCATTTTGGCGCGAAAACTGAATG---AGGAAGTGAAAAGCG--AAAAATACCG-GT
CCCTCCCAGGGCGGAATATTTACCGAGGGCCGAG-AGACTTTGAC-CGATTACGTGGGGG
TTTCGATTGCGG------------------TGTTTTTTT--CGCGAATTTCCGCGT-CCG
TGTCAAAGTCCGGTGTTTATGTCACA--GATCAGCTGATCCGCAGGGTATTTAAACCAGT
CGAGT-CCGTCAAGAGGCCACTCTTGAGTGCCAGCGAGTAGAGATTTCTC-TGAGCTCCG
CTC-----CCAGAGACCGAGAAAAA-TGAGACACCTGCGCCTCCTGCCTTC---AACTGT
GCCCGGTGAGCTGGCTGTGCTTATGCTGGAGGACTTTGTGGATACAGTATTGGAGGACGA
AC---TGCATCCAAGTCCGTTCGAGCTGGG---ACCCACACTTCAGGATCTCTATGATCT
GGAGGTAGATGCCCATGATGACGACCCTAACGAGGAGGCTGTGAATTTAATATTTCCAGA
ATCTATGATTCTTCAGGCTGACATAGCCAACGAA------TCTACTCCA-------CTTC
ATACACCGACT---------------------------------------CTGTCACCCA
TACCTGAATTGGAAGAGGA-----------------GGACGAACTAGACCTCCGGTGTTA
TGAGGAAGGTTTTCCTCCCAGCGATTCAGAGGATGAACGGGGTGA---------------
----GCAGACCATGGCTCTGATCTCAGACTATGCTTGTGTGATT-------GTGGAGGAA
CAAGTAGTG--ATTGAAAATT---------CTACCGAGCCAG-TGGAGGGCTG-------
TAGAAA-----ATGCCAGTA-CCACCGGGATAAGTCTGGAGACCCGAACGCATCATGCGC
TT----------------TGTGCTATATGAAACAGACTTTCAGCTTTATTTACAGTAAGT
G-----GAGT--GAATGTGAGAGAGGCTGAGTGCTTAACACATCACTGTGTATTGCTTGA
ACAGCTGTGCT-AAGTGTGGTTT------ATTTTTGTTTCTAGGTCCGGTGTCAGAGGAT
GAGTCATCACCCTCAGAAGAAGACCACCCGTCT---------CCCCCTGATCTCACAGAT
GACACGCCCCTGCAAGTGCACAGACCCACCCCAGTCAGAGCCAGTGGCGAGAGGCGAGCA
GCTGTTGAAAAAATTGAGGACTTGTTACATGACATGGGT--GGGGATGAAC-----CTTT
GGACCTGAG---CTTGAAACGCCCCAGGAACTAGGCGC-----AGCTGCGCTTAGTCA-T
GTGTAAATAAAGTT-----------GTACAAT-A------AAA-GT-ATATGTGACGCAT
GCAAGGTG--TGGTTTATGACTCATGGGCGGGGCTTAGTCCTATATAAGTGGCAACA--C
CTGGGCACT-GGGCACAGACCTTCAGGGAGTTCCTGATGGATGTGTGGACTATCCTTGCA
GACTTTAGCAAGACACGCCGGCTTGTAGAGGATAGTTCAGACGGGTGCTCCGGGTTCTGG
AGACACTGGTTTGGAACTCCTCTATCTCGCCTGGTGTACACAGTTAAGAAGGATTATAAA
GAGGAATTTGAAAATATTTTTGCTGACTGCTCTGGCCTGCTAGATTCTCTGAATCTTGGC
CACCAGTCCCTTTTCCAGGAAAGGGTACTCCACAGCCTTGATTTTTCCAGCCCAGGGCGC
ACTACAGCCGGGGTTGCTTTTGTGGTTTTTCTGGTTGACAAATGGAGCCAGG---ACACC
CAACTGAGCAGGGGCTACATCCTGGACTTCGCAGCCATGCACCTGTGGAGGGCCTGGATC
AGGCAGCGGGGACAGAGAATCTTGAATTACTGGCTTCTA--CAGCCAGCAGCTCCGGGTC
TTCTTCGTCTACACAGACAAACATC------CATGTTGGAGGAAGAAATGAGGCAGGCCA
---TGGACGAGAACCC---------GAGGAGCGGCCT--------GGACCCTCCGTCGGA
AGAGGAGCTGGATTGAATCAGGTATCCAGCCTGTACCCAGAGCTTAGCAAGGTGCTGAC-
-----ATCCATGG---CCAGGGGAGTTAAGAGGGAGAGGAGCGATGGGGGTAATACCGGG
ATGATGACCGAGCTGACGGCCAGCCTGATGAATCGGAAGCGCCCAGAGCGCCTTACCTGG
TACGAGCTACAGCAGGAGTGCAGGGATGAGTTGGGCCTGATGCAGGATAAATATGGCCTG
GAGCAGATAAAAACCCATTGGTTGAACCCAGATGAGGATTGGGAGGAGGCTATTAAGAAG
TATGCCAAGATAGCCCTGCGCCCAGATTGCAAGTACATAGTGACCAAGACCGTGAATATC
AGACATGCCTGCTACATCTCGGGGAACGGGGCAGAGGTGGTCATCGATACCCTGGACAAG
GCCGCCTTCAGGTGTTGCATGATGGGAATGAGAGCAGGAGTGATGAATATGAATTCCATG
ATCTTCATGAACATGAAGTTCAATGGAGAGAAGTTTAATGGGGTGCTGTTCATGGCCAAC
AGCCACATGACCCTGCATGGCTGCAGTTTCTTCGGCTTCAACAATATGTGCGCAGAGGTC
TGGGGCGCTTCCAAGATCAGGGGATGTAAGTTTTATGGCTGCTGGATGGGCGTGGTCGGA
AGACCCAAGAGCGAGATGTCTGTGAAGCAGTGTGTGTTTGAGAAATGCTACCTGGGAGTC
TCTACCGAGGGCAATGCTAGAGTGAGACACTGCTCTTCCCTGGAGACGGGCTGCTTCTGC
CTGGTGAAGGGCACAGCCTCTCTGAAGCATAATATGGTGAAGGGCTGCACGGATGAGCGC
ATGTACAACATGCTGACCTGCGATTCGGGGGTCTGCCATATCCTGAAGAACATCCATGTG
ACCTCCCACCCCAGAAAGAAGTGGCCAGTGTTTGAGAATAACCTGCTGATCAAGTGCCAT
ATGCACCTGGGAGCCAGAAGGGGCACCTTCCAGCCGTACCAGTGCAACTTTAGCCAGACC
AAGCTGCTGTTGGAGAACGATGCCTTCTCCAGGGTGAACCTGAACGGCATCTTTGACATG
GATGTCTCGGTGTACAAGATCCTGAGATACGATGA---GACCAAGTCCAGGGTGCGCGCT
TGCGAGTGCGGGGGCAGACACACCAGGATGCAGCCAGTGGCCCTGGATGTGACCGAGGAG
CTGAGACCAGACCACCTGGTGATGGCCTGTACCGGGACCGAGTTCAGCTCCAGTGGGGAG
GACACAGATTAGAGGTAGGTCGAGTG---AGTAGTGGGCGTGGCTAAGGTGACT-----A
T----AAAGGCGGGTGTCTTACGAGGGTCTTTTTGCTTTTC--TGCA--------GACAT
CATGAACGGGACCGGCGGGGCCTTCGAAGGGGGGCTTTTTAGCCCTTATTTGACAACCCG
CCTGCCGGGATGGGCCGGAGTTCGTCAGAATGTGATGGGATCGACGGTGGATGGGCGCCC
AGTGCTTCCAGCAAATTCCTCGACCATGACCTACGCGACCGTGGGGA---GCTCGTCGCT
CGACAGCACCGCCGCAGCCGCGGCAGC---CGCAGCTGCCATGACAGCGACGAGACTGGC
---------C---TCGAGCTACATGCCCAGCAGCGGCAGCAGCCCCTCTGTGCCCAGTTC
CATCATCGCCGAGGAGAAACTGCTGGCCCTGCTGGCCGAGCTGGAAGCCCTGAGCCGCCA
GCTGGCCGCCCTGACCCAGCAGGTGTCCGAGCTCCGCGAGCA-------------GCAAC
AGCAGCAAAA----TAAATGA---------------TTCAATAAACACAGA---------
-------TTCTGATTCAAACAGCAAA----GCATCT---TTATTATTTATTTTTTCGCGC
GCGGTAGGCCCTGGTCCACCTCTCCCGATCATTGAGAGTGCGGTGGATTTTTTCCAGGAC
CCGGTAGAGGTGGGATTGGATGTTGAGGTACATGGGCATGAGCCCGTCCCGGGGGTGGAG
GTAGCACCACTGCATGGCCTCGTGCTCTGGGGTCGTGTTGTAGATGATCCAGTCATAGCA
GGGGCGCTGGGCGTGGTGCTGGATGATGTCTTTGAGAAGGAGACTGATGGCCACGGGGAG
CCCCTTGGTGTAGGTATTGGCGAAGCGGTTGAGCTGGGAGGGATGCATGCGGGGGGAGAT
GATGTGCAGTTTGGCCTGGATCTTGAGGTTGGCGATGTTGCCACCCAGATCCCGCCGGGG
GTTCATGTTGTGCAGGACCACCAGGACGGTGTAGCCCGTGCACTTGGGGAACTTGTCATG
CAACTTGGAAGGGAATGCGTGGAAGAATTTGGAGACGCCCTTGTGCCCGCCCAGGTTTTC
CATGCATTCATCCATGATGATGGCGATGGGCCCGTGGGCTGCGGCTTTGGCAAAGACGTT
TCTGGGGTCAGATACATCATAATTATGCTCCTGGGTGAGATCATCATAAGACATTTTAAT
GAATTTGGGGCGGAGGGTGCCAGATTGGGGGACGATGGTTCCCTCGGGCCCCGGGGCGAA
GTTCCCCTCACAGATCTGCATCTCCCAGGCTTTCATCTCGGAGGGGGGGATCATGTCCAC
CTGCGGGGCGATGAAAAAAACGGTTTCCGGGGCTGGGGTGATGAGCTGCGAAGAGAGCAG
GTTTCTCAACAGCTGGGACTTGCCGCACCCGGTCGGGCCGTAGATGACCCCGATGACGGG
TTGCAGGTGGTAGTTCAAGGACATGCAGCTGCCGTCGTCCCGGAGGAGGGGGGCCACCTC
GTTGAGCATGTCTCTGACTTGGAGGTTTTCCCGAACGAGCTCGCCGAGGAGGCGGTCCCC
GCCCAGCGAGAGGAGCTCTTGCAGGGAAGCAAAGTTTTTCAGGGGCTTGAGTCCGTCGGC
CATGGGCATCTTGGCGAGGGTCTGCGAGAGGAGCTCCAGGCGGTCCCAGAGCTCGGTGAC
GTGCTCTACGGCATCTCGATCCAGCAGACTTCCTCGTTTCGGGGGTTGGGACGACTGCGA
CTGTAGGGCACGAGACGATGGGCGTCCAGCGCGGCCAGCGTCATGTCCTTCCAGGGTCTC
AGGGTCCGAGTGAGGGTGGTCTCCGTCACGGTGAAGGGGTGGGCCCCTGGCTGGGCGCTT
GCAAGGGTGCGCTTGAGACTCATCCTGCTGGTGCTGAAACGGGCACGGTCTTCGCCCTGC
GAGTCGGCGAGATAGCAGTTGACCATGAGCTCGTAGTTGAGGGCCTCGGCGGCGTGGCCC
TTGGCGCGGAGCTTGCCCTTGGAAGAGCGCCCGCAGGCGGGACAGAGGAGGGATTGCAGG
GCGTAGAGCTTGGGGGCGAGAAAGACGGACTCGGGAGCGAAAGCGTCCGCTCCGCAGTGG
GCGCAGACGGTCTCGCACTCGACGAGCCAGGTGAGCTCTGGCTGCTCGGGGTCAAAAACC
AGTTTTCCCCCGTTCTTTTTGATGCGCTTCTTACCTCGCGTCTCCATGAGTCTGTGTCCG
CGCTCGGTGACAAACAGGCTGTCGGTGTCCCCGTAGACGGACTTGATTGGCCTGTCCTGC
AGGGGCGTCCCGCGGTCCTCCTCGTAGAGAAACTCGGACCACTCTGAGACAAAGGCGCGC
GTCCACGCCAAGACAAAGGAGGCCACGTGCGAGGGGTAGCGGTCGTTGTCCACCAGGGGG
TCCACCTTTTCCACCGTGTGCAGACACATGTCCCCCTCCTCCGCATCCAAGAAGGTGATT
GGCTTGTAGGTGTAGGCCACGTGACCGGGGGTCCCCGACGGGGGGGTATAAAAGGGGGCG
GGTCTGTGCTCGTCCTCACTCTCTTCCGCGTCGCTGTCCACGAGCGCCAGCTGTTGGGGT
AGGTATTCCCTCTCGAGAGCGGGCATGACCTCGGCACTCAGGTTGTCAGTTTCTAGAAAC
GAGGAGGATTTGATGTTGGCCTGCCCTGCCGCGATGCTTTTTAGGAGACTTTCATCCATC
TGGTCAGAAAAGACAATTTTTTTATTGTCAAGCTTGGTGGCGAAGGAGCCATAGAGGGCG
TTGGAGAGAAGCTTGGCGATGGATCTCATTGTCTGATTTTTGTCACGGTCGGCGCGCTCC
TTGGCCGCGATGTTGAGCTGGACATACTCGCGCGCGACGCACTTCCATTCCGGGAAGACG
GTGGTGCGCTCGTCGGGCACGATCCTGACGCGCCAGCCGCGGTTATGCAGGGTGACCAGG
TCCACGCTGGTGGCCACCTCGCCGCGCAGGGGCTCGTTGGTCCAGCAGAGTCTGCCGCCC
TTGCGCGAGCAGAACGGTGGCAGCACATCAAGCAGATGCTCGTCAGGGGGGTCCGCATCG
ATGGTGAAGATGCCCGGACAGAGTTCCTTGTCAAAATAATCTATTTTTGAGGATGCATCA
TCCAAGGCCATCTGCCACTCGCGGGCGGCCAGCGCTCGCTCGTAGGGGTTAAGGGGCGGA
CCCCAGGGCATGGGATGCGTGAGGGCGGAGGCGTACATGCCGCAGATGTCATAGACATAG
ATGGGCTCCGAGAGGATGCCGATGTAGGTGGGATAACAGCGCCCCCCGCGGATGCTGGCG
CGCACGTAGTCATACAACTCATGCGAGGGGGCCAAGAAGGCGGGGCCGAGATTGGTGCGC
TGGGGCTGCTCGGCGCGGAAGACGATCTGGCGAAAGATGGCATGCGAGTTGGAGGAGATG
GTGGGCCGTTGGAAGATGTTAAAGTGGGCGTGGGGCAAGCGGACCGAGTCGCGGATGAAG
TGCGCGTAGGAGTCTTGCAGCTTGGCGACGAGCTCGGCGGTGACGAGGACGTCCATGGCG
CAGTAGTCCAGCGTTTCGCGGATGATGTCATAACCCGCTTCTCCTTTCTTCTCCCACAGC
TCGCGGTTGAGGGCGTACTCCTCGTCATCCTTCCAGTACTCCCGGAGCGGGAATCCTCGA
TCGTCCGCACGGTAAGAGCCCAGCATGTAGAAATGGTTCACGGCCTTGTAGGGACAGCAG
CCCTTCTCCACGGGGAGGGCGTAAGCTTGTGCGGCCTTGCGGAGCGAGGTGTGCGTCAGG
GCGAAGGTGTCCCTGACCATGACTTTCAAGAACTGGTACTTGAAATCCGAGTCGTCGCAG
CCGCCGTGCTCCCAGAGCTCGAAATCGGTGCGCTTCTTCGAGAGGGGGTTAGGCAGAGCG
AAAGTGACGTCATTGAAGAGAATCTTGCCTGCTCGCGGCATGAAATTGCGGGTGATGCGG
AAAGGGCCCGGGACGGAGGCTCGGTTGTTGATCACCTGGGCGGCAAGGACGATCTCGTCG
AAGCCGTTGATGTTGTGCCCGACGATGTAGAGTTCCATGAATCGCGGGCGGCCTTTGATG
TGCGGCAGCTTTTTGAGCTCCTCGTAGGTGAGGTCCTCGGGGCATTGCAGGCCGTGCTGC
TCGAGCGCCCACTCCTGGAGATGTGGGTTGGCTTGCATGAAGGAAGCCCAGAGCTCGCGG
GCCATGAGGGTCTGGAGCTCGTCGCGAAAGAGGCGGAACTGCTGGCCCACGGCCATCTTT
TCTGGGGTGACGCAGTAGAAGGTGAGGGGGTCCCGCTCCCAGCGATCCCAGCGTAAGCGC
ACGGCGAGATCGCGAGCGAGGGCGACCAGCTCGGGTTCCCCCGAGAATTTCATGACCAGC
ATGAAGGGGACGAGCTGCTTGCCGAAGGACCCCATCCAGGTGTAGGTTTCTACATCGTAG
GTGACAAAGAGCCGCTCCGTGCGAGGATGAGAGCCGATTGGGAAGAACTGGATTTCCTGC
CACCAGTTGGACGAGTGGCTGTTGATGTGATGAAAGTAGAAATCCCGCCGGCGAACCGAG
CACTCGTGCTGATGCTTGTAAAAGCGTCCGCAGTACTCGCAGCGCTGCACGGGCTGTACC
TCATCCACGAGATACACAGCGCGTCCCTTGAGGAGGAACTTCAGGAG-------------
-----TGGCGGCCCTGGCTGGTGGCTTTCATGTTCGCCTGCGTGGGACTCACCCTGGGGC
TCCTCGA---------GGACGGAGAGGCTGACGAGCCCGCGCGGGAGCCAGGTCCAGATC
TC-GGCGCGGCGGGGGCGGAGAGCGAAGACGAGGGCGCGCAGTTGGGAGCTGTCCATGGT
GTCGCGG------AGATCCAGGTCCGGGGGCAGGGTTCT---GAGGTTGACCTCGTAGAG
GCGGGTGAGGGCGTGCTTGAGATGCAGATGGTACTTGATCTCCACGGGTGAGTTGGTGGT
CGTGTCCACGCATTGCATGAGCCCGTAGCTGCGCGGGGCCACGACCGTGCC---------
-----------GCGGTG-------CGCTTT----------TAGAAGCGGTGTCGCGGACG
CGCTCCCGGCGGCAGCGGCGGTTCCGGCCCCGCGGGCAGGGGCGGCAGAGGCACGTCGGC
GTGGCGCTCGGGCAGGTCCCGGTGCTGCGCCCTGAGAGCGCTGGCGTGCGCGACGACGCG
GCGGTTGACATCCTGGATCTGCCGCCTCTGCGTGAAGACCACGGGCCCCGTGACTTTGAA
CCTGAAAGACAGTTCAACAGAATCAATCTCTGCGTCATTGACGGCGGCCTGACGCAGGAT
CTCTTGCACGTCGCCCGAGTTGTCCTGGTAGGCGATCTCGGACATGAACTGTTCGATCTC
CTCCTCCTGGAGATCGCCGCGGCCCGCGCGCTCCACGGTGGCGGCGAGGTCATTGGAGAT
GCGGCCCATGAGCTGCGAGAAGGCGCCCAGGCCGCTCTCGTTCCAGACGCGGCTGTAGAC
CACGTCCCCGTCGGCGTCGCGTGCGCGCATGACCACCTGCGCGAGGTTGAGCTCCACGTG
CCGCGTGAAGACGGCGTAGTTGCGCAGGCGCTGGAAGAGGTAGTTGAGGGTGGTGGCGAT
GTGCTCGGTGACGAAGAAGTACATGATCCAGCGGCGCAGGGGCATCTCGCTGATGTCGCC
GATGGCCTCCAGCCTTTCCATGGCCTCGTAGAAATCCACGGCGAAGTTGAAAAACTGGGC
ATTGCGGGCCGAGACCGTGAGCTCGTCTTCCAGGAGCCTGATGAGCTCGGCGATGGTGGC
GCGCACCTCGCGCTCGAAATCCCCGGGGGCCTCCTCTTC---TTC------CTCTTCTTC
CATGACGACCTCTTCTTCTATTTCTTCCTCTGGGGGCGGTGGTGGTGGCGGGGCCCGACG
ACGACGGCGACGCACCGGGAGACGGTCGACGAAGCGCTCGATCATCTCCCCGCGGCGGCG
ACGCATGGTTTCGGTGACGGCGCGACCCCGTTCGCGAGGACGCAGCGTGAAGACGCCGCC
GGTCATCTCC-------------CGGTAATGG------GGCGGGTCCCCGTTGGGCAGCG
ATAGGGCGCTGACGATGCATCTTATCAATTGCGGTGTAGG---------------GGACG
--TGAGCGCGTCGAGATCGACCGGATCGGAGAATCTTTCGAGGAAAGCGTCTAGCCAATC
GCAGTCGCAAGGTAAGCTCAAACACGTAGCAGCCCTGTGGACGCTGTTA-----------
----------------------------------------GAATTGCGGTTGCTGATGAT
GTAATTGAAGTAGGCGTTTTTGAGGCGGCGGATGGTGGCGAGGAGGACCAGGTCCTTGGG
TCCCGCTTGCTGGATGCGGAGCCGCTCGGCCATGCCCCAGGCCTGGCCCTGACACCGGCT
CAGGTTCTTGTAGTAGTCATGCATGAGCCTCTCAATGTCATCACT---------------
-------------------------------GGCGGAGGCGGAGTCTTCC----------
-------------ATGCGGGTGACCCCGACGCCCCTGAGCGGCTGCACGAGCGCCAGGTC
GGCGACGACGCGCTCGGCGAGGATGGCCTGTTGCACGCGGGTGAGGGTGTCCTGGAAGTC
ATCCATGTCGACGAAGCGGTGGTAGGCCCCGGTGTTGATGGTGTAGGTGCAGTTGGCCAT
GAGCGACCAGTTGACGGTCTGCAGGCCGGGTTGCACGACCTCGGAGTACCTGATCCGCGA
GAAGGCGCGCGAGTCGAAGACGTAGTCGTTGCAGGTGCGCACGAGGTACTGGTAGCCGAC
TAGGAAGTGCGGTGGCGGCTGGCGGTAGAGCGGCCAGCGCTGGGTGGCCGGCGCGCCCGG
GGCCAGGTCCTCGAGCATGAGGCGGTGGTAGCCGTAGAGGTAGCGGGACATCCAGGTGAT
GCCGGCGGCGGTGGTGGAGGCGCGCGGGAACTCGCGGACGCGGTTCCAGATGTTGCGCAG
CGGCAGGAAATAGTCCATGGTCGGCACGGTCTGGCCGGTGAGACGCGCGCAGTCATTGAC
GCTCTAGA------GGCAAAAACGAAAGCGGTTGAGCGGGCTCTTCCTCCGTAGCCTGGC
GGA-ACG--CAAACGGGTTAGGCCGCGTGTGTACCCCGGTTCGAGTCCC-----------
-----CTCGAATCAGGCTGGAGCCGCGACTAAC-GTGGTATTGGCACTCCCGTCTCGACC
CGAGCCCGAT---AGCCGCCAGGATACGGCGGAGAGCCCTTTTT----------G---CC
GGCCGAGGGGG-TC---------GCTAGACTTGAAAGCGGCTGAAAACCCCGCCGGGTAG
TGGCTCGCGCCCGTAGTCTGGAGAAGCA-TCGCCAGGGTTGAGTCGCGGC----------
----------------------------------------G-------------------
--------------------AGCGGGACT-------------------------------
--------------------------------TGGTCACCCCGCCGAT------------
------------------------------------------------------------
------------------------------------------------------------
-----------TTAAAGA--CCCACAGCCAGCCGACTTCTCCAGTT-ACGGGAGCGAGCC
CCCTTTTTTCTTTTT--------G----CCAGATGCATCCCGTCCTGCGCCAAATGCGTC
CC-A----------C----------------------CCCC---CCGGCGAC--------
----CACCGCGA------------C-------CGCGGCCGTAGCAGGCGCCGGCGCTAG-
--CCAGCCACAG---------------ACAGAGATGGACTTGGAAGAGGGCGAAGGGCTG
GCAAGACTGGGGGCGCCGTCCCCGGAGCGACACCCCCGCGTGCAGCTGCAGAAGGACGTG
CGCCCGGCGTACGTGCCTGCGCAGAACCTGTTCAGGGACCGCAGCGGGGAGGAGCCCGAG
GAGATGCGCGACTGCCGGTTTCGGGCGGGCAGGGAGCTGCGCGAGGGCCTGGACCGCCAG
CGCGTGCTGCGCGACGAGGATTTCGAGCCGAACGAGCAGACGGGGATCAGCCCCGCGCGC
GCGCACGTGGCGGCGGCCAACCTGGTGACGGCCTACGAACAGACGGTGAAGCAGGAGCGC
AACTTCCAAAAGAGTTTCAACAACCACGTGCGCACGCTGATCGCGCGCGAGGAGGTGGCC
CTGGGCCTGATGCACCTGTGGGACCTGGCGGAGGCCATCGTGCAGAACCCGGACAGCAAG
CCTCTGACGGCGCAGCTGTTCCTGGTGGTGCAGCACAGCAGGGACAACGAGGCGTTCAGG
GAGGCACTGCTGAACATCGCCGAGCCCGAGGGTCGCTGGCTGCTGGAGCTGATCAACATC
TTGCAGAGCATCGTAGTGCAGGAGCGCAGCCTGAGCCTGGCCGAGAAGGTGGCGGCGATC
AACTACTCGGTGCTGAGCCTGGGCAAGTTTTACGCGCGCAAGATTTACAAGACGCCGTAC
GTGCCCATAGACAAGGAGGTGAAGATAGACAGCTTTTACATGCGCATGGCGCTCAAGGTG
CTGACGCTGAGCGACGACCTGGGCGTGTACCGCAACGACCGCATCCACAAGGCCGTGAGC
ACGAGCCGGCGGCGCGAGCTAAGCGACCGCGAGCTGATGCTGAGCCTTCGCCGGGCGCTG
GTAGGGGGCGC-TGCCGGCGGCGAGG-----AGTCCTACTTCGACATGGGGGCGGACCTG
CATTGGCAGCCGAGCCGGCGCGCCTTGGAGGCCGCC------------------------
---TACGGTCCAGAGGACTTGGAAGAGGATGAGGAA---GAGGAGGAGGA----TGCACC
CGCTGCGGGGTACTGA--CGCCTCCGT-GATGTGTTT--TTAGATG---CAGCA---AGC
CCCGGACCCCGCCATAAGGGCGGCGCTGCAAAGCCAGCCGTCCGGTATAG---CATCGGA
CGACTGGGAGGCCGCGATGCAACGCATCATGGCCCTGACGACCCGCAACCCCGAGTCCTT
TAGACAACAGCCGCAGGCCAACAGACTCTCGGCCATTCTGGAGGCGGTGGTCCCCTCTCG
GACCAACCCCACGCACGAGAAGGTGCTGGCGATCGTGAACGCGCTGGCGGAGAACAAGGC
CATCCGTCCCGACGAGGCCGGGCTGGTGTACAACGCCCTGCTGGAGCGCGTGGGCCGCTA
CAACAGCACGAACGTGCAGTCCAACCTGGACCGGCTGGTGACGGACGTGCGCGAGGCCGT
GGCGCAGCGCGAGCGGTTCAAGAACGAGG---GCCTGGGCTCGCTGGTGGCGCTGAACGC
CTTCCTGGCGACGCAGCCGGCGAACGTGCCGCGCGGGCAGGACGATTACACCAACTTTAT
CAGCGCGCTGCGGCTGATGGTGACCGAGGTTCCCCAGAGCGAGGTGTACCAGTCTGGCCC
GGACTACTTTTTCCAGACGAGCCGGCAGGGCTTGCAGACGGTGAACCTGAGCCAGGCTTT
CAAGAACCTGCGCGGGCTGTGGGGCGTGCAGGCGCCCGTGGGCGACCGGTCGACGGTGAG
CAGCTTGCTGACGCCCAACTCGCGTCTGCTGCTGCTGCTGATCGCGCCCTTCACCGACAG
CGGCAGCGTGAACCGCAACTCGTACCTGGGCCATCTGCTGACGCTGTACCGCGAGGCCAT
AGGCCAGGCGCAGGTGGACGAGCAGACCTTCCAGGAGATCACTAGCGTGAGCCGCGCGCT
GGGGCAGAACGACACCGACAGTCTGAGGGCCACCCTGAACTTCTTGCTGACCAATAGACA
GCAGAAGATCCCGGCGCAATATGCGCTGTCGGCCGAGGAGGAAAGGATCCTGAGATATGT
GCAGCAGAGCGTAGGGCTGTTCCTGATGCAGGAGGGGGCCACCCCCAGCGCCGCGCTGGA
CATGACCGCGCGCAACATGGAACCTAGCATGTACGCCGCCAACCGGCCGTTCATCAATAA
GCTGATGGACTACCTGCACCGCGCGGCGGTCATGAACACGGACTACTTTACAAACGCCAT
CCTGAACCCGCACTGGCTCCCGCCGCCGGGGTTCTACACGGGCGAGTACGACATGCCCGA
CCCCAACGACGGGTTCCTGTGGGACGACGTGGACAGCGTGGTGTTCTCGCCGA-------
--------------CCTTTCAAAAG--------CGCCAGGAGGC-------------GCC
GC---------CGAGCGAGGG--CGCGGTGGGGAG---------GAGCCCCTTTCCTAGC
TTAGGGAGTTTGCATAGCT---TGCCGGGCTCGGTGAACAGCGGCAGGGTGAGCCGGCCG
CGCTTGCTGGGCGAGGACGAGTACCTGAACGACTCGCTGCTGCAGCCGCCACGGGCCAAG
AAC---------GCCATGGCCAATAACGGTATAGAGAGTCTGGTGGACAAACTGAACCGT
TGGAAGACCTACGCTCAGGACCATA-----------------------GGGA---TG---
------CGCCCGCGCCGCGG-CGACAGCGCCACGACCGGCAGCGGGGCCTG-GTGTG---
-----GGACGACGAGGACTCGGCCGACGATAGCAGCGTGTTGGACTTGGGCGGGAGCGGT
G---GGGTCAACCCGTTCGCGCATCTGCAGCCC---AAACTGGGGCGACGGATGTTTTGA
AATGCA----------AAA--TAAAA-----CTCACCAAGGCCAT--------AGCGTGC
GTTCTCTTCCTTGT--------------TAGA------GATGAGG--------CGTGC--
--------GGTG---GTGTCTTCCT---CTCCTCCTCCCTCGTACGAGAGCGTGATGGCG
CAG---------GCGACC------------------CTGGAGGTTCCGTTTGTGCCTCCG
CGGTATATGGCTCCTACGGAGGGCAGAAACAGCATTCGTTACTCGGAGCTGGCTCCGCAG
TACGACACCACTCGCGTGTACTTGGTGGACAACAAGTCGGCGGACATCGCTTCCCTGAAC
TACCAAAACGACCACAGCAACTTCCTGACCACGGTGGTGCAGAACAACGATTTCACCCCC
GCCGAGGCCAGCACGCAGACGATAAATTTTGACGAGCGGTCGCGGTGGGGCGGTGATCTG
AAGACCATTCTGCACACTAACATGCCCAATGTGAACGAGTACATGTTCACCAGCAAGTTT
AAGGCGCGGGTGATGGTGGCTAGGAAGCATCCAGAGGGGGTAGTTGA---AAC------A
GATTTGAGTCAGGATAAGCTTGAATATGAGTGGTTTGAGTTTACCCTGCCCGAGGGAAAC
TTTTCCGAGACCATGACCATAGACCTGATGAACAACGCCATCTTGGAAAACTACTTGCAA
GTGGGGCGGCAAAATGGCGTGCTGGAGAGCGATATCGGAGTCAAGTTTGACAGCAGAAAT
TTCAAGCTGGGCTGGGACCCGGTGACCAAGCTGGTGATGCCAGGGGTCTACACCTACGAG
GCCTTCCACCCGGACGTGGTGCTGCTGCCGGGCTGCGGGGTGGACTTCACCGAGAGCCGC
CTGAGCAACCTCCTGGGCATTCGCAAGAAGCAACCTTTCCAAGAGGGCTTCAGAATCATG
TATGAGGATCTAGAAGGTGGCAACATCCCCGCCCTCCTTGATGTGCCCAAGTACTTGGAA
AGCAAGAAGAAAGTTGAAGACGAAACTAAA------------------------------
---------------------AATGCAGCTGCG--GCCACA----GCCGATACAACCA--
-------------CTAGGGGTGATACATTTGCAACTC---------CAGCGCAAGAGACA
-----------------------G----CAGCTGATAAGA--------------------
-------------AGGTAGAAGTCTTGCCCATTGAAAAGGATGAGAGTGGTAGAAGTTAC
AACCTGAT---CCAGGGGACCCACGACACGCTGTACCGCAGTTGGTACCTGTCCTATACC
TACGGGGACCCCGAGAAGGGGGTGCAGTCGTGGACGCTGCTCACCACCCCGGACGTTACC
TGCGGCGCGGAGCAAGTCTACTGGTCACTGCCGGACCTCATGCAAGACCCCGTCACCTTC
CGCTCCACCCAGCAAGTCAGCAACTACCCCGTGGTCGGCGCCGAGCTCATGCCCTTCCGC
GCCAAGAGCTTTTACAACGACCTCGCCGTCTACTCCCAGCTCATCCGCAGCTACACCTCC
CTCACCCACGTCTTCAACCGCTTCCCCGACAACCAGATCCTCTGCCGCCCGCCCGCGCCC
ACCATCACCACCGTCAGTGAAAACGTGCCTGCTCTCACAGATCACGGGACGCTACCGCTG
CGCAGCAGTATCCGCGGAGTCCAGCGAGTGACCGTCACTGACGCCCGTCGCCGCACCTGT
CCCTACGTCTACAAGGCCCTGGGCATAGTCGCGCCGCGCGTGCTTTCCAGTCGCACCTTC
TAAAAAAA----------TGTCTATTCTCATCTCGCCCAGCAATAACACCGGCTGGGGTC
TTACTAGACCCAGCACCATGTACGGAGGAGCCAAGAAGCGCTCCCAGCAGCACCCCGTCC
GCGTCCGCGGCCACTTCCGCGCTCCCTGGGGCGCTTACAAGCGCGGGCGGACTTCCACCG
CCG------TGCGCACCACCGTCGACGACGTCATCGACTCGGTGGTCGCCGACGCGCGCA
ACTAC---ACTCCCGCCCCC---------TCCACCGTGGACGCGGTCATCGACAGCGTGG
TGGCCGACGCGCGCGACTATGCCA---------GACGCAAGAGCCGGCGGCGACGGATCG
CCAGGCGCCACCGGAGCACGCCCGCCATGCGCGCCGCCCGGGCTCTGCTGCGCCGCGCCA
GACGCACGGGCCGCCGGGCCATGATGCGAGCCGCGCGCCGCGCTGCCACTGCACCCA--C
CCCCGCAGGCAGGACTC-GCAGACGAGCGGCCGCCGCCGCCGCTGCGGCCATCTCTAGCA
TGACCAGACCCAGGCGCGGAAACGTGTACTGGGTGCGCGACTCCGTCACGGGCGTGCGCG
TGCCCGTGCGCACCCGTCCTCCTCGTCC-----------------CTGATCTAAT-----
GCTTGTGTCCTCCCCCGCAAGCG----------------ACGATGTCAAAGCGCAAAATC
AAGGAGGAGATGCTCCAGGTCGTCGCCCCGGAGATTTACGGACC--------ACCCCAGG
CGGACCAGAAA---CCCCGCAAAATCAAGCGGGTTAAAAA---------AAAGGATGA--
--GGTG--------------GACGAGGGGGCAGTAGAGTTTGTGCGCGAGTTCGCTCCGC
GGCGGCGCGTAAATTGGAAGGGGCGCAGGGTGCAGCGCGTGTTGCGGCCCGGCACGGCGG
TGGTGTTCACGCCCGGCGAGCGGTC---CTCGGTCAGGAGCAAGCGTAGCTATGACGAGG
TGTACGGCGACGACGACATCCTGGACCAGGCGGCGGAGCGGGCGGGCGAGTTCGCCTACG
GGAAGCGGTCGCGC------------GAAGAGGAGCTGATCTCGCTGCCGCTGGACGAAA
GCAACCCCACGCCGAGCCTGAAGCCCGTGACCCTGCAGCAGGTGCTGCCCCAGG---CGG
TGCTGCTGCCGAGCCGCGGGGTCAAGCGCGAGGGCGAGAGCA---TGTACCCGACCATGC
AGATCATGGTGCCCAAGCGCCGGCGCGTGGAGGACGTGCTGGACACCGTGAAAATGGATG
TGGA------GCCCGAGGTCAAGGTGCGCCCCATCAAGCAGGTGGCGCCGGGCCTGGGCG
TGCAAACCGTGGACATTCAGATCCCCAC---CGA---CATGGATGT------CGA---CA
AAAAACCCTCGACCAGC---ATCGAGGTGCA-----------------------------
--AACCGACCCCTGGCTCCCAGCCTC----------CACCGCT-ACCGTCTCCACTTCTA
CCGCCGCCACGGCTACCGAGCCTCCCAGGAGGCGAAGATGG---GGCGCCGCCAGCCGGC
TGATGCCCAACTACGTGTTGCATCCTTCCATCATCCCGACGCCGGGCTACCGCGGCACCC
GGTACTACGCCAGCCGCCGGCGCCCAGCCAGCAAACGCCGCCGCCGCACCGCCACCCGCC
GCCGTCT-------------------------------G--GCCCCCGCCCGCGTGCGCC
GCGTG-ACCAC-GCGCCGGGGCCG-CTCGCTCGTTCTGCCCACCGTGCGCTACCACCCCA
GCATCCT---TTAATTCGTGT-GCTGTGATACTGTTGCAGAGAGATGGCTCTCACTTGCC
GCCTGCGCATCCCCGTCCCGAATTACCGAGGAAGA---TCCCGCCGCAGGAGAGGCATGG
CAGG--------CAGCGGCCTGAACCGCCGC-------------CGGCGGCGGGCCATGC
GCAGGCGCCTGAGTGGCGGCTTTCTGCCCGCGCTCATCCCCATAATCGCCGCGGCCATCG
GCACGATCCCGGGCATAGCTTCCGTTGCGCTGCAGGCGTCGCAGCGCCGTTGATGTGCGA
ATAA-------------------A--AGCCTCTTTAGACTCTGAC--ACACCTGGTCCTG
T----ATATTTT-----TAGA---ATGGAAGACATCAATTTTGCGTCCCTGGCTCCGCGG
CACGGCACGCGGCCGTTCATGGGCACCTGGAACGAGATCGGCACCAGCCAGCTGAACGGG
GGCGCCTTCAATTGGAGCAGTGTCTGGAGCGGGCTTAAAAATTTCGGCTCGACGCTCCGG
ACCTATGGGAACAAGGCCTGGAATAGTAGCACGGGGCAGTTGCTAAGGGAAAAGCTCAAA
GACCAGAACTTTCAGCAGAAGGTGGTGGACGGGCTGGCCTCGGGCATTAACGGGGTGGTG
GACATCGCGAACCAGGCCGTGCAGCGCGAGATAAACAGCCGCCTGGAC------------
CCG---------CGGCCGC------------------CC------ACGGTGGTGG---AG
A------------TGGAAGATGCAA---CTCTTCCGCCGCCCAAAGGCGAGAAGCGGCCG
CGGCCCGACGCGGAGGAGACGATCCT---GCAGGTGGACGAGCCGCCCTCGTACGAGGAG
GCCGTCAAGGCCGGCA---------TGCCCACCACGCGCATCATCGC------------G
CCGCTGGCCACGGGTGTA-ATGAAACC-------------C-----GCCACCCTTGACCT
GCCTCCACC-------ACCCGCGC---CCGCTCC---ACCGAAGGCAACTCC---GGTTG
TGCAGGC------------------------------CCCCCCGGTGGCGACCGCCGTGC
GCCGCGTCCCCGCCCGCCGCCAGGCCCAGAACTGGCAGAGCACGTTGCACAGTATCGTAG
GCCTGGGAGTGAAAAGTCTGAAGCGCCGCCGATGCTATTGAAAGAGAGGAAAGAGGACAC
TAAAGGGAGAGCTTAACTTGTATGTGCCTT------ACCGCCA-----------------
-------G----AGAACGCGCG------------------A-AGATGGCCACCCCCTCGA
TGATGCCGCAGTGGGCGTACATGCACATCGCCGGGCAGGACGCCTCGGAGTACCTGAGCC
CGGGTCTGGTGCAGTTTGCCCGCGCCACCGACACGTACTTCAGCCTGGGCAACAAGTTTA
GGAACCCCACGGTGGCCCCGACCCACGATGTGACCACGGACCGGTCCCAGCGTCTGACGC
TGCGCTTCGTGCCCGTGGATCGCGAGGACACCACGTACTCGTACAAGGCGCGCTTCACTC
TGGCCGTGGGCGACAACCGGGTGCTAGACATGGCCAGCACTTACTTTGACATCCGCGGCG
TCCTGGACCGCGGTCCCAGCTTCAAACCCTACTCGGGCACAGCTTACAACAGCCTGGCCC
CCAAGAGCGCCCCCAATCCAAGTCAGTGGACCGCCAATGAAAAACAAACT----------
--------------------GGCGGTCAACCAAAATCT----------------------
--------------------------GTTACCCAAACATTTGGATCTGCTCCAATGGGAG
GCAGCA------ATATTACTATTGA---AGGATTGGTTATTGGAACTAAGGAGGAAGAAG
GC------AATGCCACTGAAGAAATATTCGCAGATAAAACATTCCAGCCAGAACCTCAAG
TAGGAGAAGAAAACTGGCAGGAAACAGAAGCC---------TTCTATGGAGGAAGGGCTC
TTAAAAAGGATACCAAAATGAAACCATGTTACGGTTCATTTGCTAGACCCACCAATGAAA
AAGGAGGGCAAGCAAAATTAAAGCT---CAACGAT---------CAGGGTCAGCCAACTA
AAGATTATGACATAGACCTGGCATTCTTTGATACTCCGGGCGGAACACCTC---CAACAG
GCAGTGGTCAACAGGAAGAATACAAAGCAGACATTGTTATGTACACTGAAAATGTCAACC
TTGAAACCCCAGACACCCACGTGGTATATAAGCCAGGAAAAGAGGATGAGA------GTT
CTGAAACAAATTTGACACAGCAGTCCATGCCCAACAGACCTAACTACATTGGCTTTAGGG
ACAACTTTGTGGGGCTCATGTATTACAACAGCACCGGCAATATGGGTGTGCTGGCTGGTC
AGGCTTCTCAGTTGAACGCTGTGGTCGACTTGCAAGACAGAAATACCGAGCTATCTTACC
AGCTATTGCTAGATTCTTTGGGCGACAGGACCAGATACTTTAGCATGTGGAACTCTGCGG
TGGACAGCTATGATCCCGATGTCAGGATCATTGAGAATCACGGTGTGGAAGATGAACTTC
CAAACTATTGCTTCCCATTGAATGGTACTGG--CACCAAT-TCCACTTATCAAGGCGTAA
AGGTGAAAACAGGTCAGGATGGAGCTGAGGAGACCGAG---TGGGATAAAGATGAAAC--
-----TGTTGCAAGACAAAATCAAATCGCCAAGGGCAACGTCTATGCCATGGAGATCAAC
CTCCAGGCCAACCTGTGGAAGAGTTTTCTGTACTCGAACGTAGCCCTGTACCTGCCTGAC
TCATACAAGTACACGCCGGCCAACGTCACGCTGCCCGCCAATACCAACACCTACGAGTAC
ATGAACGGCCGCGTGGTAGCCCCCTCGCTGGTGGACGCCTACATCAACATCGGCGCCCGG
TGGTCGCTGGACCCCATGGACAACGTCAACCCATTCAACCACCACCGCAACGCGGGCCTG
CGTTACCGCTCCATGCTTCTGGGCAACGGCCGCTACGTGCCCTTCCACATCCAAGTGCCC
CAAAAGTTCTTTGCCATCAAGAACCTGCTCCTGCTCCCCGGCTCCTACACCTACGAGTGG
AACTTCCGCAAGGATGTCAACATGATCCTGCAGAGTTCCCTCGGAAACGACCTGCGCGTC
GACGGCGCCTCCGTCCGCTTCGACAGCGTCAACCTCTACGCCACATTCTTCCCCATGGCG
CACAACACCGCCTCCACCCTGGAAGCCATGCTGCGCAACGACACCAACGACCAGTCCTTC
AACGACTACCTCTCGGCCGCCAACATGCTCTACCCCATCCCGGCCAAGGCCACCAACGTG
CCCATCTCCATCCCCTCGCGCAACTGGGCCGCCTTCCGCGGCTGGAGTTTCACCCGGCTC
AAGACCAAAGAAACTCCCTCCCTCGGCTCGGGTTTCGATCCCTACTTTGTATACTCGGGC
TCCATCCCCTATCTCGATGGGACCTTCTACCTCAACCACACCTTCAAGAAGGTCTCCATC
ATGTTCGACTCCTCGGTCAGCTGGCCCGGCAACGACCGGCTGCTCACGCCGAACGAGTTC
GAGATCAAGCGCAGTGTCGACGGGGAGGGCTACAATGTGGCCCAATGCAACATGACCAAG
GACTGGTTCCTCGTCCAGATGCTCTCCCACTACAACATCGGCTACCAGGGCTTCCACGTG
CCCGAGGGCTACAAGGACCGCATGTACTCCTTCTTCCGCAACTTCCAGCCCATGAGCAGG
CAGGTGGTCGATGAGATCAACTACAAGGACTA---CAAGGCCGTCACCCTGCCCTTCCAG
CACAACAACTCGGGCTTCACCGGCTACCTCGCACCCACCATGCGTCAGGGGCAGCCCTAT
CCCGCCAACTTCCCCTACCCGCTCATCGGCCAGACAGCCGTGCCCTCCGTCACCCAGAAA
AAGTTCCTCTGCGACAGGGTGATGTGGCGCATCCCCTTCTCCAGCAACTTCATGTCCATG
GGCGCCCTCACCGACCTGGGTCAGAACATGCTCTACGCCAACTCGGCTCACGCGCTCGAC
ATGACCTTCGAGGTGGACCCCATGGATGAGCCCACCCTCCTCTATCTTCTCTTTGAAGTT
TTCGACGTGGTCAGAGTGCACCAGCCGCACCGCGGCGTCATCGAGGCCGTCTACCTGCGC
ACGCCCTTCTCCGCCGGCAACGCCACCACCTAAG--------------------------
-----------CATGA---GCGG------------CTCCAGCGAAAGAGAGCTCGCGGCC
ATCGTGCGCGACCTGGGCTGCGGGCCCTACTTTTTGGGTACCCACGACAAGCGCTTCCCG
GGCTTCCTTGCCGGCGACAAGCTGGCCTGCGCCATCGTCAACACGGCCGGCCGCGAGACC
GGGGGCGTGCACTGGCTCGCCTTCGGCTGGAACCCGCGCTCGCGCACCTGCTACATGTTC
GACCCCTTTGGGTTCTCGGACCGCCGGCTCAAGCAGATTTACAGCTTCGAGTACGAGGCC
ATGCTGCGCCGAAGCGCCCTGGCCTCCTCGCCCGACCGCTGTCTCAGCCTCGAGCAGTCC
ACCCAGACCGTGCAGGGGCCCGACTCCGCCGCCTGCGGACTTTTCTGTTGCATGTTCTTG
CATGCCTTCGTGCACTGGCCCGACCGACCCATGGACGGAAACCCCACCATGAACTTGCTG
ACGGGGGTGCCCAACGGCATGCTACAATCGCCACAGGTGCTGCCCACCCTCCGGCGCAAC
CAGGAGGAGCTCTACCGCTTCCTCGCGCGCCACTCCCCTTACTTTCGCTCCCACCGCGCC
GCCATCGAACACGCCACCGCTTTTGACAAAATGAAA---------CAAC--TGCGTGTAT
----------CTCAA-TAAAC---AGCACTTTTATTTTA-CA----TGCACTGGAGTAT-
--ATG-----CAAGTTATTT-------------AAAAGTCGAAGGGGTTCTCGCGCTCG-
--TCGTTGTGCGCCGCGCTGGGGAGGGCCACGTTGCGGAACTGGTACTTGGGCTGCCACT
TGAACTCGGGGATCACCAGTTTGGGCACTGGGGTCTCGGGGAAGGTCTCGCTCCACATGC
GCCGGCTCATCTGCAGGGCGCCCAGCATGTCAGGCGCGGAGATCTTGAAATCGCAGTTGG
GGCCGGTGCTCTGCGCGCGCGAGTTGCGGTACACTGGGTTGCAGCACTGGAACACCATCA
GACTGGGGTACTTCACACTAGCCAGCACGCTCTTGTCGCTGATCTGATCCTTGTCCAGGT
CCTCGGCGTTGCTCAGGCCGAACGGGGTCATCTTGCACAGCTGGCGGCCCAGGAAGGGCA
CGCTCTGAGGCTTGTGGTTACACTCGCAGTGCACGGGCATCAGCAT-CATCCCCGC---G
CCGCGCTGCATATTCGGGTAGAGGGCCTTGACGAAGGCCGCGATCTGCTTGAAAGCTTGC
TGGGCCTTGGCCCCCTCGCTGAAAAACAGGCCGCAGCTCTTCCCGCTGAACTGATTATTC
CCGCACCCGGCATCATGGACGCAGCAGCGCGCGTCATGGCTGGTCAGTTGCACCACGCTC
CGTCCCCAGCGGTTCTGGGTCACCTTGGCCTTGCTGGGTTGCTCCTTCAGCGCACGCTGC
CCGTTCTCACTGGTCACATCCATCTCCACCACGTGGTCCTTGTGGATCATCACCGTCCCA
TGCAGACACTTGAGCTGGCCTTCCACCTCGGTGCAGCCGTGGTCCCACAGGGCACTGCCG
GTGCACTCCCAGTTCTTGTGCGCGATCCCGCTGTGGCTGAAGATGTAACCTTGCAACAGG
CGACCCATGATGGTGCTAAAGCTCTTCTGGGTGGTGAAGGTCAGTTGCAGACCGCGGGCC
TCCTCGTTCATCCAGGTCTGGCACATCTTTTGGAAGATCTCGGTCTGCTCGGGCATGAGC
TTGTAAGCATCGCGCAGGCCGCTGTCGACGCGGTAGCGTTCCATCAGCACATTCATGGTA
TCCATGCCCTTCTCCCAGGACGAGACCAGAGGCAGACTCAGGGGGTTGCGCACGTTCAG-
--------GACACC--------GGGGGTCG-------CGGGCTCGACGATGCGTTTTCCG
TCCTTGCCTTCCTTCAACAGAACCGGCGGCTGGCTGAATCCCACTCCCACGATCACGGCT
TC-----TTC---CTGGGGCATC-TCTTCGTCTGGGTCTACC----TTGGTCACATGCTT
GGTCTTTCTGGCTTGCTTCTT-------------------------------T--TTTGG
AGG---------------------GCTGTCCACGGGGACCACGTCCTCCTCGGAAGACCC
GG--------------------ATCCCACCCGCTGATACTTTCGGCGCTTGGTTGGCAGA
GGAGGT---GGCGGCGAGGGGCTCCTCTCCTGCTCC------GGCGGATAGCGCGCTGAA
CCGTGGCCCCGGGGCG---------------GAGTG--------------GCCTCTCGGT
--CCATGAACCGGCGCACGTCCTGACTGCCGCCGGCCATTGT---TTCCTAGGGGAAG--
---------ATGGAGGAGCAGCCGC--------------------G--------------
-TAAGCAGGAGCAG-GAGGAGGA------CTTAACCACCCA------------------C
--GAGC---------------------------------A--ACCAAAAATC--------
--------------------G-AGCAGGACCTGGGCTTCGAA---GAGCCGGCTCGTCTA
GAACCCCCACAGGATGAACAGGAGCA-----------------C--GAGCAAGACGCAGG
CCAGGAGGAG----------------ACC--GACGCTGGGCTCGAGCAT---------GG
CTACCT------GGGAGGAGAGGAGGATGTGCTGCTCAAACACCTGCAGCGCCAGTCCCT
CATCCTCCGGGACGCCCTGGCCGACCGGAGCGAAACCCCCCTCAGCGTCGAGGAGCTGTG
TCGGGCCTACGAGCTCAACCTCTTCTCGCCGCGCGTGCCCCCCAAACGCCAGCCCAACGG
CACATGCGAGCCCAACCCGCGTCTCAACTTCTATCCCGTCTTTGCGGTCCCCGAGGCCCT
CGCCACCTATCACATCTTTTTCAAGAACCAAAAGATCCCCGTCTCCTGCCGCGCCAACCG
CACCCGCGCCGACGCGCTCCTCGCTCTGGGGCCCGGCGCGCGCATACCTGATATCGCTTC
CCTGGAAGAGGTGCCCAAGATCTTCGAAGGGCTCGGTCGGGACGAGACGCGCGCGGCGAA
CGCTCTGAAAGAAACAGCAGAGGAAGAGGGT---CACACTAGCGCCCTGGTAGAGTTGGA
AGGTGACAACGCCAGGCTGGCCGTGCTCAAGCGCAGCGTCGAGCTCACCCACTTTGCCTA
CCCCGCCGTCAACCTCCCGCCCAAGGTCATGCGTCGCATCATGGATCAGCTCATCATGCC
CCACATCGAGGCCCTCGATGAAAGT---------CAGGAGC---AGCGCCCCGAGGACGC
CCGGCCCGTGGTCAGCGACGAGATGCTCGCGCGCTGGCTCGGGACCCGCGAG---CCCCA
GGCTTTGGAACAGCGGCGCAAGCTCATGCTGGCCGTGGTCCTGGTCACCCTCGAGCTCGA
ATGCATGCGCCGCTTCTTCAGCGACCCCGAGACCCTGCGCAAGGTCGAGGAGACCCTGCA
CTACACTTTCAGACACGGTTTCGTCAGGCAGGCCTGCAAGATTTCCAACGTGGAGCTGAC
CAACCTGGTCTCCTGCCTGGGGATCCTGCATGAGAACCGCCTGGGACAGACCGTACTCCA
CTCTACCCTCAAGGGCGAGGCGCGGAGGGACTATGTCCGCGACTGCGTCTTTCTCTTTCT
CTGCCACACATGGCAAGCAGCCATGGGCGTGTGGCAGCAGTGTCTCGAGGACGAGAACCT
GAAGGAACTGGACAAGCTTCTTGCTAGAAACCTTAAAAAGCTTTGGACGGGCTTCGACGA
GCGCACCGTCGCCTCGGACCTGGCCGAGATCGTCTTCCCCGAGCGCCTGAGGCAGACGCT
GAAAGGCGGGCTGCCCGACTTCATGAGCCAGAGCATGTTGCAAAACTACCGCACTTTCAT
TCTCGAGCGATCGGGGATGCTGCCCGCCACCTGCAACGCTTTCCCCTCCGACTTTGTCCC
GCTGAGCTACCGCGAGTGTCCCCCGCCGCTGTGGAGCCACTGCTACCTCTTGCAGCTGGC
CAACTACATCGCCTACCACTCGGACGTGATCGAGGACGTGAGCGGCGAGGGGCTGCTCGA
GTGCCACTGCCGCTGCAACCTGTGCTCCCCGCACCGCTCCCTGGTCTGCAACCCCCAGCT
CCTTAGCGAGACCCAGGTCATCGGTACCTTCGAGCTGCAAGGTCCG------------CA
GGAGTCCACCGCTCCGC------TGAAACTCACGCCGGGGTTGTGGACTTCCGCGTACCT
GCGCAAATTTGTACCCGAGGACTACCACGCCCATGAGATAAAGTTCTTCGAGGACCAATC
GCGTCCGCAGCACGCGGATCTCACGGCCTGCGTCATCACCCAGGGCGCGATCCTCGCCCA
ATTGCACGCCATCCAAAAATCCCGCCAAGAGTTTCTTCTGAAAAAGGGTAGAGGGGTCTA
CCTGGACCCCCAGACGGGCGAGGTGCTCAACC----CGGGTCTCCCCC------------
------------------A--------GCATGCC-----GAGGAAGA----AGCAGGA--
-------------------------------GCCGCTAGTGGAGGAGATGGAAGAAGAA-
-----TGGGA---CAGCCAGGCAGAGGAGGA---CGAATG------------GGA---GG
AGGAGA------CAGAGGAGGAAGAATTGGAAGAGGTG------GAAGAGGAGCAGGCAA
CAGAGCAGCCCGTCGCCGCACCATCCGCGCCGGCAGCCCCGCCGGTCACG----------
--------GATACAACCTCCGCAGC---TC--------CGGCCAAGCCTCCTC-GTAGAT
GGGAT-----CGA------GTGAAGGGTGA---------------C-------GGTAAG-
----CACGAGCGGCAGGGCTACCGATCATGGAGGGCCCACAAAGCCGCGATCATCGCCTG
CTTGCAAGACTGCGGGGGGAACATCGCTTTCGCCCGCCGCTACCTGCTCTTCCACCGCGG
GGTGAACATCCCCCGCAACGTGTTGCATTACTACCGTCACCTTCACAGCT----------
---------------------------------A---AGAAAAAGC--------------
------------AAGTAA---------GAGGAGTCGCCGGAGGA------GG------CC
TGAGGATCGCGGCGAACGAGCCCTCGACCACCAGGGAGCTGAGGAACCGGATCTTCCCCA
CTCTTTATGCCATTTTTCAGCAGAGTCGAGGTCAGCA------GCAAGAGCTCAAAGTAA
AAAACCGGTCTCTGCGCTCGCTCACCCGCAGTTGCTTGTACCACAAAAACGAAGATCAGC
TGCAGCGCACTCTCGAAGACGCCGAGGCTCTGTTCCACAAGTACTGCGCGCTCACTCTTA
AAGACTAAGGCGCG---CC--------------CACCCGGA--------------AAAAA
-GGCGGGAATTACCTCATC-----------------GCCACCA---TGAGCAAGGAGATT
CCCACCCCTTACATGTGGAGCTATCAGCCCCAGATGGGCCTGGCCGCGGGCGCCTCCCAA
GACTACTCCACCCGCATGAACTGGCTCAGTGCCGGCCCCTCGATGATATCACGGGTCAAC
GGGGTCCGTAACCATCGAAACCAGATATTGTTGGAGCAGGCGGCGGTCACCTCCACGCCC
AGGGCAAAGCTCAACCCGCGTAATTGGCCCTCCACCCTGGTGTATCAGGAAATCCCCGGG
CCGACTACCGTACTACTTCCGCGTGACGCACTGGCCGAAGTCCGCATGACTAACTCAGGT
GTCCAGCTGGCCGGCGGCGCTTCCCG---------GTGCCCGCTCCGCCCACAATCG---
---------GGTATAAAAACCCTGGTGATCCGAGGCAGAGGCACACAGCTCAACGACGAG
TTGGTGAGCTCTTCGATCGGTCTGCGACCGGACGGAGTGTTCCAACTAGCCGGAGC-CGG
GAGATCGTCCTTCACTCCCAACCAGGCCTACCTGACCTTGCAGAGCAGCTCTTCGGAGCC
TCGCTCCGGAGGCATCGGAACCCTCCAGTTTGTGGAGGAGTTTGTGCCCTCGGTCTACTT
CAACCCCTTCTCGGGATCGCCAGGCCTCTACCCGGACGAGTTCATACCGAACTTCGACGC
AGTGAGAGAAGCGGTGGACGGCTACGACTGAATGTCCCATGGTGACTCGGCTGAGCTCGC
TCGGTTGAGGCATCTGGACCACTGCCGCCGCCTGCGCTGCTTCGCCCGGGAGAGCTGCGG
ACTCATCTACTTTGAGTTTCCCGAGGAGCACCCCAACGGCCCTGCACACGGAGTGCGGAT
CACCGTAGAGGGCACCACCGAGTCTCACCTGGTCAGGTTCTTCACCCAGCAACCCTTCCT
GGTCGAGCGGGACCGGGGCGCCACCACCTACACCGTCTACTGCATCTGTCCGACCCCGAA
GTTGCATGAGAATTTTTGCTGTACTCTTTGTGGTGAGTTTAATAAAAGCTAAACTCTTGC
AATACTCTGGACCT-----TGTCGTCAT-CAACTCAACGAGACCGTCTACCTCACC---A
ACCAGACTGAGGTAAAACTCACCTGCAGACCACACAAGACCTATATCATCTGGTTCTTCG
AGAACACCTCATTTGCAGTCTCAAACACTCACTGCAACGACGGTGTTGAACTTCCAAACA
ACCTTTCCAGTGGACTGAGTTACGATACACATAGAGCTAAGCTCGTCCTCTACAATCCTT
TCGTAGAGGGAACCTACCACTGCCAGAGCGGACCTTGCTTCCACAGTTTTACTTTGGTGA
ACGTTACCGGCAGCAGCACAGCCGCTCCAGAACC---TAACC-------TTCCTTCTGAT
ACTATC-----------------------AAACCTCGTTTCGGAGGTGAGCTAAGGCTTC
CCCCTTCTG-AGGAGGGGG--TTAGCCCATACGAAGTGGTCGGGTATTTGATTTTAGGGG
TGGTCCTGGGTGGGTGCATAGCGGTGCTAGCTCAGCT------GCCTTGCTGGGTGGAAA
TCAAAATCTTTATATGCTGGGTCAGACATTGTGGGAAGGAACTATGAAGGGGC---TCTT
GCTGATTATCCTTTCCCTGGTGG----GGGGTGTGCTGT-----------------C---
---ATGCCACGAA--CAGCCACGA-----TGTAACATCACCA-CAGGCAATGAGAGGAAC
GAC---TGCTCTGTAGTTATTAAATGCGAGCACCATTGT---CCTCTCAACATCACATTC
AAGAATAAGACCATGGGAAATGTATGGGTGGGATTCTGGCAACCAGGAGATGAGCAGAAC
TACACGGTCACTGTCCATGGTAGCGA---TGG---CAATCACACTTTCGGTTTCAAATTC
ATTTTTGAAGTCATGTG-TGATATCACACTACATGTGGCTAGACTTCATGGCTTGTGGCC
CCCTACCAAGGAGAACATGGTGGGTTTTTCTTTGGCTTTTGTGATCATGGCCTGCTTGAT
GTCAGGTCTGCTG-GTAGGGGCTCTAGTGTGGTTTCT--GAAGCGCAAGCCCAGGTACGG
AAATGAGGAGAAGGAAAAATTGCTATAAATTC-TTTTT--CTCTTCGCAGAACCATGAAT
ACAGTGTTCCGTATCGTGCTGCTCTCTCTTCTTGTAGCTTTCGGTCAGG------CAGGA
ATTCATATTATTAATGCTACATGGTG-GGATAATATAACTTTAGTGGGACCCTCAGATAC
TCCAGTTACCTGGTATGATGGCAATGGATT---GCAATTTTGTGACGGAAGTACAGTTAA
GAATCCGCAGATAAGACATACTTGTAATGATCAAAACTTAACTCTGATTCATGTTAACAA
AACCCATGAAAGAACATACATGGGTTACAGACATGACAGTAAGGGAAAAGTAGACTATAA
GGTTACAGTCATTCCACCTCCTCCTGCTACTGTAAAGCCACAACCAGATCCAGAAAAT-G
TCTTTGTTTATATGGGAGATAATGTAACTTTAGTTGGACCTCCAGGAATTCCAGTTAGTT
GGTATTATCATAATGGCACACAG------TTCTGCGATGGAGATAAAATTATTCATCCAG
AATTCAACCACACCTGTGATAAACAAAACCTTACACTGCTGTTTGTAAACTTT-ACACAT
GACGGAGGCTATCTTGGATTCAATTACAAAGGTACTAAAAGAACTCAGTATGAGGTTATA
GTTTTAGATCGATTTCCAAATTCTGGTCAGATGAAA-ATTGAAGAACAAAGTGAGGAAAC
AGAACAGAAACATACTG---------------AGCAAAATAAGGCTGGACAAAAGCAGGG
TAT------AGATACAAATCAAAAGAAATCTAATAACAGACAAAAGCCATCTCAAAGGCC
ATCAAGAAGACGGCCGACAAACACTCCTGAGACAAAACAACT-TACAGTGTCTATTGGGT
CTAACTTAACTTTAGTTGG------TCCAGATGGAAAAGTCACTTGGTATGATGGTGATT
TAAAAAGACCATGTGAAGAACAAAACTATAGGCTTCCACATCAGTGTAGTACTCAGAACT
TAACTTTAATTAATGTAACTAAATCTCATGA---GGGAACTTACT-ATGGCACTAATGAC
AAAGACGAAAGCAAAAGATACAGAGTGAAAGTGAACA--CTACAAATTC----TCAAGCT
GTA---AAAATTAACCCATA---------------TACCAGACCTACTAC----------
TCCTGATCAG--------AAACACAGATTTGAATTGCAAATTGAAAAT---------AAT
GCAAATGATGAAGAATCAAAAATTCCATCTACTACTGTGGCAATCGTGGTGGGAGTGATT
GCGGGCTTCATAACTATAATCATTGTCATTCTGTGCTACATCTGCTGCCGCAAGCGTCCC
AGGGCATACAATCATATGGTAGACCCACTACTCAGCTTCTCTTACTGAGACTCAGTCACT
TT-CATTT--CAGAACCATGAAGGCTTTCACAGCTTGCGTTCTGATTAGCCTAGTCACAC
TTAGTTC---AGCTGCA------------GGATATACTCAAGTTAAT---GTTACTAGAG
ATGGTAGTATAAATCTTAAAGGACCAT------ACACTAATACCACATGGTCCAGATTTC
AC------------------TTGAACGCATGGCAATTTATTTGCACATGGAATGTGACAG
CATATGTATGTCACAA---AAATGGAAGCATTACCATCACAGCTCAAAAG---AACATAA
CTTCTGGAGTATTGAA--AGCCGATGGGTTTCATG-TAA--------------------A
TTCATATGGATATGAAAAT----------------------------------CAAAAAC
TGATTTTATATAATTTAACAA-----TCATTGAGC---ATCCAACCACTAAAGCGCCAAC
TA------CTACTAGGCCCACCACAATTAG---GTCAACCA---------TGGAAACAAC
CACGCAGCCTACCACTACTCATACTACACA---------GATAGA------CACAACACT
ACAGAATACTACTTTATTAATTGGATTTTTACTGAGAGAGAATGAAAGTACTACTGATCA
GACAGAGGCTACCTCAAGTGCCTTCAGCAGCACTGCAAATTTAACTTCGCTTGCTTGGAC
TAA-TGAAACCGGAGTATCATTGATGAATCGTCAGCCT---TTCTCAGGTTTGGATATTC
AAATTACTTTTCTGGTTGTCTGTGGGATCTTTATTCTTGCGGTTCTTCTGTACTTTGTCT
GCTGCAAAGCC--AGAGAGAAATCTAGGAGGCCCATCTACA--GGCCAGTAATCG---GG
GAGCCTCAGCCCCTCCAAGTGGATGGAGGCTTAAGAAATCTTCTCTTCT-CTTTTACAGT
ATGGTGAT---CAGCCATGATTCCTAGGTTCTTCCTATTTAACATCCTCTTCTGTCTCTT
CAACATCTGTGCTGCCTTCGCGGCCGTCTCGCACGCCTCGCCCGACTGTCTCGGGCCCTT
CCCAACCTACCTCCTCTTTGCTCTGCTCACCTGCACCTGCGTCTGCAGCATTGTCTGCCT
GGTCATCACCTTCCTGCAGCTCATCGACTGGTGCTGCGCGCGCTACAATTATCTCCATCA
CAGT-CCCGAATACAGGGACGAGAACGTAGCCAGAATCTTAAGGCTCATCTGA---CCAT
GCAGACTCTGCTCATG---------CTGCTATCCCT---CCTATCCCCTGCCCTAGCCAC
TTCTGCTGATTACTCTA---------------------AGTGCAAATTCGCAGACATATG
GAATTTCTTAGATTGCTATCAGGAAAAAATTGATATGCCCTCCTATTACTTGGTGAT-TG
TGGGAATAGTCATGGTCTGCTCCTGCACTTTCTTTGCCATCATGATCTACCCCTGTTTTG
ATCTC---GGCTGGAACTCTGTTGAAGCATTCACATACACACTAGAAAGCAGT------T
CACT--------A-GCCTCCACGCCACCGCCCACACCGCCTCCTCGCAGA-AATCAGTTC
CCACTGATACAGTACTTAGAAGAGCCCCCTCCCCGACCCCCTTCCACTGTTAGCTACTTT
CACATAACCGGCGGCGATGACTGA-----CCAC---CTG----------------GACCT
-----CGAGATGGACGGCCAGGCCTCCGAGCAGCGCACCCTGCAACTGCGCGTTCGTCAG
CAGCAGGAGCGGGCCGCCAAGGAGCTC-CTCGATGCCATCAACATCCACCAGTGCAAGAA
GGGTATCTTCTGCCTGGTCAAACAGGCAAAGATCACCTACGAGCTCCTGTCCGGCGGCAA
GCAGCATCGCCTCGCCTATGAGCTGCCTCAGCAGAAGCAGAAGTTCACCTGCATGGTGGG
CATCAACCCCATAGTCATCACCCAGCAGTCGGGCGAGACCAGCGGCTGCATCCACTGCTC
CTGTGAAAGCCCCGAGTGCATCTACTCCCTGCTCAAGACCCTTTGCGGACTCCGCGACCT
CCTGCCCATGAACTGATGTTGATTAAA-GCCCAGAAAC-CAATCAAACCCCT--------
--------------TTGCCCAAAT-A-AACAATCATTGGAAATAATCATTCAATAAAGAT
CACTTACTTGAAATCTGAAAGTATGTCTCTGGTGTAGTTGTT---CAGCAGCACCTCGGT
ACCCTCCTCCCAGCTTTGGTACTCCAGTCCCCGGCGGGCGGCGAACTTCCTCCA-CACCT
TGAAAGGGATGTCAAATT-----------CCTG-GTCCACAATTTTCATTGTCTTCCCTC
-TCAGATGGCAAAGAGGC---TCCGGGTGGAAGATGACTTCAACCCCGTCTACCCCTATG
GCTACGCGCGGAATCAGAATATCCCCTTCCTCACTCCCCCCTTTGTCTCCTCCGATGGA-
----TTCCAAAACTTCCCCCCTGGGGTCCTGTCACTCAAACTGGCTGACCCAATCGCTAT
CACCAATGGGAATGT--CTC----ACTCAAGGTGGGAGGGGGACTT--------------
-------------ACTGTAGAGCAACAGACTGGAAACCTAAGTGT---------------
------GAACCCTGCCGCCCCCTTGCAAGTTGCAAGTGATAAG---CTACAGCTTGTCCT
AGCTCCTCCAT-----TTGAGGTAAAAGACGGAAAAC----TTTCATTAAAAACAGGCAA
TGGATTAAAAGTAATAGATAAAAGCATCAC--AGAC-CTACCAGGATTAATAGA------
------------------------------------------------------------
---TACACTTGCTGTTTTAACTGGAAAGGGAATTGGAACAGA-AGAACTAAAAAAT----
-GAAAATGGA---------ACTAATAAAGGTGTTGGTTTGCGCGTTAGACTCG-------
---CTGATGACGGTG--------------GATTAACATTTGATGAAAAGGGTGACCTCGT
AGCATGGAATGTTAAGC---------ATGACACTCGCACCCTTTGGACAACACCAGACAC
TTCTCCAAACTGCACAATTGCTCAGGATAAGGACTCTAAACTAACTCTTGTTCTTACAAA
GTGCGGAAGTCAAATATTGGCAAATGTGTCTTTGATTGTGGTCGCAGGAAAGTACCACAT
CATAAATAATAAGAATAATCCAGAAAT------AAAAAGTTTTACTATTAAACTTCTATT
TGATAAGAACGGAGTGCTTTTAGACAACTCAAATCTTGGAAAAACTTATTGGAACTTTAG
AAGTGGAGATTCCA--ATGTTTCGACAG---CTTATGAAAAAGCAATTGGTTTTATGCCT
AATTTGGTAGCGTATCCGAAACCCAG---TAAT---TC------------------TAAA
AAATAT---GCAAGAGACATAGTTTATGGAACTATATATCTTGGTGGAAAACCTGATCAG
CCAGCAGTCATTAAAACTACCTTTAACCAAGAAACT---------------------GGA
TGTGAATACTCTATAACATTTGACTTTAGTTGGTCCAAAACCTATGAAAA---TGTTGAA
--------------T-TTGAAACCACCTCTTTT-ACCTTCTCCTATATCGCCCAACAATG
-------AA----------------AGACCAATAAACGTGT--TTTTCATTTGAAAATTT
TCATGTATCTTTATTGATTT----------------------------------------
---------------TTACACCAGCACGGGTAGTCAGTCTCCCACCACCAGCCCATTTCA
CAGTGTAAACAATTCTCTCAGCACGGGTGGCCTTAAATAGGGCAATATTCTGATTAGTGC
GGGAACTGGACTTGGGGTCTATAATCCACACAGTTTCCTGGCGAGCCAAACGGGGGTCGG
TGATTGAGATGAAGCCGTCCTCTGAAAAGTCATCCAAGCGAGCCTCACAGTCCAA-----
----------G-GTCACAG-------TCTGG---TGGAAT--------------------
GAGAAGAACGCACAGATTCATACTCGGAAAACAGGATGGGTCTGTGCCTCTCCATCAGCG
CCCTCAGCAGTCTCTGCCGTCGGGGCTCTGTGCGGCTGCTGCAGATGGGATCGGGATCGC
AAGTCTCTCTGACTATAATCCCCACAGCCTTCAGCATCAGTCTCCTGGTGCGTCGGGCAC
AGCACCGCATCCTGATCTCTGCCATGTTCTCACAGTAAGTGCAGCACATAATCACCATGT
TATTCAGCAGCCCATAATTCAGGGCGCTCCAGCCAAAGCTCATGTTGGGGATGATGGAAC
CCACGTGACCATCGTACCAGATGCGGCAGTATATCAGGTGCCTGCCCCTCATAAACACAC
TGCCCATATACATGATCTCTTTGGGCATGTTTCTGTTCACAATCTGACGGTACCAGGGGA
AGCGCTGGTTGAACATGCACCCGTAAATGACTCTCCTGAACCACACGGCCAGCAGGGTGC
CTCCCGCCCGACACTGCAGGGAGCCCGGGGATGAACAGTGGCAATGCAGGATCCAGCGCT
CGTACCCGCTCACCATCTGAGCTCTCACCAAGTCCAGGGTAGCAGGGCACAGGCACACTG
ACATACATCTTTTTAAAATTTTTATTTCCTCTGGGGTCAGGATCATATCCCAGGGGACTG
GAAACTCTTGGAGCAGGGTAAAGCCAGCAGCACATGGTAATCCACGGACAGAACTTACAT
TATGATAATCTGCATGATCACAATCGGGCAACAGGGGATGTTGTTCA---GTCAGTGAAG
CCCTGGTTTC---CTCATCAGATCGTGGTAAA-CGGGCCCTGCG--ATATGGATGATGGC
GGA---GCGAGCTGGATTGAATCTCGGTTTGCATTGTAGTGGATTCTCTTGCGTACCTTG
TCGTACTTCTGCCAGCAGAAATGGGCCCTTGAACAGCAGATACCCCTCCTGCGGCCGTCC
TTTCGCTGCTGCCGCTCAGTCATCCAACTGAAGTACATCCATTCTCGAAGATTCTGGAGA
AGTTCCTCTGCATCTGATGAAATAAAAAACCCGTCCATGCGAATTCCCCTCATCACATCA
GCCAGGACTCTGTAGGCCATCCCCATCCAGTTAATGCTGCCTTGTC---TATCATTCAGA
GGGGGCGGTGGCAGGATTGGAAGAACCATT----TTT-------ATTCCAAACGGTCTCG
AAGGACGATAAAGTGCAAGTCACGCAGGTGACAGCGTTCCCCTCCGCTGTGCTGGTGGAA
ACAGACAGCCAGGTCAAAACCCACTCTATTTTCAAGGTGCTCGACCGTGGCTTCGAGCAG
TGGCTCTACGCGTACATCCAGCATAAGAATCACATTAAAGGCTGGCCCTCCATCGATTTC
ATCAATCATCAGGTTACATTCCTGCACCATCCCCAGGTAATTCTCATTTTTCCAGCCTTG
AATTATCTCTACAAATTGTTGGTGTAAGTCCACTCCGCACATGTGGAAAAGCTCCCACAG
TGCCCCCTCCACTTTCATAATCAGGCAGACCTTCATAATAGA---AACAGATCCTGCTGC
TCCACCACCTGCAGCGTGTTCAAAACAACAAGATTCAATAAGGTTCTGCCCTCCGCCCTG
AGCTCGCGCCTCAATGTCAGCTGCAAAAAGTCACTTAAGTCCTGGGCCACTACAGCTGAC
AATTCAGAGCCAGGGCTAAGCGTGGGACTGGCAAGCGTAAGGGAAAACTTTAATGCTCCA
AAGCTAGCACCCAAAAACTGCATGCTGGAATAAGCTCTCTTTGTGTCTCCGGTGATGCCT
TCCAAAATGTGAGTGATAAAGCGTGGTAGTTTTTCTTTAATCATTTGCGTAATAGAAAAG
TCC------TCTAAATAAGTTACTAGGACCCCAGGGACCACAATGTGGTAGCTTACACCG
CGTCGCTGAAGCATG---GTTAGTAGAGATGA-GAGTCTGAAA--AACAGAAAGCA----
----TGCACTAAACTAAGGTGGCTATTTTCACTGAAGGAAAAATC---ACTCTCTCCAGC
AACAGGGTACCCACTGGGTGGCCCTTGCGGACA--TACAAAAATCGGTCCGTGTGATTAA
AAAGCAGCACAGTAAGTTCCTGTCTTCTTCCGGCAAAAATCACATCGGACTGGGTTAGTA
TGTCCCTGGCATGGTAG--TCATTCAAGGCCATA--AATCTGCCCTGATATC-CAGTAGG
AACCAGCACACTCACTTTTAGGTGAAGCAATACCACCCCATGCGGAGGAATGTGGAAAGA
TTCTGGGCAAAAGAAGGTATATCTATTGCTAGTCCCTTCCTGGACGGGAGCGATCCCTCC
AGGACTATCTATGAAAGCATACAGAGATT---------CAGCCATAGCTCAGCCCGCTTA
-CCAGTAGACAGA--GAGCACAGCAGTACAAGCGCCAACAG---CAGCGACTGACTACCC
ACTAACCCAGCTC---CCTATTTAAAGGCA--CCTTACACTGACGTA---ATGACCAAAG
GTCTAAAAA---CCCCGCCAAAAAAA--CACACACGCCCTGGGTGTTTTTTCGCGAAAAC
ACTTCCGCGTTCTCACTTCCTCG---TATCGATTTCGTGACTCAACTTCCGGGTTCCCAC
GTTACGTCACTTCTGCCCTTACATGTAACTCAGTCGTAGGGCGCCATGTTGCCCACGTCC
AAAATGGTT----------------------------TCCATGTCC-------------A
GCCACGCCTCCGCGGCGACCGTTAACGCCGTGCGTCGTGACGTCATTTGCATCGTCTTCT
CTCGTCCAATCAGCGTTGGCTCCGCCCCGAAACCGTTAAAATTCAAA--AGCTCATTTGC
ATATTAACTTTTGTTTACTTTGTGGGGTATATTATTG-ATGATG-------
>Human adenovirus 11 strain Slobitski, complete genome.
---CATCATC-AATAATATACCTTATAGATGGAATG-GTGCCAATATGTAAATGAGGTGA
TTTTAAAA-----------AGTGTGGATCGTGTGGTGATTGGCTGTGGGGTTAACGGCTA
AAAGGGGCGGTGC-GACCGTGGGAAAATGACGT--TTTGTGGGGGTGGAGT-TTTTTTGC
AAGTTG-TCGCGGG-AAATGTGACGCATAAAAAGGCTT--TTTTCTCACGGAACTACTTA
GTTTTCCCACGGTATTTAACAGGAAATGA-GGTAGTTTTGACCGGATGCAAGTGAAAATT
-GTTGATTTTCGCGCGAAAACTGAATG---AGGAAGTGTTTTTCTG-AATAATGTGGTAT
TTATGGCAGGGTGGAGTATTTGTTCAGGGCCAGGTAGACTTTGAC-CCATTACGTGGAGG
TTTCGATTACCG------------------TGTTTTTTA--CCTGAATTTCCGCGTACCG
TGTCAAAGTCTTCTGTTTTTACGTAGG-TGTCAGCTGATCGCTAGGGTATTTATACCTCA
GGGTTTGTGTCAAGAGGCCACTCTTGAGTGCCAGCGAGAAGAGTTTTCTCCTCTGCGCCG
G----CAGTTTAATAATAAAAAAA--TGAGAGATTTGCGATTTCTGCCTCAGGAAATAAT
CTCTGCTGAGACTGGAAATGAAATATTGGAGCTTGTGGTGCACGCCCTGATGGGAGACGA
TC---CGGAGCCACCTGTGCAGCTTTTTGAGCCTCCTACGCTTCAGGAACTGTATGATTT
AGAGGTAGAGGGATC---GGAGGATTCTAATGAGGAAGCTGTAAATGGCTTTTTTACCGA
TTCTATGCTTTTAGCTGCTAATGAAGGGTTAGAATTAGATCCGCCTTTGGACACT-TTTG
ATACTCCAGGGGTAA-----------------------------------TTGTGGAAAG
CGGTACAGGTGTAAGAAAATTACCTGATTTGAGTTCCGTGGACTGTGATTTGCACTGCTA
TGAAGACGGGTTTCCTCCGAGTGATGAGGAGGACCATGAAAAGGA---------------
----GCAGTCCATGCAGACTGCAGCGGGTGAGGGAGTGAAGGCT-------GCCAATGTT
GGTTTTCAG--TTGGATTGCC---------CGGAGCTTCCTG-GACATGGCTG-------
[truncated: 1,872,442 more chars]
